# Supplementary material for: Single cell transcriptomic analysis of HPV16-infected epithelium identifies a keratinocyte subpopulation implicated in cancer
Source: Nat Commun. 2023 Apr 8;14:1975. doi: 10.1038/s41467-023-37377-0 (PMC10082832; doi:10.1038/s41467-023-37377-0)
Supplement: Supplementary file 4 — Supplementary Data 1 [file 41467_2023_37377_MOESM4_ESM.xlsx]

## Sheet: Data S1
Antibodies
	Manufacturer	Species	Catalogue Number	Concentration	Dilution	Concentration used IF	Validation	Manufacture showing validation
p16	Santa Cruz	Mouse	sc-56330	200 ug/mL	1:150	1.3ug/mL	Western blot analysis of p16 expression in HeLa ,Immunoperoxidase staining of formalin fixed, paraffin-embedded human cervical cancer tissue showing nuclear and cytoplasmic staining of tumor cells. Kindly provided by The Swedish Human Protein Atlas (HPA) program	CDKN2A/p16INK4a Antibody (JC8) | SCBT - Santa Cruz Biotechnology
EXPO5	Abcam	Rabbit	ab129006	100 µl at 0.068 mg/mL	1:200	0.34 ug/mL	ab129006, at 1/250 dilution, staining Exportin-5 in paraffin-embedded Human colon tissue by Immunohistochemistry.	Recombinant Anti-Exportin-5 antibody [EPR8452] (ab129006) | Abcam
COL17A	Abcam	Rabbit	ab184996	100 ul at .24-.25 mg/mL	1:200	1.2 ug/mL	Immunohistochemical analysis of paraffin-embedded Human esophagus tissue labeling Collagen XVII with ab184996 at 1/100 dilution,ytoplasmic staining on squamous epithelial cells of Human esophagus is observed.	Recombinant Anti-Collagen XVII antibody [EPR18614] (ab184996) | Abcam
SBSN	Millipore Sigma	Rabbit	HPA067734	.10 mg/mL	1:200	0.5 ug/mL	enhanced validation: orthogonal RNAseq independent. Immunohistochemical staining of human cervix, uterine shows moderate membranous positivity in squamous epithelial cells	Anti-SBSN antibody produced in rabbit Prestige Antibodies® Powered by Atlas Antibodies, affinity isolated antibody, buffered aqueous glycerol solution | Sigma-Aldrich (sigmaaldrich.com)
CARD18	Millipore Sigma	Rabbit	HPA038582	.10 mg/mL	1:100	1 ug/mL	Immunohistochemical staining of human kidney shows strong cytoplasmic positivity in distal tubles	Anti-CARD18 antibody produced in rabbit Prestige Antibodies® Powered by Atlas Antibodies, affinity isolated antibody, buffered aqueous glycerol solution | Sigma-Aldrich (sigmaaldrich.com)
KLK5	Millipore Sigma	Rabbit	HPA014343	.2 mg/mL	1:50	4 ug/mL	enhanced validation: orthogonal RNAseq independent. Immunohistochemical staining of human skin shows high expression	Anti-KLK5 antibody produced in rabbit Prestige Antibodies® Powered by Atlas Antibodies, affinity isolated antibody, buffered aqueous glycerol solution | Sigma-Aldrich (sigmaaldrich.com)
ELF3	Millipore Sigma	Rabbit	HPA003479	.10 mg/mL	1:200 (IF); (1:1000 Western)	0.5 ug/mL (IF); 0.1 ug/mL (Western)	enhanced validation: orthogonal RNAseq recombinant expression independent. Immunohistocchemical staining of human colon shows moderate nuclear positivit in glandular cells	ELF3 antibody Immunohistochemistry, Immunofluorescence HPA003479 (sigmaaldrich.com)
Rhodamine Anti-Actin	Bio-Rad	NA	12004163	Not provided by manufacturer	Diluted 1:5000	Unable to be calculated	hFAB antibodies are flurescently labeled primary antibodies raised against the housekeeping proteins actin, tubulin, and GAPDH	hFAB™ Rhodamine Anti-Actin Primary Antibody, 40 µl #12004164 | Bio-Rad
K10	abcam	Mouse	ab9025	100 ug at 1 mg/mL	1:2000	0.5 ug/mL	Immunohistochemistry on frozen section of swine skin: positive staining of the keratinizing layer	Anti-Cytokeratin 10 antibody [RKSE60] (ab9025) | Abcam
LCN2	R&D systems	Rat	MAB1757	25 ug	1:10	2.5 ug/mL	Immunohistochemistry Lipocalin-2/NGAL was detected in immersion fixed paraffin-embedded sections of human pancreas	Human Lipocalin-2/NGAL Antibody MAB1757-100: R&D Systems (rndsystems.com)
K17	ProteinTech	Rabbit	18502-1-AP	350 ug/mL	1:200	1.75 ug/mL	Immunohistochemical analysis of paraffin-embedded human cervical cancer tissue slide ,Positive IF detected in HeLa cells	Cytokeratin 17 antibody (18502-1-AP) | Proteintech (ptglab.com)
RNAish Probe
Probe	Catologue Number
HPV16 E7	463461
K10	499061
HPV16-L1	315601
KLK7	478431
ELF3	416401
LCN2	559441
GPR110	585251
S100P	401931
CXCL17	513241
PCR primers
Gene	Forward Primer	Reverse Primer
Bactin	AGA GCT ACG AGC TGC CTG AC	AGC ACT GTG TTG GCG TAC AG
Ceacam6	CACCACTGCCAAGCTCACTA	CCCTGGGGTAGCTTGTTGAG
ELF3	GGCCGATGACTTGGTACTGAC	GCTTGCGTCGTACTTGTTCTTC
STEAP4	GGCGAAACTTCCCTCTACCC	CAGTTCTTGAGACCTGAGGGAG
PSCA	TGCTGCTTGCCCTGTTGAT	CCTGTGAGTCATCCACGCA
MACC1	CATTTTCGGTCAGGAAGAATTGC	TGGAAGCATTATTACCACGAAGG
GRP110	ACGGCTCTTTCAGAGTGTTCGG	CAGAGGACTCACACTTGGCTGT
LCN2	GTG AGC ACC AAC TAC AAC CAG C	GTT CCG AAG TCA GCT CCT TGG T
LYPD2	CCAACGAAACCATGTGCAAGACC	TCCACATCCGAGGGCTTACACT
RND3	GCTCGGAATTGGACTTGGGA	TTTTCTCTCTGAAACGCGGC
KRT80	GTGAAGGCCCAGTATGACGC	CGCACATTGAGATCCGCGAT
TIMP2	AAGCGGTCAGTGAGAAGGAAG	GGGGCCGTGTAGATAAACTCTAT
HPV16 E1	GCGCCATGAGACTGAAACAC	TAACACCCTCTCCCCACTT
HPV16 E6	GAVVVAGAAAGTTACCACAG	GCAACAAGACATACATCGAC
HPV16 E7	GAGATACACCCTACATTGCATG	TGCTTTGTACGCACAACCGAA
HPV16 L1	ACCTACGACATGGGGAGGAA	CTCCTGGGGGAGGTTGTAGA
S100P	CTC AAG GTG CTG ATG GAG AAG G	GAA CTC ACT GAA GTC CAC CTG G
CXCL17	CTC AGG AAC CAA TCT TTG CAC T	TGC TGC CAC TAA TGC TGA TGT
DSG1	CTG CTG GCA TTG GAC TCC TCA T	CAT TCG GGA ACA GGC TCA AAG C
C10orf99	GTCCCTAGCCCCAACTCAAC	GTTCTCCGCTGTCTGGAGTC
KLK7	CCACGAGCCCAGATGTGAC	TCACCATTGCAGGCGTTTTTC
SPRR1A	GTGAAACAACCTTGCCAGCCTC	TGGCAGGGCTCTGGAACCTTG
RDH12	TCTATCCGAGCCTTTGCTGAGG	GGTGGGTTTCAAAGCCATCAGC
