# Supplementary material for: Single cell transcriptomic analysis of HPV16-infected epithelium identifies a keratinocyte subpopulation implicated in cancer
Source: Nat Commun. 2023 Apr 8;14:1975. doi: 10.1038/s41467-023-37377-0 (PMC10082832; doi:10.1038/s41467-023-37377-0)
Supplement: Supplementary file 5 — Supplementary Data 2 [file 41467_2023_37377_MOESM5_ESM.xlsx]

## Sheet: Gene List
Statistical test: Wilcoxon Rank Sum Test
	P-Value	Average Log FC	pct.1	pct.2	Adjusted Pvalue	cluster
MT1X	0	0.781929704855427	1	0.97	0	0
KRT6B	3.07802474825672e-270	0.729500844676857	0.999	0.878	6.15604949651344e-267	0
HES4	8.65754993713168e-212	0.446739660670398	0.985	0.882	1.73150998742634e-208	0
RHOV	6.69635818251013e-196	0.412028528770032	0.99	0.806	1.33927163650203e-192	0
CTA-392E5.1	4.58888065002703e-190	0.401591098318894	0.765	0.414	9.17776130005405e-187	0
LY6D	7.6110387753814e-190	0.660357682408553	0.997	0.866	1.52220775507628e-186	0
NRARP	6.92941315464579e-188	0.386612086625025	0.975	0.818	1.38588263092916e-184	0
APOE	4.91370059855206e-180	0.688015415392053	0.98	0.861	9.82740119710412e-177	0
LGALS7B	1.80287221220674e-173	0.397056472471411	1	0.963	3.60574442441349e-170	0
SERPINB3	9.57549766034352e-166	0.395964844026966	0.957	0.692	1.9150995320687e-162	0
SERPINB4	4.9294130719473e-146	0.357535307025687	0.83	0.581	9.8588261438946e-143	0
PI3	8.74824455750895e-134	0.268192295241905	0.892	0.654	1.74964891150179e-130	0
SBSN	8.14649813576117e-131	0.43256021002459	0.997	0.761	1.62929962715223e-127	0
CTSC	9.37782808402495e-129	0.348627183110437	0.996	0.938	1.87556561680499e-125	0
CRYAB	3.03702192911125e-114	0.305686061720054	0.793	0.539	6.07404385822251e-111	0
SH3KBP1	4.66420835716178e-107	0.254937897533639	0.861	0.695	9.32841671432356e-104	0
DAPL1	6.72390093751715e-104	0.343564630638928	0.916	0.708	1.34478018750343e-100	0
S100A4	1.52500000030566e-102	0.260743623160957	0.928	0.793	3.05000000061131e-99	0
SPRR1B	4.76078311949228e-94	0.271126458405302	0.993	0.855	9.52156623898456e-91	0
AKR1C3	8.27923144989538e-78	0.250692575503088	0.855	0.639	1.65584628997908e-74	0
GPX2	9.91146456445258e-42	0.288880026141405	0.442	0.254	1.98229291289052e-38	0
PLA2G2A	3.42696259161019e-06	0.279340992749298	0.302	0.182	0.00685392518322038	0
FABP4	0.000174603296861658	0.373823911572657	0.541	0.544	0.349206593723317	0
CTSC	1.94118561245568e-307	0.693136233036549	1	0.938	3.88237122491136e-304	1
NRARP	4.50981294076773e-230	0.496407308369952	0.979	0.82	9.01962588153546e-227	1
HES4	5.31781092699782e-167	0.375026436436744	0.985	0.884	1.06356218539956e-163	1
SERPINB1	1.73638022959001e-165	0.430483921560717	0.979	0.885	3.47276045918002e-162	1
SCD	2.45954675830806e-136	0.373603015672445	0.998	0.971	4.91909351661612e-133	1
GJB2	8.1719856863777e-132	0.380872715716099	0.997	0.945	1.63439713727554e-128	1
APOE	2.20778090970315e-131	0.600494197936758	0.984	0.863	4.41556181940629e-128	1
CXCL14	7.85372387221447e-124	0.510996691432267	0.975	0.823	1.57074477444289e-120	1
LGALS1	7.05675592888276e-122	0.372533435210349	0.998	0.901	1.41135118577655e-118	1
KRT6B	5.78149441602407e-121	0.490719444003438	0.997	0.881	1.15629888320481e-117	1
FAM213A	7.03216912866701e-121	0.295576768946218	0.959	0.742	1.4064338257334e-117	1
SPON2	6.31233982486812e-118	0.310057072081011	0.835	0.582	1.26246796497362e-114	1
TNFSF10	1.31735880078363e-116	0.337183542606918	0.979	0.877	2.63471760156726e-113	1
MT1X	1.45901922565328e-111	0.381871007758411	1	0.97	2.91803845130656e-108	1
ANXA2	2.04225032689826e-109	0.266160720715797	1	0.998	4.08450065379653e-106	1
GJB6	2.28643946673751e-101	0.310915370584435	0.987	0.91	4.57287893347501e-98	1
TM4SF1	1.09544172713497e-99	0.263168204365937	0.895	0.717	2.19088345426994e-96	1
RHOV	4.62597827416527e-99	0.299955276663509	0.978	0.811	9.25195654833053e-96	1
MMP28	1.61053925326429e-98	0.262245799980638	0.967	0.809	3.22107850652857e-95	1
AKR1C3	3.8234612806099e-76	0.267074463716525	0.849	0.644	7.6469225612198e-73	1
KRT75	5.64784177337604e-75	0.310866042607282	0.714	0.552	1.12956835467521e-71	1
FTL	6.29789244145539e-60	0.296325214439537	1	0.997	1.25957848829108e-56	1
FABP4	1.20679655273306e-18	0.674746859514849	0.593	0.534	2.41359310546612e-15	1
C10orf99	4.96914197713942e-283	0.866634889189467	0.938	0.626	9.93828395427884e-280	2
SBSN	3.34844210566913e-264	0.789906267237101	0.997	0.768	6.69688421133825e-261	2
LY6D	5.24873915678617e-215	0.86632151837929	0.997	0.87	1.04974783135723e-211	2
CALML5	1.57826440405834e-197	0.449083852170036	0.98	0.739	3.15652880811667e-194	2
GLTP	2.14352128102641e-191	0.488824991225793	0.989	0.905	4.28704256205282e-188	2
DSG1	1.26846919894746e-158	0.375691142889856	0.926	0.582	2.53693839789492e-155	2
CYB5A	9.00661547350205e-157	0.36423510075795	0.963	0.854	1.80132309470041e-153	2
CA2	1.89955602438419e-150	0.515662114591876	0.961	0.823	3.79911204876837e-147	2
AQP3	4.44436381218194e-146	0.429065029618956	0.996	0.977	8.88872762436387e-143	2
LGALS7B	7.8205421110123e-145	0.410059346468113	0.997	0.964	1.56410842220246e-141	2
ALDH3B2	8.04513942677372e-134	0.298143709451074	0.945	0.694	1.60902788535474e-130	2
LINC00520	1.25900534888171e-128	0.269006611155218	0.844	0.637	2.51801069776342e-125	2
CSTB	1.34294232311037e-128	0.268455587645928	0.996	0.996	2.68588464622075e-125	2
KCNK7	1.12131146344154e-127	0.325020033332019	0.936	0.744	2.24262292688308e-124	2
DBI	3.46282513628832e-123	0.318260923353553	0.997	0.985	6.92565027257663e-120	2
SPRR1B	1.51135289226683e-110	0.466974875228959	0.982	0.861	3.02270578453366e-107	2
SULT2B1	2.05253511631664e-109	0.284164930143806	0.853	0.595	4.10507023263329e-106	2
KRT1	9.94660892494315e-103	0.330926670217438	0.827	0.629	1.98932178498863e-99	2
KLK8	1.49478271410464e-99	0.285087479640281	0.947	0.785	2.98956542820928e-96	2
GPNMB	1.80781805407752e-94	0.323880606611439	0.983	0.884	3.61563610815503e-91	2
KLK11	6.9116787879282e-91	0.299361938535314	0.927	0.776	1.38233575758564e-87	2
AKR1B10	4.01366355943192e-88	0.338207937684081	0.855	0.651	8.02732711886385e-85	2
RHOV	7.27925820400591e-80	0.267362845360434	0.971	0.815	1.45585164080118e-76	2
MT1X	2.7991626424535e-67	0.306809201355809	0.999	0.971	5.59832528490699e-64	2
KRT6B	2.42326073409051e-64	0.277200469074477	0.991	0.883	4.84652146818102e-61	2
NUPR1	6.12731475794807e-64	0.252057756372253	0.99	0.915	1.22546295158961e-60	2
DAPL1	1.85116290678509e-51	0.275675625908341	0.857	0.725	3.70232581357019e-48	2
KRT1	0	2.28655503617609	0.978	0.619	0	3
SPRR1A	0	2.24863219545254	0.988	0.535	0	3
LYNX1	0	2.00381584154586	0.998	0.727	0	3
SLURP1	0	1.86821949088886	0.985	0.564	0	3
SPINK5	0	1.75733785801971	0.999	0.705	0	3
CALML5	0	1.60234744902847	0.999	0.747	0	3
SPRR2E	0	1.5749165740278	0.898	0.457	0	3
KLK7	0	1.2879566056053	0.959	0.463	0	3
SPRR1B	0	1.26053316037864	1	0.864	0	3
DSG1	0	1.10865317333067	1	0.587	0	3
TMEM45A	0	1.0499594911668	0.987	0.503	0	3
KLK10	0	0.971718224352034	0.994	0.864	0	3
GLTP	0	0.959331945977703	0.999	0.907	0	3
S100A7A	0	0.883813227846937	0.819	0.342	0	3
PDZK1IP1	0	0.819936527262898	0.938	0.458	0	3
KLK11	0	0.778375835373711	0.994	0.774	0	3
CSTB	0	0.754873308610025	1	0.996	0	3
TGM1	0	0.669501832578835	0.936	0.592	0	3
CNFN	2.16831498485692e-303	1.2067461266537	0.959	0.615	4.33662996971383e-300	3
SBSN	4.5395354047483e-296	0.980537130662414	1	0.777	9.07907080949659e-293	3
POF1B	2.35109844245999e-295	0.655476612453274	0.924	0.401	4.70219688491997e-292	3
CARD18	2.05843708785114e-293	0.937764826070754	0.935	0.48	4.11687417570228e-290	3
ALDH3B2	4.13362147738588e-285	0.654130069742018	0.984	0.699	8.26724295477175e-282	3
LYPD3	1.34940086780996e-283	0.757108768473998	0.995	0.806	2.69880173561993e-280	3
CSTA	1.04828703285897e-267	0.697341335762597	0.998	0.982	2.09657406571793e-264	3
RDH12	2.74527460314905e-257	0.476957158465075	0.817	0.254	5.4905492062981e-254	3
AQP3	1.13113945875873e-255	0.723999278314961	1	0.977	2.26227891751745e-252	3
DSC2	6.17435723791407e-255	0.732177500975946	0.998	0.933	1.23487144758281e-251	3
C9orf169	4.59073437960572e-253	0.508233572592354	0.932	0.556	9.18146875921143e-250	3
KLK8	5.35904637477846e-248	0.605207151150896	0.991	0.787	1.07180927495569e-244	3
HOPX	7.40416381210006e-245	0.535105658341779	0.96	0.576	1.48083276242001e-241	3
SULT2B1	2.1331699694496e-244	0.617444152154586	0.963	0.592	4.26633993889921e-241	3
A2ML1	1.0134797547247e-237	0.387602340845726	0.971	0.665	2.02695950944939e-234	3
CHI3L1	2.39079283654206e-236	0.326657390985893	0.695	0.234	4.78158567308412e-233	3
MAL2	3.57288347404094e-235	0.544613131976776	1	0.9	7.14576694808189e-232	3
C10orf99	7.32838727649126e-235	0.766985564823485	0.975	0.634	1.46567745529825e-231	3
LGALS7B	1.07906680917975e-234	0.671625122838108	0.999	0.966	2.1581336183595e-231	3
SERPINB3	1.03030825751432e-222	0.816692133034353	0.974	0.709	2.06061651502863e-219	3
CLDN1	8.70914850156741e-219	0.504838235150848	0.967	0.582	1.74182970031348e-215	3
NCCRP1	1.79283301524138e-210	0.338688747433882	0.873	0.55	3.58566603048275e-207	3
C2orf54	3.41773019086309e-210	0.305095652687881	0.789	0.397	6.83546038172618e-207	3
PI3	4.15237069975524e-209	1.61981932213992	0.961	0.663	8.30474139951049e-206	3
S100P	1.03336088899869e-208	0.614792757995488	0.847	0.475	2.06672177799738e-205	3
NEBL	1.98116657705491e-206	0.392081399468067	0.952	0.667	3.96233315410983e-203	3
EPPK1	2.32309803070922e-202	0.570331041591811	0.935	0.711	4.64619606141845e-199	3
TM7SF2	7.38930648132893e-202	0.433926883642634	0.8	0.295	1.47786129626579e-198	3
ABLIM1	5.07101924703466e-201	0.543631306725556	0.97	0.799	1.01420384940693e-197	3
CLIC3	1.29069989539677e-199	0.392346430499595	0.949	0.566	2.58139979079355e-196	3
TMEM184A	5.67873113684409e-199	0.332974028118513	0.901	0.595	1.13574622736882e-195	3
H2AFJ	1.80319875792484e-197	0.478381717835375	0.989	0.883	3.60639751584968e-194	3
TMEM40	3.46602422598139e-195	0.393616552352083	0.908	0.538	6.93204845196277e-192	3
IVL	1.17985991736066e-187	0.351673185517457	0.898	0.572	2.35971983472131e-184	3
GRHL1	2.63678750459832e-186	0.334556283357321	0.916	0.585	5.27357500919665e-183	3
KLK13	4.51041427012025e-186	0.407185116922762	0.914	0.646	9.0208285402405e-183	3
CDKN1A	5.46307471600785e-186	0.487519490290236	0.986	0.799	1.09261494320157e-182	3
LINC00520	3.29367854181475e-183	0.418741873103619	0.887	0.641	6.58735708362949e-180	3
DEFB1	4.51995710751841e-183	0.455506326915983	0.828	0.358	9.03991421503681e-180	3
DGAT2	2.60503903006084e-181	0.373320096356256	0.9	0.587	5.21007806012167e-178	3
GJA1	3.56061903805906e-180	0.724488510243771	0.953	0.809	7.12123807611812e-177	3
CCDC64B	3.24414173536877e-179	0.363338211585622	0.869	0.556	6.48828347073755e-176	3
FAM84A	1.61309644277386e-178	0.400674625787821	0.982	0.761	3.22619288554773e-175	3
PPL	5.97937482124157e-178	0.412953165462938	0.954	0.704	1.19587496424831e-174	3
ABCA12	2.72107013219785e-175	0.384827800858372	0.929	0.656	5.4421402643957e-172	3
S100A12	3.60791995409427e-173	0.422801832168971	0.754	0.376	7.21583990818853e-170	3
SERPINB13	3.81154609759779e-161	0.403615478288743	0.93	0.604	7.62309219519558e-158	3
SLPI	2.0770295596312e-160	0.664232761425944	0.999	0.928	4.15405911926239e-157	3
EVPL	2.14251422739656e-158	0.372644183187696	0.95	0.722	4.28502845479312e-155	3
SPRR2D	2.83588822911522e-158	0.664416806026797	0.82	0.533	5.67177645823045e-155	3
ARL5A	1.36514753322001e-156	0.434240351459536	0.968	0.862	2.73029506644002e-153	3
MUC15	5.00029830415026e-155	0.275250709105417	0.677	0.271	1.00005966083005e-151	3
PLA2G4E	2.58901581678317e-153	0.356971697115858	0.718	0.339	5.17803163356633e-150	3
IFFO2	2.60895343473537e-149	0.268825405972578	0.788	0.427	5.21790686947074e-146	3
DBI	3.99958714759553e-145	0.442333244736414	0.999	0.985	7.99917429519106e-142	3
PVRL4	2.20895684693618e-141	0.2687622904346	0.94	0.745	4.41791369387236e-138	3
UGCG	5.51170678181183e-141	0.293944324521325	0.84	0.589	1.10234135636237e-137	3
UNC5B-AS1	6.81208636224183e-138	0.390269700725808	0.726	0.417	1.36241727244837e-134	3
METRNL	4.05191882959371e-135	0.288330144823321	0.947	0.735	8.10383765918742e-132	3
PITX1	1.24748588672521e-129	0.455871645761014	0.991	0.937	2.49497177345043e-126	3
ZNF185	3.37584284741644e-122	0.27603079855078	0.868	0.58	6.75168569483289e-119	3
THEM5	2.74527624389574e-121	0.251317353511092	0.706	0.301	5.49055248779147e-118	3
MALL	3.69462803027732e-119	0.302400752767788	0.958	0.773	7.38925606055465e-116	3
LGALSL	2.42922107623775e-117	0.285486626962392	0.861	0.574	4.85844215247551e-114	3
KRT6C	7.68660746082981e-116	0.355103810786237	0.812	0.415	1.53732149216596e-112	3
EHF	2.05577096067277e-114	0.261159644358068	0.83	0.527	4.11154192134554e-111	3
CALML3	1.75635699920364e-112	0.506653603178979	0.838	0.529	3.51271399840728e-109	3
CRABP2	3.53007036766288e-109	0.351617694175076	0.915	0.704	7.06014073532576e-106	3
SERPINB4	9.69976668637596e-108	0.43845164921659	0.84	0.597	1.93995333727519e-104	3
CASP14	1.74186915183555e-104	0.358271074306858	0.821	0.477	3.4837383036711e-101	3
TUBA1C	6.76286969282322e-104	0.295407871658744	0.996	0.97	1.35257393856464e-100	3
CYB5A	2.48024929541555e-101	0.328253229381575	0.975	0.857	4.96049859083109e-98	3
SDR16C5	7.03683875234646e-101	0.257481643570621	0.723	0.398	1.40736775046929e-97	3
CTSD	1.08279425148998e-98	0.289282915816941	0.994	0.944	2.16558850297996e-95	3
GSN	9.68414815903295e-97	0.358259301562805	0.971	0.769	1.93682963180659e-93	3
AC006262.5	2.41792211826606e-93	0.355616942336314	0.911	0.683	4.83584423653212e-90	3
GGH	2.43240890740706e-84	0.318815594566334	0.917	0.827	4.86481781481413e-81	3
NEAT1	5.30669512287168e-80	0.259751412251559	0.998	0.995	1.06133902457434e-76	3
CRYAB	1.28077050248239e-77	0.286692171379658	0.847	0.551	2.56154100496478e-74	3
LY6D	2.44112775707545e-77	0.456038492140119	0.993	0.876	4.88225551415091e-74	3
FAM83A	1.86051705190894e-73	0.260551550664085	0.977	0.905	3.72103410381788e-70	3
AKR1B10	1.42912944041527e-72	0.277620937756492	0.922	0.651	2.85825888083055e-69	3
RHOV	2.92313788011734e-67	0.28293073745679	0.985	0.819	5.84627576023468e-64	3
CA2	2.15323565436286e-66	0.316786645861815	0.968	0.827	4.30647130872571e-63	3
NUPR1	3.05426878088981e-65	0.276517609397476	0.992	0.918	6.10853756177961e-62	3
DAPL1	1.11954509579606e-60	0.36294822837973	0.89	0.726	2.23909019159212e-57	3
KRT6B	4.60179134085059e-49	0.363781239389116	0.999	0.886	9.20358268170119e-46	3
RNA28S5	9.37859820577075e-28	0.264004467930851	1	1	1.87571964115415e-24	3
SLC3A2	2.28185772247856e-255	0.921659699797639	0.993	0.903	4.56371544495712e-252	4
ASS1	2.10003617781005e-245	0.79899345441403	0.988	0.597	4.20007235562009e-242	4
PDLIM1	1.45411440815693e-234	0.701833882769185	0.992	0.733	2.90822881631387e-231	4
DST	3.19144071910861e-231	0.915428820424262	0.989	0.624	6.38288143821723e-228	4
DLK2	2.93874835058427e-225	0.531537471313418	0.872	0.388	5.87749670116854e-222	4
SLC7A5	2.25444805396709e-222	0.85303079913728	0.999	0.803	4.50889610793417e-219	4
C12orf75	6.468430022428e-208	0.745267903156977	0.989	0.818	1.2936860044856e-204	4
LY6E	9.4436343504719e-205	0.633593512388045	0.997	0.882	1.88872687009438e-201	4
TXNDC17	3.93178034486962e-203	0.580275918936501	0.997	0.985	7.86356068973924e-200	4
IGFBP6	1.71539542289593e-195	0.588879334492508	0.949	0.496	3.43079084579186e-192	4
CAV1	1.5843642118027e-193	0.699359902382335	0.982	0.688	3.1687284236054e-190	4
ASCL2	1.2558362534744e-190	0.273956916961674	0.857	0.329	2.5116725069488e-187	4
IFITM3	2.2496779504116e-184	0.591257013300137	0.977	0.749	4.49935590082319e-181	4
BCAM	6.2138521981567e-182	0.575340096195972	0.935	0.478	1.24277043963134e-178	4
CTNNAL1	2.45643299479741e-179	0.341779366181627	0.864	0.387	4.91286598959483e-176	4
COL17A1	2.48805321831422e-170	0.546733569485188	0.993	0.496	4.97610643662844e-167	4
C16orf74	6.99682301635735e-169	0.525991989864774	0.982	0.814	1.39936460327147e-165	4
PSIP1	5.07141572658908e-166	0.323868288964098	0.927	0.584	1.01428314531782e-162	4
H2AFZ	4.07128123730738e-165	0.516386077174569	1	0.987	8.14256247461477e-162	4
COTL1	6.64963855419642e-164	0.404519950075023	0.937	0.567	1.32992771083928e-160	4
SYT8	1.40264547535702e-163	0.594836444362527	0.954	0.61	2.80529095071404e-160	4
ITGA6	1.54341017935036e-160	0.562754787140225	0.996	0.786	3.08682035870073e-157	4
ITGB4	2.09878828688332e-159	0.43589014985594	0.976	0.457	4.19757657376664e-156	4
FGFBP1	9.03528756866166e-159	0.835597497488515	0.974	0.809	1.80705751373233e-155	4
FHL2	6.52399170048181e-158	0.519813879027788	0.984	0.861	1.30479834009636e-154	4
KLHL35	5.11791451651775e-153	0.263683644318478	0.887	0.64	1.02358290330355e-149	4
JAG2	7.72871104231477e-151	0.317710478268627	0.867	0.414	1.54574220846295e-147	4
ITGB1	1.56802547329973e-150	0.52433702317042	0.996	0.81	3.13605094659945e-147	4
CKS1B	7.61622326202357e-150	0.385342567532732	0.974	0.87	1.52324465240471e-146	4
IGFBP2	5.91285283084059e-149	0.705274569420307	0.933	0.722	1.18257056616812e-145	4
RAB32	2.09741740968252e-146	0.299922547115396	0.88	0.559	4.19483481936504e-143	4
ARPC1B	2.19816624456351e-146	0.559653216718827	1	0.924	4.39633248912701e-143	4
MIR205HG	6.47821781678113e-141	0.400851010558029	0.993	0.975	1.29564356335623e-137	4
HMGN2	1.87948107008259e-138	0.470249469125401	0.984	0.88	3.75896214016518e-135	4
TNFRSF12A	1.26884142014835e-134	0.522097461373085	0.97	0.837	2.5376828402967e-131	4
GPX1	8.69603258512974e-131	0.389128919462082	1	0.986	1.73920651702595e-127	4
ODC1	5.81795734513426e-130	0.324854517942438	0.84	0.396	1.16359146902685e-126	4
LAMB3	4.29149758674307e-127	0.280110364559151	0.903	0.43	8.58299517348615e-124	4
KRT15	7.22470463422748e-126	0.683878462911659	0.889	0.507	1.4449409268455e-122	4
SERINC2	1.59629355011446e-124	0.304697221033316	0.988	0.895	3.19258710022893e-121	4
IMPA2	1.79931899781617e-123	0.478312182884072	0.993	0.957	3.59863799563234e-120	4
STMN1	4.29586167207515e-123	0.309165232680425	0.951	0.58	8.59172334415031e-120	4
FXYD5	1.05764576598586e-122	0.401190432945538	0.95	0.759	2.11529153197173e-119	4
CAV2	8.49170619147652e-122	0.439285349614186	0.978	0.842	1.6983412382953e-118	4
TIMP3	1.60513292577269e-118	0.411625360617507	0.957	0.788	3.21026585154539e-115	4
HTRA1	2.06693944164765e-118	0.350506890245947	0.888	0.487	4.13387888329531e-115	4
TPM2	5.86988449474786e-117	0.397743082112197	0.966	0.716	1.17397689894957e-113	4
MGST3	8.48127743796422e-115	0.419186302973997	0.991	0.932	1.69625548759284e-111	4
LGALS1	7.00776882378259e-113	0.649560680699858	0.997	0.908	1.40155376475652e-109	4
TIMP1	1.42155468667929e-111	0.40907747275743	0.898	0.512	2.84310937335858e-108	4
FAM213A	1.12215488173646e-110	0.443683753305141	0.946	0.758	2.24430976347292e-107	4
FST	4.92899471602812e-109	0.512171630037101	0.771	0.289	9.85798943205624e-106	4
EMP3	2.08872478624503e-108	0.412928475652581	0.896	0.559	4.17744957249006e-105	4
FLNA	3.23192884389246e-108	0.35401581172627	0.981	0.818	6.46385768778492e-105	4
SFRP1	7.82663005481495e-106	0.321545123388143	0.884	0.601	1.56532601096299e-102	4
ACTG1	3.09171779019277e-105	0.343124403479993	1	1	6.18343558038554e-102	4
LDHA	1.49485294766892e-104	0.365797290950229	1	0.988	2.98970589533783e-101	4
DEK	1.28982397748448e-101	0.341383151069116	0.989	0.882	2.57964795496895e-98	4
ANXA5	1.34367967035462e-100	0.370660972165965	0.945	0.747	2.68735934070924e-97	4
THBS2	3.1196421436847e-100	0.331147831706424	0.837	0.502	6.23928428736939e-97	4
PKM	9.42728181929739e-99	0.333582513374854	0.997	0.992	1.88545636385948e-95	4
PHLDA1	7.76202327968129e-98	0.323721830267714	0.899	0.578	1.55240465593626e-94	4
FSCN1	5.79028043765214e-97	0.353471276303261	0.991	0.9	1.15805608753043e-93	4
UPP1	3.06712688268889e-96	0.286758611739264	0.93	0.741	6.13425376537778e-93	4
ITGA3	4.56505511349544e-94	0.30298621598636	0.903	0.656	9.13011022699088e-91	4
GSTO1	2.82959177609637e-90	0.349856690816829	0.941	0.805	5.65918355219275e-87	4
FTL	4.1129994920514e-90	0.364283848081911	1	0.997	8.22599898410279e-87	4
PTK7	1.19888742208746e-86	0.263862701906247	0.858	0.562	2.39777484417491e-83	4
AP2B1	6.94271951935948e-86	0.270104623194159	0.786	0.394	1.3885439038719e-82	4
SLC2A1	1.41454301121329e-85	0.363432982129084	0.957	0.896	2.82908602242658e-82	4
MMP28	2.29202433080663e-85	0.350257764325047	0.977	0.818	4.58404866161326e-82	4
PRKCDBP	3.97271393230948e-83	0.327928500768725	0.78	0.454	7.94542786461896e-80	4
PHGDH	6.55260944239923e-82	0.370638452075684	0.976	0.841	1.31052188847985e-78	4
SLC1A5	8.80695178219303e-81	0.310592522910216	0.964	0.795	1.76139035643861e-77	4
PLEK2	1.48229601109302e-80	0.304036829261035	0.838	0.602	2.96459202218603e-77	4
SLC7A8	3.33025208341872e-80	0.301463206170979	0.778	0.45	6.66050416683743e-77	4
ADM	5.75310743242956e-79	0.316377205554721	0.775	0.548	1.15062148648591e-75	4
SPATS2L	8.68360467400057e-79	0.294868881540447	0.956	0.837	1.73672093480011e-75	4
CXCL14	5.2160928781994e-78	0.486942311622577	0.953	0.835	1.04321857563988e-74	4
CD99	5.62978824489145e-77	0.277081908970532	0.966	0.842	1.12595764897829e-73	4
TUBA1B	3.39044073097255e-74	0.282881158671128	0.997	0.956	6.78088146194509e-71	4
ESD	1.44272148437437e-72	0.290030440933691	0.956	0.801	2.88544296874874e-69	4
TGFB1	3.45245361340995e-69	0.284151099439245	0.857	0.722	6.90490722681989e-66	4
TNS4	6.64960976200891e-69	0.267126222605577	0.887	0.753	1.32992195240178e-65	4
BASP1	1.72476828128409e-68	0.257412046284472	0.941	0.827	3.44953656256819e-65	4
DDIT4	4.02138179297603e-68	0.369291218605694	0.993	0.947	8.04276358595206e-65	4
RRAS	3.2433982956159e-64	0.27977744115121	0.894	0.798	6.4867965912318e-61	4
HMGB1	5.87849559124976e-63	0.287300379617994	0.996	0.99	1.17569911824995e-59	4
MT2A	6.88992154592861e-62	0.333266524259452	1	0.99	1.37798430918572e-58	4
VIM	1.86269736182944e-56	0.38224664329898	0.782	0.566	3.72539472365887e-53	4
H2AFV	2.78137789628839e-55	0.267087618844722	0.98	0.921	5.56275579257677e-52	4
MT1E	9.0437305347547e-51	0.308733929983842	0.988	0.906	1.80874610695094e-47	4
PTMS	6.37660477063312e-46	0.306293391609962	0.954	0.869	1.27532095412662e-42	4
COL17A1	1.66425120911437e-261	1.18797068362169	0.995	0.507	3.32850241822873e-258	5
SLC7A5	2.60511448491499e-252	1.45510890877987	0.997	0.808	5.21022896982997e-249	5
DST	4.45945526301565e-251	1.37429849986352	0.988	0.632	8.9189105260313e-248	5
COL7A1	3.43926668840765e-241	1.12843861496688	0.984	0.533	6.87853337681531e-238	5
ITGB4	2.57992935385921e-236	1.05447712704164	0.977	0.468	5.15985870771841e-233	5
ITGA6	1.82310407493123e-231	1.13305751501284	0.991	0.791	3.64620814986246e-228	5
PLEC	2.50777620575999e-215	0.864837652636321	0.998	0.892	5.01555241151997e-212	5
FLNA	3.69945445217357e-203	0.835208002660959	0.988	0.821	7.39890890434713e-200	5
LAMB3	1.07659388333263e-197	0.860434815685161	0.958	0.436	2.15318776666526e-194	5
JAG2	9.86611979722769e-190	0.689964723929252	0.903	0.421	1.97322395944554e-186	5
CLSTN1	4.55859558934171e-183	0.668361375010487	0.963	0.748	9.11719117868341e-180	5
NDRG1	8.12573159376678e-183	0.761772274540552	0.99	0.983	1.62514631875336e-179	5
BCAM	1.10643450675362e-180	0.784567081506758	0.927	0.489	2.21286901350725e-177	5
ITGA3	3.35080112754351e-177	0.746403144801729	0.96	0.657	6.70160225508701e-174	5
SLC2A1	1.96076785438839e-176	0.806439907184392	0.965	0.896	3.92153570877679e-173	5
TIMP3	5.07454037194595e-175	0.783130125516522	0.967	0.791	1.01490807438919e-171	5
DLK2	2.41746242403754e-173	0.593685796713387	0.861	0.399	4.83492484807508e-170	5
ITGB1	2.70181446911977e-161	0.782490734284085	0.979	0.815	5.40362893823954e-158	5
MCM7	3.58053829563255e-157	0.53687726447901	0.934	0.695	7.1610765912651e-154	5
SYT8	1.04880335985465e-156	0.811508557155761	0.953	0.618	2.0976067197093e-153	5
LAMA3	7.30183918442237e-156	0.650564756119267	0.934	0.55	1.46036783688447e-152	5
CAV1	8.54334820405001e-152	0.750752152288386	0.969	0.695	1.70866964081e-148	5
APP	2.62157225351296e-151	0.632605150351516	0.97	0.875	5.24314450702592e-148	5
SLC7A8	4.65055322808177e-150	0.679180863424338	0.856	0.451	9.30110645616353e-147	5
LAMC2	7.21607536252779e-148	0.672768457907439	0.913	0.455	1.44321507250556e-144	5
MCM4	1.56357080965099e-147	0.489756752969696	0.958	0.762	3.12714161930199e-144	5
PKM	9.86303760210107e-146	0.521028842564923	0.993	0.992	1.97260752042021e-142	5
TP63	1.44355261759768e-145	0.603464844249567	0.936	0.744	2.88710523519536e-142	5
CDCA7	5.39656942735767e-145	0.381116363785599	0.866	0.57	1.07931388547153e-141	5
SLC3A2	5.62372551128706e-142	0.781287546159111	0.965	0.907	1.12474510225741e-138	5
PXN	1.19241128367145e-141	0.42457432421476	0.87	0.405	2.38482256734289e-138	5
THBS2	8.30115580662488e-141	0.595385575469169	0.866	0.507	1.66023116132498e-137	5
IGFBP6	3.49167893655515e-138	0.626220063103478	0.913	0.509	6.98335787311031e-135	5
MIR205HG	1.74254213488759e-137	0.64099513945499	1	0.975	3.48508426977518e-134	5
CXCL14	5.12172244055256e-135	0.867071240307068	0.977	0.836	1.02434448811051e-131	5
TNS4	8.4823172392999e-134	0.583147343897765	0.923	0.753	1.69646344785998e-130	5
ASS1	2.63750903288188e-133	0.636838443684599	0.948	0.609	5.27501806576376e-130	5
HTRA1	3.35513960782297e-128	0.525018844346948	0.885	0.496	6.71027921564594e-125	5
MCM2	2.84202341464171e-127	0.255903756681177	0.797	0.507	5.68404682928342e-124	5
CTNNAL1	4.93644695802563e-124	0.382812685083138	0.819	0.401	9.87289391605126e-121	5
ETS2	1.6587463807015e-123	0.571276754915071	0.951	0.844	3.317492761403e-120	5
FSCN1	5.28521146598316e-122	0.561370134257109	0.981	0.903	1.05704229319663e-118	5
CLCA2	6.56432544578222e-122	0.481483825488352	0.976	0.918	1.31286508915644e-118	5
ACTN1	1.06886479586667e-121	0.535255274652258	0.922	0.704	2.13772959173334e-118	5
TNNI2	2.19876424861558e-121	0.529069235793118	0.798	0.357	4.39752849723117e-118	5
PTRF	9.8907536146012e-120	0.542976719551112	0.903	0.635	1.97815072292024e-116	5
MCM5	1.56452397958575e-119	0.305934341516558	0.835	0.507	3.12904795917149e-116	5
COL12A1	2.17235612295345e-115	0.485791976244192	0.76	0.341	4.3447122459069e-112	5
HSPG2	2.23953717198442e-114	0.493506554905374	0.837	0.489	4.47907434396884e-111	5
ASCL2	3.58651703678375e-112	0.305387512465209	0.776	0.347	7.1730340735675e-109	5
FBLN1	4.82792736069142e-112	0.312540207927511	0.859	0.545	9.65585472138285e-109	5
RNA28S5	3.80910024201708e-111	0.479052881863994	1	1	7.61820048403417e-108	5
KRT15	1.52525942916286e-110	0.844883948013695	0.878	0.516	3.05051885832572e-107	5
CDH3	2.86476698420784e-110	0.533723020024205	0.911	0.711	5.72953396841567e-107	5
CDK6	1.11713607960733e-109	0.520862907673434	0.908	0.699	2.23427215921466e-106	5
HELLS	2.22461573259258e-109	0.250622045618435	0.823	0.508	4.44923146518515e-106	5
LAMA5	6.9109811480873e-107	0.436870364300121	0.868	0.572	1.38219622961746e-103	5
TGFBI	2.89371453504168e-106	0.681897350318381	0.95	0.811	5.78742907008336e-103	5
PDLIM1	4.18812485124939e-105	0.529207276289924	0.918	0.744	8.37624970249878e-102	5
SLC39A14	8.89470283305655e-105	0.322735821231132	0.753	0.356	1.77894056661131e-101	5
MSLN	2.63312501850373e-103	0.289092987228091	0.824	0.53	5.26625003700747e-100	5
DSG2	5.87930862926713e-103	0.394785956614129	0.892	0.657	1.17586172585343e-99	5
MCM3	1.22202798650731e-102	0.310128555785612	0.85	0.537	2.44405597301462e-99	5
SLC1A5	1.72701889478403e-102	0.473229457501221	0.941	0.801	3.45403778956805e-99	5
MYO1B	1.50166592026053e-101	0.493456634963795	0.937	0.767	3.00333184052105e-98	5
ACTB	2.37672472453683e-99	0.399674505629169	0.998	0.999	4.75344944907366e-96	5
MMP9	8.28664321313481e-99	0.558866171949832	0.868	0.609	1.65732864262696e-95	5
LY6E	2.62061178739887e-98	0.475485310294753	0.969	0.887	5.24122357479775e-95	5
MYH9	7.91257099382326e-97	0.463855930817488	0.929	0.875	1.58251419876465e-93	5
FAT1	7.3148557013098e-95	0.456741779140856	0.953	0.909	1.46297114026196e-91	5
ATAD2	2.13681736576157e-94	0.256875888694127	0.859	0.598	4.27363473152313e-91	5
CDH13	7.93096195791005e-94	0.465613911444732	0.805	0.487	1.58619239158201e-90	5
TXNDC17	1.74068290293824e-93	0.403956488440959	0.972	0.987	3.48136580587648e-90	5
SLC7A1	4.87672524471812e-93	0.496104260220003	0.843	0.693	9.75345048943624e-90	5
HSP90B1	1.12575885797748e-92	0.455385004498759	0.953	0.921	2.25151771595497e-89	5
IFITM3	6.7147481301931e-92	0.413877691644035	0.951	0.756	1.34294962603862e-88	5
MOB3B	2.05006152908944e-90	0.414236814644969	0.755	0.389	4.10012305817887e-87	5
SORL1	1.12036380097202e-89	0.461585816442159	0.809	0.522	2.24072760194405e-86	5
FADS3	5.56818541833511e-89	0.276949469738866	0.795	0.482	1.11363708366702e-85	5
PALLD	4.17974950482195e-88	0.446754346928332	0.866	0.679	8.35949900964391e-85	5
SERINC2	8.32839439314893e-87	0.330241254589495	0.955	0.899	1.66567887862979e-83	5
CA12	1.82849094074084e-86	0.481965781202239	0.939	0.823	3.65698188148168e-83	5
IMPA2	1.2645445228228e-85	0.469408873427104	0.965	0.96	2.52908904564559e-82	5
DPYSL2	2.47643196190331e-84	0.313819977133728	0.847	0.588	4.95286392380662e-81	5
PTK7	3.13774355987167e-84	0.394813033674049	0.823	0.572	6.27548711974335e-81	5
TPM2	3.31804939895938e-84	0.42920655316891	0.937	0.724	6.63609879791876e-81	5
MARVELD1	1.13038070055997e-83	0.375652510820135	0.76	0.414	2.26076140111994e-80	5
DNMT1	4.46622315420116e-83	0.290500598469889	0.899	0.682	8.93244630840232e-80	5
FSTL3	3.8161704441888e-82	0.441178892827292	0.875	0.739	7.63234088837761e-79	5
STMN1	8.15970438015876e-81	0.279820489907542	0.906	0.591	1.63194087603175e-77	5
ITGB6	1.13182797203626e-80	0.474717056653882	0.852	0.702	2.26365594407253e-77	5
FST	4.47288518270173e-80	0.618680881301563	0.727	0.303	8.94577036540346e-77	5
GCLC	5.24230535034445e-80	0.304209339584433	0.814	0.468	1.04846107006889e-76	5
CAV2	2.20268980698285e-79	0.41390351252791	0.943	0.848	4.4053796139657e-76	5
CTSB	4.51703394208978e-79	0.389196130299717	0.962	0.96	9.03406788417957e-76	5
SLC6A15	1.11708268794162e-78	0.280559341701423	0.765	0.499	2.23416537588324e-75	5
FAM213A	3.21544962856205e-78	0.434907511384524	0.904	0.765	6.43089925712409e-75	5
PCSK9	4.295925325388e-78	0.30041418816899	0.831	0.582	8.59185065077601e-75	5
RAB32	7.48541247708653e-78	0.264774793826927	0.819	0.57	1.49708249541731e-74	5
ANXA5	2.33933136599485e-77	0.38656041603003	0.936	0.752	4.67866273198971e-74	5
FGFBP1	5.96196545935638e-77	0.555171769693251	0.944	0.815	1.19239309187128e-73	5
IGFBP2	2.10116772948825e-76	0.60415419473947	0.87	0.732	4.2023354589765e-73	5
SLC38A2	2.67190789480334e-76	0.41735340219008	0.984	0.969	5.34381578960668e-73	5
SPARC	3.0442712785548e-76	0.338421197722054	0.67	0.258	6.0885425571096e-73	5
LIMA1	6.40879631587431e-76	0.378383071416435	0.915	0.76	1.28175926317486e-72	5
COL16A1	1.30952313274425e-75	0.357333163466627	0.73	0.406	2.61904626548849e-72	5
LEPREL1	2.08246323720441e-75	0.455220724177913	0.79	0.549	4.16492647440881e-72	5
IVNS1ABP	4.28593142351433e-75	0.404491374660179	0.81	0.575	8.57186284702866e-72	5
NFIB	4.53871503314145e-75	0.360721858056532	0.812	0.563	9.07743006628291e-72	5
LPGAT1	2.35893150923315e-74	0.319358791714837	0.821	0.567	4.71786301846631e-71	5
NASP	4.10825099325322e-74	0.335659468012114	0.885	0.602	8.21650198650644e-71	5
SDC4	1.03486488569447e-73	0.42810093671241	0.925	0.864	2.06972977138895e-70	5
AJUBA	2.78991462872247e-73	0.352535248488026	0.774	0.497	5.57982925744493e-70	5
WLS	3.27059251667371e-73	0.312772065113587	0.753	0.415	6.54118503334741e-70	5
CD109	4.04206811199544e-73	0.384171890625095	0.927	0.789	8.08413622399089e-70	5
SPATS2L	9.01663938732637e-73	0.375323900513058	0.923	0.842	1.80332787746527e-69	5
COL18A1	2.77284301284145e-72	0.285754255678526	0.614	0.192	5.5456860256829e-69	5
EMP3	2.16930203984782e-71	0.337013809263501	0.877	0.568	4.33860407969564e-68	5
GYLTL1B	2.33733257625161e-71	0.329883882535937	0.683	0.356	4.67466515250322e-68	5
PHLDA1	7.82062987261534e-71	0.361601883531757	0.866	0.588	1.56412597452307e-67	5
TNFRSF12A	1.27891236602115e-70	0.380487323578946	0.939	0.843	2.5578247320423e-67	5
MET	2.67546340044267e-70	0.38277843157695	0.8	0.632	5.35092680088534e-67	5
AP2B1	4.24880328510079e-70	0.366649431993427	0.748	0.406	8.49760657020158e-67	5
ARL4C	2.79804096184488e-69	0.377416427974365	0.776	0.485	5.59608192368977e-66	5
SFRP1	3.78380242361817e-69	0.435690360606456	0.798	0.614	7.56760484723635e-66	5
SEMA3C	4.71040398160937e-69	0.394439165189987	0.762	0.492	9.42080796321875e-66	5
ITGA2	7.16576542179052e-69	0.336023279745959	0.817	0.576	1.4331530843581e-65	5
FHL2	4.62470987840795e-68	0.386587138388032	0.937	0.867	9.24941975681589e-65	5
PDE7A	4.88731525367419e-68	0.344769388878889	0.847	0.625	9.77463050734838e-65	5
TNFRSF21	5.91035972856674e-68	0.362732306783703	0.67	0.293	1.18207194571335e-64	5
KLF7	1.37766052822684e-66	0.359022071744755	0.835	0.676	2.75532105645369e-63	5
B4GALT1	3.45324457859683e-66	0.344387839894808	0.915	0.765	6.90648915719366e-63	5
IRX4	2.40765406351772e-65	0.371294361927507	0.889	0.712	4.81530812703544e-62	5
ARPC1B	3.43250692481006e-65	0.364368942744375	0.977	0.928	6.86501384962013e-62	5
C12orf75	4.48519817019909e-65	0.403786276108831	0.939	0.825	8.97039634039818e-62	5
EXT1	6.32560255135017e-64	0.330619721674423	0.75	0.461	1.26512051027003e-60	5
PRKCDBP	1.57588759761163e-63	0.310303562063814	0.774	0.461	3.15177519522326e-60	5
DDIT4	4.43021503688675e-63	0.442060167554821	0.979	0.949	8.86043007377349e-60	5
DEK	1.92633798429281e-62	0.330209533384345	0.953	0.887	3.85267596858562e-59	5
SERPINH1	3.13477428328715e-62	0.340232553910174	0.67	0.335	6.26954856657431e-59	5
FERMT1	6.16387021113863e-62	0.338256635781615	0.923	0.832	1.23277404222773e-58	5
BNC1	7.72107158005512e-62	0.314639494917886	0.873	0.74	1.54421431601102e-58	5
TENM2	2.50685888276873e-61	0.384070915030906	0.72	0.486	5.01371776553745e-58	5
PSIP1	3.04594154562139e-61	0.251911202456347	0.843	0.598	6.09188309124279e-58	5
CTSV	4.70388945250322e-61	0.253805060148505	0.802	0.543	9.40777890500644e-58	5
CTSD	2.38632535387466e-60	0.28679585675011	0.951	0.949	4.77265070774933e-57	5
SLC38A5	4.54836215194628e-60	0.367580321959002	0.751	0.505	9.09672430389256e-57	5
COL4A6	6.63149373963662e-60	0.31879659665186	0.701	0.434	1.32629874792732e-56	5
ITGAV	3.01710007769597e-58	0.431117555579118	0.826	0.743	6.03420015539194e-55	5
SH3PXD2A	4.34144328909176e-58	0.34672487254086	0.757	0.505	8.68288657818352e-55	5
EFNB1	6.11017943905937e-58	0.348653980190022	0.843	0.716	1.22203588781187e-54	5
SCD	1.5098749104534e-57	0.416397326746799	0.983	0.974	3.01974982090681e-54	5
HLA-A	5.52268045515143e-57	0.34456165138322	0.852	0.698	1.10453609103029e-53	5
SEPT9	8.23689051133207e-56	0.352423117462497	0.91	0.851	1.64737810226641e-52	5
PTPN14	5.00875705345858e-55	0.349401173134983	0.717	0.48	1.00175141069172e-51	5
PYGL	1.10044605888687e-54	0.333594135367736	0.845	0.744	2.20089211777374e-51	5
C16orf74	1.12876037128532e-54	0.313858365497646	0.941	0.821	2.25752074257063e-51	5
MMP14	2.26795093715979e-54	0.301876423270337	0.737	0.525	4.53590187431958e-51	5
SLC16A1	4.3128776325024e-54	0.381189380116503	0.758	0.577	8.6257552650048e-51	5
TPM4	5.02742329511824e-54	0.27939397647035	0.97	0.963	1.00548465902365e-50	5
HELZ	7.72349541712744e-54	0.298415883449323	0.753	0.547	1.54469908342549e-50	5
AGRN	3.63308909594649e-52	0.361054133871834	0.727	0.513	7.26617819189297e-49	5
CD46	6.55359430569595e-52	0.309966328450718	0.93	0.858	1.31071886113919e-48	5
STOM	3.95458396992911e-50	0.286445490096783	0.918	0.842	7.90916793985821e-47	5
PHGDH	1.57216990626697e-49	0.333989817065155	0.944	0.846	3.14433981253394e-46	5
LTBP4	2.59591171945153e-49	0.33068528485256	0.746	0.524	5.19182343890307e-46	5
DKK3	2.90344919401447e-49	0.303068367122458	0.6	0.271	5.80689838802894e-46	5
FLNB	1.13720645299458e-48	0.32430731451626	0.889	0.75	2.27441290598916e-45	5
BASP1	1.15190834906148e-48	0.283254651143055	0.906	0.832	2.30381669812295e-45	5
RPS6KA1	3.45798897234006e-46	0.267870717297106	0.746	0.543	6.91597794468012e-43	5
LGALS3BP	7.57346937322261e-46	0.268959212233883	0.81	0.641	1.51469387464452e-42	5
LAMB1	1.25579595436943e-45	0.257361917022047	0.616	0.312	2.51159190873887e-42	5
ATP1B1	5.22805404762889e-45	0.393562032686551	0.943	0.869	1.04561080952578e-41	5
INF2	5.40367293836979e-45	0.261191909051762	0.776	0.606	1.08073458767396e-41	5
PTK2	2.33891427722132e-44	0.276938305227379	0.875	0.721	4.67782855444263e-41	5
CAPN2	7.40798141655673e-43	0.304612735391683	0.877	0.854	1.48159628331135e-39	5
PHLDB2	1.28428662465192e-42	0.263910514094779	0.683	0.477	2.56857324930384e-39	5
FAP	2.61588422162958e-42	0.298290163648308	0.671	0.474	5.23176844325915e-39	5
HSPA5	8.74912679205261e-42	0.299994301632798	0.901	0.864	1.74982535841052e-38	5
LGALS1	2.52805628182222e-40	0.264871086638178	0.997	0.91	5.05611256364443e-37	5
RBMS1	3.24594871930304e-40	0.298571486551775	0.861	0.793	6.49189743860608e-37	5
PTGFRN	4.85089716857469e-40	0.296306433132687	0.769	0.694	9.70179433714937e-37	5
SIRPA	5.15303912738114e-40	0.255520813965131	0.677	0.48	1.03060782547623e-36	5
ABCC3	7.59838324022506e-40	0.251964978733233	0.624	0.29	1.51967664804501e-36	5
GJB2	7.81065255262798e-40	0.341278913865172	0.976	0.951	1.5621305105256e-36	5
IGF1R	6.11451212366552e-39	0.278246824788896	0.79	0.684	1.2229024247331e-35	5
GALNT2	2.17206317037759e-35	0.286400410628767	0.65	0.457	4.34412634075519e-32	5
PMEPA1	5.36864605545862e-35	0.338035503070854	0.784	0.749	1.07372921109172e-31	5
BMP1	2.48616109240396e-34	0.303164753381853	0.73	0.603	4.97232218480791e-31	5
ZCCHC11	8.4126935798492e-34	0.283569563978954	0.878	0.818	1.68253871596984e-30	5
ARHGAP21	9.69255507751981e-34	0.262800858410346	0.823	0.744	1.93851101550396e-30	5
CASP14	1.2413989600339e-33	0.343190472651411	0.723	0.498	2.48279792006779e-30	5
SLC39A6	2.17408985204619e-33	0.293308992545487	0.849	0.847	4.34817970409239e-30	5
INHBA	8.02985215136537e-32	0.350630893904674	0.6	0.312	1.60597043027307e-28	5
TGFB1	8.52672665474205e-32	0.263486244938252	0.772	0.731	1.70534533094841e-28	5
ADM	3.42967642658668e-31	0.337220893897928	0.699	0.559	6.85935285317335e-28	5
PDLIM7	8.85447040446773e-30	0.298634138923918	0.77	0.688	1.77089408089355e-26	5
ZFP36L2	3.72743037235396e-29	0.275289790445812	0.953	0.964	7.45486074470792e-26	5
FGFR3	5.41046751408349e-29	0.299610275783152	0.849	0.762	1.0820935028167e-25	5
CD276	9.17366937679017e-29	0.256676410129661	0.652	0.468	1.83473387535803e-25	5
HNRNPH1	1.06771231769583e-28	0.267099941935172	0.897	0.851	2.13542463539166e-25	5
CCND2	8.30120277778645e-28	0.253744062499579	0.699	0.523	1.66024055555729e-24	5
PLXNB1	8.92817046756801e-27	0.270939132321245	0.73	0.618	1.7856340935136e-23	5
CUX1	4.09014981132537e-26	0.262011109869696	0.755	0.701	8.18029962265075e-23	5
TMEM132A	1.17153234813589e-25	0.281557708408359	0.763	0.658	2.34306469627178e-22	5
PTPRK	3.20640404222313e-24	0.267711769166348	0.685	0.573	6.41280808444625e-21	5
TNC	3.95980229865778e-24	0.260893069321023	0.584	0.397	7.91960459731556e-21	5
CCNL2	1.89285895948401e-20	0.26545968155206	0.892	0.839	3.78571791896802e-17	5
WDR66	4.45279833866951e-16	0.25748667108606	0.548	0.388	8.90559667733903e-13	5
TRIML2	1.62770699981391e-09	0.391002030728985	0.548	0.432	3.25541399962783e-06	5
TUBA1B	0	1.48647115113485	1	0.957	0	6
MKI67	0	1.43739480158811	0.97	0.45	0	6
BIRC5	0	1.03246964585202	0.942	0.332	0	6
CENPA	0	0.640123724975416	0.796	0.214	0	6
GTSE1	0	0.41616173792063	0.702	0.121	0	6
HMGB2	1.23075674543787e-300	1.36683393452245	0.953	0.537	2.46151349087575e-297	6
UBE2C	1.14517428100668e-299	1.42147691130588	0.916	0.443	2.29034856201336e-296	6
SMC4	2.30494548973561e-286	0.934208900818528	0.976	0.56	4.60989097947122e-283	6
CKS1B	7.97795352097413e-275	1.13836885633106	0.991	0.871	1.59559070419483e-271	6
KIAA0101	9.29457698797871e-275	0.972930419369604	0.948	0.552	1.85891539759574e-271	6
TUBB	1.8971498357917e-274	1.03898119052021	0.998	0.931	3.7942996715834e-271	6
STMN1	6.55686801747744e-274	1.25030630437402	0.986	0.585	1.31137360349549e-270	6
HMGB1	6.57504491931672e-274	0.924201618367277	0.998	0.99	1.31500898386334e-270	6
CENPF	1.05865237852298e-272	1.54582905221006	0.913	0.42	2.11730475704596e-269	6
UBE2S	1.71623132468232e-272	1.70329971880562	0.99	0.785	3.43246264936464e-269	6
CENPW	8.62722342355351e-269	0.910798466468177	0.96	0.608	1.7254446847107e-265	6
TPX2	1.40532644034524e-266	0.990966370210556	0.894	0.354	2.81065288069048e-263	6
NUSAP1	1.20346010230116e-263	0.870423904461061	0.874	0.397	2.40692020460232e-260	6
H2AFZ	2.25391755308499e-262	0.9779965365755	0.995	0.987	4.50783510616997e-259	6
ASPM	7.15045088371018e-261	1.08987138593227	0.869	0.362	1.43009017674204e-257	6
CEP55	4.35639078482186e-260	0.610672256781005	0.836	0.332	8.71278156964372e-257	6
TOP2A	7.31987999449524e-259	1.11268934106751	0.871	0.367	1.46397599889905e-255	6
CCNA2	2.90001780782012e-258	0.488416333572513	0.82	0.26	5.80003561564023e-255	6
CKS2	3.87428160038999e-255	1.30841271473129	0.962	0.706	7.74856320077998e-252	6
HMGN2	1.1061919825059e-252	1.14429849597708	0.991	0.881	2.2123839650118e-249	6
PTTG1	3.19024689211479e-248	1.23739158571536	0.967	0.688	6.38049378422957e-245	6
ANLN	1.28191862187908e-246	0.639407665940443	0.855	0.412	2.56383724375817e-243	6
AURKB	4.06926008343001e-246	0.546444447127168	0.806	0.286	8.13852016686002e-243	6
PRC1	4.50609606273219e-246	0.702411271137383	0.878	0.448	9.01219212546438e-243	6
CDCA5	4.74019085763871e-229	0.366629908748687	0.778	0.289	9.48038171527743e-226	6
CDCA3	1.85027435769428e-226	0.517435514348287	0.778	0.266	3.70054871538855e-223	6
TUBB4B	2.11438378498487e-223	1.05628614927147	0.993	0.945	4.22876756996973e-220	6
CDKN3	3.07772275441879e-223	1.00732973586685	0.85	0.374	6.15544550883758e-220	6
H2AFV	3.57992394269064e-221	0.753840154490761	0.995	0.921	7.15984788538128e-218	6
CASC5	4.20533253069471e-221	0.436865215708467	0.787	0.316	8.41066506138942e-218	6
CDC20	5.61492441800832e-221	1.07502119272318	0.85	0.395	1.12298488360166e-217	6
NEK2	2.0044495728123e-220	0.313881319071785	0.681	0.193	4.0088991456246e-217	6
DTYMK	3.69662558512848e-218	0.673236915624627	0.967	0.748	7.39325117025697e-215	6
KIF20B	4.25807787076309e-217	0.758029367936603	0.914	0.546	8.51615574152619e-214	6
CKAP2L	1.18773820438899e-216	0.518582768956849	0.791	0.343	2.37547640877798e-213	6
PLK1	2.0988769498734e-214	0.694774492891388	0.794	0.271	4.1977538997468e-211	6
H2AFX	4.07049537140539e-214	0.696971172151196	0.908	0.569	8.14099074281077e-211	6
DLGAP5	1.97322737531718e-213	0.686690850829151	0.749	0.219	3.94645475063436e-210	6
MAD2L1	8.44157591987869e-212	0.495091783818509	0.859	0.397	1.68831518397574e-208	6
KIF2C	2.12151613801682e-211	0.350263650060194	0.698	0.211	4.24303227603364e-208	6
ESCO2	5.19484606849693e-211	0.291054584103415	0.682	0.207	1.03896921369939e-207	6
PHF19	6.57215924852868e-211	0.576792437613611	0.899	0.589	1.31443184970574e-207	6
KIF23	1.21987345655856e-210	0.493520320004658	0.775	0.299	2.43974691311711e-207	6
DEK	1.41648673272171e-209	0.709329189170081	0.993	0.884	2.83297346544342e-206	6
TK1	5.91488817861422e-209	0.621054071436283	0.846	0.43	1.18297763572284e-205	6
DEPDC1	6.5870152354205e-209	0.393302926247346	0.71	0.228	1.3174030470841e-205	6
CENPE	3.23175781555009e-207	0.709687494267414	0.815	0.357	6.46351563110018e-204	6
CCNB1	4.66289294444476e-206	1.08075354628311	0.829	0.343	9.32578588888951e-203	6
NCAPG	1.72468680069313e-199	0.384539053389092	0.735	0.276	3.44937360138627e-196	6
PBK	5.78261391238828e-197	0.420762201700379	0.743	0.245	1.15652278247766e-193	6
CDK1	2.5915297394304e-195	0.592092136897114	0.775	0.362	5.1830594788608e-192	6
KIF4A	2.75105994244068e-195	0.3254082805977	0.705	0.212	5.50211988488137e-192	6
RPL39L	2.33400579831727e-194	0.583891703151246	0.953	0.74	4.66801159663454e-191	6
MYBL2	1.60813176881503e-188	0.437455355825171	0.803	0.452	3.21626353763006e-185	6
CKAP2	1.86310971658114e-188	0.61915005920041	0.873	0.434	3.72621943316227e-185	6
HIST1H4C	2.56569892990099e-182	1.90420904142133	0.949	0.773	5.13139785980198e-179	6
RRM2	5.31346279658277e-182	0.539074072623378	0.738	0.319	1.06269255931655e-178	6
LMNB2	1.02589074257699e-180	0.502462560061277	0.909	0.575	2.05178148515397e-177	6
UBE2T	1.68336328293634e-180	0.494730791995142	0.859	0.487	3.36672656587268e-177	6
SGOL1	9.44911980945328e-180	0.295370809789262	0.709	0.274	1.88982396189066e-176	6
NDC80	5.86556032739175e-177	0.471490993697627	0.714	0.255	1.17311206547835e-173	6
PIF1	8.35757389744407e-177	0.292233867557527	0.588	0.175	1.67151477948881e-173	6
PRR11	9.2067211243012e-177	0.448796967514332	0.771	0.334	1.84134422486024e-173	6
MELK	9.16223729415004e-172	0.381022267786405	0.812	0.46	1.83244745883001e-168	6
TUBA1C	9.98647167901741e-171	0.90371662818957	0.997	0.971	1.99729433580348e-167	6
TYMS	6.00066964372836e-164	0.746208817571459	0.895	0.639	1.20013392874567e-160	6
TACC3	7.43865118815353e-164	0.426526455587203	0.764	0.399	1.48773023763071e-160	6
ORC6	4.59186406525158e-158	0.36170484891249	0.791	0.41	9.18372813050315e-155	6
ATAD2	4.89580456715734e-157	0.625891142522661	0.888	0.596	9.79160913431468e-154	6
BUB1	1.84302464288759e-156	0.262909521690396	0.621	0.212	3.68604928577519e-153	6
ECT2	1.56491875905174e-155	0.408413450904665	0.808	0.49	3.12983751810347e-152	6
KIF14	4.71286150135422e-155	0.354761513129368	0.647	0.227	9.42572300270844e-152	6
CENPM	5.7811744765935e-153	0.365034625839211	0.785	0.439	1.1562348953187e-149	6
HIST1H1B	4.27502327478929e-151	0.764859390814323	0.677	0.301	8.55004654957858e-148	6
SMC2	3.53622013964251e-147	0.429777519480611	0.887	0.591	7.07244027928503e-144	6
TMPO	4.27855813457383e-146	0.467147657545409	0.897	0.602	8.55711626914766e-143	6
PTMS	4.12699212998256e-144	0.759973519540082	0.981	0.869	8.25398425996513e-141	6
KPNA2	4.63407752594105e-144	0.765160319573108	0.834	0.498	9.2681550518821e-141	6
ARHGAP11A	5.77899096956663e-143	0.412242749600707	0.742	0.394	1.15579819391333e-139	6
DIAPH3	1.14080683861811e-141	0.311775325090906	0.714	0.352	2.28161367723623e-138	6
HMMR	8.97206989812315e-141	0.756465224313277	0.729	0.366	1.79441397962463e-137	6
MND1	4.41022626198335e-138	0.298152076932287	0.729	0.42	8.8204525239667e-135	6
SGOL2	1.55673571452889e-136	0.387299524341772	0.719	0.333	3.11347142905779e-133	6
CCNB2	1.06696517407262e-132	0.599913376905638	0.726	0.38	2.13393034814525e-129	6
MT2A	1.18034853009818e-130	0.943432985708618	1	0.99	2.36069706019635e-127	6
TCOF1	2.76077554793262e-129	0.398278890704525	0.895	0.622	5.52155109586524e-126	6
RAD21	9.0327297696296e-129	0.512450287808011	0.97	0.862	1.80654595392592e-125	6
RAD51AP1	1.5856476809379e-128	0.291051196767153	0.696	0.389	3.1712953618758e-125	6
CDCA8	6.83495676109446e-128	0.313197535733577	0.668	0.332	1.36699135221889e-124	6
HJURP	7.90711748254078e-127	0.301545471040079	0.585	0.167	1.58142349650816e-123	6
PSIP1	2.35830126665002e-125	0.435583100249478	0.901	0.594	4.71660253330004e-122	6
SLC7A5	5.41024033447011e-124	0.753495380063155	0.983	0.809	1.08204806689402e-120	6
FBXO5	4.79669996976429e-123	0.298300699627609	0.686	0.37	9.59339993952858e-120	6
NUF2	6.19120568060748e-123	0.330360597161416	0.646	0.275	1.2382411361215e-119	6
AURKA	6.47691069546052e-122	0.453124559324922	0.702	0.364	1.2953821390921e-118	6
WHSC1	3.23044102094469e-118	0.302646044416035	0.825	0.572	6.46088204188939e-115	6
RNASEH2A	8.56800373617472e-116	0.374903947422738	0.831	0.537	1.71360074723494e-112	6
HMGB3	1.64580194460208e-114	0.50424452721734	0.899	0.731	3.29160388920416e-111	6
ARL6IP1	4.09669581031288e-113	0.497841375894883	0.815	0.499	8.19339162062577e-110	6
FOXM1	6.86332031988017e-113	0.336320110103854	0.686	0.366	1.37266406397603e-109	6
CDT1	9.45796000559525e-113	0.351294343839673	0.801	0.539	1.89159200111905e-109	6
FANCI	8.77624641707994e-111	0.271963424929432	0.716	0.436	1.75524928341599e-107	6
KIF11	8.43727328138076e-109	0.31247981262512	0.682	0.363	1.68745465627615e-105	6
PKMYT1	6.84973856139401e-108	0.278962357644666	0.688	0.424	1.3699477122788e-104	6
DBF4	2.15891216491884e-105	0.333307489768782	0.77	0.489	4.31782432983769e-102	6
CENPK	7.6513774248661e-105	0.293974564595641	0.74	0.489	1.53027548497322e-101	6
BRCA2	9.99813243685636e-105	0.285692345655791	0.726	0.489	1.99962648737127e-101	6
KLHL35	1.80790953004163e-104	0.301108695891611	0.839	0.649	3.61581906008326e-101	6
BUB1B	9.25238669071259e-100	0.278506237833455	0.613	0.248	1.85047733814252e-96	6
C12orf75	7.51544812622418e-99	0.521727357670184	0.96	0.824	1.50308962524484e-95	6
TROAP	7.63764405930851e-99	0.344310556769545	0.663	0.377	1.5275288118617e-95	6
DNMT1	3.32033842455392e-96	0.429762773710014	0.887	0.683	6.64067684910784e-93	6
EZH2	1.1557170890509e-93	0.320045545104809	0.768	0.532	2.3114341781018e-90	6
TPM2	2.37886368561176e-93	0.414624251994926	0.956	0.722	4.75772737122352e-90	6
HIST1H1D	9.89492822279204e-93	0.559052742395685	0.672	0.483	1.97898564455841e-89	6
ITGB4	1.04032455729585e-91	0.54180119655715	0.86	0.477	2.0806491145917e-88	6
CAV1	7.9643659571694e-88	0.577159230783171	0.92	0.699	1.59287319143388e-84	6
DDX39A	8.47372167087762e-88	0.355426224815407	0.871	0.656	1.69474433417552e-84	6
KIFC1	5.38049819254379e-86	0.279055240357982	0.632	0.36	1.07609963850876e-82	6
RECQL4	2.26293836336367e-85	0.269287510257524	0.7	0.457	4.52587672672735e-82	6
SYT8	3.56446958428778e-84	0.541744017991454	0.909	0.621	7.12893916857556e-81	6
LMNB1	2.49938554402616e-83	0.264885749102209	0.647	0.424	4.99877108805231e-80	6
ODC1	1.10018400738125e-81	0.311472037991375	0.761	0.412	2.2003680147625e-78	6
SLC43A3	1.03335669480212e-80	0.262953654500091	0.724	0.522	2.06671338960423e-77	6
TNFRSF12A	1.86282766310673e-78	0.49784946525688	0.939	0.843	3.72565532621345e-75	6
NMU	2.18604855078001e-77	0.357433640368482	0.813	0.621	4.37209710156003e-74	6
NASP	2.69517032717065e-77	0.308617853151852	0.864	0.603	5.3903406543413e-74	6
MCM7	6.6503989603931e-76	0.35367593645809	0.874	0.7	1.33007979207862e-72	6
ITGA6	4.62473977574971e-75	0.424766810195079	0.976	0.792	9.24947955149942e-72	6
SLC3A2	1.05048665281641e-74	0.423101130999133	0.974	0.906	2.10097330563282e-71	6
CDC25B	1.73173879196469e-74	0.366687337512482	0.937	0.812	3.46347758392937e-71	6
HSP90B1	2.61056988014273e-74	0.418532595699295	0.977	0.919	5.22113976028546e-71	6
LY6E	3.00347221674102e-74	0.410124058108634	0.955	0.888	6.00694443348204e-71	6
GSTO1	1.28898624871056e-73	0.35037195406043	0.96	0.806	2.57797249742113e-70	6
ANXA5	1.36581582966377e-72	0.378561354701774	0.939	0.752	2.73163165932755e-69	6
DHFR	4.69069050389251e-72	0.398550101960559	0.679	0.47	9.38138100778501e-69	6
CHEK1	8.67836343537801e-72	0.262308158973992	0.719	0.474	1.7356726870756e-68	6
LGALS1	3.9139015822961e-71	0.6091883012661	0.991	0.91	7.8278031645922e-68	6
HIST1H1E	9.81059539064413e-71	0.50254932125633	0.736	0.574	1.96211907812883e-67	6
COTL1	1.35119047317896e-70	0.287477305294601	0.85	0.582	2.70238094635792e-67	6
ITGB1	1.17241381074952e-69	0.475034356753169	0.963	0.817	2.34482762149904e-66	6
C16orf74	1.42489507903147e-69	0.33456932746167	0.96	0.82	2.84979015806294e-66	6
ACTN1	3.16046299617729e-69	0.346450109340321	0.899	0.706	6.32092599235459e-66	6
FAM111A	4.35571859695536e-68	0.305492258832064	0.705	0.515	8.71143719391071e-65	6
BCAM	1.74773636192253e-66	0.366408326623994	0.81	0.498	3.49547272384507e-63	6
HTRA1	9.40107830361017e-66	0.325631952476802	0.815	0.502	1.88021566072203e-62	6
UBALD2	3.49361477696484e-65	0.38789208914936	0.892	0.798	6.98722955392967e-62	6
BRCA1	5.77620066365495e-65	0.260086028591005	0.658	0.476	1.15524013273099e-61	6
SUN2	1.45890418084319e-64	0.286442658228395	0.792	0.581	2.91780836168638e-61	6
CLSPN	5.17073194158383e-64	0.26752791776712	0.64	0.445	1.03414638831677e-60	6
ASS1	9.70404024405933e-64	0.342474928622789	0.876	0.615	1.94080804881187e-60	6
DST	1.07329472781448e-63	0.46795354860529	0.892	0.64	2.14658945562896e-60	6
ITGA3	5.02604929042266e-63	0.345984759497112	0.881	0.663	1.00520985808453e-59	6
DUT	1.60540806574241e-62	0.50956523107177	0.96	0.912	3.21081613148483e-59	6
FSCN1	3.69702079203436e-62	0.355156451420107	0.974	0.904	7.39404158406872e-59	6
COL17A1	1.96806456139042e-61	0.425173495901455	0.827	0.52	3.93612912278084e-58	6
SLC1A5	1.87894088596209e-60	0.313213501356592	0.93	0.801	3.75788177192418e-57	6
UBB	3.43872326616847e-60	0.293684378827559	0.983	0.96	6.87744653233694e-57	6
HELLS	3.94657070197754e-60	0.349893971236279	0.696	0.518	7.89314140395508e-57	6
SPATS2L	1.25441015070283e-59	0.285997325844513	0.93	0.842	2.50882030140567e-56	6
TXNDC17	4.84540232001287e-59	0.352432676103653	0.995	0.985	9.69080464002574e-56	6
HIST1H1A	5.25310974125966e-59	0.396902060607801	0.534	0.337	1.05062194825193e-55	6
UPP1	6.80319854877699e-59	0.286135019856164	0.866	0.75	1.3606397097554e-55	6
FEN1	1.31800593569836e-58	0.286997819371253	0.653	0.467	2.63601187139672e-55	6
PRKCDBP	1.94965651018596e-58	0.370677558890122	0.714	0.466	3.89931302037192e-55	6
LAMB3	4.6396414319068e-56	0.338425822981197	0.757	0.452	9.2792828638136e-53	6
GPX1	2.71202147933631e-55	0.264365354981006	0.995	0.986	5.42404295867261e-52	6
FLNA	4.21233823964701e-55	0.379065465160363	0.939	0.825	8.42467647929402e-52	6
SMS	1.35491589107555e-52	0.259068234643851	0.944	0.858	2.7098317821511e-49	6
MCM4	1.44799202069244e-52	0.381457245177118	0.88	0.768	2.89598404138489e-49	6
IGFBP6	4.98933935447401e-52	0.313326635508944	0.782	0.519	9.97867870894802e-49	6
TUBA4A	2.48688655088615e-51	0.34436345148229	0.979	0.939	4.9737731017723e-48	6
PHGDH	3.33490850779807e-51	0.304558582788247	0.953	0.846	6.66981701559614e-48	6
JAG2	9.26602226337013e-50	0.272354757600424	0.667	0.439	1.85320445267403e-46	6
ARPC1B	5.24918995886418e-48	0.331784830884779	0.976	0.928	1.04983799177284e-44	6
TIMP1	1.97569330556833e-47	0.303933838219464	0.812	0.527	3.95138661113667e-44	6
PLEC	2.17251414351553e-44	0.327752487390213	0.969	0.894	4.34502828703106e-41	6
LAMC2	6.27581996171214e-44	0.354341647193228	0.714	0.471	1.25516399234243e-40	6
CAV2	1.09805365272325e-43	0.315474158907327	0.935	0.848	2.1961073054465e-40	6
COL7A1	3.17458940345706e-43	0.26097861165866	0.792	0.547	6.34917880691413e-40	6
PTRF	5.72534897996136e-43	0.262879443648437	0.831	0.64	1.14506979599227e-39	6
PCNA	1.58760808348498e-42	0.323503267703245	0.757	0.632	3.17521616696997e-39	6
HIST1H1C	8.22766002206997e-42	0.265588594881712	0.745	0.645	1.64553200441399e-38	6
LAMA3	1.77621087457531e-41	0.29011848072983	0.771	0.562	3.55242174915063e-38	6
FST	3.07710702525089e-41	0.3324106291785	0.581	0.315	6.15421405050178e-38	6
MT1E	2.8069609643552e-40	0.298466109745443	0.97	0.909	5.6139219287104e-37	6
MCM3	5.66963383109583e-40	0.293205198791607	0.712	0.548	1.13392676621917e-36	6
PDLIM1	2.33542590091626e-39	0.253798608061843	0.909	0.745	4.67085180183251e-36	6
EMP3	1.13238220001281e-38	0.320518367738202	0.75	0.578	2.26476440002561e-35	6
DDIT4	1.55087706472442e-38	0.36480346372105	0.981	0.949	3.10175412944885e-35	6
CTNNAL1	1.66785664829848e-37	0.279568705500378	0.607	0.417	3.33571329659697e-34	6
TNNI2	6.87915254505181e-37	0.251863115801323	0.583	0.373	1.37583050901036e-33	6
H1FX	4.27315131042319e-36	0.258969297890809	0.948	0.914	8.54630262084638e-33	6
MIR205HG	1.7832175909277e-34	0.326633821694207	0.991	0.975	3.56643518185541e-31	6
MMP9	1.92811400821305e-33	0.560691127944362	0.712	0.621	3.8562280164261e-30	6
IGFBP2	4.91465756987667e-33	0.331779065536398	0.859	0.733	9.82931513975334e-30	6
VIM	2.92785973009472e-31	0.703208625902665	0.681	0.579	5.85571946018944e-28	6
TGFBI	6.16003925208474e-26	0.314484549688084	0.871	0.817	1.23200785041695e-22	6
IER3	1.38451520254018e-24	0.301923093726596	0.763	0.701	2.76903040508036e-21	6
SAA1	1.50791724984299e-19	0.263535387403416	0.831	0.789	3.01583449968599e-16	6
FN1	2.71537749419047e-12	0.54104832292371	0.567	0.556	5.43075498838094e-09	6
SCG5	3.06773173105214e-302	0.799035155123348	0.96	0.312	6.13546346210429e-299	7
MMP9	1.34245543596481e-287	2.24712496334605	0.998	0.602	2.68491087192963e-284	7
FN1	3.28820137017848e-285	2.13834315170878	0.987	0.527	6.57640274035696e-282	7
LAMC2	1.24653187929997e-283	1.60614406057897	0.994	0.453	2.49306375859994e-280	7
INHBA	4.61059252720412e-264	1.12610246318269	0.969	0.289	9.22118505440823e-261	7
VIM	6.98177853004814e-264	1.63840100884816	0.996	0.558	1.39635570600963e-260	7
LAMA3	9.94324548821061e-263	1.30657609205453	0.992	0.548	1.98864909764212e-259	7
TGFBI	5.28093196181998e-252	1.30543410229376	0.998	0.808	1.056186392364e-248	7
PRKCDBP	7.76598434571659e-251	0.936088996928114	0.985	0.449	1.55319686914332e-247	7
LAMB3	6.47755920441758e-248	1.30444938023473	0.99	0.438	1.29551184088352e-244	7
LGALS1	2.22476229956665e-241	1.24181212039531	0.998	0.91	4.4495245991333e-238	7
EMP3	5.18236960980156e-241	1.06376561507443	0.989	0.562	1.03647392196031e-237	7
ARPC1B	1.11344684961944e-240	1.01292178294492	0.998	0.927	2.22689369923888e-237	7
ITGB1	2.3476430422177e-238	1.11116326054287	1	0.815	4.69528608443539e-235	7
PMEPA1	2.36858337301593e-233	0.981797741639006	0.985	0.736	4.73716674603186e-230	7
FEZ1	1.28993875381663e-231	0.571309489274736	0.924	0.34	2.57987750763326e-228	7
ANXA5	4.75788815894523e-231	0.918340828839653	0.994	0.749	9.51577631789047e-228	7
SERPINE2	5.10334926124915e-231	0.98927387454228	0.941	0.398	1.02066985224983e-227	7
TNFRSF12A	7.24757648381657e-225	1.01153081643554	0.992	0.84	1.44951529676331e-221	7
ANXA2	2.23472374653409e-224	0.792749859263369	1	0.998	4.46944749306818e-221	7
TFPI2	2.69690612668431e-222	0.337788474765493	0.807	0.253	5.39381225336863e-219	7
ACTB	1.1028764038692e-220	0.82836698985644	1	0.999	2.20575280773841e-217	7
PLEK2	7.13062178034303e-220	0.833302337155624	0.969	0.6	1.42612435606861e-216	7
ANTXR2	1.87288912655584e-218	0.60722442915858	0.91	0.389	3.74577825311168e-215	7
PLEC	3.18466898896593e-216	0.937033920294031	0.998	0.892	6.36933797793186e-213	7
FLNA	1.11028930947546e-215	0.933549730011469	0.996	0.822	2.22057861895091e-212	7
ITGA3	1.603871490773e-215	0.884866175215062	0.992	0.657	3.207742981546e-212	7
IL32	4.16838148267678e-214	0.477915013972481	0.878	0.47	8.33676296535356e-211	7
TXNDC17	4.83204282129656e-213	0.740067122570098	0.998	0.985	9.66408564259311e-210	7
ACTN1	2.30363345740012e-211	0.798145624412852	0.979	0.702	4.60726691480025e-208	7
ITGB4	5.37545430629094e-211	0.994365211052378	0.99	0.471	1.07509086125819e-207	7
CAV1	9.30762094653101e-211	1.02216285334996	0.996	0.695	1.8615241893062e-207	7
COL17A1	8.41572703962943e-207	1.03344746499099	0.996	0.51	1.68314540792589e-203	7
ITGA6	4.18195356912245e-205	1.0458184104331	1	0.792	8.3639071382449e-202	7
TIMP1	9.10376627325075e-205	0.927002268876057	0.975	0.518	1.82075325465015e-201	7
LIMA1	2.21304124414248e-201	0.762783699899487	0.985	0.756	4.42608248828497e-198	7
CTHRC1	4.78607904352722e-197	0.458672492771165	0.885	0.516	9.57215808705443e-194	7
GSTO1	8.19551774341785e-197	0.780464696250345	0.99	0.805	1.63910354868357e-193	7
COL7A1	2.54783240536649e-195	0.945707209217439	0.975	0.536	5.09566481073297e-192	7
PKM	5.7065553517391e-193	0.683585732343356	0.998	0.992	1.14131107034782e-189	7
IGFBP6	1.79357023535626e-192	0.810067825719601	0.971	0.507	3.58714047071252e-189	7
LOXL2	9.75399238904136e-190	0.279155337453467	0.786	0.265	1.95079847780827e-186	7
PHLDA1	2.23821426471038e-187	0.804342359499706	0.975	0.582	4.47642852942076e-184	7
PDPN	3.12084360778326e-183	0.527367526571409	0.933	0.508	6.24168721556652e-180	7
FSCN1	3.72932851836727e-182	0.717931752403353	0.998	0.902	7.45865703673455e-179	7
COL12A1	1.6017075939581e-181	0.597550018606979	0.884	0.335	3.2034151879162e-178	7
CAV2	3.10075722402521e-178	0.729912597480082	0.987	0.845	6.20151444805042e-175	7
PLAU	3.97614175044141e-175	0.859503561804038	0.968	0.691	7.95228350088283e-172	7
SERPINE1	2.28316199022163e-174	0.665973676620312	0.882	0.406	4.56632398044326e-171	7
MT2A	4.903511633185e-174	1.05751625549438	1	0.991	9.80702326637e-171	7
HTRA1	6.17873493783536e-174	0.692842635839834	0.948	0.495	1.23574698756707e-170	7
ITGAV	7.05595956082991e-174	0.785498149668526	0.968	0.734	1.41119191216598e-170	7
RRAS	8.23322486428773e-174	0.68196147307087	0.981	0.795	1.64664497285755e-170	7
APP	9.07870352779954e-174	0.749456185562964	0.987	0.874	1.81574070555991e-170	7
TRIML2	1.50828214272988e-173	0.817530370113523	0.876	0.411	3.01656428545977e-170	7
PXN	1.06096906742273e-169	0.47012790434903	0.931	0.403	2.12193813484546e-166	7
HEPHL1	6.86318169853702e-169	0.493245330635487	0.851	0.479	1.3726363397074e-165	7
RAB32	6.04901679797924e-168	0.486003685733584	0.924	0.565	1.20980335959585e-164	7
FHL2	1.16383023048201e-166	0.678303659210351	0.989	0.864	2.32766046096403e-163	7
ACTG1	1.53008937981248e-164	0.535863168581574	1	1	3.06017875962496e-161	7
HMGA2	4.13281785871144e-164	0.546245202550173	0.885	0.456	8.26563571742289e-161	7
IFITM3	6.82878881503076e-163	0.666711320873875	0.99	0.754	1.36575776300615e-159	7
TPM4	8.70395053281814e-163	0.642237197899723	0.996	0.961	1.74079010656363e-159	7
SEMA3C	2.42149784549532e-162	0.653897865611804	0.922	0.482	4.84299569099064e-159	7
PDLIM1	2.6932852931226e-161	0.63384904010835	0.983	0.741	5.3865705862452e-158	7
DST	3.35719961576399e-161	0.852814114932195	0.994	0.634	6.71439923152798e-158	7
PDLIM7	9.33807319848532e-160	0.590928463048563	0.962	0.675	1.86761463969706e-156	7
CTNNAL1	1.66176886627659e-158	0.47014740706303	0.884	0.4	3.32353773255317e-155	7
TGFB1I1	1.79416002436994e-158	0.419192687538154	0.916	0.547	3.58832004873987e-155	7
TSC22D1	3.94454739019117e-158	0.660343286378083	0.975	0.715	7.88909478038234e-155	7
SAA1	5.00060514009407e-158	0.917162333663448	0.996	0.778	1.00012102801881e-154	7
PTRF	9.00554287472514e-158	0.575683593512643	0.973	0.631	1.80110857494503e-154	7
SLC39A14	4.30188371128161e-155	0.323640225133668	0.844	0.353	8.60376742256322e-152	7
CMTM3	2.49684636181131e-153	0.293417559812044	0.781	0.322	4.99369272362262e-150	7
TPST1	5.55872199030549e-151	0.424280108853979	0.866	0.493	1.1117443980611e-147	7
FAM101B	1.83074308213522e-150	0.400396084304173	0.861	0.413	3.66148616427044e-147	7
RAC2	8.32513955265745e-150	0.505942578786509	0.95	0.649	1.66502791053149e-146	7
UPP1	3.74768145972374e-148	0.520911921436868	0.954	0.744	7.49536291944748e-145	7
PFKFB4	5.60016876346062e-148	0.306599029444167	0.771	0.312	1.12003375269212e-144	7
CD99	8.92819727231076e-148	0.579967750999582	0.985	0.844	1.78563945446215e-144	7
SERINC2	2.98533546219115e-147	0.497202436719974	0.99	0.897	5.97067092438231e-144	7
SDC4	4.18846815791511e-146	0.65273607692146	0.987	0.86	8.37693631583022e-143	7
CDK6	4.92392726210589e-146	0.565716519943057	0.971	0.696	9.84785452421178e-143	7
IVNS1ABP	1.66644763500461e-145	0.647890047036312	0.916	0.57	3.33289527000921e-142	7
FERMT1	2.45584127371631e-145	0.626145079265732	0.981	0.828	4.91168254743263e-142	7
VEGFC	4.18490635705977e-145	0.256412715384942	0.815	0.388	8.36981271411955e-142	7
TGM2	1.3821991191409e-141	0.307592203621633	0.708	0.292	2.76439823828181e-138	7
DCBLD2	6.5689608319569e-140	0.526775370841169	0.893	0.554	1.31379216639138e-136	7
MGST3	6.59777544990541e-139	0.595803876270096	0.992	0.934	1.31955508998108e-135	7
AP2B1	7.41748697359924e-139	0.488023694653821	0.884	0.399	1.48349739471985e-135	7
CTSV	1.97344930372676e-138	0.47672517278093	0.905	0.538	3.94689860745351e-135	7
LY6E	4.67507910321876e-138	0.59050327111271	0.992	0.886	9.35015820643752e-135	7
MYH9	5.72356408209054e-138	0.621244037999412	0.987	0.871	1.14471281641811e-134	7
B4GALT1	2.069690517171e-137	0.563692362450578	0.973	0.762	4.13938103434199e-134	7
TUBA1A	5.96837831537622e-137	0.520278528541815	0.765	0.239	1.19367566307524e-133	7
CD63	3.15613375137748e-135	0.540622696972408	0.996	0.978	6.31226750275496e-132	7
STMN1	1.09978617183547e-133	0.54513000561735	0.968	0.589	2.19957234367094e-130	7
TRIM47	3.19738321684728e-133	0.382523719548165	0.903	0.622	6.39476643369456e-130	7
SORL1	1.27103851165405e-132	0.500388606770017	0.895	0.518	2.5420770233081e-129	7
SYNPO	1.49037931052575e-132	0.326540511544876	0.805	0.402	2.98075862105151e-129	7
KLF7	1.11214421285067e-130	0.464172399325592	0.939	0.669	2.22428842570135e-127	7
GPX1	1.78912847411688e-130	0.500569319808637	0.996	0.986	3.57825694823376e-127	7
ITGB6	1.3087512696636e-129	0.639433444214746	0.91	0.699	2.6175025393272e-126	7
TUBB	5.42276179992768e-129	0.512288721268355	0.992	0.932	1.08455235998554e-125	7
MMP1	7.91326656560683e-129	0.748408390819384	0.771	0.186	1.58265331312137e-125	7
ANXA3	4.06072375384708e-128	0.43359367520962	0.889	0.593	8.12144750769416e-125	7
C12orf75	7.10275688806258e-127	0.6016701345597	0.981	0.823	1.42055137761252e-123	7
PTMS	7.9544702896163e-127	0.565328683812361	0.989	0.869	1.59089405792326e-123	7
C16orf74	9.46039542906708e-127	0.557382010698088	0.971	0.82	1.89207908581342e-123	7
CTSZ	5.30273191002669e-125	0.40675087103106	0.897	0.551	1.06054638200534e-121	7
CDH3	5.49735214494511e-124	0.55175270258578	0.948	0.71	1.09947042898902e-120	7
MT1F	1.47110590721507e-123	0.27016533485711	0.851	0.544	2.94221181443014e-120	7
CLSTN1	8.82494494315884e-122	0.51821929297927	0.96	0.75	1.76498898863177e-118	7
TPM2	1.80324134063893e-121	0.562311546897176	0.975	0.723	3.60648268127787e-118	7
PALLD	1.07318195709184e-120	0.477654453306085	0.939	0.675	2.14636391418367e-117	7
MYO1B	1.45182853936316e-120	0.514853283647396	0.973	0.765	2.90365707872631e-117	7
FXYD5	1.93493633746824e-120	0.532810286079442	0.964	0.764	3.86987267493648e-117	7
KCNN4	1.18988354810573e-119	0.280846401185206	0.761	0.318	2.37976709621147e-116	7
TNC	3.39579683200419e-119	0.481634643697189	0.798	0.383	6.79159366400838e-116	7
HSPG2	9.24006714332443e-118	0.479280960857061	0.884	0.489	1.84801342866489e-114	7
SLC7A5	6.46228501317383e-117	0.610434624173961	0.992	0.809	1.29245700263477e-113	7
DPYSL2	5.18491554195963e-115	0.407265553502182	0.899	0.586	1.03698310839193e-111	7
SOX4	4.84742693960549e-113	0.543212162690814	0.975	0.831	9.69485387921097e-110	7
TNS4	5.30242646437362e-112	0.499022253228052	0.943	0.753	1.06048529287472e-108	7
ARL4C	1.35810389557656e-110	0.539620106380005	0.861	0.481	2.71620779115312e-107	7
SLC20A1	2.97347621384807e-110	0.361236549097798	0.88	0.597	5.94695242769615e-107	7
HSP90B1	5.84570455220357e-109	0.49773280966703	0.985	0.919	1.16914091044071e-105	7
C3	9.0866579529169e-108	0.331210657519162	0.847	0.543	1.81733159058338e-104	7
LEPREL1	6.24542942801445e-107	0.516899101626387	0.863	0.545	1.24908588560289e-103	7
B2M	3.22885044654557e-106	0.42111421069513	1	0.992	6.45770089309114e-103	7
ARHGAP21	3.2915500569998e-106	0.397150438585163	0.931	0.737	6.5831001139996e-103	7
CAPN2	3.60777672622271e-106	0.462504402174471	0.964	0.848	7.21555345244542e-103	7
COTL1	1.58934364248829e-105	0.412913164990578	0.918	0.579	3.17868728497659e-102	7
FBLIM1	2.14188053265441e-105	0.402725551151569	0.935	0.707	4.28376106530882e-102	7
MMP10	2.49627245177251e-105	0.718861328191414	0.676	0.122	4.99254490354502e-102	7
TAPBP	5.05215438382652e-104	0.422575383626498	0.948	0.724	1.0104308767653e-100	7
EXT1	5.88057500897587e-104	0.380042455201991	0.868	0.455	1.17611500179517e-100	7
JAG2	7.82549792610095e-103	0.342293847722081	0.851	0.428	1.56509958522019e-99	7
SRPX	2.24647079909533e-102	0.2979569778858	0.773	0.407	4.49294159819066e-99	7
STON2	5.32270832280255e-102	0.370664602000502	0.91	0.617	1.06454166456051e-98	7
MARVELD1	5.76090834264298e-102	0.427171797092432	0.809	0.413	1.1521816685286e-98	7
F3	6.22598732503722e-102	0.275353371374833	0.845	0.511	1.24519746500744e-98	7
ST3GAL4	8.30863824157446e-102	0.27613849700327	0.863	0.601	1.66172764831489e-98	7
DSE	1.00641714786566e-101	0.391702183263388	0.876	0.576	2.01283429573132e-98	7
PTHLH	3.15378674621042e-100	0.522458873063323	0.744	0.326	6.30757349242084e-97	7
HMGB1	8.68121385230763e-100	0.379761840969761	0.996	0.991	1.73624277046153e-96	7
FADS3	1.08688055311393e-98	0.261942769438355	0.836	0.481	2.17376110622785e-95	7
OPTN	4.66451409254567e-98	0.400841002462676	0.966	0.795	9.32902818509134e-95	7
TMEM132A	1.37438985865901e-97	0.42439503270224	0.916	0.648	2.74877971731802e-94	7
AGRN	1.74236577624924e-97	0.378129700223094	0.857	0.506	3.48473155249848e-94	7
CDH13	2.74782697690443e-96	0.416988970559144	0.834	0.487	5.49565395380885e-93	7
ATP1B1	2.39873909837131e-95	0.492900073300877	0.99	0.866	4.79747819674261e-92	7
LPGAT1	5.42212490646184e-94	0.284952912063466	0.868	0.566	1.08442498129237e-90	7
VAV2	7.14220016704035e-93	0.28312543750076	0.767	0.377	1.42844003340807e-89	7
DUSP6	1.47262957502257e-92	0.44750521952266	0.769	0.404	2.94525915004514e-89	7
MMP28	2.71692165478597e-92	0.43625911243115	0.983	0.822	5.43384330957195e-89	7
GJB2	1.288081047971e-91	0.519055904681401	0.996	0.95	2.576162095942e-88	7
THBS1	2.40728346523801e-90	0.356525773853698	0.672	0.273	4.81456693047601e-87	7
SERPINH1	5.43177493634193e-90	0.355159061992091	0.739	0.332	1.08635498726839e-86	7
IER3	3.88117955812684e-89	0.686760371910695	0.876	0.694	7.76235911625368e-86	7
EGR1	4.91121064943938e-88	0.291615511219751	0.771	0.383	9.82242129887876e-85	7
BMP1	9.03599175621728e-88	0.411644203748888	0.872	0.594	1.80719835124346e-84	7
ABCC3	2.75317567592111e-87	0.34145255960218	0.729	0.285	5.50635135184221e-84	7
MFAP2	2.18689803983572e-86	0.327953614620814	0.834	0.544	4.37379607967145e-83	7
IRX4	6.08505456909505e-86	0.362644413950384	0.931	0.71	1.21701091381901e-82	7
CD276	3.76953087580855e-85	0.29364088937157	0.802	0.459	7.5390617516171e-82	7
THBS2	9.56065164898013e-85	0.370400433759343	0.853	0.51	1.91213032979603e-81	7
SMTN	4.58933937334956e-84	0.397600280486455	0.821	0.561	9.17867874669912e-81	7
ITGA5	5.81888033552693e-84	0.387432731489938	0.842	0.606	1.16377606710539e-80	7
PTK7	6.08471551101377e-84	0.347212952252189	0.865	0.57	1.21694310220275e-80	7
PTPRK	9.18720876337481e-83	0.347583008866237	0.844	0.563	1.83744175267496e-79	7
RAI14	1.66575082715466e-82	0.33943810123996	0.777	0.444	3.33150165430932e-79	7
SPATS2L	2.37117534323256e-82	0.357982184184055	0.96	0.84	4.74235068646512e-79	7
EFNB1	8.71679114830761e-81	0.42840932248215	0.899	0.713	1.74335822966152e-77	7
DSG2	8.54390090368071e-80	0.317587766528555	0.891	0.659	1.70878018073614e-76	7
FSTL3	3.22045160639579e-79	0.39186676111007	0.903	0.738	6.44090321279157e-76	7
SLFN5	7.10088328991136e-79	0.252796064810145	0.803	0.526	1.42017665798227e-75	7
IFI27	1.09249744790974e-78	0.325998745592119	0.76	0.514	2.18499489581949e-75	7
MET	6.23795738839226e-78	0.325428340466649	0.868	0.628	1.24759147767845e-74	7
ZFP36L2	1.35710906218631e-77	0.399903682346182	0.99	0.961	2.71421812437262e-74	7
SNAI2	6.98460838046368e-76	0.38719031876475	0.918	0.719	1.39692167609274e-72	7
ITGA2	2.65486172314553e-74	0.353743916531828	0.851	0.575	5.30972344629106e-71	7
BCAM	3.94095137314764e-74	0.331633240292872	0.878	0.495	7.88190274629528e-71	7
ASS1	4.32111879027184e-74	0.309057982734334	0.95	0.611	8.64223758054368e-71	7
SYT8	6.05629031822406e-73	0.339407202847647	0.937	0.621	1.21125806364481e-69	7
H2AFZ	4.46829984764038e-72	0.35274899686206	0.994	0.987	8.93659969528077e-69	7
KRT18	5.12072957053415e-72	0.287392326511081	0.92	0.637	1.02414591410683e-68	7
CA12	6.10647244518644e-72	0.37398180473563	0.95	0.823	1.22129448903729e-68	7
SLC3A2	1.45276572991979e-71	0.431040604105025	0.987	0.906	2.90553145983958e-68	7
SHC1	2.57714031042747e-71	0.33250461340893	0.863	0.718	5.15428062085493e-68	7
DNMT1	4.14295191262698e-71	0.259697918070335	0.924	0.681	8.28590382525397e-68	7
BNC1	4.65185322777274e-70	0.306140356129253	0.912	0.738	9.30370645554547e-67	7
BASP1	1.45834468923331e-69	0.34983926788296	0.954	0.829	2.91668937846663e-66	7
MMP14	1.42957240394274e-68	0.252293520445936	0.807	0.522	2.85914480788547e-65	7
RBBP8	1.95710881709517e-68	0.279365958510206	0.771	0.444	3.91421763419035e-65	7
H2AFV	1.61534622386949e-67	0.308677112851171	0.979	0.922	3.23069244773899e-64	7
HLA-A	1.00957528442669e-66	0.350820203006093	0.889	0.696	2.01915056885337e-63	7
MCM4	1.01311583513822e-66	0.279903646944595	0.935	0.765	2.02623167027644e-63	7
COL4A6	1.08382695826725e-66	0.25374969149951	0.771	0.431	2.16765391653451e-63	7
COL4A2	1.96409068891278e-66	0.325609022624384	0.616	0.188	3.92818137782557e-63	7
CKAP4	1.70046050593953e-65	0.33599561026702	0.906	0.733	3.40092101187906e-62	7
CTSB	7.02024765476518e-65	0.329276590604922	0.987	0.958	1.40404953095304e-61	7
SPARC	1.21512277502132e-64	0.348603244743877	0.666	0.261	2.43024555004264e-61	7
HSPA5	2.05598408166576e-64	0.4016074245975	0.956	0.86	4.11196816333152e-61	7
UBE2H	4.35100011193587e-64	0.262238371919812	0.943	0.81	8.70200022387175e-61	7
SLC7A8	3.42464061209437e-63	0.275479853202087	0.798	0.458	6.84928122418875e-60	7
AES	9.34327381927866e-63	0.272125224405809	0.971	0.949	1.86865476385573e-59	7
PTK2	1.58434852432288e-62	0.286093865909318	0.908	0.72	3.16869704864577e-59	7
IFITM2	4.99356827040913e-62	0.271496485069705	0.866	0.665	9.98713654081826e-59	7
MRC2	2.15750717692526e-61	0.275468169591735	0.683	0.319	4.31501435385052e-58	7
CTNNB1	4.08566279413102e-61	0.332398007207717	0.908	0.753	8.17132558826203e-58	7
IGF1R	5.04005193806136e-61	0.303979136208285	0.863	0.68	1.00801038761227e-57	7
LDHA	5.4577139019016e-61	0.274840484604712	0.994	0.989	1.09154278038032e-57	7
FLNB	8.92396535966457e-61	0.333119492110599	0.905	0.75	1.78479307193291e-57	7
FLRT2	1.04789896117821e-60	0.305428553432946	0.718	0.413	2.09579792235642e-57	7
NUAK1	1.97312606648631e-60	0.324281472305718	0.672	0.284	3.94625213297263e-57	7
FAP	2.40860882014752e-60	0.296583266055268	0.719	0.472	4.81721764029505e-57	7
FST	4.77216920138158e-60	0.503659767068228	0.708	0.307	9.54433840276317e-57	7
LGALS3BP	9.7584368074857e-59	0.314697906015464	0.859	0.638	1.95168736149714e-55	7
CXCL14	1.23610109141818e-58	0.509953011579487	0.96	0.838	2.47220218283636e-55	7
TIMP3	5.50524335483783e-58	0.312422387459187	0.929	0.795	1.10104867096757e-54	7
SCD	7.59840530899957e-58	0.361920189000861	0.996	0.973	1.51968106179991e-54	7
ST5	2.03266876085545e-57	0.294862384542118	0.725	0.459	4.06533752171091e-54	7
IL4R	4.34242344433581e-57	0.291712366317939	0.811	0.636	8.68484688867161e-54	7
LAMB1	1.13722826508706e-56	0.269539584612549	0.676	0.31	2.27445653017413e-53	7
CITED4	1.90728809188342e-56	0.412373017950277	0.96	0.896	3.81457618376683e-53	7
ACAT2	4.12330869949983e-56	0.284984551228989	0.912	0.681	8.24661739899967e-53	7
SLC38A5	1.18117939112601e-55	0.301740711536366	0.761	0.506	2.36235878225203e-52	7
HLA-C	6.13011266367676e-55	0.273780838045803	0.893	0.631	1.22602253273535e-51	7
HLA-B	6.73848811324612e-55	0.31183028201544	0.836	0.556	1.34769762264922e-51	7
CDCP1	1.17419591532064e-53	0.27359992895629	0.874	0.664	2.34839183064127e-50	7
TGFB1	1.02643899539567e-52	0.306179621986769	0.855	0.726	2.05287799079133e-49	7
TP63	2.44501179333733e-52	0.260554650998364	0.897	0.748	4.89002358667466e-49	7
P4HA2	3.3829125279578e-52	0.284419527043714	0.773	0.576	6.76582505591561e-49	7
SMS	3.91709335994135e-51	0.264096876718882	0.95	0.858	7.8341867198827e-48	7
SEPT9	4.15449451341254e-51	0.26191850169061	0.958	0.848	8.30898902682509e-48	7
GYLTL1B	2.33092577546728e-50	0.268658248451897	0.658	0.36	4.66185155093456e-47	7
ZYX	2.73697240514826e-50	0.287589527946482	0.815	0.645	5.47394481029653e-47	7
SOD2	2.94090380332488e-50	0.402612217910208	0.962	0.911	5.88180760664977e-47	7
IMPA2	5.88156888421745e-50	0.315610942099808	0.977	0.96	1.17631377684349e-46	7
COL4A1	4.31811702787639e-49	0.259634820495292	0.553	0.169	8.63623405575277e-46	7
GLS	5.73224261843195e-49	0.30785082681149	0.868	0.712	1.14644852368639e-45	7
CCND2	3.68252933146217e-48	0.313381880890177	0.8	0.517	7.36505866292434e-45	7
PLXNA1	2.76181336223734e-47	0.27448016880077	0.794	0.592	5.52362672447468e-44	7
CD109	3.21162941888468e-47	0.279302675609642	0.935	0.789	6.42325883776936e-44	7
FDPS	2.74797655453957e-46	0.310707023223565	0.962	0.88	5.49595310907915e-43	7
JUN	8.7211799543047e-46	0.318555198139968	0.916	0.84	1.74423599086094e-42	7
PYGL	5.60158430042065e-44	0.251234527426692	0.844	0.745	1.12031686008413e-40	7
SLC1A5	8.65699552732514e-42	0.282700545719481	0.943	0.801	1.73139910546503e-38	7
NRIP1	9.60261527772962e-42	0.254472154878187	0.895	0.787	1.92052305554592e-38	7
MT1E	8.05791021696387e-41	0.391327514647694	0.983	0.909	1.61158204339277e-37	7
TUBA4A	1.24225830016307e-37	0.259100840974011	0.983	0.939	2.48451660032613e-34	7
LDLR	4.89942901557824e-37	0.26997085955888	0.863	0.707	9.79885803115647e-34	7
NFKBIA	8.27089778961806e-35	0.26691379053209	0.943	0.886	1.65417955792361e-31	7
FGFBP1	2.2489796576458e-28	0.39398839334978	0.912	0.818	4.49795931529159e-25	7
TUBA1B	4.53369432475944e-89	0.463013883890951	0.99	0.958	9.06738864951889e-86	8
H2AFZ	4.64505496308788e-87	0.450065611473694	0.998	0.987	9.29010992617577e-84	8
DNMT1	1.62965015219808e-86	0.404477531703024	0.914	0.685	3.25930030439616e-83	8
ATAD2	1.3010316995892e-85	0.450960572564121	0.838	0.604	2.60206339917839e-82	8
DEK	1.51344143435007e-82	0.431740773279501	0.964	0.888	3.02688286870014e-79	8
MCM3	4.06018687814282e-74	0.308304596753992	0.817	0.545	8.12037375628565e-71	8
NPW	1.23600419689856e-73	0.576319453292794	0.743	0.551	2.47200839379712e-70	8
KLHL35	1.05006901009674e-69	0.375052206866271	0.829	0.653	2.10013802019347e-66	8
GINS2	5.4188700100208e-69	0.315466473424945	0.739	0.522	1.08377400200416e-65	8
MCM4	4.19291843313164e-67	0.304427054619104	0.931	0.767	8.38583686626328e-64	8
RPL39L	1.02866184845235e-61	0.271079133606515	0.895	0.748	2.05732369690471e-58	8
HELLS	4.05674328138797e-60	0.283396962269388	0.724	0.52	8.11348656277593e-57	8
MCM7	1.27300127486884e-58	0.309424736715021	0.9	0.702	2.54600254973768e-55	8
DUT	3.77042942628855e-56	0.396460369122345	0.952	0.913	7.54085885257709e-53	8
PSIP1	7.43909961042026e-52	0.256107645651834	0.831	0.604	1.48781992208405e-48	8
HES4	5.53089918193252e-50	0.345570475581991	0.964	0.896	1.1061798363865e-46	8
GGCT	6.80556599400684e-50	0.291129141633728	0.964	0.927	1.36111319880137e-46	8
PCNA	7.92680260333702e-47	0.281752370825101	0.81	0.631	1.5853605206674e-43	8
TYMS	1.96926925126511e-45	0.358069859149058	0.796	0.65	3.93853850253022e-42	8
KIAA0101	4.8012440404653e-41	0.370892787867537	0.696	0.574	9.6024880809306e-38	8
KRT75	4.15886795851e-32	0.32628630044802	0.686	0.57	8.31773591701999e-29	8
IGFBP2	3.23641225815214e-31	0.269108471276226	0.907	0.732	6.47282451630429e-28	8
ID3	1.424405214104e-15	0.28158428018984	0.9	0.864	2.848810428208e-12	8
FABP4	5.79739799106751e-09	0.419444804293498	0.304	0.557	1.1594795982135e-05	8
CD70	1.29561370880663e-05	0.277218715367622	0.537	0.629	0.0259122741761326	8
MUC20	0	0.728497422399406	0.748	0.058	0	9
ATP6V0A4	0	0.644838744057746	0.719	0.056	0	9
VGLL1	0	0.551960779279551	0.717	0.088	0	9
SH2D1B	0	0.397458727979373	0.537	0.04	0	9
CEACAM5	7.36297984986276e-308	1.69069023448521	0.89	0.165	1.47259596997255e-304	9
GPR110	3.07432843711348e-302	1.98919548699501	0.974	0.291	6.14865687422696e-299	9
PDE4C	2.03113287996177e-295	0.636946709935449	0.695	0.043	4.06226575992355e-292	9
SPNS2	2.58945443092904e-284	2.08873934511599	0.94	0.315	5.17890886185808e-281	9
KRT80	7.81579471410033e-281	2.28168634346626	0.993	0.399	1.56315894282007e-277	9
CEACAM6	3.34861096998131e-275	3.00900346895448	0.981	0.404	6.69722193996262e-272	9
ELF3	3.61020010772727e-274	2.53675252801576	1	0.572	7.22040021545453e-271	9
LMO7	1.07310742260843e-273	2.46896394057342	0.995	0.407	2.14621484521685e-270	9
TTC9	3.32950589308124e-269	1.47384469460745	0.959	0.291	6.65901178616249e-266	9
PSCA	5.17241059696845e-269	4.521717313963	1	0.535	1.03448211939369e-265	9
GPRC5A	1.57488420142069e-267	2.43037855261254	0.986	0.509	3.14976840284137e-264	9
LCN2	4.63070949044436e-267	4.69771401287974	1	0.668	9.26141898088871e-264	9
BCAS1	4.33524105123851e-266	0.738863279377599	0.712	0.101	8.67048210247702e-263	9
TIMP2	6.38888896168485e-260	1.74021992184967	0.986	0.446	1.27777779233697e-256	9
NDRG2	7.25804467900179e-260	2.77858629147398	0.988	0.439	1.45160893580036e-256	9
KRT7	1.06596120930342e-259	1.3489334774103	0.887	0.291	2.13192241860684e-256	9
SLC6A14	4.59951341548185e-258	1.91418320132863	0.909	0.319	9.1990268309637e-255	9
MACC1	2.72947816457844e-253	2.15604407054937	0.971	0.475	5.45895632915689e-250	9
RAB11FIP1	7.64772544816811e-250	2.0527430234056	0.978	0.548	1.52954508963362e-246	9
VTCN1	1.27142419544081e-244	0.569364592931901	0.71	0.112	2.54284839088162e-241	9
MUC4	1.92856155423644e-244	1.39862297793404	0.823	0.235	3.85712310847288e-241	9
YPEL3	3.39304225674549e-244	1.62398760541033	0.993	0.782	6.78608451349099e-241	9
SPRR3	5.27823920812728e-243	2.91452843410254	0.921	0.254	1.05564784162546e-239	9
SH3BGRL2	2.8422407081685e-242	1.12653283366248	0.871	0.305	5.684481416337e-239	9
SAT1	5.52184813987943e-241	2.53947278831384	0.998	0.922	1.10436962797589e-237	9
LGALS3	2.23971390474886e-240	1.94003354434479	1	0.993	4.47942780949773e-237	9
FAM129B	3.90438908194424e-239	2.22305329583265	0.993	0.868	7.80877816388847e-236	9
SCEL	2.75872869545328e-238	2.26644663159381	0.969	0.507	5.51745739090655e-235	9
TACSTD2	3.90347537432077e-237	1.78056700216466	0.99	0.985	7.80695074864154e-234	9
HOPX	4.43907653656161e-236	2.64927139964494	0.99	0.596	8.87815307312322e-233	9
TAX1BP1	4.64099750235871e-236	1.66375665103633	0.995	0.81	9.28199500471742e-233	9
TRIM2	8.88529315193224e-236	1.16977372938516	0.93	0.305	1.77705863038645e-232	9
MAL	2.30095276055662e-235	2.24368840212965	0.873	0.21	4.60190552111324e-232	9
STEAP4	4.39256013833144e-234	1.83748764447516	0.957	0.503	8.78512027666288e-231	9
PRSS27	1.16438798949111e-233	2.01363769718774	0.942	0.468	2.32877597898222e-230	9
SPINT1	1.24469844491472e-232	1.44332484731164	0.995	0.91	2.48939688982945e-229	9
S100P	2.3986001361795e-232	2.58042037221169	0.959	0.491	4.797200272359e-229	9
CLDN7	3.54793794039671e-232	1.40315155775154	0.974	0.714	7.09587588079343e-229	9
KRT13	4.24903194975276e-232	3.69031538288436	0.938	0.304	8.49806389950552e-229	9
TJP3	8.54485347350216e-229	0.9025467029155	0.832	0.212	1.70897069470043e-225	9
FAM3D	4.47740130575511e-228	1.07524058672728	0.734	0.091	8.95480261151022e-225	9
SCNN1A	5.01370051377712e-228	1.25718760618601	0.971	0.666	1.00274010275542e-224	9
ANXA11	3.1783001447283e-226	1.61732255273634	0.974	0.617	6.35660028945661e-223	9
CAST	2.28703355961715e-224	1.36345922986647	0.993	0.984	4.57406711923429e-221	9
MYH14	5.96568907709905e-224	1.35810372236187	0.875	0.321	1.19313781541981e-220	9
CLDN4	2.14899650732422e-223	1.53264216347232	0.954	0.618	4.29799301464844e-220	9
A2ML1	7.80238352203455e-221	1.63710169756145	0.974	0.683	1.56047670440691e-217	9
UBC	4.17738087914875e-220	1.27792610294709	1	0.994	8.3547617582975e-217	9
C1orf116	8.32509809320697e-220	1.36141696775994	0.959	0.505	1.66501961864139e-216	9
MUC16	4.11082252946706e-218	1.71736515815303	0.878	0.369	8.22164505893413e-215	9
TP53INP2	6.86176159027363e-216	1.30167282856096	0.868	0.297	1.37235231805473e-212	9
CLIC3	3.43681746980827e-215	1.91782411222497	0.959	0.587	6.87363493961653e-212	9
MUC1	1.08382283067862e-214	2.25022935838303	0.95	0.684	2.16764566135724e-211	9
LGALS9	2.40527727385972e-213	0.315125017566686	0.537	0.042	4.81055454771944e-210	9
MUC21	2.59224009568852e-213	0.548003914561918	0.511	0.05	5.18448019137705e-210	9
C9orf16	9.48147817842621e-213	1.3548580654954	0.981	0.947	1.89629563568524e-209	9
TACC1	3.08046220505867e-212	1.3845507658305	0.94	0.58	6.16092441011733e-209	9
ANXA9	3.10881838127549e-212	0.948131936127006	0.803	0.235	6.21763676255097e-209	9
PPL	1.51769487633743e-211	1.43282197750862	0.969	0.718	3.03538975267486e-208	9
PRSS8	1.49512407997556e-208	1.31347072704946	0.947	0.569	2.99024815995112e-205	9
NAMPT	1.28146306462036e-207	1.32888008464281	0.95	0.64	2.56292612924073e-204	9
PPDPF	5.05916057898587e-206	1.17082206056182	1	0.996	1.01183211579717e-202	9
CPEB4	1.22176788174425e-205	1.06021890770772	0.93	0.503	2.4435357634885e-202	9
PTGES	2.11343570954201e-205	1.61281432590927	0.947	0.69	4.22687141908401e-202	9
SERINC2	3.69035164374944e-205	1.56712230954402	0.986	0.899	7.38070328749888e-202	9
EZR	3.22050762810425e-203	1.41050779965064	0.986	0.951	6.44101525620849e-200	9
RND3	2.45279975224024e-201	1.40245121236428	0.945	0.536	4.90559950448047e-198	9
FAM214A	2.62348527006141e-201	1.16437925830112	0.894	0.395	5.24697054012283e-198	9
GDPD3	8.76776849578447e-201	1.49080739525033	0.882	0.441	1.75355369915689e-197	9
AZGP1	1.9533706033713e-200	1.3890042351988	0.866	0.398	3.9067412067426e-197	9
SMIM22	1.48296858167128e-199	1.10506659944453	0.947	0.68	2.96593716334257e-196	9
FUT3	3.51224990619491e-199	0.98722398117279	0.887	0.457	7.02449981238981e-196	9
ERBB3	1.68706473520339e-198	1.14723933296386	0.942	0.585	3.37412947040678e-195	9
LYPD2	2.86027000847407e-196	3.32712864793426	0.878	0.412	5.72054001694814e-193	9
MAL2	4.05320460780206e-194	1.49676970729366	0.983	0.907	8.10640921560412e-191	9
ATP10B	6.54784606115636e-194	0.914836044405747	0.847	0.285	1.30956921223127e-190	9
SQSTM1	2.53488955615788e-193	1.1512449293456	1	0.966	5.06977911231577e-190	9
TMBIM1	3.21938500669361e-193	1.21493915261111	0.969	0.812	6.43877001338722e-190	9
TINAGL1	6.69356875323675e-193	1.76018359320154	0.935	0.558	1.33871375064735e-189	9
EMP1	1.01864516935081e-191	1.65129726301638	0.952	0.828	2.03729033870162e-188	9
AES	1.14698264412649e-191	1.06496313908838	0.981	0.949	2.29396528825299e-188	9
MROH6	3.13942397412471e-190	1.18109399677542	0.906	0.523	6.27884794824942e-187	9
HIST1H1C	3.73364235272193e-189	1.72933087064737	0.928	0.637	7.46728470544385e-186	9
CTSD	1.20030014640414e-188	1.0895072814498	0.988	0.947	2.40060029280829e-185	9
LIPH	1.95887294256933e-188	0.873097573621486	0.772	0.22	3.91774588513867e-185	9
PDLIM5	3.34121621297114e-187	1.09110817032375	0.957	0.675	6.68243242594227e-184	9
NAPRT1	8.08924835150213e-187	1.20626544140889	0.976	0.828	1.61784967030043e-183	9
HIST1H2AC	8.95688398999762e-187	1.22552563452507	0.914	0.554	1.79137679799952e-183	9
ANXA1	2.8305508597544e-186	2.25784471830453	0.969	0.939	5.66110171950881e-183	9
C6orf132	1.35799307889591e-185	1.06469527343055	0.933	0.622	2.71598615779182e-182	9
CCDC64B	1.48948712722654e-185	1.027213601444	0.921	0.571	2.97897425445308e-182	9
CLINT1	4.03102498633754e-185	1.0320441413133	0.962	0.859	8.06204997267508e-182	9
DAPP1	2.02118957171738e-184	0.937503729851461	0.868	0.388	4.04237914343475e-181	9
ASAH1	2.83221353871772e-184	1.01417576644502	0.95	0.82	5.66442707743544e-181	9
PVRL4	2.36513286507652e-183	1.11408363080571	0.954	0.756	4.73026573015304e-180	9
F3	4.77017740349744e-183	1.81452748089922	0.899	0.512	9.54035480699487e-180	9
RBM47	4.76225069925659e-182	0.987792760048899	0.923	0.554	9.52450139851319e-179	9
MYO5B	3.75101060203161e-181	0.841811736665375	0.885	0.451	7.50202120406322e-178	9
CHMP1B	1.97563435172399e-179	0.986189904137495	0.952	0.724	3.95126870344797e-176	9
QSOX1	9.66126627404884e-179	1.08290600491671	0.921	0.579	1.93225325480977e-175	9
UBL3	2.81003033454607e-178	0.884329090900119	0.88	0.48	5.62006066909215e-175	9
WASL	2.57088633706714e-177	1.15242692662328	0.971	0.89	5.14177267413429e-174	9
SRD5A3	3.04761844926422e-177	1.36270250519627	0.928	0.683	6.09523689852844e-174	9
BCL2L1	6.31028058618778e-177	1.01351266737388	0.89	0.498	1.26205611723756e-173	9
PCDH1	2.74748432501044e-176	0.950029350629491	0.892	0.518	5.49496865002088e-173	9
IDS	3.5280976986756e-176	1.04809986933757	0.916	0.608	7.0561953973512e-173	9
MYO6	1.1636144669523e-175	1.13036782111319	0.938	0.626	2.32722893390461e-172	9
SDCBP2	1.76051154737555e-175	0.947328932402716	0.885	0.476	3.52102309475111e-172	9
PINK1	2.68396749756671e-175	0.9284755032578	0.952	0.691	5.36793499513342e-172	9
DTX4	2.13243725983448e-174	0.993116529581965	0.806	0.281	4.26487451966896e-171	9
MPRIP	8.27901826274951e-174	1.14271815596523	0.95	0.791	1.6558036525499e-170	9
CCDC69	1.16372164786002e-173	1.05264744464679	0.875	0.49	2.32744329572005e-170	9
FOXO3	1.242605589142e-173	0.95272525387474	0.928	0.603	2.48521117828401e-170	9
KRT81	2.27963869215755e-172	2.63920482960203	0.82	0.365	4.5592773843151e-169	9
GCNT3	1.41452834565048e-171	0.889879288146699	0.835	0.442	2.82905669130095e-168	9
MFSD4	1.06351158004833e-169	0.753586575920415	0.722	0.224	2.12702316009666e-166	9
RARRES3	6.68325330072578e-169	2.4945487988918	0.803	0.37	1.33665066014516e-165	9
AMOTL2	6.84740080010098e-169	0.827051088814555	0.837	0.423	1.3694801600202e-165	9
B4GALT1	8.13073055979564e-169	1.08384940479785	0.959	0.766	1.62614611195913e-165	9
REEP3	8.81653237991396e-169	0.880130446102733	0.966	0.874	1.76330647598279e-165	9
LRP10	1.19030236163696e-167	0.871564559735984	0.952	0.801	2.38060472327393e-164	9
SLC25A23	1.87491153194842e-167	0.954477554683939	0.887	0.495	3.74982306389685e-164	9
SAMD9	1.10963323652011e-165	1.1427892061327	0.926	0.716	2.21926647304022e-162	9
SPRR2A	6.55531906583614e-165	2.69826822677898	0.813	0.379	1.31106381316723e-161	9
CREB3L2	1.41723813700632e-164	0.698773804252073	0.856	0.395	2.83447627401264e-161	9
PLA2G16	1.85081240814447e-164	0.96042632892717	0.734	0.286	3.70162481628893e-161	9
PARD6B	2.27334676799302e-164	0.991774644220037	0.83	0.421	4.54669353598604e-161	9
EHF	3.71894670704722e-163	0.913777409523461	0.897	0.54	7.43789341409443e-160	9
PLSCR1	8.5725484648023e-163	0.831651339387846	0.873	0.549	1.71450969296046e-159	9
ERO1L	2.45563205013043e-162	0.973165124448552	0.933	0.777	4.91126410026087e-159	9
FAM84A	1.77506376621363e-161	1.19865323777355	0.954	0.776	3.55012753242726e-158	9
TJP2	2.98203092698652e-161	0.945232720057335	0.923	0.736	5.96406185397303e-158	9
TMEM59	1.64242476782395e-158	0.899505653970245	0.959	0.917	3.2848495356479e-155	9
PTPRU	4.3904196142468e-158	0.759077302709212	0.859	0.493	8.7808392284936e-155	9
EPS8L1	7.23463931217613e-158	0.984561594694531	0.835	0.404	1.44692786243523e-154	9
CA13	1.12363826348028e-157	0.685015156003368	0.796	0.372	2.24727652696056e-154	9
CCNG2	2.05840326836775e-157	0.785686617722237	0.844	0.397	4.11680653673549e-154	9
UBE2H	6.55392869957122e-157	0.981874186979025	0.952	0.811	1.31078573991424e-153	9
MLLT4	3.99169672530797e-156	0.902820324588301	0.938	0.817	7.98339345061594e-153	9
PRSS22	1.07129333043302e-155	0.99452183689605	0.859	0.598	2.14258666086604e-152	9
TTYH1	4.24366804660973e-155	0.447763872061906	0.635	0.161	8.48733609321947e-152	9
MAFF	1.60161712889229e-154	0.960553919042096	0.847	0.508	3.20323425778458e-151	9
C15orf48	2.31147772256638e-154	2.42076104886881	0.806	0.463	4.62295544513277e-151	9
PCMTD1	4.52669910137296e-154	0.834318974463132	0.954	0.827	9.05339820274592e-151	9
TRAF4	1.18988030616801e-153	0.81511220845257	0.894	0.556	2.37976061233603e-150	9
LITAF	6.38530681348856e-153	0.876686342411605	0.974	0.933	1.27706136269771e-149	9
SLK	9.50963308181821e-153	0.925346706388903	0.966	0.872	1.90192661636364e-149	9
NEAT1	2.17662239837979e-152	1.18053595087938	0.998	0.995	4.35324479675959e-149	9
TMPRSS11E	3.98571752485032e-152	0.537995301288082	0.612	0.14	7.97143504970064e-149	9
RNPEPL1	7.37427531496822e-152	0.825645846534616	0.902	0.599	1.47485506299364e-148	9
H2AFJ	8.70179933060241e-151	0.962710597392153	0.971	0.89	1.74035986612048e-147	9
NT5C2	1.9918466991244e-150	0.81022724480433	0.871	0.524	3.98369339824879e-147	9
NABP1	2.63315074978002e-150	1.05526737399536	0.863	0.543	5.26630149956003e-147	9
METRNL	3.76340151765168e-150	0.876095484860711	0.93	0.749	7.52680303530335e-147	9
RMND5A	4.45182934330873e-150	1.06670280187161	0.897	0.556	8.90365868661745e-147	9
CFLAR	2.38395902060375e-149	0.859245028128825	0.89	0.583	4.7679180412075e-146	9
IKZF2	6.08593360384513e-149	0.579889792330985	0.724	0.254	1.21718672076903e-145	9
BAG1	8.76487320149538e-149	1.10091255108512	0.976	0.954	1.75297464029908e-145	9
RNF39	1.45587797595772e-148	0.863977958204708	0.789	0.371	2.91175595191545e-145	9
CTSA	1.87318992084225e-148	0.804203557583474	0.885	0.574	3.7463798416845e-145	9
RP11-369C8.1	8.70117513897412e-148	1.10294919204763	0.571	0.147	1.74023502779482e-144	9
RIOK3	1.11447738174822e-147	0.904830553864373	0.954	0.878	2.22895476349645e-144	9
GLUL	1.20951645303141e-147	1.56294826493554	0.928	0.747	2.41903290606281e-144	9
TRAM1	4.03375004304493e-147	0.850623562307881	0.964	0.904	8.06750008608985e-144	9
NCCRP1	6.24361300832664e-147	1.05257136194804	0.851	0.57	1.24872260166533e-143	9
KIF13B	1.29870736697445e-146	0.738888091140418	0.844	0.517	2.5974147339489e-143	9
KRT18	2.27935880905879e-145	1.25599949398511	0.928	0.641	4.55871761811757e-142	9
SCNN1B	6.2255879713368e-145	0.726159704176244	0.803	0.362	1.24511759426736e-141	9
CD55	3.46744888663985e-144	0.934980799839663	0.844	0.578	6.93489777327969e-141	9
SASH1	3.55970609681098e-144	0.768673748010022	0.789	0.357	7.11941219362195e-141	9
ABLIM3	1.03278681911324e-143	0.720941907874375	0.777	0.398	2.06557363822649e-140	9
PNPLA2	3.20617665359643e-143	0.659768356495937	0.835	0.422	6.41235330719286e-140	9
TPCN1	9.74103393189943e-143	0.697417321285406	0.832	0.506	1.94820678637989e-139	9
EEF1A2	2.33264853822356e-142	0.597186445858298	0.676	0.201	4.66529707644712e-139	9
RP11-350J20.12	5.98923382135362e-142	0.302515450377282	0.513	0.101	1.19784676427073e-138	9
EPS8L2	6.39136966960783e-141	0.810512416922305	0.942	0.777	1.27827393392157e-137	9
ZNF117	7.58671363956186e-141	1.19279988188747	0.775	0.363	1.51734272791237e-137	9
ITGB8	9.86517703555015e-141	1.60437279550498	0.902	0.692	1.97303540711003e-137	9
SLC45A4	1.92081603174898e-140	0.582011952832762	0.722	0.28	3.84163206349796e-137	9
FAM3C	2.11381895103035e-140	0.869977608154702	0.911	0.693	4.2276379020607e-137	9
H1F0	3.23324987595192e-140	0.991600074523751	0.909	0.762	6.46649975190385e-137	9
B3GNT3	6.23202532638661e-140	0.519035795001671	0.695	0.24	1.24640506527732e-136	9
VPS37B	8.47170890137112e-140	0.811865998021844	0.894	0.656	1.69434178027422e-136	9
VMP1	1.01727077697724e-139	0.868917058545316	0.945	0.85	2.03454155395449e-136	9
DUSP4	4.04681929469597e-139	0.979876647832017	0.796	0.453	8.09363858939193e-136	9
CAMK2N1	1.41977776693424e-138	1.09584346113326	0.966	0.891	2.83955553386848e-135	9
PLXNB2	1.86780686944933e-138	0.79158381463825	0.935	0.84	3.73561373889866e-135	9
PPP1CB	1.92740797914025e-138	0.771511517324208	0.964	0.922	3.85481595828051e-135	9
KIF1C	1.10024830319437e-137	0.732131356440446	0.935	0.782	2.20049660638875e-134	9
UPK2	1.46432685913629e-137	0.761630594956114	0.7	0.258	2.92865371827257e-134	9
AIF1L	1.69153837973955e-137	0.683548010772985	0.755	0.372	3.38307675947909e-134	9
ATG9B	2.61121542305437e-137	0.844924714239605	0.693	0.249	5.22243084610873e-134	9
GALNT5	5.8909187534899e-137	0.671513343037076	0.698	0.259	1.17818375069798e-133	9
CSNK1E	1.20455192120639e-136	0.799200601853654	0.93	0.774	2.40910384241278e-133	9
ABCG1	2.10699049476097e-136	0.838796311258291	0.842	0.53	4.21398098952194e-133	9
B2M	6.17492498811841e-136	1.16899224058911	0.993	0.993	1.23498499762368e-132	9
TEAD1	1.15355273083213e-135	0.926689553643962	0.847	0.503	2.30710546166426e-132	9
EIF4EBP2	1.33046462586688e-135	0.769426494585226	0.859	0.504	2.66092925173376e-132	9
NET1	3.20616162527073e-135	1.01317208390618	0.904	0.76	6.41232325054147e-132	9
IL1RN	3.78726742888127e-135	1.12903944593129	0.892	0.735	7.57453485776253e-132	9
ANKRD13A	1.31215771666634e-134	0.8275049529042	0.873	0.614	2.62431543333267e-131	9
SCAMP2	2.05832504234001e-134	0.735885274127752	0.899	0.675	4.11665008468003e-131	9
FCHO2	2.80684314489632e-134	0.657226013019018	0.827	0.474	5.61368628979265e-131	9
TPM4	3.2104015506563e-133	1.0529176264614	0.986	0.962	6.42080310131261e-130	9
TAOK3	3.57583042042021e-133	0.703534792420264	0.885	0.614	7.15166084084043e-130	9
APOL6	3.79166703156635e-133	0.742525962762727	0.803	0.496	7.5833340631327e-130	9
HBP1	1.00791346725251e-132	0.676132142754684	0.866	0.545	2.01582693450501e-129	9
WFDC2	1.71671689847554e-132	2.19834443302213	0.779	0.48	3.43343379695109e-129	9
MBOAT2	3.08311679040542e-132	0.735657237745795	0.909	0.754	6.16623358081085e-129	9
PICALM	3.87885963591688e-132	0.709944834846337	0.904	0.688	7.75771927183377e-129	9
USP53	1.72245054492412e-131	0.974681035937355	0.866	0.617	3.44490108984824e-128	9
CTD-2319I12.1	3.31985101440093e-131	2.60797750849231	0.851	0.682	6.63970202880186e-128	9
AOC1	1.05542922211906e-130	0.801136677738392	0.588	0.167	2.11085844423811e-127	9
TNIP1	3.55027354047232e-130	0.706602203541634	0.904	0.694	7.10054708094463e-127	9
SLPI	4.16946258440597e-129	1.47287936511487	0.981	0.933	8.33892516881193e-126	9
ITGA2	8.0607740097853e-129	0.99402392807755	0.892	0.577	1.61215480195706e-125	9
EVPL	1.40276802888229e-128	0.813256094923396	0.923	0.737	2.80553605776459e-125	9
ARHGDIB	9.70718587366324e-128	0.773536062286644	0.741	0.307	1.94143717473265e-124	9
MSMB	1.19505511374048e-127	1.85561440200806	0.703	0.283	2.39011022748096e-124	9
UCA1	1.2771270206522e-127	1.1911967316211	0.765	0.458	2.5542540413044e-124	9
OAS1	2.18483741342014e-127	1.09634037750287	0.777	0.479	4.36967482684027e-124	9
IRF1	3.19491743114107e-127	0.921863604917106	0.806	0.504	6.38983486228214e-124	9
USP6NL	3.22009371230774e-127	0.607327248625693	0.784	0.428	6.44018742461549e-124	9
NBR1	8.69312336555094e-127	0.708074207324196	0.882	0.62	1.73862467311019e-123	9
B4GALT5	1.03142228450649e-126	0.724842337493826	0.811	0.479	2.06284456901299e-123	9
CBX6	1.55510361328133e-126	0.345615359208958	0.592	0.126	3.11020722656267e-123	9
FBXO32	7.2279532073472e-126	1.13154677393902	0.89	0.636	1.44559064146944e-122	9
GRB7	8.73706189753348e-126	0.841863959219913	0.777	0.429	1.7474123795067e-122	9
ZFAND6	2.36845710928846e-125	0.742805741950901	0.902	0.802	4.73691421857692e-122	9
CD63	9.68826217218599e-125	0.727639138263702	0.988	0.979	1.9376524344372e-121	9
TMEM80	1.77938732813256e-123	0.824637692093185	0.808	0.475	3.55877465626511e-120	9
TUFT1	2.06790875788245e-123	0.670619671771493	0.755	0.389	4.13581751576491e-120	9
ZNF292	2.25374147114692e-123	0.806199272365873	0.909	0.674	4.50748294229384e-120	9
ISG15	7.95401093932404e-123	1.07884272839661	0.787	0.475	1.59080218786481e-119	9
PMAIP1	1.09487909310242e-122	0.888639104115798	0.839	0.527	2.18975818620484e-119	9
STK38	2.8508845533461e-122	0.63026015010001	0.827	0.518	5.7017691066922e-119	9
MXD1	3.35067178668019e-122	0.824610146805724	0.811	0.509	6.70134357336038e-119	9
VSIG10	3.94273748617442e-122	0.516644916057235	0.741	0.374	7.88547497234883e-119	9
SERPINB2	5.8436768693008e-122	0.805682278261822	0.719	0.322	1.16873537386016e-118	9
PTK6	1.74252248190052e-121	0.686651981871378	0.849	0.596	3.48504496380104e-118	9
KRT23	3.40680051046778e-121	1.83724160687488	0.76	0.413	6.81360102093556e-118	9
CAMK2G	5.84563300162675e-121	0.625278799597471	0.803	0.491	1.16912660032535e-117	9
GPX1	1.08516808286748e-119	0.865662366230001	0.981	0.987	2.17033616573495e-116	9
CITED2	1.79835201016498e-119	0.904132577754878	0.789	0.46	3.59670402032996e-116	9
MME	2.04754945109941e-119	0.661282031979205	0.758	0.474	4.09509890219883e-116	9
SLC16A3	3.03331546136435e-119	0.578984957386209	0.767	0.417	6.06663092272871e-116	9
NEBL	3.7232149541892e-119	0.721287914564337	0.885	0.687	7.44642990837839e-116	9
GRHL1	8.74000315690833e-119	0.745995016089502	0.859	0.607	1.74800063138167e-115	9
SECISBP2L	9.99444089246223e-119	0.595274688255213	0.758	0.382	1.99888817849245e-115	9
SRGAP1	1.04160250103971e-118	0.55282113046149	0.806	0.425	2.08320500207942e-115	9
HLA-E	1.05111119933187e-118	0.805751908319003	0.945	0.851	2.10222239866373e-115	9
SNX18	1.87304857915485e-118	0.671100583768884	0.794	0.504	3.7460971583097e-115	9
SAMD12	2.07823287979685e-118	0.55193994903784	0.719	0.382	4.1564657595937e-115	9
TXNRD1	9.89512131994686e-118	0.647276318430056	0.803	0.498	1.97902426398937e-114	9
PTTG1IP	4.51274482210628e-117	0.71174030611449	0.909	0.781	9.02548964421257e-114	9
ERV3-1	6.98655756390444e-117	0.663581011297748	0.739	0.38	1.39731151278089e-113	9
CGN	1.36258901408714e-116	0.492469827171874	0.729	0.391	2.72517802817429e-113	9
AHR	1.48086572512136e-116	0.717130388277335	0.856	0.636	2.96173145024271e-113	9
VSIG2	2.36077898473709e-116	0.447579805380212	0.4	0.02	4.72155796947418e-113	9
TAPBP	3.4692316435393e-116	0.734402178299967	0.914	0.729	6.9384632870786e-113	9
GCC2	1.08742791084388e-115	0.669159868632324	0.899	0.691	2.17485582168776e-112	9
AKAP13	1.28513116262576e-115	0.653513969119102	0.906	0.775	2.57026232525152e-112	9
RTN3	2.93921212308627e-115	0.638880127704889	0.885	0.691	5.87842424617253e-112	9
GDF15	4.57092201055166e-113	1.29460548281318	0.698	0.33	9.14184402110332e-110	9
SNX8	5.22755786396692e-113	0.401693283728751	0.679	0.271	1.04551157279338e-109	9
TMEM125	5.91208770237646e-113	0.501638564972322	0.695	0.346	1.18241754047529e-109	9
GABRP	8.13529398407748e-113	0.788003524198183	0.65	0.281	1.6270587968155e-109	9
KIAA0247	1.88480340751775e-112	0.626610931913433	0.784	0.509	3.76960681503551e-109	9
NDFIP2	2.42907019221934e-112	0.625960866917068	0.875	0.719	4.85814038443868e-109	9
GADD45B	5.15946562510379e-112	0.697697474026156	0.811	0.557	1.03189312502076e-108	9
MARCO	6.80243708312351e-111	0.403971398110615	0.595	0.168	1.3604874166247e-107	9
ABCA1	9.01504927447496e-111	0.530890494902791	0.686	0.302	1.80300985489499e-107	9
TINCR	1.03207177425074e-110	0.702462196181372	0.861	0.594	2.06414354850147e-107	9
HIST1H2BD	6.08395782093472e-110	0.569173573641752	0.676	0.319	1.21679156418694e-106	9
TSPAN14	3.63847880775849e-109	0.65668627449018	0.875	0.693	7.27695761551698e-106	9
ENC1	8.92732950490303e-109	0.457614257599603	0.616	0.205	1.78546590098061e-105	9
TMEM63A	1.43894657246861e-108	0.411755827846119	0.671	0.285	2.87789314493722e-105	9
MAPK3	1.17797178294732e-107	0.582952903397099	0.77	0.466	2.35594356589463e-104	9
TMEM127	4.57417605320573e-107	0.661960356969416	0.801	0.537	9.14835210641146e-104	9
ERBB2IP	7.63945175220088e-107	0.744503780184506	0.866	0.693	1.52789035044018e-103	9
FAM107B	1.67499063264242e-106	0.566958357810011	0.722	0.406	3.34998126528485e-103	9
TMEM30A	4.74770970722639e-106	0.662118326398569	0.863	0.688	9.49541941445279e-103	9
LLGL2	5.9806896924493e-106	0.581083708028291	0.801	0.523	1.19613793848986e-102	9
TMEM106B	2.02542714624217e-105	0.80618159532108	0.823	0.552	4.05085429248434e-102	9
KRT86	2.90794689288778e-105	0.74396981668258	0.54	0.115	5.81589378577556e-102	9
ZBTB4	3.2477557551212e-105	0.584688343662474	0.825	0.546	6.4955115102424e-102	9
SORT1	6.77893950232064e-105	0.60132254656197	0.758	0.49	1.35578790046413e-101	9
BASP1	7.45133923573618e-105	0.897105043034222	0.923	0.832	1.49026784714724e-101	9
SPTBN1	9.03682336654595e-105	0.755919520259061	0.942	0.876	1.80736467330919e-101	9
STAT2	1.16763131093575e-104	0.571235367385286	0.76	0.459	2.3352626218715e-101	9
ZNF185	2.68353420181264e-104	0.627469240923823	0.832	0.599	5.36706840362528e-101	9
OCLN	7.62083575905749e-104	0.556597028288493	0.753	0.474	1.5241671518115e-100	9
RP11-465N4.4	1.52158939361641e-103	0.350720408295198	0.59	0.228	3.04317878723282e-100	9
PPM1K	2.02326242483223e-103	0.35912088562917	0.588	0.221	4.04652484966445e-100	9
ABHD2	2.98010854618369e-103	0.761887351512636	0.82	0.674	5.96021709236739e-100	9
SFT2D2	5.53948555213568e-103	0.661782310229638	0.825	0.597	1.10789711042714e-99	9
PIK3IP1	7.16909387302542e-103	0.719565277743283	0.643	0.239	1.43381877460508e-99	9
KRT15	9.23253230964609e-103	1.21045622462287	0.878	0.523	1.84650646192922e-99	9
SYTL2	1.41378435399826e-102	0.58645980027205	0.624	0.256	2.82756870799653e-99	9
ALCAM	5.49743606496339e-102	0.672606874304679	0.873	0.686	1.09948721299268e-98	9
NCOA2	6.53880032086934e-102	0.514418694189251	0.779	0.464	1.30776006417387e-98	9
MT-TM	7.25194880011942e-102	0.549074830920873	0.695	0.286	1.45038976002388e-98	9
YPEL2	1.98683360596079e-101	0.532768811224345	0.729	0.426	3.97366721192158e-98	9
PKN2	6.32539625165304e-101	0.594695500043991	0.926	0.873	1.26507925033061e-97	9
LASP1	9.66618432357759e-101	0.644123138968336	0.847	0.647	1.93323686471552e-97	9
PAQR7	1.58253979955466e-100	0.55089631506491	0.7	0.365	3.16507959910932e-97	9
ZSWIM4	4.08528873422306e-99	0.471966181281898	0.674	0.375	8.17057746844612e-96	9
RP11-395B7.7	4.72449969018022e-99	0.49932969496569	0.695	0.34	9.44899938036044e-96	9
TMC4	2.30191275365894e-98	0.387677444661454	0.614	0.253	4.60382550731788e-95	9
CDC42EP5	6.34583863085131e-98	0.72819940539709	0.859	0.745	1.26916772617026e-94	9
TOR1AIP2	7.42708837313721e-98	0.67594167377066	0.899	0.77	1.48541767462744e-94	9
SERINC1	8.78016897266172e-98	0.617949617862948	0.842	0.695	1.75603379453234e-94	9
EPHA2	8.99804178639569e-98	0.618260488361327	0.787	0.555	1.79960835727914e-94	9
VSTM2L	4.01497776892083e-97	0.406167894764804	0.595	0.259	8.02995553784166e-94	9
SLC11A2	4.29245978196305e-97	0.547314212885454	0.743	0.487	8.5849195639261e-94	9
ACSL3	1.02447232651772e-96	0.635318153417119	0.923	0.846	2.04894465303544e-93	9
NR1D2	1.71570622587311e-96	0.572522912227297	0.741	0.453	3.43141245174623e-93	9
TMC5	3.37125655709855e-96	0.443120900828077	0.631	0.303	6.7425131141971e-93	9
SLC44A2	3.64995106504164e-96	0.651959294354247	0.811	0.645	7.29990213008328e-93	9
ADAM9	5.53958451930372e-96	0.567152660542734	0.832	0.666	1.10791690386074e-92	9
MUC15	9.15466760575537e-96	0.49882535085919	0.659	0.295	1.83093352115107e-92	9
KLK7	1.12597667144054e-95	1.30362869281291	0.782	0.501	2.25195334288108e-92	9
PLS3	1.8421409704547e-95	0.614105203237417	0.916	0.845	3.68428194090941e-92	9
TC2N	2.35776235611773e-95	0.49414080337122	0.703	0.433	4.71552471223546e-92	9
GBP3	2.51309844674677e-95	0.491028501145594	0.652	0.306	5.02619689349355e-92	9
DUSP10	2.75170482579009e-95	0.695340298484422	0.796	0.601	5.50340965158018e-92	9
AVPI1	3.98295475742231e-95	0.64533998829021	0.794	0.552	7.96590951484462e-92	9
NEDD4L	4.68458259977616e-95	0.569264390053824	0.71	0.436	9.36916519955231e-92	9
PHACTR3	1.49276811317204e-94	0.497016745357856	0.578	0.253	2.98553622634407e-91	9
CTDSP2	2.44360969674748e-94	0.523955537103258	0.818	0.597	4.88721939349495e-91	9
MTUS1	2.80358297612037e-94	0.608673788732725	0.808	0.515	5.60716595224073e-91	9
WBP2	8.48107242386392e-94	0.591188492030358	0.854	0.674	1.69621448477278e-90	9
FRK	1.58513676344399e-93	0.399102113401186	0.657	0.332	3.17027352688799e-90	9
ZNFX1	5.45429202981434e-93	0.514671263874078	0.736	0.47	1.09085840596287e-89	9
PKN1	7.94584438492968e-93	0.494563713429441	0.705	0.473	1.58916887698594e-89	9
C4orf3	7.97529268684512e-93	0.593718311990192	0.974	0.977	1.59505853736902e-89	9
IDH1	2.28991999957983e-92	0.702624061312723	0.803	0.622	4.57983999915967e-89	9
HLA-C	2.91847692531451e-92	0.721550202496365	0.844	0.637	5.83695385062902e-89	9
FUCA1	4.94906179998372e-92	0.320241573640947	0.571	0.202	9.89812359996744e-89	9
C1orf226	3.07982670079883e-91	0.405075611302962	0.612	0.311	6.15965340159767e-88	9
CDCP1	7.39526945492154e-91	0.535798573916762	0.854	0.668	1.47905389098431e-87	9
C9orf169	1.99219608444593e-90	0.848561319761007	0.775	0.586	3.98439216889186e-87	9
FOXC1	4.04962901720813e-90	0.606341850812469	0.803	0.566	8.09925803441626e-87	9
KRT78	4.7556540226688e-89	0.800879107019415	0.645	0.353	9.51130804533761e-86	9
STS	5.42972248663675e-89	0.259866062552639	0.499	0.159	1.08594449732735e-85	9
ALDH1A3	1.44456117989269e-88	0.92813266788001	0.688	0.437	2.88912235978538e-85	9
KLF6	1.77052477062139e-88	0.782710970093002	0.926	0.865	3.54104954124277e-85	9
CDYL	2.03144742733778e-88	0.637109715893705	0.842	0.632	4.06289485467557e-85	9
CDKN1A	2.49224619035008e-88	0.953607533013605	0.928	0.813	4.98449238070016e-85	9
CTSS	2.63230846074449e-88	0.409781542512949	0.583	0.274	5.26461692148897e-85	9
HMOX1	1.43971600837126e-87	0.357374104992841	0.595	0.281	2.87943201674251e-84	9
ABHD17C	2.11924541754779e-87	0.561783862064507	0.746	0.453	4.23849083509558e-84	9
CXCL17	2.15722194602438e-87	0.946987168635569	0.712	0.474	4.31444389204876e-84	9
ARRB1	2.2067147987507e-87	0.387360619916065	0.564	0.237	4.41342959750139e-84	9
TOM1L2	2.22246302165404e-87	0.605632470192122	0.82	0.601	4.44492604330809e-84	9
GNAQ	2.49186112856947e-87	0.552693859558172	0.782	0.537	4.98372225713894e-84	9
BCL2L11	4.70217875255359e-87	0.483325454401933	0.679	0.392	9.40435750510717e-84	9
HSPB8	5.23734040427539e-87	0.528815108094285	0.624	0.329	1.04746808085508e-83	9
TAB3	3.57585025420409e-86	0.446660982363111	0.71	0.429	7.15170050840819e-83	9
EPHB3	5.56719588316356e-86	0.574778185631271	0.801	0.61	1.11343917663271e-82	9
MPZL3	9.42493025801994e-86	0.47476369895498	0.71	0.458	1.88498605160399e-82	9
FAM83A	3.79776529476821e-85	0.858916551546414	0.897	0.914	7.59553058953643e-82	9
ADAR	7.86970023567499e-85	0.566913188625801	0.861	0.73	1.573940047135e-81	9
PITX1	1.04920167016385e-84	0.77406466278252	0.928	0.943	2.09840334032771e-81	9
SCRN1	1.15112232343532e-84	0.546538849228225	0.842	0.668	2.30224464687063e-81	9
MFSD6	3.99844601316165e-84	0.474067025476918	0.767	0.524	7.9968920263233e-81	9
GABARAPL1	7.88109680453118e-84	0.49977241646291	0.7	0.468	1.57621936090624e-80	9
TRIM38	8.43226638553836e-84	0.453969950386914	0.739	0.441	1.68645327710767e-80	9
TRIM56	1.40147167955275e-83	0.407740021701708	0.638	0.331	2.8029433591055e-80	9
ABTB2	2.05051124244663e-83	0.392169905701931	0.659	0.39	4.10102248489326e-80	9
PLEKHA7	2.24851833480189e-83	0.383846913461113	0.64	0.371	4.49703666960377e-80	9
SLC15A2	5.44195008294878e-83	0.448232136981346	0.619	0.338	1.08839001658976e-79	9
RAD21	2.1702968305609e-82	0.552862241816114	0.935	0.866	4.34059366112181e-79	9
ECM1	2.1922469467589e-82	1.15658046463706	0.767	0.594	4.3844938935178e-79	9
SECTM1	1.35494083245338e-81	0.766221489259912	0.645	0.406	2.70988166490676e-78	9
UBE2D1	1.92069988671605e-81	0.632428502907112	0.844	0.71	3.8413997734321e-78	9
AGR2	2.29805766337175e-81	0.788132795740524	0.52	0.168	4.59611532674349e-78	9
FOXQ1	2.51927138248999e-81	0.578519708733814	0.796	0.549	5.03854276497997e-78	9
HDAC7	2.55587992735947e-81	0.423868625008979	0.727	0.444	5.11175985471894e-78	9
MALL	3.35199798385846e-81	0.843621207317951	0.837	0.79	6.70399596771692e-78	9
RASGEF1B	8.7482572396314e-81	0.265958762580031	0.504	0.174	1.74965144792628e-77	9
C10orf54	9.79276571158661e-81	0.650145839293767	0.801	0.669	1.95855314231732e-77	9
HERC6	1.00593242650384e-80	0.258916506969813	0.528	0.219	2.01186485300768e-77	9
MYEOV	3.02927892924057e-80	0.597504585614227	0.763	0.62	6.05855785848115e-77	9
TMEM184A	3.88312979647126e-80	0.5804304904466	0.775	0.62	7.76625959294252e-77	9
CTSB	6.20625111783192e-80	0.580150145794913	0.945	0.961	1.24125022356638e-76	9
RNF213	6.69394167682071e-80	0.566869383329964	0.866	0.766	1.33878833536414e-76	9
SNCG	6.56457634706154e-79	1.39014342198965	0.681	0.467	1.31291526941231e-75	9
AFF1	1.04695638894606e-78	0.52287956457804	0.686	0.378	2.09391277789213e-75	9
PARP14	1.62413361173829e-78	0.510698600532983	0.722	0.49	3.24826722347659e-75	9
NFKBIZ	1.6405153004349e-78	0.437970815040417	0.667	0.383	3.28103060086979e-75	9
HECA	2.72466733037971e-78	0.446988491324251	0.71	0.47	5.44933466075943e-75	9
PPP1R15A	3.03049077641569e-78	0.58446260323823	0.746	0.512	6.06098155283138e-75	9
HPS5	5.84666008140023e-78	0.437400816255509	0.659	0.378	1.16933201628005e-74	9
PTPN3	9.6699340243477e-78	0.59744238711512	0.791	0.619	1.93398680486954e-74	9
HRASLS2	1.08567823590733e-77	0.721719009624536	0.528	0.206	2.17135647181466e-74	9
VWA5A	3.36051510493279e-77	0.40200908007052	0.604	0.323	6.72103020986558e-74	9
IL36RN	5.03782118224723e-77	0.516815720001489	0.6	0.33	1.00756423644945e-73	9
KLHL24	8.75426421483913e-77	0.479691408816365	0.722	0.479	1.75085284296783e-73	9
ACADM	9.00636051637973e-77	0.773064006904224	0.801	0.71	1.80127210327595e-73	9
LNX1	4.39112079995497e-76	0.399148872229433	0.597	0.298	8.78224159990995e-73	9
RNA28S5	5.75649895057971e-76	0.799556846282295	1	1	1.15129979011594e-72	9
ARID5B	9.19734122196907e-76	0.528740179538775	0.739	0.47	1.83946824439381e-72	9
PRDM1	2.34807230356569e-75	0.480019319494698	0.647	0.401	4.69614460713138e-72	9
CTA-293F17.1	3.52751967028756e-75	0.469408462807283	0.645	0.421	7.05503934057512e-72	9
YTHDC1	3.93995920731846e-75	0.560275656936843	0.839	0.633	7.87991841463692e-72	9
CD164	5.468731352449e-75	0.544395309934694	0.887	0.858	1.0937462704898e-71	9
C17orf103	7.68702412344877e-75	0.321881268796804	0.561	0.261	1.53740482468975e-71	9
MARCH3	1.35883363066795e-74	0.367802988701551	0.597	0.344	2.7176672613359e-71	9
RDH10	1.36484265675319e-74	0.694030311447311	0.712	0.521	2.72968531350638e-71	9
ABCD1	1.39118617719407e-74	0.365224940772828	0.556	0.29	2.78237235438814e-71	9
ITGB1	6.21595724963646e-74	0.604776911632036	0.966	0.819	1.24319144992729e-70	9
OPTN	6.32395393116895e-74	0.591355925466491	0.882	0.801	1.26479078623379e-70	9
SH2D4A	7.09124934254877e-74	0.579700000527485	0.76	0.641	1.41824986850975e-70	9
KIFC3	7.78890849079785e-74	0.55529512681765	0.746	0.575	1.55778169815957e-70	9
ADIRF	1.60424688901616e-73	0.954002765531394	0.736	0.523	3.20849377803231e-70	9
ULK1	3.50615036971699e-73	0.596934132421302	0.763	0.529	7.01230073943398e-70	9
RANBP9	3.88750071518313e-73	0.450696373555358	0.755	0.577	7.77500143036626e-70	9
TRIP10	6.80644774963314e-73	0.523550818404497	0.782	0.654	1.36128954992663e-69	9
PADI1	8.19196304817337e-73	0.330688724688403	0.477	0.168	1.63839260963467e-69	9
CD46	8.57585691288629e-73	0.493810842120304	0.904	0.861	1.71517138257726e-69	9
MYLIP	6.40857602410176e-72	0.344177533170183	0.573	0.271	1.28171520482035e-68	9
MSLN	1.11819496230918e-71	0.515275292185889	0.736	0.541	2.23638992461835e-68	9
ARL6IP1	1.32454254763982e-71	0.423882312100725	0.772	0.508	2.64908509527963e-68	9
PHACTR2	1.32913521755085e-71	0.508653741698237	0.765	0.553	2.6582704351017e-68	9
JMJD1C	1.54560567627779e-71	0.474250871303451	0.868	0.8	3.09121135255558e-68	9
LPIN1	3.56363650354557e-71	0.524358933399618	0.695	0.458	7.12727300709113e-68	9
PEA15	5.30347607039072e-71	0.513701714600481	0.791	0.699	1.06069521407814e-67	9
SPAG16	1.53230641430649e-70	0.541054355671825	0.779	0.663	3.06461282861298e-67	9
STX3	1.07939514895252e-69	0.463696734237211	0.76	0.616	2.15879029790504e-66	9
FNBP1L	1.91689397427954e-69	0.399845399439418	0.746	0.47	3.83378794855909e-66	9
ST3GAL4	8.81544621070332e-69	0.554638085660473	0.748	0.611	1.76308924214066e-65	9
CDKN1B	9.98299148654365e-69	0.44110498717587	0.712	0.526	1.99659829730873e-65	9
FOXP1	1.25123569833433e-68	0.518005058420919	0.801	0.589	2.50247139666867e-65	9
CYP4B1	1.41974726071614e-68	0.408216399519846	0.523	0.21	2.83949452143228e-65	9
TUG1	1.95588098846657e-68	0.458200594011868	0.794	0.6	3.91176197693313e-65	9
C5orf56	3.55955692551286e-68	0.300564457262362	0.52	0.247	7.11911385102571e-65	9
RP11-7K24.3	3.71501843921749e-68	0.342576603887492	0.549	0.272	7.43003687843498e-65	9
GCHFR	5.47348010819481e-68	0.629916477605586	0.679	0.488	1.09469602163896e-64	9
OXSR1	1.19566642150632e-67	0.451554456635285	0.77	0.584	2.39133284301263e-64	9
TIPARP	1.2135657690427e-67	0.403429196912743	0.724	0.458	2.42713153808541e-64	9
PLK3	1.6142262160975e-67	0.41342113824551	0.635	0.354	3.228452432195e-64	9
HIST1H2BK	4.29241812217369e-67	0.545341576656717	0.662	0.465	8.58483624434739e-64	9
TOB1	4.58035396428958e-67	0.453218943152124	0.751	0.538	9.16070792857916e-64	9
CSGALNACT1	4.72434923212759e-67	0.441555785939237	0.633	0.438	9.44869846425518e-64	9
SAA2	5.61219069565822e-67	1.73027042792972	0.655	0.51	1.12243813913164e-63	9
BEST1	6.16980631604203e-67	0.44520483051573	0.645	0.402	1.23396126320841e-63	9
EIF2AK2	1.08601016579227e-66	0.524796709781649	0.813	0.687	2.17202033158454e-63	9
STOM	1.09891549981767e-66	0.634744196631796	0.832	0.848	2.19783099963534e-63	9
KCNK1	3.93889515835863e-66	0.448996452241947	0.76	0.613	7.87779031671726e-63	9
GRAMD3	4.9839630079723e-66	0.27643643959286	0.544	0.285	9.96792601594461e-63	9
DUSP5	1.32582549369729e-65	0.604755475916501	0.688	0.533	2.65165098739459e-62	9
SDCBP	1.80869990587048e-65	0.47208452265563	0.873	0.801	3.61739981174097e-62	9
CREBRF	2.09023974001461e-65	0.400576211677051	0.652	0.407	4.18047948002922e-62	9
EXPH5	2.71324227491124e-65	0.480799660001131	0.655	0.453	5.42648454982249e-62	9
SPTSSA	4.51499296495304e-65	0.636039433183984	0.882	0.834	9.02998592990607e-62	9
LYN	6.79222480668639e-65	0.432798761391309	0.655	0.492	1.35844496133728e-61	9
ZFAND5	7.68538224281531e-65	0.470524833002358	0.847	0.76	1.53707644856306e-61	9
LINC01088	7.3857654450817e-64	0.397380769633068	0.444	0.103	1.47715308901634e-60	9
TBC1D15	4.98140970839193e-63	0.370341182783293	0.683	0.462	9.96281941678387e-60	9
CD82	5.05634448889646e-63	0.505748769961945	0.859	0.827	1.01126889777929e-59	9
UCP2	6.76420986920058e-63	0.267888386183045	0.403	0.1	1.35284197384012e-59	9
RBMS2	1.56331612799536e-62	0.343114091422518	0.612	0.397	3.12663225599073e-59	9
MGEA5	1.17238966537605e-61	0.554915977701824	0.827	0.68	2.34477933075211e-58	9
FNDC3B	1.61494010563623e-61	0.397066497843568	0.676	0.443	3.22988021127245e-58	9
PDP1	1.92948393416458e-61	0.386551991538369	0.703	0.501	3.85896786832915e-58	9
MEF2D	2.69313009314921e-61	0.38191053829175	0.676	0.453	5.38626018629842e-58	9
ELK3	3.86910262517463e-61	0.423873229313129	0.806	0.687	7.73820525034926e-58	9
TGFBR2	7.41574017793108e-61	0.502169230802439	0.722	0.518	1.48314803558622e-57	9
ITPRIP	2.28986435622315e-60	0.443913692525007	0.767	0.645	4.5797287124463e-57	9
FAM46A	3.60750314844279e-60	0.333535236436235	0.6	0.37	7.21500629688558e-57	9
SLC20A2	9.84006448657875e-60	0.726442363238438	0.779	0.68	1.96801289731575e-56	9
CST6	1.59321648497943e-59	0.399569527124895	0.566	0.333	3.18643296995885e-56	9
PHLDA1	1.80878832115024e-59	0.687633556951016	0.779	0.598	3.61757664230049e-56	9
FAM84B	2.62127874798316e-59	0.386807249099568	0.707	0.529	5.24255749596631e-56	9
C15orf62	8.76226154043977e-59	0.278615427891727	0.544	0.308	1.75245230808795e-55	9
UNC93B1	1.46837161523061e-58	0.392658233946697	0.626	0.418	2.93674323046122e-55	9
BAZ2B	1.71696872798486e-58	0.471378066946066	0.751	0.568	3.43393745596972e-55	9
RNF103	3.80641921947147e-58	0.341056679471349	0.626	0.42	7.61283843894295e-55	9
TAOK1	5.39007098548069e-58	0.377749939962317	0.818	0.688	1.07801419709614e-54	9
PRR15L	3.10472205169365e-57	0.287478361402979	0.52	0.253	6.2094441033873e-54	9
GABRE	1.26698675530433e-56	0.446071704015381	0.628	0.376	2.53397351060865e-53	9
CEACAM7	2.58195619899453e-56	0.292961933697167	0.348	0.044	5.16391239798906e-53	9
LGALS3BP	4.26611367629251e-56	0.451789247460272	0.794	0.645	8.53222735258501e-53	9
SH3BP5L	5.79012439971971e-56	0.283653127593817	0.588	0.361	1.15802487994394e-52	9
KRT4	8.99048987404044e-56	0.758111410798115	0.345	0.079	1.79809797480809e-52	9
ZBTB38	1.30239465547321e-55	0.392061755276721	0.707	0.557	2.60478931094642e-52	9
TMPRSS4	1.69030176050638e-55	0.56879875417795	0.731	0.648	3.38060352101276e-52	9
SEPT8	3.85019534078176e-55	0.421398835413605	0.683	0.504	7.70039068156351e-52	9
INADL	5.59040051404436e-55	0.426334844732646	0.803	0.702	1.11808010280887e-51	9
C12orf36	9.57864052355035e-55	0.256052732617378	0.465	0.209	1.91572810471007e-51	9
SUN2	9.69588050488738e-55	0.353096906827376	0.736	0.588	1.93917610097748e-51	9
ABHD4	1.14105013395278e-54	0.287380661220608	0.544	0.331	2.28210026790555e-51	9
RIPK4	2.89606698663392e-54	0.371632523255451	0.686	0.515	5.79213397326784e-51	9
CLDN1	4.46776311051434e-54	0.603102470896527	0.808	0.613	8.93552622102868e-51	9
IFI6	8.37068645495519e-54	0.650317598012202	0.537	0.341	1.67413729099104e-50	9
AGFG2	8.41400637066663e-54	0.328735286783465	0.561	0.34	1.68280127413333e-50	9
CLOCK	2.15623886309178e-53	0.54055854564316	0.77	0.662	4.31247772618357e-50	9
SH3PXD2A	2.39078036940619e-53	0.375493726356299	0.727	0.512	4.78156073881238e-50	9
NR2F2	1.13547962873406e-52	0.320866395830185	0.607	0.358	2.27095925746813e-49	9
TM7SF2	1.64834306790026e-52	0.386301174882885	0.59	0.335	3.29668613580051e-49	9
CTB-167B5.2	2.87037553054213e-52	0.257719906948906	0.532	0.338	5.74075106108426e-49	9
UBALD2	7.64281694121094e-52	0.47912522207299	0.839	0.803	1.52856338824219e-48	9
KRT8	1.56652909587585e-51	0.358434246373368	0.547	0.31	3.13305819175169e-48	9
AC019349.5	2.52638440659435e-51	0.275276112583875	0.396	0.101	5.05276881318869e-48	9
ZNF503	2.7373804404983e-51	0.499842614054134	0.686	0.511	5.4747608809966e-48	9
VILL	3.62044738789351e-51	0.254207385075463	0.456	0.179	7.24089477578702e-48	9
BIRC3	5.44220446899448e-51	0.611364374939782	0.667	0.579	1.0884408937989e-47	9
SMURF1	9.64633598933128e-51	0.327828968023162	0.683	0.519	1.92926719786626e-47	9
XDH	1.09613207738414e-50	0.399780727547343	0.542	0.339	2.19226415476829e-47	9
TMC6	1.18191699257421e-50	0.305663267810282	0.667	0.471	2.36383398514842e-47	9
CORO2A	1.86936983973047e-49	0.354898407487904	0.664	0.492	3.73873967946093e-46	9
IFI35	2.06820821310151e-49	0.25336698259126	0.559	0.381	4.13641642620302e-46	9
REL	3.19680285507848e-49	0.424896919050536	0.791	0.684	6.39360571015695e-46	9
ABHD5	4.41807831829124e-49	0.526460855662077	0.681	0.566	8.83615663658247e-46	9
HIST2H2BE	6.76278319573346e-49	0.339664690418485	0.544	0.348	1.35255663914669e-45	9
NR1D1	7.6509697745775e-49	0.559460637006378	0.566	0.388	1.5301939549155e-45	9
SLC17A5	1.12917887664361e-48	0.290264631904317	0.554	0.381	2.25835775328721e-45	9
KLK6	1.61814520253678e-48	0.368326122313737	0.444	0.202	3.23629040507355e-45	9
INSR	1.93994371316116e-48	0.311060155294187	0.609	0.471	3.87988742632232e-45	9
NCOR2	2.89382644793604e-48	0.594780560334425	0.794	0.678	5.78765289587208e-45	9
DTX2	3.04569412402159e-48	0.395536947053838	0.645	0.438	6.09138824804318e-45	9
ALDH3B1	3.67305141105179e-48	0.345604208736122	0.501	0.3	7.34610282210357e-45	9
B3GALT4	6.223566399286e-48	0.290598618308805	0.588	0.415	1.2447132798572e-44	9
SMIM5	3.75947346804056e-47	0.312201337606038	0.484	0.239	7.51894693608111e-44	9
C15orf52	9.72045469900972e-47	0.354292139130887	0.643	0.482	1.94409093980194e-43	9
ACTB	2.13718810191907e-46	0.535781987651827	0.995	0.999	4.27437620383813e-43	9
ANKRD36C	7.11539887260909e-46	0.775651746811347	0.619	0.48	1.42307977452182e-42	9
FOSL2	1.19948063720243e-44	0.390998976830034	0.794	0.691	2.39896127440485e-41	9
GPD2	1.7982729660632e-44	0.266361468345498	0.6	0.454	3.59654593212641e-41	9
ASS1	1.99485718552177e-44	0.489920903781703	0.83	0.622	3.98971437104353e-41	9
CD99	2.17164527302565e-44	0.440608821313982	0.88	0.852	4.3432905460513e-41	9
ASAP2	5.22638090203158e-44	0.334877513259548	0.7	0.624	1.04527618040632e-40	9
CLDN12	1.01070248446357e-43	0.251565797015595	0.604	0.455	2.02140496892715e-40	9
TGFA	1.57517402770183e-43	0.33717560153198	0.669	0.572	3.15034805540366e-40	9
H1FX	4.38555567767814e-43	0.601524970915955	0.906	0.917	8.77111135535629e-40	9
NTN4	9.68812173934444e-43	0.341095179717986	0.566	0.449	1.93762434786889e-39	9
ACVR2A	1.07463257243478e-41	0.275161947514116	0.501	0.309	2.14926514486956e-38	9
BPGM	2.43433188126838e-41	0.354840958566685	0.585	0.45	4.86866376253676e-38	9
GAN	3.58238283391151e-41	0.444122952759998	0.683	0.582	7.16476566782303e-38	9
ZNF83	9.38439092482084e-41	0.31890925031369	0.52	0.329	1.87687818496417e-37	9
PIP	9.45965083562605e-41	0.497654009995806	0.309	0.045	1.89193016712521e-37	9
PARP9	1.50954936245218e-40	0.271685697207157	0.578	0.45	3.01909872490436e-37	9
SLCO4A1	2.05899393600915e-40	0.275026652346809	0.528	0.386	4.11798787201829e-37	9
IRF7	4.22442908160096e-40	0.337989916695838	0.633	0.548	8.44885816320193e-37	9
TXNIP	1.04408098853281e-39	0.73284423507358	0.535	0.314	2.08816197706561e-36	9
RABGAP1L	1.18705358477915e-39	0.315868323190102	0.583	0.412	2.3741071695583e-36	9
KLK5	1.49169004042566e-39	0.579358677221601	0.494	0.283	2.98338008085132e-36	9
ARHGEF28	1.59309740954544e-39	0.437185796555703	0.655	0.536	3.18619481909089e-36	9
LINC00969	1.79279280804336e-39	0.365645010667685	0.719	0.601	3.58558561608673e-36	9
PDZK1IP1	6.19056178233052e-39	0.572759355582211	0.633	0.502	1.2381123564661e-35	9
IER5	7.15658309806383e-39	0.500978234821644	0.859	0.848	1.43131661961277e-35	9
CDKN1C	1.8793654408691e-37	0.250047262725926	0.53	0.412	3.75873088173819e-34	9
PTPN13	2.41218631586429e-37	0.503558060543575	0.753	0.691	4.82437263172858e-34	9
ITPRIPL2	3.46850268026908e-37	0.38588281402139	0.765	0.706	6.93700536053817e-34	9
TSC22D3	4.72241206274463e-37	0.448253917736294	0.775	0.774	9.44482412548925e-34	9
DLGAP1-AS1	8.52437914050301e-36	0.286435376270792	0.564	0.466	1.7048758281006e-32	9
TANC2	1.71399601976713e-35	0.299291427333342	0.717	0.597	3.42799203953426e-32	9
SREBF1	2.27277643191564e-35	0.44163107434867	0.849	0.872	4.54555286383129e-32	9
FLG	3.12658010675667e-35	0.630147564408056	0.254	0.053	6.25316021351333e-32	9
FAM111A	7.43095216836138e-35	0.29480628404496	0.626	0.523	1.48619043367228e-31	9
FMR1	7.48512786297211e-34	0.286805778313126	0.671	0.572	1.49702557259442e-30	9
GSN	8.33284618182422e-34	0.432604117373449	0.832	0.788	1.66656923636484e-30	9
BNIP3L	1.47888525959619e-33	0.29842977736876	0.83	0.777	2.95777051919238e-30	9
BMPR2	1.57889669378287e-33	0.283685561735126	0.688	0.565	3.15779338756575e-30	9
OTUD1	5.94352668098354e-33	0.253768128077265	0.566	0.443	1.18870533619671e-29	9
ZRANB1	2.4364394732031e-32	0.401130122434612	0.664	0.59	4.87287894640621e-29	9
MAFG	4.22995980992256e-32	0.304503928229979	0.755	0.745	8.45991961984512e-29	9
PEG10	7.5175607782676e-32	1.10914455319014	0.547	0.414	1.50351215565352e-28	9
DKK1	8.52696134052895e-32	0.420860971595308	0.53	0.408	1.70539226810579e-28	9
MAU2	3.76565077234079e-31	0.267928449741772	0.614	0.48	7.53130154468157e-28	9
RSF1	6.62548435080435e-31	0.257588952166188	0.76	0.677	1.32509687016087e-27	9
OAS3	2.59942653607242e-29	0.36284059858361	0.597	0.559	5.19885307214484e-26	9
IFI27	1.0226705924212e-28	0.845176953787135	0.578	0.527	2.04534118484239e-25	9
MAP3K8	1.78247329730928e-28	0.376870722962769	0.588	0.538	3.56494659461857e-25	9
UGCG	1.94557271235197e-28	0.327767797273582	0.662	0.613	3.89114542470394e-25	9
ARL4C	2.99763481297331e-28	0.257546791824929	0.664	0.497	5.99526962594661e-25	9
RBMS1	3.73447723797022e-28	0.360940671518088	0.813	0.797	7.46895447594044e-25	9
RYBP	3.8097994073925e-28	0.250556746243688	0.616	0.497	7.619598814785e-25	9
POF1B	3.88381719341489e-28	0.286751091596987	0.59	0.449	7.76763438682978e-25	9
C2orf54	4.12318091762342e-28	0.355583645538168	0.544	0.433	8.24636183524684e-25	9
OBFC1	7.4677039975606e-28	0.402701933164898	0.695	0.736	1.49354079951212e-24	9
CHPT1	3.02128353801506e-27	0.281894956867578	0.513	0.437	6.04256707603013e-24	9
SRGAP2	3.06791509713128e-27	0.250684119585951	0.556	0.431	6.13583019426256e-24	9
SPRR2D	4.38986296506098e-27	0.843026461045134	0.621	0.56	8.77972593012196e-24	9
TMEM86A	7.41649983866124e-27	0.256813287353914	0.489	0.391	1.48329996773225e-23	9
PER1	4.03170269216028e-25	0.345397363508748	0.659	0.588	8.06340538432056e-22	9
ANO8	4.10885402972613e-25	0.254299279393121	0.482	0.361	8.21770805945226e-22	9
TGIF1	5.34858124314651e-25	0.260572649282982	0.731	0.743	1.0697162486293e-21	9
CAPN2	3.37253671814945e-24	0.274643173258439	0.835	0.857	6.74507343629889e-21	9
TYMP	3.53567546232011e-24	0.63396906791699	0.899	0.94	7.07135092464022e-21	9
SOD2	4.47185862078877e-24	0.559274651509399	0.875	0.917	8.94371724157753e-21	9
MLPH	9.42455836987706e-24	0.306489948276171	0.504	0.415	1.88491167397541e-20	9
MED15	1.96707658529367e-23	0.266275631950787	0.719	0.656	3.93415317058734e-20	9
CYLD	4.2636664748966e-23	0.275088174721814	0.65	0.596	8.52733294979319e-20	9
HSPA5	1.94739458378185e-22	0.417577307616761	0.837	0.868	3.8947891675637e-19	9
ARAP2	3.31084891591347e-22	0.269952573464595	0.722	0.707	6.62169783182694e-19	9
ANXA3	1.06113410712887e-21	0.35113253720141	0.65	0.61	2.12226821425774e-18	9
FXYD5	1.73580589515891e-21	0.307626967473757	0.791	0.776	3.47161179031781e-18	9
EPB41L4A	1.80038780600846e-21	0.262134188007408	0.422	0.328	3.60077561201692e-18	9
ARRDC3	2.76808841703231e-21	0.278582459742226	0.465	0.356	5.53617683406461e-18	9
BACH1	7.70150143405249e-21	0.303140577269556	0.719	0.726	1.5403002868105e-17	9
INPP4B	1.36948249017286e-20	0.281068941949043	0.616	0.597	2.73896498034572e-17	9
KLK12	1.88552847836346e-20	0.256367316521193	0.326	0.153	3.77105695672691e-17	9
IFRD1	4.54698756749326e-20	0.256711202676104	0.65	0.628	9.09397513498651e-17	9
MKNK2	7.0313562497373e-20	0.273453462258998	0.847	0.881	1.40627124994746e-16	9
SLC7A2	4.83081799774143e-19	0.256276716751941	0.362	0.236	9.66163599548286e-16	9
SOX4	7.35835052628672e-19	0.459614380437663	0.878	0.839	1.47167010525734e-15	9
SPINK5	1.09169370860223e-18	0.616857687855241	0.767	0.734	2.18338741720446e-15	9
CKB	3.0358898619381e-17	0.296913608652858	0.616	0.565	6.0717797238762e-14	9
TSPAN1	1.91501499612181e-15	0.465364143328871	0.489	0.467	3.83002999224362e-12	9
KLF3	2.74646669511416e-15	0.259534068806633	0.82	0.865	5.49293339022831e-12	9
CDC42EP3	1.90402010707533e-14	0.387646467859309	0.578	0.612	3.80804021415066e-11	9
CNFN	2.10710385165857e-14	0.565697146204355	0.65	0.652	4.21420770331714e-11	9
LGALSL	2.62550127464205e-14	0.258342646904189	0.602	0.604	5.2510025492841e-11	9
GLRX	4.39465022937074e-13	0.301812509202699	0.465	0.458	8.78930045874148e-10	9
SAA1	6.08130561255638e-13	1.15109550726762	0.698	0.797	1.21626112251128e-09	9
SLFN5	1.57599016347468e-12	0.274430370630593	0.549	0.544	3.15198032694937e-09	9
SYT8	4.43350975379192e-12	0.29652831061661	0.669	0.64	8.86701950758384e-09	9
C3	1.07619354864954e-11	0.498407260826122	0.542	0.564	2.15238709729908e-08	9
NFKBIA	3.242340225655e-09	0.35165798444121	0.803	0.895	6.48468045130999e-06	9
HPGD	3.26033693047148e-09	0.299920493049762	0.365	0.302	6.52067386094296e-06	9
DHRS3	4.11316388925899e-09	0.256181639980697	0.504	0.516	8.22632777851798e-06	9
BCAT1	1.2265689408e-06	0.272392235348714	0.561	0.601	0.00245313788160001	9
TNFAIP2	1.88779335434384e-06	0.374218638878939	0.386	0.346	0.00377558670868767	9
SAMHD1	1.90536398155449e-06	0.252021515750845	0.381	0.376	0.00381072796310899	9
HLA-A	5.06309871399376e-05	0.31137145228093	0.703	0.709	0.101261974279875	9
SPRR2E	0.000402076364135777	0.306769792307262	0.448	0.507	0.804152728271554	9
NDRG1	2.1910713624376e-97	2.22684258173028	1	0.983	4.38214272487521e-94	10
DNAH11	3.81219028606306e-90	0.580764008267366	0.883	0.333	7.62438057212612e-87	10
CASP14	4.53049150843866e-90	1.60315464723006	0.987	0.505	9.06098301687732e-87	10
SLC1A6	3.09679498101625e-89	0.338832508488911	0.818	0.237	6.19358996203251e-86	10
LDHA	7.77956479297443e-85	1.09689599113872	1	0.989	1.55591295859489e-81	10
LCE1F	1.35769828789355e-81	0.448820715622087	0.805	0.272	2.71539657578709e-78	10
SLC2A1	6.90961473736185e-81	1.42706553798998	0.987	0.9	1.38192294747237e-77	10
DDIT4	4.06205871688749e-79	1.30043500973077	1	0.95	8.12411743377498e-76	10
CA9	5.12460769300935e-76	1.08095404354226	0.864	0.243	1.02492153860187e-72	10
PKM	4.0085111229698e-75	0.90034260753502	1	0.992	8.0170222459396e-72	10
ITGA6	4.81465817034683e-74	1.35367881773245	1	0.802	9.62931634069366e-71	10
DST	2.87201237669382e-66	1.3222046362556	0.981	0.651	5.74402475338763e-63	10
VEGFA	1.82033243629334e-64	1.1336873762975	0.974	0.766	3.64066487258668e-61	10
EGLN3	5.43756491968358e-63	1.03158174971901	0.903	0.536	1.08751298393672e-59	10
ITGB4	3.56187541874718e-61	0.950743195515439	0.987	0.495	7.12375083749435e-58	10
CMBL	4.32508472976037e-61	0.41121467664233	0.864	0.332	8.65016945952075e-58	10
RNA28S5	3.45069960950639e-59	0.897967807246355	1	1	6.90139921901278e-56	10
TPM2	6.98017074829353e-59	0.9876782727578	0.974	0.734	1.39603414965871e-55	10
SLC38A2	2.65445030533695e-56	1.07203486049383	0.994	0.969	5.3089006106739e-53	10
TNNI2	2.14614536124526e-55	0.755204915965716	0.903	0.378	4.29229072249052e-52	10
LAMB3	6.05643927423037e-55	0.938830905721972	0.961	0.464	1.21128785484607e-51	10
ASCL2	7.37654635285857e-55	0.514109582247205	0.903	0.367	1.47530927057171e-51	10
PLEC	2.69614178140204e-54	0.905606539689142	0.994	0.897	5.39228356280408e-51	10
COL17A1	3.43792098786094e-54	0.983277376128026	0.974	0.533	6.87584197572189e-51	10
PFKP	2.38072774884858e-52	0.764541800975072	0.909	0.706	4.76145549769716e-49	10
FSCN1	1.18276157632974e-51	0.75811113703235	0.987	0.907	2.36552315265948e-48	10
HK2	4.6462505612149e-50	0.74306309492569	0.883	0.493	9.29250112242979e-47	10
KRT15	9.10720403317043e-50	1.52083995899926	0.916	0.534	1.82144080663409e-46	10
FLNA	1.3112893512862e-48	0.763475018124596	0.981	0.83	2.62257870257239e-45	10
MRPS6	3.1821050750054e-48	1.00028775313227	0.968	0.873	6.36421015001079e-45	10
SLC6A8	4.00086227773685e-48	1.02589021101547	0.838	0.492	8.0017245554737e-45	10
STMN1	2.3894134505292e-47	0.757358054682975	0.974	0.607	4.7788269010584e-44	10
CD63	5.9198727275043e-47	0.684128511179809	0.994	0.979	1.18397454550086e-43	10
CAV1	1.47429754824952e-46	0.869699883489642	0.968	0.71	2.94859509649904e-43	10
ANKRD37	2.24564828614112e-46	0.408072631209646	0.838	0.495	4.49129657228224e-43	10
ZFP36L2	1.06668393193976e-45	0.790538588546541	0.981	0.963	2.13336786387952e-42	10
SYT8	1.86909950205482e-45	0.812415875240305	0.981	0.635	3.73819900410963e-42	10
RAB32	2.33059687501679e-45	0.544068109912774	0.922	0.581	4.66119375003358e-42	10
MCM4	9.60654577861374e-45	0.494332874369471	0.974	0.772	1.92130915572275e-41	10
APP	1.08425004601454e-44	0.771096674269576	0.961	0.88	2.16850009202908e-41	10
TIMP3	1.59577014550922e-44	0.77391062263236	0.935	0.801	3.19154029101844e-41	10
ACTG1	2.92686331210045e-44	0.568638900555452	1	1	5.8537266242009e-41	10
ANXA3	5.44254039789817e-44	0.668286561045726	0.896	0.606	1.08850807957963e-40	10
ARL4C	2.48624454566697e-43	0.69759050160153	0.883	0.498	4.97248909133394e-40	10
ETS1	1.06057603437224e-42	0.256421987758858	0.766	0.297	2.12115206874448e-39	10
COL7A1	3.62359558949673e-42	0.783417888914885	0.916	0.558	7.24719117899345e-39	10
CD99	4.55246282508939e-42	0.794223557504131	0.974	0.851	9.10492565017879e-39	10
SLC1A3	3.94878810753462e-41	0.252675882489668	0.825	0.377	7.89757621506925e-38	10
BCAR3	1.51254032709597e-40	0.462405867618153	0.883	0.485	3.02508065419193e-37	10
VEGFC	8.09193835640341e-40	0.428196728735199	0.812	0.408	1.61838767128068e-36	10
LAMC2	7.69860571864514e-39	0.702593552129182	0.896	0.48	1.53972114372903e-35	10
BNIP3L	1.44380763921625e-38	0.619159173696719	0.916	0.777	2.88761527843249e-35	10
LOXL2	2.93023191398791e-38	0.622095420158336	0.734	0.291	5.86046382797582e-35	10
CDCA7L	8.21231263161899e-38	0.316664014806433	0.877	0.534	1.6424625263238e-34	10
CTNNAL1	1.49735660443468e-37	0.454205951873132	0.857	0.423	2.99471320886936e-34	10
CAV2	1.66022748642251e-37	0.677350463597319	0.974	0.852	3.32045497284503e-34	10
SLC39A13	3.02073890183604e-37	0.287288761507763	0.799	0.382	6.04147780367207e-34	10
VIM	4.80161321328438e-37	1.17891186935925	0.851	0.581	9.60322642656877e-34	10
MAFF	5.23098007301799e-37	0.261877194630098	0.851	0.519	1.0461960146036e-33	10
BNIP3	3.09450703117683e-36	0.814085866275891	0.818	0.579	6.18901406235367e-33	10
ITGA3	3.21304606559608e-36	0.699824851294954	0.896	0.674	6.42609213119216e-33	10
LIMA1	3.57684946505643e-36	0.629493790358945	0.896	0.768	7.15369893011286e-33	10
EMP3	4.80201492763285e-36	0.728359119105514	0.89	0.584	9.60402985526571e-33	10
ATAD2	1.80871651365725e-35	0.292622336429966	0.903	0.611	3.61743302731449e-32	10
ITGB1	9.09553208492102e-35	0.650234080920722	0.974	0.824	1.8191064169842e-31	10
PKP2	1.66484021225332e-34	0.275625850733565	0.786	0.424	3.32968042450664e-31	10
FAM65A	2.07678620822782e-34	0.264600700442749	0.76	0.335	4.15357241645565e-31	10
UBC	4.09865361410198e-34	0.418764553648599	0.994	0.994	8.19730722820396e-31	10
ARHGEF10	4.23330203067399e-34	0.300923699889839	0.792	0.326	8.46660406134797e-31	10
DLK2	5.36274122553298e-34	0.291399299293983	0.864	0.424	1.0725482451066e-30	10
SOX4	1.58666019847782e-32	0.685661815946407	0.961	0.838	3.17332039695564e-29	10
JAG2	1.67890689793138e-32	0.593435095975924	0.844	0.448	3.35781379586275e-29	10
IER3	2.54129653716689e-32	0.861531622565838	0.851	0.703	5.08259307433378e-29	10
ANXA5	2.82880659215435e-32	0.627548485300738	0.955	0.761	5.6576131843087e-29	10
LAMA3	3.7689322174836e-32	0.595434074443607	0.896	0.571	7.53786443496721e-29	10
KRT18	4.03777949487322e-32	0.720723329831821	0.948	0.65	8.07555898974645e-29	10
DKK1	4.74609113307388e-32	0.374783701746249	0.779	0.407	9.49218226614776e-29	10
PXN	8.19917053669979e-32	0.553244958719783	0.799	0.431	1.63983410733996e-28	10
PDLIM1	1.0701354156626e-31	0.576565538150608	0.916	0.753	2.14027083132519e-28	10
ITGA5	3.02456281892393e-31	0.788893465348042	0.812	0.618	6.04912563784787e-28	10
DUSP1	6.23339209607714e-31	0.359454465055386	0.877	0.597	1.24667841921543e-27	10
SLC39A14	8.3815350335045e-31	0.360637083709606	0.786	0.377	1.6763070067009e-27	10
MSLN	9.38402292423446e-31	0.652084144818589	0.831	0.546	1.87680458484689e-27	10
NET1	1.01317498671636e-30	0.572668887262231	0.909	0.765	2.02634997343272e-27	10
PTHLH	1.34021687550341e-30	0.757828483445406	0.753	0.346	2.68043375100682e-27	10
COL4A6	1.79206768118895e-30	0.43261220030762	0.831	0.446	3.58413536237789e-27	10
EXT1	6.3906105141432e-29	0.486895335748554	0.857	0.474	1.27812210282864e-25	10
CCDC14	6.69310541427441e-29	0.29598137488623	0.851	0.552	1.33862108285488e-25	10
MET	8.08675772395625e-29	0.548537862001892	0.857	0.64	1.61735154479125e-25	10
SH3PXD2A	1.65139545768468e-28	0.574243415346508	0.805	0.518	3.30279091536936e-25	10
SMC4	1.90091373989461e-28	0.283154963073699	0.877	0.584	3.80182747978921e-25	10
MCM7	1.54939319631541e-27	0.419282437830734	0.942	0.708	3.09878639263081e-24	10
TGFBI	2.16363210243451e-27	0.620134042630278	0.922	0.818	4.32726420486902e-24	10
MYH9	3.03811282129574e-27	0.581139483688523	0.909	0.878	6.07622564259149e-24	10
MISP	4.92575087304741e-27	0.320673181306258	0.753	0.351	9.85150174609481e-24	10
SLC38A5	5.92934413154189e-27	0.535245340524898	0.779	0.518	1.18586882630838e-23	10
SDC4	7.95224851538966e-27	0.59867252945568	0.922	0.868	1.59044970307793e-23	10
FBLN1	8.35378478455401e-27	0.367221204476154	0.857	0.562	1.6707569569108e-23	10
GRAMD1A	8.92673641929069e-27	0.293143939593414	0.74	0.351	1.78534728385814e-23	10
MKNK2	9.72242947044266e-27	0.623514020550872	0.948	0.878	1.94448589408853e-23	10
PPP1R18	2.08524522809872e-26	0.491299132642983	0.844	0.63	4.17049045619744e-23	10
ACTB	2.81550583880491e-26	0.448734224547557	1	0.999	5.63101167760983e-23	10
ETS2	8.03331213456537e-26	0.572662756027437	0.968	0.849	1.60666242691307e-22	10
IRX4	8.86423104386492e-26	0.507046620609042	0.89	0.721	1.77284620877298e-22	10
BACH1	1.95910622653113e-25	0.625204091516167	0.903	0.723	3.91821245306227e-22	10
HEG1	2.41648931714701e-25	0.269352139693164	0.727	0.379	4.83297863429403e-22	10
ANXA1	3.11358954520087e-25	0.32892986670602	0.974	0.94	6.22717909040174e-22	10
HILPDA	3.56537844930412e-25	0.540674733978225	0.89	0.716	7.13075689860825e-22	10
MARVELD1	6.15650883969133e-25	0.380387514178473	0.799	0.432	1.23130176793827e-21	10
SLC7A5	1.52978159605743e-24	0.539835918213578	0.961	0.819	3.05956319211486e-21	10
ARHGAP21	1.7283321716245e-24	0.466029341499323	0.929	0.746	3.45666434324901e-21	10
MOB3B	2.21723514251153e-24	0.272469886013777	0.818	0.407	4.43447028502305e-21	10
SMS	5.05338307331001e-24	0.607392463163314	0.961	0.862	1.010676614662e-20	10
ERRFI1	6.35955357915726e-24	0.644221222923458	0.818	0.579	1.27191071583145e-20	10
MGST3	1.50929256686098e-23	0.460252268206349	0.981	0.937	3.01858513372196e-20	10
SLC20A1	3.80188120614928e-23	0.276916437000938	0.883	0.61	7.60376241229857e-20	10
PTRF	4.17964660449041e-23	0.487544130879801	0.916	0.648	8.35929320898081e-20	10
PIM1	4.56894421509304e-23	0.443401351090754	0.844	0.605	9.13788843018609e-20	10
PALLD	5.53376160110119e-23	0.529832055443321	0.831	0.689	1.10675232022024e-19	10
CSRP2	9.62605748972222e-23	0.421905120744872	0.929	0.652	1.92521149794444e-19	10
PTTG1	1.84614853895671e-22	0.497317126191805	0.877	0.704	3.69229707791342e-19	10
CDH13	2.15450671252885e-22	0.53423575617242	0.779	0.505	4.30901342505771e-19	10
FLNB	3.09644323381146e-22	0.535904248008132	0.87	0.758	6.19288646762293e-19	10
CA12	2.27845359762597e-21	0.529482435862231	0.883	0.83	4.55690719525194e-18	10
TIMP1	5.3564029575628e-21	0.415031918411158	0.89	0.54	1.07128059151256e-17	10
BCAM	6.95919246133519e-21	0.535693729640014	0.831	0.514	1.39183849226704e-17	10
TP63	1.44112810829309e-20	0.475261776378316	0.909	0.755	2.88225621658619e-17	10
IVNS1ABP	1.44637541762578e-20	0.521856970781483	0.792	0.588	2.89275083525156e-17	10
TNS4	2.65329510448532e-20	0.564474222278933	0.851	0.763	5.30659020897064e-17	10
KLF6	3.52709405514647e-20	0.5463742124221	0.922	0.867	7.05418811029295e-17	10
LGALS1	5.07608064782772e-20	0.507681783797053	1	0.914	1.01521612956554e-16	10
PGF	1.97208676873045e-19	0.553074157782274	0.682	0.418	3.94417353746089e-16	10
AVPI1	2.22651926522818e-19	0.287853537139959	0.857	0.558	4.45303853045635e-16	10
PHLDA1	2.27835534321877e-19	0.46923579392179	0.864	0.602	4.55671068643754e-16	10
CAPN2	2.55161521067998e-19	0.468014021365316	0.955	0.854	5.10323042135995e-16	10
HTRA1	2.84437987947452e-19	0.501606280104786	0.786	0.519	5.68875975894904e-16	10
H1F0	6.08180689716713e-19	0.289741371387844	0.89	0.767	1.21636137943343e-15	10
WEE1	7.63026147995101e-19	0.261260673042222	0.831	0.588	1.5260522959902e-15	10
MMP14	8.90656730899204e-19	0.298842194390575	0.831	0.535	1.78131346179841e-15	10
SLC6A15	9.01362203444192e-19	0.309736642299013	0.792	0.512	1.80272440688838e-15	10
SLC16A1	1.17165352175064e-18	0.483219000921405	0.734	0.587	2.34330704350128e-15	10
TPM4	1.28596070218418e-18	0.395919844592088	0.968	0.963	2.57192140436835e-15	10
MYO1B	2.23359983834802e-18	0.456654985365443	0.929	0.776	4.46719967669604e-15	10
C16orf74	2.67247478303687e-18	0.422656564023466	0.961	0.827	5.34494956607374e-15	10
CLSTN1	3.97656611047678e-18	0.41253723692444	0.857	0.762	7.95313222095356e-15	10
FHL2	4.25662958606517e-18	0.492738048819522	0.955	0.871	8.51325917213035e-15	10
DEK	6.0146810446216e-18	0.416219102339988	0.961	0.89	1.20293620892432e-14	10
HCFC1R1	6.62463716585756e-18	0.440376498328888	0.851	0.769	1.32492743317151e-14	10
KCNN4	6.77438089882643e-18	0.256424960883034	0.688	0.34	1.35487617976529e-14	10
ADM	8.12609673131106e-18	0.714298581424709	0.721	0.566	1.62521934626221e-14	10
GPI	1.10733073169852e-17	0.480678491704091	0.812	0.691	2.21466146339704e-14	10
HSPA1B	1.19118570635914e-17	0.32506698421662	0.883	0.644	2.38237141271828e-14	10
CAMK2N1	1.1980288539108e-17	0.3570615721396	0.942	0.894	2.3960577078216e-14	10
PLXNA1	1.20540710745456e-17	0.381184890047237	0.831	0.601	2.41081421490912e-14	10
ANXA2	1.2055978324941e-17	0.335789122043925	0.994	0.998	2.4111956649882e-14	10
LAMA5	1.48595617685155e-17	0.456619038405747	0.773	0.59	2.97191235370309e-14	10
CD276	2.2055493583928e-17	0.369026993798303	0.734	0.476	4.4110987167856e-14	10
FSTL3	3.91177728042401e-17	0.45987237918206	0.896	0.745	7.82355456084801e-14	10
ST3GAL5	6.88395067950701e-17	0.303066298282594	0.584	0.177	1.3767901359014e-13	10
OXSR1	8.74334245779049e-17	0.312613735907729	0.851	0.589	1.7486684915581e-13	10
TUBB	1.65983206602568e-16	0.338876997064235	0.961	0.936	3.31966413205136e-13	10
MED24	3.31678532743983e-16	0.308583218438953	0.805	0.533	6.63357065487965e-13	10
RAC2	6.83038271068911e-16	0.500561008589404	0.74	0.667	1.36607654213782e-12	10
ASS1	7.61034032396575e-16	0.289512450079424	0.916	0.628	1.52206806479315e-12	10
MDFI	8.42687321666186e-16	0.401522667252003	0.831	0.787	1.68537464333237e-12	10
CD46	8.97455287065123e-16	0.365860664716124	0.929	0.862	1.79491057413025e-12	10
INHBA	1.00376586473348e-15	0.58081390556233	0.649	0.326	2.00753172946697e-12	10
TNFRSF12A	1.13718754899508e-15	0.376277231215462	0.935	0.848	2.27437509799016e-12	10
HSPA1A	2.41056031097371e-15	0.446422993122609	0.929	0.708	4.82112062194743e-12	10
AJUBA	2.42744949504721e-15	0.366031670546176	0.773	0.512	4.85489899009442e-12	10
F3	3.1013043366044e-15	0.426255610159509	0.74	0.528	6.2026086732088e-12	10
PHLDB1	3.21736215670302e-15	0.33479003553154	0.578	0.176	6.43472431340605e-12	10
ZNF292	5.24197630448303e-15	0.340950780134172	0.844	0.683	1.04839526089661e-11	10
NDFIP2	5.32395794678861e-15	0.34682660890429	0.883	0.724	1.06479158935772e-11	10
PAG1	8.31286633989008e-15	0.348078184369684	0.727	0.49	1.66257326797802e-11	10
RTTN	9.84810157642435e-15	0.280136009525727	0.682	0.437	1.96962031528487e-11	10
SLC3A2	1.03804056348398e-14	0.355531770169534	0.955	0.91	2.07608112696796e-11	10
CD55	1.42827194666466e-14	0.262023661236923	0.805	0.588	2.85654389332932e-11	10
CTSD	2.71725604176801e-14	0.378434181352668	0.955	0.949	5.43451208353602e-11	10
SERINC2	2.88774758400958e-14	0.260609900305014	0.968	0.902	5.77549516801915e-11	10
FBLIM1	6.76877611943495e-14	0.459848916957626	0.74	0.722	1.35375522388699e-10	10
MIR205HG	9.86706702988892e-14	0.343176506619106	0.994	0.976	1.97341340597778e-10	10
FAT1	1.22411803059073e-13	0.425979681644525	0.851	0.914	2.44823606118146e-10	10
UPP1	1.22998501593302e-13	0.339684129376015	0.896	0.755	2.45997003186604e-10	10
MED15	1.93240715499065e-13	0.311623394284512	0.864	0.656	3.86481430998129e-10	10
KLF7	2.073120356674e-13	0.459076876294248	0.818	0.684	4.14624071334799e-10	10
TSC22D1	2.16969697213237e-13	0.388859659803804	0.857	0.729	4.33939394426473e-10	10
SORL1	2.35836276036854e-13	0.54242090343897	0.695	0.539	4.71672552073709e-10	10
GOLGA8A	2.56172309569095e-13	0.332297827405222	0.857	0.688	5.1234461913819e-10	10
PDPN	3.11704751375805e-13	0.253797131675087	0.786	0.53	6.23409502751611e-10	10
SQSTM1	4.27752523550294e-13	0.359760105227076	0.961	0.968	8.55505047100587e-10	10
AMIGO2	4.28067932970873e-13	0.440624404621416	0.623	0.299	8.56135865941745e-10	10
KCTD11	4.66716302168091e-13	0.487576406650117	0.662	0.54	9.33432604336182e-10	10
MAD1L1	4.71779621323558e-13	0.340695614225448	0.708	0.471	9.43559242647115e-10	10
ACTN1	5.35291012731223e-13	0.415457970926301	0.786	0.718	1.07058202546245e-09	10
FLRT2	1.00854002672325e-12	0.343276527500241	0.695	0.428	2.01708005344649e-09	10
ECM1	1.03694449937705e-12	0.348564863100655	0.805	0.599	2.07388899875409e-09	10
MIR24-2	1.36528409644781e-12	0.264148378390544	0.831	0.594	2.73056819289561e-09	10
PLS3	1.38914397219846e-12	0.339002737155673	0.942	0.847	2.77828794439692e-09	10
FXYD5	1.63963857390267e-12	0.391089363303865	0.812	0.776	3.27927714780534e-09	10
PDE7A	3.6090587260292e-12	0.311439528522938	0.818	0.638	7.21811745205839e-09	10
DSG2	4.71648139604601e-12	0.449430719503828	0.753	0.672	9.43296279209202e-09	10
DSE	4.86169123099508e-12	0.318514357958752	0.825	0.591	9.72338246199015e-09	10
EFNB1	5.35625856990192e-12	0.369727675669814	0.766	0.724	1.07125171398038e-08	10
CHST2	6.84037253942216e-12	0.250921130960245	0.662	0.478	1.36807450788443e-08	10
PPP1CB	6.96961478074635e-12	0.324993615169505	0.968	0.924	1.39392295614927e-08	10
STK10	1.17877352724811e-11	0.33232760761576	0.63	0.375	2.35754705449623e-08	10
P4HA1	1.38590508597539e-11	0.428441978621724	0.617	0.332	2.77181017195078e-08	10
UBB	1.54434880767041e-11	0.26682105486773	0.935	0.962	3.08869761534081e-08	10
SPATS2L	1.93348754881449e-11	0.301310972882084	0.935	0.846	3.86697509762898e-08	10
ITGA2	1.95448530446445e-11	0.51241066239743	0.721	0.591	3.9089706089289e-08	10
WLS	3.09941907912987e-11	0.31529334570939	0.701	0.434	6.19883815825974e-08	10
HLA-A	3.26276905192057e-11	0.43170639152787	0.747	0.708	6.52553810384115e-08	10
RBMS1	6.68572539055628e-11	0.345503944954281	0.903	0.796	1.33714507811126e-07	10
FST	9.58758808444312e-11	0.617406374338626	0.656	0.327	1.91751761688862e-07	10
TRAM1	1.28700673625195e-10	0.288125770563826	0.955	0.907	2.5740134725039e-07	10
GPX1	1.36504896720683e-10	0.262503792479955	0.987	0.987	2.73009793441365e-07	10
HEPHL1	1.60630367462521e-10	0.574399983536936	0.662	0.5	3.21260734925042e-07	10
TRIML2	2.30432913581163e-10	0.515824862199206	0.63	0.437	4.60865827162326e-07	10
MOB3A	2.37235201954321e-10	0.391757119910923	0.695	0.51	4.74470403908642e-07	10
PCMTD1	2.46662534914224e-10	0.318824689569788	0.916	0.832	4.93325069828447e-07	10
LAMB1	4.18655880280659e-10	0.341106689941431	0.61	0.328	8.37311760561318e-07	10
HSPG2	5.95611059685693e-10	0.324388483547363	0.695	0.511	1.19122211937139e-06	10
DPYSL2	6.48731571367127e-10	0.355879556975765	0.727	0.604	1.29746314273425e-06	10
PTK7	6.50745618264484e-10	0.376710383477587	0.695	0.587	1.30149123652897e-06	10
NFIB	7.60072515836446e-10	0.30942933403441	0.76	0.577	1.52014503167289e-06	10
NFKBIA	8.94575242621262e-10	0.390759784384826	0.922	0.889	1.78915048524253e-06	10
SERPINE1	9.37921047015119e-10	0.474169125422224	0.617	0.433	1.87584209403024e-06	10
CD109	1.45918978865749e-09	0.352068832418652	0.818	0.798	2.91837957731498e-06	10
SH3TC1	1.95332169910684e-09	0.26320788858546	0.623	0.449	3.90664339821367e-06	10
PRKCDBP	1.95656430047573e-09	0.390188475079559	0.688	0.48	3.91312860095145e-06	10
PTGFRN	3.38530532805371e-09	0.336042908462084	0.786	0.698	6.77061065610741e-06	10
ZNF395	4.05471724844875e-09	0.420967457811312	0.63	0.436	8.1094344968975e-06	10
PLIN2	4.22464743650659e-09	0.585756509505923	0.578	0.308	8.44929487301318e-06	10
CDH3	4.3800945125946e-09	0.427315568320629	0.799	0.724	8.7601890251892e-06	10
SMTN	6.13169985164808e-09	0.409289978501362	0.669	0.576	1.22633997032962e-05	10
PTTG1IP	1.09997040448848e-08	0.313424807566832	0.87	0.786	2.19994080897696e-05	10
JUN	1.24545545906318e-08	0.258824974423085	0.818	0.845	2.49091091812636e-05	10
HSP90B1	1.27214955592127e-08	0.381733074522218	0.857	0.925	2.54429911184255e-05	10
VOPP1	2.94999258889442e-08	0.312075663340796	0.63	0.438	5.89998517778884e-05	10
CDK18	4.7809366829912e-08	0.292019967994978	0.532	0.272	9.5618733659824e-05	10
CITED4	6.48550147584276e-08	0.374322548613856	0.857	0.901	0.000129710029516855	10
NUAK1	6.79946851323148e-08	0.346261442388059	0.565	0.304	0.00013598937026463	10
SLK	7.75651584600485e-08	0.26139561016901	0.909	0.877	0.000155130316920097	10
CSNK1E	7.92902169550587e-08	0.27624849224927	0.753	0.782	0.000158580433910117	10
SDCBP	8.60038589122448e-08	0.388000217433427	0.883	0.804	0.00017200771782449	10
ABL2	1.11558910134501e-07	0.368675746948102	0.76	0.589	0.000223117820269002	10
ZNF503	1.6003291790871e-07	0.316480741223825	0.662	0.517	0.00032006583581742	10
CDK6	1.74535214458628e-07	0.36439542165356	0.721	0.714	0.000349070428917256	10
SPECC1	3.54959259209388e-07	0.268419435676212	0.766	0.631	0.000709918518418776	10
ERO1L	3.58637966986061e-07	0.255871953713156	0.773	0.785	0.000717275933972122	10
IGSF9	3.73169908469625e-07	0.359595755231996	0.578	0.349	0.000746339816939249	10
FAM162A	5.43630094117926e-07	0.316249521432483	0.87	0.902	0.00108726018823585	10
FAM213A	7.30379635426011e-07	0.333752353782862	0.786	0.775	0.00146075927085202	10
TGFB1	7.65325651062687e-07	0.281802146616278	0.708	0.735	0.00153065130212537	10
SERPINE2	1.06879341243802e-06	0.30221716682506	0.623	0.429	0.00213758682487604	10
TGIF1	1.52559053330896e-06	0.316403905268464	0.786	0.742	0.00305118106661793	10
FOSL2	1.94587160640578e-06	0.321792359277101	0.695	0.697	0.00389174321281155	10
BNC1	2.04141685650608e-06	0.259631705133635	0.851	0.748	0.00408283371301217	10
HSPH1	3.09169804342469e-06	0.333889557036779	0.753	0.783	0.00618339608684938	10
DUSP6	4.46625592215129e-06	0.480118138747936	0.565	0.425	0.00893251184430258	10
REL	4.65013632204028e-06	0.289854603354619	0.779	0.688	0.00930027264408055	10
WFDC5	6.59794851418357e-06	0.353478274588055	0.61	0.49	0.0131958970283671	10
PER1	1.03994623062371e-05	0.254127501096285	0.74	0.589	0.0207989246124742	10
HNRNPH1	1.04936312111649e-05	0.273722876014654	0.896	0.854	0.0209872624223299	10
ZNF281	1.08537031136032e-05	0.298976604912934	0.643	0.529	0.0217074062272065	10
PLXNB2	1.61023919008117e-05	0.268737850839844	0.864	0.844	0.0322047838016234	10
SEMA3C	3.12464411484157e-05	0.280871922404731	0.649	0.508	0.0624928822968314	10
CDCP1	5.84527680223288e-05	0.274559585695066	0.695	0.677	0.116905536044658	10
CCNL2	7.78906613414538e-05	0.278849477666923	0.883	0.842	0.155781322682908	10
F2R	0.000130497380877835	0.289179258334001	0.558	0.384	0.26099476175567	10
PLEK2	0.000148862479423613	0.269850208156962	0.688	0.622	0.297724958847226	10
CUX1	0.00015701727470151	0.300700958319762	0.688	0.705	0.31403454940302	10
PYGL	0.00018838010207126	0.276192041415277	0.695	0.753	0.376760204142519	10
PICALM	0.000249034058373215	0.264235641022294	0.734	0.699	0.49806811674643	10
DGKH	0.000484401435553747	0.255286928969932	0.662	0.528	0.968802871107494	10
PDGFA	0.000526856214081334	0.260666572243507	0.597	0.454	1	10
NRIP1	0.000644794158662612	0.342256385733654	0.682	0.796	1	10
TNIP1	0.000907929412234012	0.255995314117675	0.669	0.705	1	10
AGRN	0.00154463770180313	0.252417138788433	0.584	0.527	1	10
SEMA4B	0.00168987565163689	0.316114824104692	0.649	0.755	1	10
STC1	0.00178261865268657	0.308452719260832	0.435	0.081	1	10
ALCAM	0.00206656710421948	0.287907208001346	0.714	0.695	1	10
WSB1	0.0021668653941425	0.321729066885582	0.695	0.781	1	10
FN1	0.0021890486511152	0.450397465213578	0.623	0.555	1	10
AP2B1	0.0024549468189896	0.252047176868698	0.552	0.428	1	10
KIF13A	0.00290711771588014	0.27348358498259	0.591	0.551	1	10
ANTXR2	0.00405055754272437	0.290004655984721	0.545	0.42	1	10
MMP1	0.0073217744779881	0.261996186593182	0.448	0.219	1	10
PTK2	0.00763316525997325	0.250542874011778	0.708	0.733	1	10
C12orf36	8.78060542800032e-54	0.281076703637937	0.821	0.216	1.75612108560006e-50	11
NDRG1	5.26581388648413e-39	1.45343422747996	1	0.983	1.05316277729683e-35	11
CASP14	2.99242163697164e-37	1.32117750298957	0.952	0.509	5.98484327394328e-34	11
CD70	9.22306809972544e-36	0.834613347992266	0.917	0.621	1.84461361994509e-32	11
LDHA	5.81017005573857e-35	0.855808927286195	1	0.989	1.16203401114771e-31	11
SPRR1A	2.05252818296375e-34	1.85882234532222	0.988	0.579	4.1050563659275e-31	11
DSC2	3.84816636247288e-33	0.995293763969349	1	0.939	7.69633272494576e-30	11
RRAD	6.45870734527331e-30	0.756439257031104	0.869	0.486	1.29174146905466e-26	11
KRT6C	2.8627767940942e-29	1.53544474481907	0.893	0.453	5.72555358818841e-26	11
KRT6B	3.69099917839729e-29	1.18430074274464	1	0.897	7.38199835679458e-26	11
C4orf3	5.81163665320631e-29	0.69582057597597	0.988	0.977	1.16232733064126e-25	11
EGLN3	7.1191998937523e-29	0.745237259196235	0.869	0.54	1.42383997875046e-25	11
MALL	4.465575488391e-28	0.687507640550093	0.964	0.791	8.93115097678201e-25	11
TGM1	6.83963906361706e-28	0.806215963809458	0.94	0.625	1.36792781272341e-24	11
KRT75	1.41167562756021e-27	1.00999188956081	0.94	0.573	2.82335125512043e-24	11
UCA1	1.87759734055393e-27	0.326387488770165	0.833	0.47	3.75519468110786e-24	11
RP3-395M20.12	4.69957729630524e-27	0.303017090004376	0.81	0.384	9.39915459261048e-24	11
SPRR1B	3.38829670443608e-26	0.97710806356243	1	0.877	6.77659340887215e-23	11
PVRL4	1.02351918264148e-25	0.654368841790911	0.976	0.764	2.04703836528296e-22	11
DSG1	2.09650884876895e-25	0.925324317883106	0.952	0.628	4.19301769753791e-22	11
SLC2A1	5.20154730655371e-25	0.728371733800067	0.988	0.9	1.04030946131074e-21	11
CST6	1.02717055961192e-23	0.263986261640964	0.738	0.34	2.05434111922384e-20	11
CSTB	6.09367636921489e-23	0.861403077411087	1	0.996	1.21873527384298e-19	11
SLC6A8	8.28047655696991e-23	0.859154334831194	0.869	0.494	1.65609531139398e-19	11
PPP1CB	4.62303964796048e-22	0.583505428441268	0.988	0.924	9.24607929592096e-19	11
CALML5	5.1166600996096e-22	0.978683653467857	0.988	0.771	1.02333201992192e-18	11
LYPD3	6.2232102908228e-22	0.758991645355021	0.988	0.825	1.24464205816456e-18	11
LRAT	8.21623299285399e-22	0.51459389411916	0.833	0.489	1.6432465985708e-18	11
CLIC3	1.42907524932039e-21	0.620875961034789	0.952	0.602	2.85815049864078e-18	11
SULT2B1	1.49989156147951e-21	0.731206390484232	0.929	0.628	2.99978312295901e-18	11
ANKRD37	8.30085983013189e-21	0.345890536469241	0.821	0.499	1.66017196602638e-17	11
SDR16C5	9.09066010740735e-21	0.340599574988363	0.857	0.428	1.81813202148147e-17	11
MAL2	1.04751010938157e-20	0.505514960657183	1	0.91	2.09502021876314e-17	11
BMP2	1.37546451474814e-20	0.385766316476927	0.833	0.45	2.75092902949627e-17	11
PGF	2.66366040098074e-20	0.578949091723108	0.798	0.419	5.32732080196147e-17	11
VEGFA	1.17035971307351e-19	0.695246823006817	0.881	0.768	2.34071942614702e-16	11
RNA28S5	1.17786107550759e-19	0.869328281715493	1	1	2.35572215101519e-16	11
A2ML1	5.41599601542439e-19	0.450246466236483	0.917	0.695	1.08319920308488e-15	11
NEAT1	6.49558094487451e-19	0.618367347942308	1	0.995	1.2991161889749e-15	11
EVPL	1.03443335273324e-18	0.534565799674179	0.976	0.744	2.06886670546648e-15	11
PIM1	1.29930670822122e-18	0.577251556223008	0.869	0.607	2.59861341644243e-15	11
IER3	3.43162985242393e-18	0.951458692530642	0.917	0.703	6.86325970484785e-15	11
WSB1	5.21406288989977e-18	0.603049165982739	0.905	0.778	1.04281257797995e-14	11
PFKP	1.20453149375754e-17	0.466446193903447	0.893	0.708	2.40906298751508e-14	11
SBSN	1.24322167134224e-17	0.702870757606722	1	0.799	2.48644334268447e-14	11
SLC38A2	3.06940164384242e-17	0.508589225698806	0.988	0.97	6.13880328768484e-14	11
H1F0	3.77833972599666e-17	0.413257394153281	0.952	0.767	7.55667945199332e-14	11
EMP1	4.09697905683642e-17	0.795470998985979	0.988	0.833	8.19395811367284e-14	11
CD55	6.90008390372812e-17	0.289147260650627	0.881	0.589	1.38001678074562e-13	11
POF1B	1.83787947897609e-16	0.548617124595748	0.81	0.453	3.67575895795218e-13	11
IVL	1.95946164009481e-16	0.473367365399588	0.869	0.604	3.91892328018963e-13	11
TMEM184A	4.47116606741803e-16	0.393429499515532	0.905	0.625	8.94233213483607e-13	11
GRHL1	6.69459815803755e-16	0.376661621716052	0.94	0.617	1.33891963160751e-12	11
CLDN1	7.20798977879906e-16	0.523858761743762	0.976	0.619	1.44159795575981e-12	11
VMP1	1.04598326568796e-15	0.484623753168027	0.976	0.853	2.09196653137591e-12	11
ARAP2	1.20705427478906e-15	0.357083195929515	0.917	0.705	2.41410854957812e-12	11
KCTD11	3.8629765922446e-15	0.431316279713119	0.786	0.54	7.7259531844892e-12	11
DDIT4	3.93839437347839e-15	0.57405908610425	1	0.95	7.87678874695677e-12	11
FOSL2	6.78173327124842e-15	0.485860569844698	0.869	0.695	1.35634665424968e-11	11
CHST2	1.29219329814245e-14	0.38590124788283	0.798	0.478	2.5843865962849e-11	11
IRS2	1.96660218994491e-14	0.397825127129828	0.798	0.45	3.93320437988982e-11	11
MXD1	2.00450064191739e-14	0.513068950306418	0.786	0.522	4.00900128383477e-11	11
ABLIM1	2.82713341843117e-14	0.412497315482796	0.917	0.816	5.65426683686234e-11	11
TMBIM1	4.69452564752727e-14	0.345738136754479	0.94	0.818	9.38905129505454e-11	11
EZR	4.8675490334426e-14	0.333994158622199	0.964	0.952	9.7350980668852e-11	11
EPPK1	7.1644492130758e-14	0.395312152290231	0.929	0.733	1.43288984261516e-10	11
SERPINB1	7.93446995152129e-14	0.54092767798474	0.952	0.899	1.58689399030426e-10	11
IER5	1.62128530348022e-13	0.356913270328456	1	0.847	3.24257060696043e-10	11
ECM1	2.45202771577849e-13	0.336321330329426	0.845	0.6	4.90405543155698e-10	11
C15orf52	3.01363315742501e-13	0.251314990163117	0.786	0.487	6.02726631485003e-10	11
NEBL	3.36527462746496e-13	0.328156825377849	0.929	0.695	6.73054925492992e-10	11
PPL	4.91046614292232e-13	0.338640868321988	0.952	0.729	9.82093228584464e-10	11
GSN	5.25867775971557e-13	0.565851061632661	0.929	0.789	1.05173555194311e-09	11
TRIP10	6.39302059077481e-13	0.35129307645909	0.833	0.659	1.27860411815496e-09	11
CNFN	8.03011037659409e-13	0.658569779117846	0.893	0.649	1.60602207531882e-09	11
LPAR3	2.26810804203707e-12	0.297457450048747	0.833	0.616	4.53621608407414e-09	11
NCF2	3.61685193492537e-12	0.276388275979242	0.762	0.5	7.23370386985074e-09	11
ABCA12	5.6852052048312e-12	0.309880386170188	0.893	0.682	1.13704104096624e-08	11
TNFSF9	6.48432733414898e-12	0.381989377924037	0.81	0.518	1.2968654668298e-08	11
FAM83A	6.90049493858007e-12	0.383853950372365	0.952	0.912	1.38009898771601e-08	11
NRIP1	7.20615076232906e-12	0.498679149931016	0.893	0.793	1.44123015246581e-08	11
AQP3	9.94855616488418e-12	0.460082380575782	1	0.979	1.98971123297684e-08	11
ABL2	1.49723654911957e-11	0.32642909338409	0.857	0.59	2.99447309823913e-08	11
SLPI	2.14807757580865e-11	0.645165810978959	0.976	0.935	4.2961551516173e-08	11
BNIP3L	2.85603090193962e-11	0.432247674630975	0.869	0.778	5.71206180387924e-08	11
TMPRSS4	3.99702019238788e-11	0.300460647074727	0.869	0.65	7.99404038477576e-08	11
MKNK2	4.58790716111299e-11	0.440684464956425	0.893	0.879	9.17581432222598e-08	11
SPRR2D	4.92308079517716e-11	0.555893355989191	0.833	0.56	9.84616159035432e-08	11
KLF4	1.15817274758459e-10	0.726362758972819	0.857	0.737	2.31634549516919e-07	11
KLK11	1.26132083468616e-10	0.398220352751383	0.952	0.795	2.52264166937232e-07	11
IL1RN	1.38017159938193e-10	0.527361508146076	0.917	0.742	2.76034319876386e-07	11
CTSL	2.11743171407372e-10	0.379418292639018	0.905	0.808	4.23486342814744e-07	11
QSOX1	2.22431265631939e-10	0.276609848705256	0.798	0.594	4.44862531263878e-07	11
MAF	2.79586090707452e-10	0.474402775379598	0.774	0.6	5.59172181414903e-07	11
BHLHE40	4.68344955216874e-10	0.43701866887378	0.798	0.678	9.36689910433749e-07	11
KLK10	5.32145319345671e-10	0.680320899628586	0.964	0.877	1.06429063869134e-06	11
ZNF185	7.76031470822007e-10	0.270917596561599	0.857	0.608	1.55206294164401e-06	11
DUSP1	8.38559373489142e-10	0.252648159462475	0.833	0.6	1.67711874697828e-06	11
PI3	8.52882858959336e-10	1.63432585131153	0.821	0.693	1.70576571791867e-06	11
AC006262.5	1.19962145759804e-09	0.56771389480967	0.833	0.706	2.39924291519607e-06	11
PKM	1.38336562960512e-09	0.254661285529091	1	0.992	2.76673125921024e-06	11
FAM83G	1.6386474769572e-09	0.27348730129597	0.857	0.639	3.27729495391441e-06	11
MBOAT2	1.9474393540907e-09	0.347273254032649	0.857	0.761	3.89487870818141e-06	11
TACSTD2	2.10860742350415e-09	0.402304674179873	1	0.985	4.2172148470083e-06	11
MRPS6	2.4577669062121e-09	0.438712551067168	0.976	0.873	4.91553381242421e-06	11
GLS	2.55101740399547e-09	0.39795496755346	0.833	0.721	5.10203480799093e-06	11
OVOL1	2.9218481522045e-09	0.347132595616888	0.774	0.522	5.843696304409e-06	11
CLDN4	2.93682588759445e-09	0.42329913389857	0.821	0.633	5.8736517751889e-06	11
[truncated: 43 more rows]

## Sheet: HeatMap gene list
Statistical test: Wilcoxon Rank Sum Test
	NIKS P-Value	NIKS Average log FC	NIKS pct.1	NIKS pct.2	NIKS Adjusted P-Value	HPV16-NIKS P-Value	HPV16-NIKS Average log FC	HPV16-NIKS pct.1	HPV16-NIKS pct.2	HPV16-NIKS Adjusted P-Value	Max P-Value	Minimum P-Value
MT1X	1.06058e-148	0.744757	1	0.967	2.1761e-144	8.52666e-194	0.761504	1	0.947	1.7495e-189	1.06058e-148	1.70533e-193
DMKN	6.31345e-106	0.706443	0.998	0.955	1.29539e-101	7.79312e-158	0.811849	1	0.953	1.59899e-153	6.31345e-106	1.55862e-157
KRT6B	9.38661e-136	0.844952	1	0.868	1.92594e-131	4.02115e-141	0.703563	0.997	0.854	8.2506e-137	9.38661e-136	8.0423e-141
LY6D	5.76213e-127	0.853633	0.998	0.751	1.18227e-122	9.78447e-84	0.566973	0.995	0.81	2.00758e-79	9.78447e-84	1.15243e-126
CTA-392E5.1	1.45754e-84	0.43596	0.653	0.28	2.99057e-80	1.22624e-126	0.377343	0.675	0.259	2.51599e-122	1.45754e-84	2.45247e-126
KRT6A	1.41251e-185	0.605789	1	0.997	2.89819e-181	1.04026e-37	0.273973	1	0.996	2.13441e-33	1.04026e-37	2.82503e-185
CTSC	4.12415e-75	0.478323	0.977	0.826	8.46192e-71	5.84454e-166	0.717155	1	0.893	1.19918e-161	4.12415e-75	1.16891e-165
KRT6B	3.20166e-139	0.958314	0.998	0.87	6.56917e-135	1.36491e-55	0.47285	0.997	0.859	2.80052e-51	1.36491e-55	6.40332e-139
KRT5	6.926e-109	0.44627	1	0.996	1.42108e-104	4.94061e-124	0.533093	1	0.989	1.01371e-119	6.926e-109	9.88122e-124
FABP5	1.01314e-111	0.586382	1	1	2.07877e-107	3.2293e-81	0.456951	1	1	6.62589e-77	3.2293e-81	2.02629e-111
DMKN	1.40291e-195	1.08177	0.998	0.956	2.87849e-191	1.0414e-124	0.768848	0.997	0.956	2.13675e-120	1.0414e-124	2.80582e-195
SBSN	4.67272e-160	0.943363	0.995	0.663	9.58749e-156	1.1741e-140	0.784093	0.997	0.717	2.40902e-136	1.1741e-140	9.34544e-160
C10orf99	2.67098e-141	0.756692	0.861	0.374	5.48032e-137	9.59877e-147	0.884406	0.88	0.458	1.96948e-142	2.67098e-141	1.91975e-146
RPL26	1.63696e-87	0.258061	0.997	0.998	3.35872e-83	2.86606e-121	0.340904	0.997	0.994	5.88059e-117	1.63696e-87	5.73213e-121
KRT10	5.25315e-117	0.851815	1	0.998	1.07784e-112	3.35696e-92	0.755576	0.991	0.985	6.88782e-88	3.35696e-92	1.05063e-116
S100A7A	7.80945e-132	0.306461	0.312	0.024	1.60234e-127	0	0.944957	0.653	0.058	0	7.80945e-132	0
SPRR1A	8.64065e-212	1.82093	0.918	0.293	1.77289e-207	1.14801e-254	2.12753	0.977	0.383	2.35548e-250	8.64065e-212	2.29602e-254
PDZK1IP1	2.47367e-218	0.669992	0.796	0.155	5.07548e-214	7.92271e-247	0.83133	0.882	0.214	1.62558e-242	2.47367e-218	1.58454e-246
TMEM45A	6.70152e-201	1.24556	1	0.586	1.37502e-196	1.94872e-240	1.10293	0.98	0.397	3.99838e-236	6.70152e-201	3.89744e-240
SPRR2E	5.00945e-109	0.437447	0.519	0.11	1.02784e-104	3.76337e-238	1.84947	0.803	0.171	7.72169e-234	5.00945e-109	7.52675e-238
SLC3A2	4.16364e-178	1.10501	0.996	0.848	8.54296e-174	3.84026e-87	0.911066	0.989	0.871	7.87944e-83	3.84026e-87	8.32729e-178
PDLIM1	7.3214e-136	0.707216	0.985	0.759	1.5022e-131	4.31098e-94	0.719326	0.989	0.674	8.84528e-90	4.31098e-94	1.46428e-135
CXCL14	5.73064e-133	1.12242	1	0.91	1.17581e-128	4.67841e-27	0.481206	0.94	0.78	9.59916e-23	4.67841e-27	1.14613e-132
ASS1	1.48077e-130	0.661759	0.871	0.391	3.03825e-126	5.62334e-103	0.800381	0.966	0.458	1.1538e-98	5.62334e-103	2.96154e-130
TXNDC17	8.07825e-127	0.634996	1	0.991	1.6575e-122	1.08541e-68	0.558211	0.993	0.977	2.22705e-64	1.08541e-68	1.61565e-126
COL17A1	4.32417e-161	1.2665	1	0.616	8.87233e-157	1.42827e-125	1.23472	0.987	0.419	2.93052e-121	1.42827e-125	8.64834e-161
DST	4.36158e-141	1.21912	0.997	0.586	8.94908e-137	6.86923e-118	1.53428	0.974	0.531	1.40943e-113	6.86923e-118	8.72315e-141
ITGA6	8.16382e-140	1.14547	0.991	0.62	1.67505e-135	6.51163e-104	1.23446	0.991	0.677	1.33606e-99	6.51163e-104	1.63276e-139
SLC7A5	1.45249e-138	1.22409	0.991	0.636	2.98021e-134	6.66588e-113	1.56021	0.996	0.706	1.3677e-108	6.66588e-113	2.90497e-138
LAMB3	1.46938e-134	0.922502	0.985	0.429	3.01488e-130	1.03042e-107	0.934861	0.923	0.307	2.11421e-103	1.03042e-107	2.93877e-134
CENPF	0	1.31599	0.772	0.035	0	0	1.59679	0.927	0.087	0	0	0
MKI67	0	1.20364	0.757	0.019	0	0	1.45592	0.956	0.08	0	0	0
TOP2A	0	1.02667	0.624	0.018	0	0	1.14923	0.841	0.04	0	0	0
UBE2C	0	0.963734	0.54	0.006	0	0	1.4619	0.875	0.06	0	0	0
CDC20	0	0.931805	0.767	0.029	0	0	1.09549	0.846	0.08	0	0	0
MMP10	4.55537e-180	1.26162	0.86	0.189	9.34671e-176	6.47601e-297	0.756373	0.621	0.03	1.32875e-292	4.55537e-180	1.2952e-296
SCG5	2.56608e-125	0.438589	0.589	0.103	5.26508e-121	1.08734e-286	0.845374	0.909	0.099	2.23101e-282	2.56608e-125	2.17468e-286
INHBA	3.62675e-108	0.877223	0.808	0.26	7.44136e-104	5.27745e-251	1.20942	0.944	0.138	1.08283e-246	3.62675e-108	1.05549e-250
MMP1	1.71328e-121	1.15629	0.928	0.365	3.51532e-117	6.43884e-229	0.86414	0.746	0.077	1.32112e-224	1.71328e-121	1.28777e-228
FN1	1.85861e-118	1.50977	0.682	0.166	3.81351e-114	1.43295e-192	2.12597	0.97	0.236	2.94013e-188	1.85861e-118	2.8659e-192
GINS2	8.65013e-08	0.312949	0.353	0.057	0.00177483	1.86362e-129	0.325046	0.73	0.195	3.82378e-125	8.65013e-08	3.72724e-129
ATAD2	4.45334e-06	0.520916	0.471	0.128	0.0913735	6.23074e-105	0.43812	0.832	0.331	1.27842e-100	4.45334e-06	1.24615e-104
MCM3	1.34202e-06	0.436874	0.588	0.185	0.0275356	4.31937e-93	0.31187	0.817	0.333	8.86249e-89	1.34202e-06	8.63875e-93
GAL	0.002952	0.351725	0.353	0.139	1	3.63024e-89	0.258614	0.72	0.255	7.44853e-85	0.002952	7.26048e-89
H2AFZ	1.77164e-09	0.787906	1	0.959	3.63505e-05	2.5009e-83	0.467062	0.998	0.975	5.13134e-79	1.77164e-09	5.0018e-83
CEACAM6	0	2.79251	0.856	0.018	0	0	2.99785	0.977	0.059	0	0	0
MAL	0	2.60056	0.712	0.015	0	0	2.23756	0.826	0.019	0	0	0
MSMB	0	2.2242	0.873	0.036	0	0	1.80395	0.625	0.037	0	0	0
CEACAM5	0	2.01069	0.805	0.008	0	0	1.69488	0.849	0.01	0	0	0
FAM3D	0	1.79088	0.924	0.026	0	0	1.00308	0.662	0.009	0	0	0
CA9	1.42425e-176	1.00818	0.73	0.052	2.92228e-172	4.9495e-105	1.08263	0.767	0.045	1.01554e-100	4.9495e-105	2.8485e-176
LOXL2	2.19997e-157	0.953395	0.73	0.061	4.51389e-153	4.857e-34	0.528729	0.581	0.084	9.9656e-30	4.857e-34	4.39993e-157
DNAH11	2.25016e-106	0.361149	0.315	0.013	4.61689e-102	1.44326e-65	0.597477	0.605	0.046	2.96128e-61	1.44326e-65	4.50033e-106
EGLN3	3.86311e-89	1.34129	0.928	0.253	7.92632e-85	5.28951e-26	1.08817	0.837	0.299	1.0853e-21	5.28951e-26	7.72621e-89
NDRG1	2.68725e-69	2.51546	1	0.937	5.51371e-65	5.88517e-29	2.35472	1	0.969	1.20752e-24	5.88517e-29	5.37451e-69
CA9	5.50397e-61	0.538014	0.621	0.064	1.1293e-56	9.05912e-26	0.486012	0.5	0.05	1.85875e-21	9.05912e-26	1.10079e-60
EGLN3	4.39667e-48	1.07985	0.948	0.262	9.02109e-44	8.2717e-10	0.859349	0.692	0.302	1.69719e-05	8.2717e-10	8.79334e-48
CHST2	9.37192e-48	0.384671	0.431	0.039	1.92293e-43	1.92747e-14	0.436194	0.615	0.133	3.95479e-10	1.92747e-14	1.87438e-47
SLC6A8	3.18458e-35	1.1362	0.897	0.317	6.53411e-31	1.25741e-09	1.27351	0.769	0.36	2.57996e-05	1.25741e-09	6.36915e-35
IVL	5.68599e-34	0.676835	0.724	0.167	1.16665e-29	7.92744e-05	0.323589	0.692	0.39	1	7.92744e-05	1.1372e-33

## Sheet: Pseudotime list
pseudotime gene list
S100A11
CAMK2N1
KRT14
S100A6
KRT5
YBX1
ARPC2
GPX1
ENO1
MGST3
PTMA
S100A13
TMSB10
LMNA
TAGLN2
ATP1B1
IGFBP2
TKT
PARK7
S100A2
S100A10
MZT2B
KRT7
KLK5
DCBLD2
SMC4
CDC20
RRM2
CENPF
SERPINE2
CALM2
FN1
F3
DEPDC1
CENPA
ASPM
CKAP2L
ZFP36L2
UQCRC1
TPM3
CAPN2
HMGN2
MYO1B
DTYMK
CKS1B
GNAI2
JUN
ODC1
MIR205HG
CLSTN1
COL7A1
NASP
FHL2
RHOC
SLC16A1
SLC2A1
CDCA7
COL17A1
ITGA6
LTBP1
SPATS2L
ITGB6
STMN1
AGRN
KLF7
PDPN
ITGAV
HSPG2
FAP
LAMC2
TINAGL1
IVNS1ABP
TUBA4A
TP63
CAP1
LAMB3
ARL4C
KRT15
SERINC2
CLCA2
WNT6
ITGB4
RAMP1
HES4
ID3
PLA2G2A
CDA
LAD1
S100A14
PKP1
NOTCH3
HES2
S100A4
SBSN
HIGD1A
DMKN
CTNNBIP1
FAM84A
FAM162A
PVRL4
SPRR1B
RAB25
DSG1
CRABP2
SDC1
DAPL1
CLCA4
IVL
MALL
DBI
FLG
LOR
CSTA
PDZK1IP1
SPRR2E
S100A7A
S100A12
TGM1
KLK7
GRHL1
S100A9
S100A8
SPRR1A
CARD18
S100A7
SPRR2D
ARL5A
TMEM40
