# Supplementary material for: Single cell transcriptomic analysis of HPV16-infected epithelium identifies a keratinocyte subpopulation implicated in cancer
Source: Nat Commun. 2023 Apr 8;14:1975. doi: 10.1038/s41467-023-37377-0 (PMC10082832; doi:10.1038/s41467-023-37377-0)
Supplement: Supplementary file 6 — Supplementary Data 3 [file 41467_2023_37377_MOESM6_ESM.xlsx]

## Sheet: C3
Wilcoxon Rank Sum Test							Statistical test: Wilcoxon Rank Sum Test
	NIKS P-Value	NIKS Average log FC	NIKS pct.1	NIKS pct.2	NIKS Adjusted P-Value	HPV16-NIKS P-Value	HPV16-NIKS Average log FC	HPV16-NIKS pct.1	HPV16-NIKS pct.2	HPV16-NIKS Adjusted P-Value	Max P-Value	Minimum P-Value		NIKS PCR CT value
S100A7A	7.80945e-132	0.306461	0.312	0.024	1.60234e-127	0	0.944957	0.653	0.058	0	7.80945e-132	0
SPRR1A	8.64065e-212	1.82093	0.918	0.293	1.77289e-207	1.14801e-254	2.12753	0.977	0.383	2.35548e-250	8.64065e-212	2.29602e-254		22.9
PDZK1IP1	2.47367e-218	0.669992	0.796	0.155	5.07548e-214	7.92271e-247	0.83133	0.882	0.214	1.62558e-242	2.47367e-218	1.58454e-246
TMEM45A	6.70152e-201	1.24556	1	0.586	1.37502e-196	1.94872e-240	1.10293	0.98	0.397	3.99838e-236	6.70152e-201	3.89744e-240
SPRR2E	5.00945e-109	0.437447	0.519	0.11	1.02784e-104	3.76337e-238	1.84947	0.803	0.171	7.72169e-234	5.00945e-109	7.52675e-238
RDH12	1.53731e-198	0.633323	0.875	0.243	3.15425e-194	2.04396e-229	0.453322	0.757	0.146	4.19379e-225	1.53731e-198	4.08792e-229		25.9
SLURP1	3.88695e-157	1.0105	0.892	0.31	7.97525e-153	2.59895e-229	1.86618	0.971	0.373	5.33253e-225	3.88695e-157	5.19791e-229
SPINK5	4.13099e-183	1.44093	0.995	0.637	8.47596e-179	5.02863e-219	1.70815	0.998	0.661	1.03178e-214	4.13099e-183	1.00573e-218
PLA2G4E	1.45278e-217	0.401921	0.714	0.108	2.98082e-213	2.06218e-174	0.373383	0.642	0.13	4.23118e-170	2.06218e-174	2.90557e-217
KRTDAP	1.90723e-205	1.90996	1	0.963	3.91325e-201	2.6176e-216	1.68362	1	0.908	5.37078e-212	1.90723e-205	5.23519e-216
KLK7	1.40572e-206	1.38698	0.906	0.278	2.88425e-202	1.15994e-215	1.20572	0.932	0.315	2.37996e-211	1.40572e-206	2.31987e-215		24.6
KRT10	3.32339e-151	1.19314	1	0.999	6.81892e-147	8.45225e-211	1.79345	1	0.984	1.73423e-206	3.32339e-151	1.69045e-210
DSG1	4.3982e-121	0.782655	0.983	0.549	9.02422e-117	1.38051e-209	1.13996	1	0.507	2.83253e-205	4.3982e-121	2.76102e-209
CALML5	3.83978e-204	1.92529	0.998	0.712	7.87845e-200	8.58213e-208	1.59216	0.998	0.695	1.76088e-203	3.83978e-204	1.71643e-207
POF1B	3.15484e-108	0.445711	0.793	0.297	6.4731e-104	2.52107e-205	0.695724	0.896	0.274	5.17273e-201	3.15484e-108	5.04214e-205
LYNX1	4.04722e-102	0.675172	0.909	0.456	8.30409e-98	4.2921e-205	1.9942	0.995	0.596	8.80652e-201	4.04722e-102	8.58419e-205
S100A8	1.51529e-191	1.58122	1	0.994	3.10906e-187	5.1071e-202	1.74101	1	0.969	1.04788e-197	1.51529e-191	1.02142e-201
S100A7	4.89712e-146	2.30392	0.983	0.814	1.00479e-141	1.87887e-199	2.67635	0.993	0.79	3.85506e-195	4.89712e-146	3.75774e-199
GLTP	8.0035e-199	1.16786	1	0.794	1.64216e-194	5.21267e-187	0.937737	0.998	0.881	1.06954e-182	5.21267e-187	1.6007e-198
SPRR1B	1.81934e-172	1.24126	1	0.807	3.73293e-168	1.93839e-193	1.25924	1	0.827	3.97718e-189	1.81934e-172	3.87677e-193
KRT1	7.48835e-191	1.81915	1	0.942	1.53646e-186	1.4759e-191	2.44819	0.957	0.496	3.02826e-187	7.48835e-191	2.95181e-191
CARD18	2.42164e-188	1.58289	0.976	0.535	4.96871e-184	1.96639e-170	0.969884	0.905	0.398	4.03463e-166	1.96639e-170	4.84327e-188
S100A9	4.68351e-185	1.55968	1	0.995	9.60962e-181	3.01226e-182	1.50661	1	0.987	6.18055e-178	3.01226e-182	9.36702e-185
TM7SF2	6.50436e-184	0.604585	0.844	0.224	1.33457e-179	8.71074e-172	0.432503	0.76	0.195	1.78727e-167	8.71074e-172	1.30087e-183
KLK11	2.80151e-157	0.83013	0.993	0.603	5.74815e-153	3.61363e-169	0.788214	0.993	0.681	7.41445e-165	2.80151e-157	7.22726e-169
ALDH3B2	6.78479e-164	0.740998	0.981	0.501	1.3921e-159	2.86702e-153	0.650914	0.973	0.602	5.88255e-149	2.86702e-153	1.35696e-163
SBSN	3.48998e-157	1.12018	1	0.677	7.16075e-153	1.17715e-163	1.0093	1	0.727	2.41528e-159	3.48998e-157	2.3543e-163
CSTA	1.54321e-162	1.23059	0.995	0.954	3.16636e-158	1.67015e-155	0.728123	1	0.969	3.42682e-151	1.67015e-155	3.08642e-162
KLK10	1.35894e-115	0.836522	0.995	0.758	2.78828e-111	3.13677e-162	0.974264	0.991	0.821	6.43603e-158	1.35894e-115	6.27355e-162
CSTB	2.08284e-99	0.517628	1	0.99	4.27358e-95	1.45211e-157	0.760053	1	0.992	2.97945e-153	2.08284e-99	2.90423e-157
KLK8	7.66284e-156	0.826741	0.993	0.775	1.57226e-151	1.80002e-133	0.642471	0.986	0.746	3.69329e-129	1.80002e-133	1.53257e-155
CNFN	4.44013e-116	0.727398	0.885	0.382	9.11025e-112	5.0849e-149	1.1874	0.923	0.468	1.04332e-144	4.44013e-116	1.01698e-148
LYPD3	6.41524e-86	0.542855	0.988	0.759	1.31628e-81	2.50173e-148	0.783544	0.993	0.761	5.13305e-144	6.41524e-86	5.00346e-148
PERP	1.85963e-75	0.367532	1	1	3.81558e-71	1.36202e-146	0.57484	1	0.997	2.79459e-142	1.85963e-75	2.72404e-146
CCDC64B	1.98476e-146	0.383986	0.772	0.205	4.07233e-142	2.6047e-106	0.320941	0.821	0.336	5.34433e-102	2.6047e-106	3.96952e-146
DEFB1	1.42824e-61	0.342071	0.745	0.349	2.93046e-57	2.10379e-146	0.519792	0.794	0.27	4.31656e-142	1.42824e-61	4.20758e-146
CASP14	1.26964e-145	1.14429	0.978	0.574	2.60505e-141	4.37252e-80	0.400865	0.76	0.323	8.97154e-76	4.37252e-80	2.53928e-145
ARL5A	5.30279e-145	0.814799	0.986	0.717	1.08803e-140	8.26265e-71	0.402219	0.959	0.813	1.69533e-66	8.26265e-71	1.06056e-144
C9orf169	2.04014e-101	0.339771	0.599	0.158	4.18596e-97	2.28588e-139	0.494775	0.868	0.333	4.69017e-135	2.04014e-101	4.57176e-139
HOPX	3.33021e-122	0.597767	0.88	0.335	6.83293e-118	9.40786e-137	0.472587	0.937	0.379	1.9303e-132	3.33021e-122	1.88157e-136
THEM5	4.51795e-134	0.428426	0.788	0.234	9.26993e-130	5.26096e-113	0.250147	0.63	0.175	1.07944e-108	5.26096e-113	9.0359e-134
SULT2B1	8.39471e-134	0.645868	0.962	0.428	1.72243e-129	4.24807e-133	0.621188	0.939	0.467	8.71619e-129	4.24807e-133	1.67894e-133
BNIPL	2.70466e-115	0.347445	0.731	0.227	5.54942e-111	7.62061e-133	0.287168	0.721	0.214	1.5636e-128	2.70466e-115	1.52412e-132
C10orf99	2.27401e-70	0.551022	0.839	0.399	4.66582e-66	3.22446e-131	0.770058	0.952	0.465	6.61595e-127	2.27401e-70	6.44893e-131
JUP	2.57849e-81	0.43192	1	0.986	5.29055e-77	6.08877e-131	0.553639	1	0.979	1.24929e-126	2.57849e-81	1.21775e-130
NCCRP1	3.79067e-130	0.301294	0.483	0.072	7.77769e-126	2.18441e-117	0.294784	0.764	0.251	4.48198e-113	2.18441e-117	7.58134e-130
LGALS7B	3.83064e-94	0.594416	1	0.976	7.8597e-90	2.08676e-129	0.702306	0.998	0.947	4.2816e-125	3.83064e-94	4.17351e-129
S100A12	3.28363e-94	0.400891	0.488	0.11	6.73736e-90	2.47729e-129	0.384708	0.599	0.143	5.0829e-125	3.28363e-94	4.95457e-129
A2ML1	1.23436e-117	0.440051	0.877	0.346	2.53265e-113	1.94449e-127	0.327331	0.95	0.479	3.9897e-123	1.23436e-117	3.88897e-127
RAB25	8.61028e-81	0.441969	0.99	0.797	1.76666e-76	8.12124e-124	0.569107	1	0.895	1.66632e-119	8.61028e-81	1.62425e-123
AQP3	8.85435e-115	0.682821	0.998	0.959	1.81674e-110	2.1312e-122	0.712444	1	0.963	4.3728e-118	8.85435e-115	4.26241e-122
SERPINB3	3.18526e-122	1.09711	0.983	0.632	6.53551e-118	3.61116e-113	0.797201	0.959	0.623	7.40939e-109	3.61116e-113	6.37052e-122
FAM84A	2.75676e-121	0.617619	0.959	0.526	5.65632e-117	8.33579e-83	0.315515	0.971	0.677	1.71034e-78	8.33579e-83	5.51352e-121
TMEM40	1.13482e-118	0.422941	0.88	0.35	2.32841e-114	1.52338e-113	0.391264	0.868	0.4	3.12566e-109	1.52338e-113	2.26963e-118
DBI	3.0026e-116	0.688863	1	0.982	6.16074e-112	2.97051e-76	0.459939	0.998	0.975	6.0949e-72	2.97051e-76	6.00521e-116
CLDN1	2.2147e-60	0.34203	0.892	0.512	4.54412e-56	3.15088e-113	0.47597	0.939	0.526	6.46497e-109	2.2147e-60	6.30175e-113
PI3	6.36435e-96	1.09633	0.94	0.6	1.30584e-91	7.48802e-113	1.77061	0.943	0.591	1.53639e-108	6.36435e-96	1.4976e-112
PPL	4.44195e-111	0.517464	0.938	0.514	9.114e-107	3.47803e-83	0.348341	0.934	0.621	7.13623e-79	3.47803e-83	8.8839e-111
DGAT2	3.42343e-110	0.439653	0.887	0.405	7.0242e-106	1.93837e-104	0.374216	0.853	0.429	3.97715e-100	1.93837e-104	6.84687e-110
MAL2	4.68457e-62	0.332989	0.988	0.798	9.6118e-58	1.20166e-109	0.471127	1	0.873	2.46556e-105	4.68457e-62	2.40332e-109
CLIC3	3.55822e-96	0.48561	0.798	0.325	7.30076e-92	1.84214e-108	0.340338	0.909	0.428	3.7797e-104	3.55822e-96	3.68428e-108
TMEM184A	5.98143e-98	0.252252	0.599	0.158	1.22727e-93	1.59078e-107	0.310907	0.81	0.321	3.26396e-103	5.98143e-98	3.18156e-107
KLK13	3.79076e-79	0.368649	0.63	0.217	7.77787e-75	3.22902e-106	0.408869	0.846	0.389	6.6253e-102	3.79076e-79	6.45803e-106
S100P	1.20975e-60	0.274066	0.433	0.124	2.48217e-56	1.66069e-105	0.5429	0.707	0.225	3.4074e-101	1.20975e-60	3.32138e-105
NEBL	2.90455e-92	0.301625	0.767	0.283	5.95955e-88	1.24257e-104	0.358805	0.912	0.469	2.5495e-100	2.90455e-92	2.48514e-104
H2AFJ	1.62391e-103	0.529716	0.978	0.716	3.33193e-99	2.14277e-97	0.440697	0.982	0.847	4.39653e-93	2.14277e-97	3.24781e-103
GGH	1.29395e-101	0.523012	0.913	0.489	2.65493e-97	4.03529e-41	0.314468	0.875	0.701	8.2796e-37	4.03529e-41	2.58791e-101
GRHL1	6.63258e-99	0.319395	0.731	0.248	1.36087e-94	1.71438e-91	0.284614	0.857	0.401	3.51757e-87	1.71438e-91	1.32652e-98
CYB5A	5.24476e-96	0.478876	0.938	0.5	1.07612e-91	1.11066e-41	0.279454	0.959	0.742	2.27886e-37	1.11066e-41	1.04895e-95
ABLIM1	7.02638e-88	0.463095	0.962	0.693	1.44167e-83	6.07529e-95	0.527721	0.955	0.738	1.24653e-90	7.02638e-88	1.21506e-94
CDKN1A	1.95287e-48	0.390246	0.94	0.753	4.00689e-44	1.09633e-94	0.43824	0.973	0.764	2.24945e-90	1.95287e-48	2.19266e-94
ABCA12	2.15343e-91	0.463275	0.817	0.385	4.41842e-87	2.29339e-94	0.355985	0.891	0.508	4.70557e-90	2.15343e-91	4.58677e-94
DMKN	1.23419e-78	0.727905	1	0.958	2.53231e-74	3.12982e-90	0.708673	1	0.957	6.42177e-86	1.23419e-78	6.25964e-90
SERPINB4	3.08421e-89	0.588017	0.832	0.369	6.32818e-85	1.86556e-61	0.40688	0.778	0.42	3.82776e-57	1.86556e-61	6.16842e-89
PKP1	1.57121e-26	0.289541	0.998	0.959	3.22382e-22	9.93716e-88	0.47551	1	0.944	2.03891e-83	1.57121e-26	1.98743e-87
GJA1	1.55956e-63	0.557856	0.969	0.879	3.19992e-59	1.01418e-86	0.779171	0.923	0.747	2.08089e-82	1.55956e-63	2.02835e-86
DAPL1	3.20297e-86	0.682885	0.988	0.888	6.57185e-82	3.83275e-29	0.351166	0.841	0.654	7.86403e-25	3.83275e-29	6.40594e-86
CRABP2	6.40556e-86	0.533762	0.947	0.586	1.31429e-81	2.17589e-72	0.386915	0.905	0.593	4.46448e-68	2.17589e-72	1.28111e-85
DHCR24	1.25015e-85	0.556222	0.971	0.743	2.56505e-81	1.10651e-62	0.407422	0.932	0.72	2.27033e-58	1.10651e-62	2.50029e-85
CERS3	3.37131e-60	0.287547	0.76	0.374	6.91725e-56	7.32551e-85	0.258345	0.748	0.323	1.50305e-80	3.37131e-60	1.4651e-84
TMEM79	3.19029e-66	0.359543	0.952	0.675	6.54583e-62	1.3463e-84	0.370877	0.961	0.755	2.76234e-80	3.19029e-66	2.6926e-84
CEBPA	3.40156e-84	0.338978	0.776	0.326	6.97932e-80	1.18854e-76	0.356782	0.828	0.477	2.43866e-72	1.18854e-76	6.80312e-84
GM2A	8.66358e-48	0.343751	0.966	0.832	1.77759e-43	8.27917e-83	0.437772	0.95	0.761	1.69872e-78	8.66358e-48	1.65583e-82
SLPI	1.31843e-82	0.524808	0.974	0.653	2.70516e-78	2.36692e-80	0.680204	0.998	0.866	4.85645e-76	2.36692e-80	2.63686e-82
ZNF750	4.19601e-70	0.316622	0.784	0.359	8.60937e-66	1.34797e-81	0.295121	0.848	0.428	2.76577e-77	4.19601e-70	2.69595e-81
EVPL	7.054e-81	0.411748	0.935	0.555	1.44734e-76	5.21218e-77	0.335922	0.923	0.658	1.06943e-72	5.21218e-77	1.4108e-80
SDR16C5	3.06449e-55	0.315118	0.553	0.217	6.28773e-51	5.26018e-78	0.278439	0.626	0.241	1.07928e-73	3.06449e-55	1.05204e-77
ZNF770	6.76008e-68	0.381558	0.933	0.641	1.38703e-63	1.67967e-77	0.378877	0.966	0.762	3.44634e-73	6.76008e-68	3.35933e-77
CALML3	9.48499e-20	0.440044	0.637	0.446	1.94613e-15	2.27608e-77	0.514273	0.771	0.396	4.67006e-73	9.48499e-20	4.55216e-77
AC006262.5	6.20927e-76	0.522395	0.889	0.485	1.27402e-71	4.82569e-51	0.324487	0.887	0.555	9.90134e-47	4.82569e-51	1.24185e-75
RPS6KB2	1.0314e-67	0.366454	0.983	0.783	2.11624e-63	8.1855e-73	0.329915	0.984	0.852	1.6795e-68	1.0314e-67	1.6371e-72
DUOX1	2.09066e-70	0.375922	0.885	0.521	4.28962e-66	1.49296e-69	0.335471	0.871	0.561	3.06325e-65	1.49296e-69	4.18133e-70
BTG1	4.69939e-45	0.318161	0.993	0.894	9.6422e-41	3.56229e-69	0.364306	0.993	0.918	7.3091e-65	4.69939e-45	7.12458e-69
IRX3	6.91635e-64	0.346522	0.849	0.461	1.4191e-59	9.16605e-69	0.325699	0.844	0.509	1.88069e-64	6.91635e-64	1.83321e-68
RPL13A	2.65997e-51	0.329042	1	0.999	5.45773e-47	2.13168e-68	0.374936	0.995	0.995	4.37378e-64	2.65997e-51	4.26336e-68
PDCD4	7.89305e-64	0.442524	1	0.871	1.6195e-59	6.69955e-68	0.422095	0.991	0.908	1.37461e-63	7.89305e-64	1.33991e-67
RAPGEFL1	4.24084e-67	0.319755	0.894	0.51	8.70136e-63	3.28051e-67	0.291308	0.873	0.573	6.73095e-63	4.24084e-67	6.56102e-67
EMP2	1.85561e-64	0.401004	0.988	0.837	3.80734e-60	1.2239e-34	0.2769	0.982	0.893	2.5112e-30	1.2239e-34	3.71122e-64
GPX3	4.65011e-52	0.290328	0.712	0.367	9.5411e-48	1.70859e-62	0.302441	0.703	0.348	3.50569e-58	4.65011e-52	3.41718e-62
PITX1	1.97509e-29	0.276975	0.94	0.787	4.05248e-25	1.8467e-56	0.391517	0.982	0.901	3.78906e-52	1.97509e-29	3.6934e-56
CTSD	6.34682e-42	0.390086	0.983	0.943	1.30224e-37	1.25585e-55	0.281186	0.993	0.93	2.57674e-51	6.34682e-42	2.51169e-55
MT-ND2	2.88828e-55	0.299031	1	0.999	5.92618e-51	1.25166e-54	0.329198	1	0.999	2.56816e-50	1.25166e-54	5.77657e-55
KCNK7	7.21464e-51	0.296648	0.844	0.438	1.4803e-46	2.35365e-38	0.26165	0.902	0.601	4.82921e-34	2.35365e-38	1.44293e-50
SDC1	9.10182e-50	0.361493	0.993	0.965	1.86751e-45	9.87575e-46	0.319945	0.995	0.968	2.02631e-41	9.87575e-46	1.82036e-49
CEBPB	7.98567e-41	0.317657	0.954	0.778	1.6385e-36	2.98651e-46	0.25925	0.995	0.927	6.12772e-42	7.98567e-41	5.97302e-46
FAM83A	5.10843e-40	0.326582	0.947	0.797	1.04815e-35	2.06259e-39	0.252023	0.966	0.857	4.23202e-35	2.06259e-39	1.02169e-39
CA2	3.57318e-30	0.302949	0.981	0.83	7.33146e-26	1.67021e-37	0.342538	0.959	0.793	3.42693e-33	3.57318e-30	3.34041e-37
RPS20	8.93858e-33	0.302586	0.998	0.999	1.83402e-28	2.22554e-29	0.250044	0.995	0.99	4.56636e-25	2.22554e-29	1.78772e-32

## Sheet: C9
Statistical test: Wilcoxon Rank Sum Test
	NIKS P-Value	NIKS Average log FC	NIKS pct.1	NIKS pct.2	NIKS Adjusted P-Value	HPV16-NIKS P-Value	HPV16-NIKS Average log FC	HPV16-NIKS pct.1	HPV16-NIKS pct.2	HPV16-NIKS Adjusted P-Value	Max P-Value	Minimum P-Value		NIKS PCR CT value
CEACAM6	0	2.79251	0.856	0.018	0	0	2.99785	0.977	0.059	0	0	0		25.9
MAL	0	2.60056	0.712	0.015	0	0	2.23756	0.826	0.019	0	0	0
MSMB	0	2.2242	0.873	0.036	0	0	1.80395	0.625	0.037	0	0	0
CEACAM5	0	2.01069	0.805	0.008	0	0	1.69488	0.849	0.01	0	0	0
FAM3D	0	1.79088	0.924	0.026	0	0	1.00308	0.662	0.009	0	0	0
SPNS2	0	1.52148	0.695	0.006	0	0	2.10008	0.916	0.019	0	0	0
GPR110	0	1.28614	0.636	0.008	0	0	2.00167	0.963	0.023	0	0	0		33.3
SLC6A14	0	1.23935	0.788	0.013	0	0	1.91559	0.873	0.029	0	0	0
ANXA9	0	1.21519	0.797	0.01	0	0	0.927688	0.746	0.011	0	0	0
MUC16	0	1.18989	0.593	0.009	0	0	1.70668	0.829	0.027	0	0	0
MYH14	0	0.980051	0.72	0.021	0	0	1.34641	0.826	0.048	0	0	0
UPK2	0	0.96995	0.568	0.006	0	0	0.779267	0.622	0.015	0	0	0
KRT86	0	0.959577	0.525	0.006	0	0	0.723933	0.462	0.005	0	0	0
VSIG2	0	0.929146	0.576	0.002	0	2.73073e-234	0.399889	0.274	0.001	5.6029e-230	2.73073e-234	0
TJP3	0	0.768111	0.763	0.025	0	0	0.896334	0.776	0.028	0	0	0
BCAS1	0	0.686529	0.619	0.006	0	0	0.765459	0.612	0.004	0	0	0
KRT7	0	0.66025	0.669	0.006	0	0	1.33458	0.843	0.016	0	0	0
SH3BGRL2	0	0.602107	0.619	0.008	0	0	1.19046	0.819	0.025	0	0	0
PLA2G16	0	0.572477	0.508	0.005	0	0	0.953655	0.632	0.01	0	0	0
MUC20	0	0.498629	0.492	0.004	0	0	0.778801	0.672	0.006	0	0	0
KRT81	3.60371e-293	2.76786	0.754	0.027	7.39408e-289	0	2.53177	0.769	0.046	0	3.60371e-293	0
KRT80	4.20811e-292	1.87607	0.949	0.055	8.6342e-288	0	2.30108	0.99	0.091	0	4.20811e-292	0		30.6
RARRES3	3.68627e-283	1.91654	0.517	0.008	7.56348e-279	0	2.48607	0.732	0.021	0	3.68627e-283	0
LYPD2	8.70688e-281	3.8596	0.915	0.053	1.78648e-276	0	3.18863	0.846	0.1	0	8.70688e-281	0		18.5
ATP6V0A4	4.62226e-274	0.308693	0.475	0.006	9.48396e-270	0	0.638301	0.609	0.006	0	4.62226e-274	0
TTC9	4.77972e-272	0.894077	0.737	0.029	9.80703e-268	0	1.50886	0.943	0.046	0	4.77972e-272	0
PDE4C	1.93719e-268	0.392979	0.432	0.004	3.97472e-264	0	0.614078	0.585	0.007	0	1.93719e-268	0
AOC1	9.22957e-267	0.743288	0.39	0.002	1.89372e-262	0	0.85256	0.452	0.006	0	9.22957e-267	0
SPRR3	3.6408e-265	3.69673	0.839	0.045	7.47019e-261	0	2.88763	0.9	0.037	0	3.6408e-265	0
MUC4	4.95168e-265	0.605456	0.381	0.002	1.01599e-260	0	1.41261	0.753	0.014	0	4.95168e-265	0
ATG9B	1.64352e-248	0.459439	0.407	0.004	3.37217e-244	0	0.944929	0.609	0.019	0	1.64352e-248	0
GDPD3	4.17598e-218	1.13459	0.712	0.038	8.56828e-214	0	1.48853	0.836	0.101	0	4.17598e-218	0
MFSD4	9.77083e-205	0.429351	0.373	0.006	2.00478e-200	0	0.777871	0.612	0.011	0	9.77083e-205	0
C15orf48	2.14442e-181	1.32925	0.288	0.003	4.39992e-177	0	2.48327	0.729	0.033	0	2.14442e-181	0
B3GNT3	2.85559e-179	0.439152	0.475	0.017	5.85909e-175	0	0.522234	0.605	0.033	0	2.85559e-179	0
GPRC5A	2.46886e-175	1.34086	0.593	0.033	5.0656e-171	0	2.45286	0.98	0.147	0	2.46886e-175	0
FUT3	4.30363e-168	0.573057	0.61	0.037	8.8302e-164	0	0.996181	0.843	0.1	0	4.30363e-168	0
TMPRSS11E	1.85151e-155	0.340541	0.339	0.008	3.79892e-151	0	0.585864	0.465	0.01	0	1.85151e-155	0
TP53INP2	2.3627e-148	0.732998	0.551	0.034	4.84779e-144	0	1.35231	0.816	0.039	0	2.3627e-148	0
AZGP1	3.48814e-146	0.684204	0.39	0.014	7.15696e-142	0	1.43193	0.813	0.062	0	3.48814e-146	0
TTYH1	7.16404e-142	0.276429	0.322	0.008	1.46992e-137	0	0.441024	0.502	0.008	0	7.16404e-142	0
LIPH	3.18821e-135	0.493696	0.5	0.031	6.54157e-131	0	0.883059	0.689	0.032	0	3.18821e-135	0
LMO7	1.93963e-131	1.71437	0.907	0.156	3.97973e-127	0	2.48948	0.993	0.175	0	1.93963e-131	0
IKZF2	1.44267e-116	0.464742	0.534	0.043	2.96006e-112	0	0.596493	0.615	0.033	0	1.44267e-116	0
TRIM2	1.55441e-94	0.694075	0.695	0.103	3.18933e-90	0	1.22218	0.903	0.097	0	1.55441e-94	0
RP11-369C8.1	2.55235e-295	0.796563	0.398	0.001	5.23691e-291	1.2439e-302	1.18833	0.405	0.006	2.55223e-298	2.55235e-295	2.48779e-302
TMC5	5.38109e-129	0.288402	0.271	0.006	1.10409e-124	7.05631e-302	0.439991	0.502	0.017	1.44781e-297	5.38109e-129	1.41126e-301
ABLIM3	8.84762e-120	0.354518	0.398	0.02	1.81536e-115	1.24421e-300	0.770958	0.689	0.055	2.55286e-296	8.84762e-120	2.48841e-300
GALNT5	3.45608e-40	0.315996	0.28	0.035	7.09118e-36	2.02242e-297	0.691653	0.579	0.031	4.1496e-293	3.45608e-40	4.04483e-297
ELF3	8.07049e-274	1.93818	0.966	0.065	1.6559e-269	1.80778e-294	2.57121	1	0.219	3.70921e-290	8.07049e-274	3.61557e-294		30.3
EEF1A2	3.30865e-157	0.416922	0.39	0.012	6.78868e-153	9.51084e-294	0.605246	0.575	0.031	1.95143e-289	3.30865e-157	1.90217e-293
MUC21	5.37508e-265	0.553496	0.339	0.001	1.10286e-260	8.41575e-292	0.552576	0.344	0.001	1.72674e-287	5.37508e-265	1.68315e-291
HPGD	1.02235e-287	1.21759	0.763	0.029	2.09765e-283	2.89604e-75	0.266272	0.278	0.036	5.9421e-71	2.89604e-75	2.04469e-287
CA13	1.42063e-59	0.383791	0.407	0.051	2.91485e-55	4.45106e-286	0.689094	0.719	0.069	9.13269e-282	1.42063e-59	8.90213e-286
MACC1	5.7319e-110	1.20484	0.788	0.126	1.17607e-105	9.30833e-284	2.20674	0.96	0.197	1.90988e-279	5.7319e-110	1.86167e-283		28.4
UCA1	2.75581e-279	1.00529	0.534	0.009	5.65437e-275	4.98584e-274	1.09022	0.672	0.057	1.02299e-269	4.98584e-274	5.51162e-279
KRT13	7.01824e-72	2.99131	0.983	0.545	1.44e-67	9.57968e-277	3.78348	0.923	0.174	1.96556e-272	7.01824e-72	1.91594e-276
PRSS27	1.3086e-145	1.4121	0.805	0.095	2.68498e-141	1.05659e-273	1.99779	0.92	0.173	2.16792e-269	1.3086e-145	2.11319e-273
GABRP	1.5861e-62	0.421029	0.305	0.025	3.25436e-58	2.95438e-273	0.856311	0.515	0.025	6.0618e-269	1.5861e-62	5.90876e-273
LINC01088	3.96251e-221	0.404993	0.339	0.003	8.13028e-217	2.0543e-271	0.425982	0.355	0.004	4.21502e-267	3.96251e-221	4.10861e-271
TIMP2	1.20057e-84	1.17882	0.814	0.189	2.46334e-80	9.05098e-269	1.77229	0.98	0.235	1.85708e-264	1.20057e-84	1.8102e-268		29.9
SLC15A2	4.30542e-113	0.306507	0.347	0.016	8.83386e-109	4.73853e-263	0.447694	0.492	0.023	9.72251e-259	4.30542e-113	9.47705e-263
SAMD12	1.52394e-83	0.285499	0.381	0.03	3.12681e-79	2.23278e-260	0.575724	0.612	0.049	4.58122e-256	1.52394e-83	4.46556e-260
GCNT3	2.28133e-187	0.650623	0.61	0.032	4.68084e-183	1.3989e-256	0.854706	0.769	0.103	2.87027e-252	2.28133e-187	2.79781e-256
NDRG2	5.09729e-116	1.74439	0.983	0.234	1.04586e-111	6.49962e-254	2.82923	0.983	0.264	1.33359e-249	5.09729e-116	1.29992e-253
MARCO	1.32214e-145	0.336235	0.441	0.02	2.71277e-141	4.59471e-250	0.436414	0.482	0.024	9.42742e-246	1.32214e-145	9.18942e-250
HRASLS2	5.78845e-233	0.535505	0.458	0.009	1.18767e-228	4.20651e-249	0.702995	0.385	0.01	8.63093e-245	5.78845e-233	8.41303e-249
KRT23	6.28189e-110	1.37244	0.653	0.073	1.28892e-105	4.36219e-247	1.89932	0.712	0.084	8.95035e-243	6.28189e-110	8.72439e-247
AIF1L	1.73916e-142	0.503695	0.5	0.028	3.5684e-138	1.33313e-246	0.671464	0.662	0.069	2.73531e-242	1.73916e-142	2.66626e-246
MME	7.21511e-84	0.263095	0.297	0.016	1.4804e-79	1.4825e-246	0.712849	0.662	0.068	3.04179e-242	7.21511e-84	2.965e-246
ZNF117	1.97579e-58	0.529647	0.441	0.061	4.05393e-54	1.76393e-246	1.28759	0.702	0.084	3.61924e-242	1.97579e-58	3.52787e-246
PSCA	3.90134e-130	4.68168	1	0.227	8.00476e-126	1.28956e-242	4.45083	1	0.324	2.64592e-238	3.90134e-130	2.57912e-242		24.3
DTX4	1.52996e-116	0.803022	0.771	0.107	3.13918e-112	8.82038e-242	0.987959	0.732	0.097	1.80977e-237	1.52996e-116	1.76408e-241
FAM214A	3.55009e-48	0.556452	0.585	0.136	7.28407e-44	2.92368e-241	1.2418	0.853	0.16	5.9988e-237	3.55009e-48	5.84736e-241
S100P	1.47327e-174	3.323	0.975	0.132	3.02286e-170	3.7958e-241	2.50096	0.946	0.225	7.78823e-237	1.47327e-174	7.5916e-241
AMOTL2	7.9672e-82	0.401278	0.492	0.055	1.63471e-77	7.18441e-238	0.85298	0.773	0.115	1.4741e-233	7.9672e-82	1.43688e-237
DAPP1	2.14274e-45	0.370566	0.475	0.095	4.39648e-41	5.49296e-237	0.99455	0.823	0.142	1.12704e-232	2.14274e-45	1.09859e-236
PADI1	2.25846e-235	0.424948	0.441	0.007	4.63391e-231	2.52642e-206	0.3054	0.308	0.007	5.1837e-202	2.52642e-206	4.51692e-235
RNF39	3.02462e-104	0.610398	0.576	0.06	6.20591e-100	1.955e-234	0.904802	0.712	0.094	4.01127e-230	3.02462e-104	3.91001e-234
ATP10B	3.81506e-118	0.744589	0.797	0.11	7.82773e-114	4.2157e-234	0.934216	0.789	0.127	8.64978e-230	3.81506e-118	8.43141e-234
HIST1H2BD	6.15851e-62	0.258984	0.356	0.036	1.2636e-57	5.72272e-234	0.604417	0.565	0.047	1.17419e-229	6.15851e-62	1.14454e-233
SPRR2A	1.83452e-12	1.78101	0.212	0.059	3.76408e-08	1.98056e-232	2.67918	0.739	0.107	4.06372e-228	1.83452e-12	3.96113e-232
CEACAM7	7.20295e-231	0.42666	0.305	0.001	1.4779e-226	1.87677e-207	0.306451	0.247	0.001	3.85076e-203	1.87677e-207	1.44059e-230
SLC45A4	1.85027e-44	0.297371	0.373	0.058	3.79638e-40	4.16192e-230	0.601226	0.612	0.061	8.53942e-226	1.85027e-44	8.32383e-230
LCN2	9.02274e-195	4.3576	1	0.123	1.85129e-190	2.14251e-227	4.63266	1	0.373	4.39599e-223	9.02274e-195	4.28501e-227		21.4
PRSS22	8.85367e-227	0.733451	0.661	0.029	1.8166e-222	9.78393e-150	0.99217	0.803	0.252	2.00747e-145	9.78393e-150	1.77073e-226
WFDC2	2.14745e-117	1.86845	0.373	0.018	4.40615e-113	2.16876e-225	2.16462	0.692	0.092	4.44986e-221	2.14745e-117	4.33752e-225
PARD6B	8.67672e-49	0.445261	0.398	0.061	1.78029e-44	1.87085e-219	1.03263	0.763	0.127	3.83862e-215	8.67672e-49	3.74171e-219
STEAP4	2.44131e-62	0.980224	0.746	0.196	5.00907e-58	3.89916e-218	1.8525	0.94	0.277	8.0003e-214	2.44131e-62	7.79833e-218		29.8
HSPB8	3.80021e-141	0.251346	0.297	0.006	7.79728e-137	2.01603e-217	0.575403	0.485	0.033	4.13649e-213	3.80021e-141	4.03206e-217
TACC1	6.1104e-107	0.71641	0.703	0.094	1.25373e-102	1.00122e-215	1.4549	0.916	0.252	2.05431e-211	6.1104e-107	2.00245e-215
NCCRP1	8.75584e-215	1.5478	0.958	0.09	1.79652e-210	6.80266e-141	0.988201	0.806	0.266	1.39577e-136	6.80266e-141	1.75117e-214
RAB11FIP1	1.1689e-108	1.62073	0.949	0.236	2.39835e-104	1.44376e-214	2.07567	0.97	0.351	2.9623e-210	1.1689e-108	2.88751e-214
SCEL	7.1623e-74	1.7067	0.915	0.322	1.46956e-69	1.27215e-208	2.30062	0.957	0.328	2.6102e-204	7.1623e-74	2.5443e-208
AC019349.5	4.44407e-119	0.482171	0.593	0.054	9.11834e-115	1.52687e-203	0.266031	0.298	0.006	3.13283e-199	4.44407e-119	3.05374e-203
TMEM125	1.43703e-132	0.432326	0.568	0.043	2.9485e-128	8.74739e-202	0.466644	0.575	0.061	1.79479e-197	1.43703e-132	1.74948e-201
GRB7	3.29369e-155	0.643421	0.653	0.048	6.758e-151	3.75102e-198	0.897669	0.736	0.132	7.69634e-194	3.29369e-155	7.50204e-198
C1orf116	7.60636e-56	0.907875	0.831	0.31	1.56067e-51	2.15758e-196	1.38515	0.943	0.334	4.42693e-192	7.60636e-56	4.31517e-196
EPS8L1	2.32489e-103	0.893329	0.746	0.115	4.7702e-99	2.4738e-193	1.01566	0.786	0.167	5.07575e-189	2.32489e-103	4.9476e-193
CPEB4	1.29761e-61	0.651357	0.763	0.212	2.66244e-57	2.89121e-193	1.09849	0.903	0.275	5.93218e-189	1.29761e-61	5.78242e-193
HOPX	1.77657e-46	1.96116	0.839	0.38	3.64517e-42	3.70161e-190	2.56355	0.987	0.395	7.59496e-186	1.77657e-46	7.40322e-190
SCNN1A	2.39253e-134	0.896997	0.881	0.127	4.90899e-130	5.12957e-190	1.25684	0.96	0.37	1.05248e-185	2.39253e-134	1.02591e-189
MYO5B	1.05856e-61	0.467372	0.661	0.142	2.17196e-57	1.46258e-188	0.883314	0.839	0.216	3.00091e-184	1.05856e-61	2.92515e-188
CLDN4	2.27698e-95	1.01815	0.907	0.209	4.6719e-91	4.55751e-185	1.51939	0.936	0.364	9.35111e-181	2.27698e-95	9.11503e-185
FUCA1	8.25893e-32	0.258351	0.331	0.061	1.69457e-27	7.5669e-183	0.333686	0.452	0.036	1.55258e-178	8.25893e-32	1.51338e-182
MROH6	7.90179e-79	0.86492	0.695	0.131	1.62129e-74	1.13889e-180	1.20387	0.87	0.263	2.33678e-176	7.90179e-79	2.27778e-180
ANXA11	1.88595e-55	1.01513	0.907	0.413	3.8696e-51	1.28173e-180	1.68038	0.963	0.459	2.62986e-176	1.88595e-55	2.56346e-180
F3	2.75632e-81	1.45885	0.839	0.201	5.65541e-77	9.47698e-180	1.87553	0.86	0.246	1.94449e-175	2.75632e-81	1.8954e-179
ARRB1	1.56222e-76	0.260435	0.415	0.04	3.20536e-72	1.68094e-177	0.398471	0.421	0.031	3.44896e-173	1.56222e-76	3.36189e-177
BCL2L1	2.5175e-46	0.548297	0.653	0.185	5.1654e-42	2.32922e-177	1.08621	0.846	0.243	4.77909e-173	2.5175e-46	4.65844e-177
CLDN7	1.53443e-134	0.764366	0.814	0.104	3.14835e-130	6.27318e-177	1.398	0.963	0.455	1.28713e-172	1.53443e-134	1.25464e-176
YPEL3	2.82397e-59	0.988883	0.924	0.415	5.79423e-55	2.77603e-176	1.63989	0.99	0.631	5.69586e-172	2.82397e-59	5.55207e-176
APOL6	3.19663e-41	0.365189	0.398	0.069	6.55885e-37	5.48958e-176	0.775556	0.726	0.145	1.12635e-171	3.19663e-41	1.09792e-175
UBL3	1.15109e-53	0.510135	0.695	0.182	2.3618e-49	1.25006e-175	0.92832	0.833	0.236	2.56488e-171	1.15109e-53	2.50013e-175
SAT1	8.21927e-40	1.2947	0.975	0.955	1.68643e-35	5.00503e-175	2.6061	0.997	0.9	1.02693e-170	8.21927e-40	1.00101e-174
PIP	9.25675e-175	0.875567	0.229	0.001	1.8993e-170	1.59519e-149	0.491436	0.197	0.002	3.27301e-145	1.59519e-149	1.85135e-174
MAFF	1.11538e-23	0.341543	0.364	0.094	2.28853e-19	9.92667e-173	1.00304	0.786	0.194	2.03675e-168	1.11538e-23	1.98533e-172
TMC4	5.76926e-80	0.317116	0.466	0.049	1.18374e-75	1.13756e-171	0.40144	0.488	0.05	2.33405e-167	5.76926e-80	2.27512e-171
PRSS8	1.58065e-30	0.683516	0.695	0.292	3.24318e-26	1.73848e-171	1.38806	0.926	0.391	3.567e-167	1.58065e-30	3.47695e-171
TINAGL1	5.09256e-16	1.02381	0.492	0.223	1.04489e-11	5.30894e-171	1.8671	0.91	0.32	1.08929e-166	5.09256e-16	1.06179e-170
CCNG2	1.12735e-19	0.316439	0.483	0.175	2.3131e-15	1.87511e-170	0.837364	0.783	0.187	3.84736e-166	1.12735e-19	3.75023e-170
MUC1	9.81118e-132	2.10246	0.949	0.179	2.01306e-127	2.64241e-170	2.17748	0.93	0.41	5.4217e-166	9.81118e-132	5.28483e-170
CREB3L2	1.90972e-35	0.457138	0.61	0.191	3.91836e-31	2.72434e-170	0.715292	0.799	0.203	5.5898e-166	1.90972e-35	5.44868e-170
TAX1BP1	1.59472e-46	1.06807	0.983	0.705	3.27204e-42	8.19271e-170	1.72154	0.993	0.756	1.68098e-165	1.59472e-46	1.63854e-169
ALDH1A3	8.52714e-170	1.07485	0.644	0.042	1.7496e-165	1.07386e-149	0.903753	0.589	0.101	2.20335e-145	1.07386e-149	1.70543e-169
RND3	1.7978e-19	0.623694	0.61	0.328	3.68872e-15	9.72793e-170	1.45747	0.923	0.387	1.99598e-165	1.7978e-19	1.94559e-169		26.1
A2ML1	9.05493e-44	0.919864	0.847	0.389	1.85789e-39	4.26258e-169	1.67499	0.963	0.495	8.74597e-165	9.05493e-44	8.52517e-169
LGALS3	4.27737e-51	1.55271	1	0.984	8.7763e-47	7.2206e-168	1.95068	1	0.988	1.48152e-163	4.27737e-51	1.44412e-167
FAM129B	5.59641e-51	1.51603	0.966	0.652	1.14827e-46	1.31882e-167	2.2691	0.99	0.788	2.70596e-163	5.59641e-51	2.63764e-167
CCDC69	2.61175e-50	0.612046	0.644	0.167	5.35879e-46	3.62108e-167	1.09885	0.826	0.246	7.42973e-163	2.61175e-50	7.24216e-167
PCDH1	7.59387e-39	0.394289	0.593	0.173	1.55811e-34	1.95192e-166	0.995328	0.849	0.272	4.00495e-162	7.59387e-39	3.90384e-166
SASH1	7.12992e-96	0.691924	0.771	0.136	1.46292e-91	6.23576e-166	0.790298	0.719	0.154	1.27945e-161	7.12992e-96	1.24715e-165
KRT78	2.77772e-124	1.05125	0.5	0.034	5.69932e-120	3.96199e-165	0.75954	0.515	0.062	8.12921e-161	2.77772e-124	7.92398e-165
HIST1H2AC	4.02911e-83	0.854424	0.814	0.181	8.26693e-79	1.19142e-163	1.26281	0.883	0.316	2.44455e-159	4.02911e-83	2.38283e-163
CLIC3	1.75687e-84	2.22934	0.958	0.357	3.60475e-80	2.23731e-163	1.89715	0.943	0.443	4.59051e-159	1.75687e-84	4.47461e-163
SPINT1	7.15532e-54	0.946893	0.983	0.746	1.46813e-49	2.97292e-163	1.48536	0.993	0.859	6.09983e-159	7.15532e-54	5.94583e-163
TACSTD2	9.71212e-72	1.68184	1	0.901	1.99273e-67	5.27825e-163	1.76311	0.987	0.971	1.08299e-158	9.71212e-72	1.05565e-162
IL36RN	1.04009e-53	0.251894	0.178	0.009	2.13407e-49	1.52488e-161	0.555941	0.441	0.042	3.12875e-157	1.04009e-53	3.04976e-161
UBC	2.87358e-23	0.620648	1	0.997	5.89602e-19	1.88123e-161	1.31881	1	0.99	3.8599e-157	2.87358e-23	3.76246e-161
SLC16A3	5.59151e-43	0.355408	0.483	0.095	1.14727e-38	8.42253e-158	0.601067	0.676	0.129	1.72814e-153	5.59151e-43	1.68451e-157
KIF13B	2.35535e-105	0.731265	0.763	0.122	4.83271e-101	2.72673e-157	0.737259	0.796	0.227	5.5947e-153	2.35535e-105	5.45345e-157
CAST	1.70513e-65	1.19389	1	0.973	3.49858e-61	8.04843e-157	1.4238	0.99	0.978	1.65138e-152	1.70513e-65	1.60969e-156
PIK3IP1	2.39636e-26	0.439627	0.449	0.132	4.91686e-22	1.04414e-154	0.795563	0.559	0.085	2.14236e-150	2.39636e-26	2.08827e-154
RBM47	1.55495e-46	0.561443	0.814	0.313	3.19045e-42	6.15931e-154	1.05391	0.903	0.401	1.26377e-149	1.55495e-46	1.23186e-153
SDCBP2	3.78296e-50	0.614502	0.712	0.206	7.76188e-46	2.45625e-153	0.949995	0.839	0.277	5.03973e-149	3.78296e-50	4.9125e-153
ERBB3	3.34971e-50	0.735064	0.873	0.357	6.87293e-46	2.52102e-153	1.1623	0.92	0.442	5.17263e-149	3.34971e-50	5.04204e-153
PTGES	4.59275e-17	0.476624	0.517	0.239	9.4234e-13	3.36635e-153	1.65655	0.926	0.453	6.90707e-149	4.59275e-17	6.73269e-153
HIST1H1C	2.23878e-100	1.48917	0.898	0.204	4.59353e-96	6.8039e-153	1.76639	0.9	0.378	1.39602e-148	2.23878e-100	1.36078e-152
NAMPT	7.12786e-65	0.937463	0.907	0.371	1.46249e-60	6.98712e-153	1.33602	0.93	0.5	1.43362e-148	7.12786e-65	1.39742e-152
SYTL2	1.12785e-79	0.604477	0.619	0.097	2.31413e-75	1.06356e-152	0.59059	0.495	0.062	2.18222e-148	1.12785e-79	2.12713e-152
VSIG10	3.35485e-64	0.332781	0.508	0.075	6.88348e-60	1.14193e-152	0.52956	0.642	0.124	2.34302e-148	3.35485e-64	2.28387e-152
CCDC64B	4.90583e-95	0.940987	0.924	0.246	1.00658e-90	3.35794e-152	1.01778	0.89	0.348	6.88981e-148	4.90583e-95	6.71587e-152
UCP2	2.92593e-82	0.328157	0.373	0.029	6.00342e-78	4.71297e-151	0.254481	0.264	0.01	9.67006e-147	2.92593e-82	9.42593e-151
ENC1	2.79861e-22	0.324612	0.347	0.091	5.74219e-18	2.10288e-149	0.478665	0.482	0.058	4.31469e-145	2.79861e-22	4.20576e-149
PTPRU	2.93518e-29	0.325119	0.534	0.166	6.0224e-25	4.38123e-149	0.793162	0.806	0.258	8.9894e-145	2.93518e-29	8.76245e-149
PPL	1.38048e-58	1.26499	0.949	0.548	2.83248e-54	5.49167e-149	1.4306	0.957	0.631	1.12678e-144	1.38048e-58	1.09833e-148
YPEL2	1.46122e-58	0.335136	0.517	0.086	2.99814e-54	7.48024e-149	0.558901	0.635	0.123	1.5348e-144	1.46122e-58	1.49605e-148
TC2N	7.14952e-97	0.395003	0.508	0.048	1.46694e-92	1.6987e-148	0.498831	0.589	0.102	3.48539e-144	7.14952e-97	3.39739e-148
SERINC2	5.92455e-34	0.876214	0.992	0.814	1.2156e-29	3.01815e-148	1.65277	0.98	0.843	6.19264e-144	5.92455e-34	6.0363e-148
PDLIM5	2.54572e-27	0.682979	0.831	0.466	5.2233e-23	7.58417e-148	1.168	0.94	0.536	1.55612e-143	2.54572e-27	1.51683e-147
QSOX1	1.67032e-31	0.555633	0.746	0.333	3.42717e-27	4.46802e-146	1.14357	0.89	0.39	9.16748e-142	1.67032e-31	8.93604e-146
IDS	8.43859e-36	0.505074	0.669	0.245	1.73143e-31	5.99661e-146	1.10378	0.883	0.381	1.23038e-141	8.43859e-36	1.19932e-145
VWA5A	1.36151e-51	0.253155	0.314	0.034	2.79354e-47	4.21638e-145	0.428239	0.488	0.064	8.65117e-141	1.36151e-51	8.43276e-145
TUFT1	2.44607e-38	0.32309	0.5	0.119	5.01885e-34	2.25029e-144	0.707296	0.659	0.145	4.61714e-140	2.44607e-38	4.50057e-144
SQSTM1	1.22127e-26	0.651024	0.983	0.874	2.5058e-22	9.55497e-143	1.22539	1	0.94	1.96049e-138	1.22127e-26	1.91099e-142
EZR	4.28169e-20	0.659308	0.932	0.849	8.78518e-16	1.46959e-142	1.43385	0.98	0.924	3.0153e-138	4.28169e-20	2.93917e-142
C9orf16	7.90397e-72	1.33315	1	0.913	1.62174e-67	1.73504e-141	1.32448	0.973	0.931	3.55997e-137	7.90397e-72	3.47009e-141
ALDH3B1	3.08163e-141	0.276475	0.364	0.012	6.3229e-137	1.58894e-139	0.320199	0.351	0.028	3.26019e-135	1.58894e-139	6.16327e-141
ARHGDIB	3.35239e-75	0.779231	0.746	0.165	6.87843e-71	1.0547e-140	0.774098	0.666	0.151	2.16404e-136	3.35239e-75	2.10941e-140
DUSP4	6.30069e-97	0.768538	0.703	0.106	1.29277e-92	3.37765e-140	0.96649	0.719	0.196	6.93025e-136	6.30069e-97	6.75529e-140
SMIM22	2.67396e-58	0.897523	0.966	0.539	5.48644e-54	4.15893e-140	1.11341	0.926	0.594	8.53328e-136	2.67396e-58	8.31785e-140
SCNN1B	2.26089e-44	0.433397	0.61	0.159	4.63889e-40	1.97277e-139	0.74613	0.729	0.194	4.04774e-135	2.26089e-44	3.94555e-139
SERPINB2	2.38294e-55	0.688658	0.568	0.115	4.88932e-51	1.6858e-138	0.807257	0.612	0.123	3.45893e-134	2.38294e-55	3.37161e-138
KRT4	1.75062e-138	2.71416	0.847	0.118	3.59193e-134	4.72134e-106	0.74374	0.221	0.012	9.68725e-102	4.72134e-106	3.50125e-138
PVRL4	1.46826e-31	0.524916	0.754	0.332	3.01259e-27	1.91901e-138	1.15902	0.936	0.558	3.93743e-134	1.46826e-31	3.83802e-138
TPCN1	2.10903e-27	0.290924	0.483	0.144	4.32731e-23	2.8988e-138	0.724552	0.769	0.243	5.94776e-134	2.10903e-27	5.7976e-138
GDF15	1.08212e-58	1.22964	0.5	0.082	2.2203e-54	3.04705e-138	1.32249	0.599	0.116	6.25193e-134	1.08212e-58	6.09409e-138
SLC25A23	1.4104e-45	0.651669	0.771	0.292	2.89386e-41	1.50873e-137	0.97907	0.843	0.338	3.09561e-133	1.4104e-45	3.01746e-137
TMBIM1	1.53041e-33	0.754475	0.932	0.699	3.1401e-29	3.5708e-137	1.25481	0.957	0.753	7.32657e-133	1.53041e-33	7.1416e-137
PPDPF	4.35169e-57	0.992205	1	0.996	8.92879e-53	2.49975e-136	1.16489	1	0.994	5.12898e-132	4.35169e-57	4.9995e-136
NABP1	3.25497e-44	0.732104	0.627	0.181	6.67856e-40	2.57689e-136	1.09698	0.813	0.3	5.28726e-132	3.25497e-44	5.15377e-136
HEBP2	7.52701e-52	0.872066	1	0.946	1.54439e-47	6.3612e-135	0.998075	0.983	0.964	1.30519e-130	7.52701e-52	1.27224e-134
AES	7.82248e-26	0.631902	0.992	0.931	1.60502e-21	2.19936e-134	1.09295	0.973	0.932	4.51264e-130	7.82248e-26	4.39871e-134
NAPRT1	1.72439e-19	0.744355	0.924	0.866	3.53809e-15	2.31867e-134	1.23081	0.967	0.798	4.75745e-130	1.72439e-19	4.63735e-134
C6orf132	1.46345e-49	0.811596	0.89	0.438	3.0027e-45	2.92211e-134	1.09963	0.906	0.507	5.99559e-130	1.46345e-49	5.84422e-134
CITED2	5.35479e-57	0.603447	0.627	0.135	1.0987e-52	1.13906e-133	0.973195	0.726	0.209	2.33713e-129	5.35479e-57	2.27812e-133
ERV3-1	1.70386e-36	0.434835	0.475	0.113	3.49599e-32	2.88258e-133	0.68969	0.635	0.143	5.91448e-129	1.70386e-36	5.76516e-133
PINK1	4.16821e-20	0.424063	0.814	0.525	8.55233e-16	4.84959e-133	0.994066	0.933	0.575	9.95038e-129	4.16821e-20	9.69917e-133
MYO6	4.67772e-13	0.387474	0.678	0.438	9.59776e-09	6.24851e-132	1.21695	0.913	0.511	1.28207e-127	4.67772e-13	1.2497e-131
ABCG1	8.34055e-19	0.40327	0.449	0.164	1.71131e-14	4.91215e-131	0.884514	0.779	0.268	1.00788e-126	8.34055e-19	9.8243e-131
CTSD	5.80488e-57	1.1188	0.992	0.946	1.19105e-52	7.81723e-131	1.09273	0.983	0.933	1.60394e-126	5.80488e-57	1.56345e-130
FOXO3	1.65679e-20	0.473809	0.703	0.413	3.39939e-16	1.37337e-129	0.999247	0.9	0.491	2.81788e-125	1.65679e-20	2.74674e-129
EMP1	1.39816e-27	1.29963	0.729	0.402	2.86874e-23	2.47691e-129	1.63134	0.933	0.698	5.08213e-125	1.39816e-27	4.95383e-129
CD55	3.9126e-90	0.829229	0.686	0.113	8.02787e-86	3.01344e-128	0.907554	0.789	0.288	6.18298e-124	3.9126e-90	6.02689e-128
NT5C2	3.36896e-25	0.353673	0.585	0.228	6.91243e-21	2.06737e-127	0.824939	0.819	0.325	4.24183e-123	3.36896e-25	4.13474e-127
FTH1	3.7619e-28	1.80347	1	0.998	7.71867e-24	2.07121e-127	1.91011	1	1	4.2497e-123	3.7619e-28	4.14241e-127
WASL	1.72145e-30	0.629496	0.881	0.594	3.53208e-26	2.88432e-127	1.2129	0.96	0.805	5.91804e-123	1.72145e-30	5.76863e-127
IRF1	5.97821e-18	0.409508	0.415	0.141	1.22661e-13	9.06916e-127	0.97013	0.729	0.22	1.86081e-122	5.97821e-18	1.81383e-126
CHMP1B	3.1266e-27	0.602224	0.814	0.495	6.41515e-23	2.2177e-126	1.02894	0.933	0.611	4.55028e-122	3.1266e-27	4.4354e-126
SRD5A3	6.26125e-56	1.29895	0.915	0.507	1.28468e-51	2.65596e-126	1.40056	0.906	0.578	5.44949e-122	6.26125e-56	5.31191e-126
OCLN	3.23757e-50	0.304871	0.415	0.064	6.64285e-46	4.13401e-126	0.601101	0.659	0.164	8.48216e-122	3.23757e-50	8.26802e-126
TMBIM6	7.17808e-22	0.510929	0.992	0.966	1.4728e-17	1.2019e-125	0.964583	0.99	0.971	2.46607e-121	7.17808e-22	2.40381e-125
CLINT1	1.53734e-50	0.82569	0.958	0.591	3.15432e-46	1.64761e-125	1.03554	0.946	0.775	3.38056e-121	1.53734e-50	3.29522e-125
B4GALT1	8.15823e-08	0.372711	0.644	0.469	0.00167391	5.49579e-125	1.16122	0.943	0.595	1.12763e-120	8.15823e-08	1.09916e-124
MXD1	7.97372e-47	0.65154	0.61	0.159	1.63605e-42	2.9321e-124	0.862585	0.739	0.236	6.01608e-120	7.97372e-47	5.8642e-124
ASAH1	8.41883e-47	0.86621	0.932	0.587	1.72737e-42	3.03504e-124	1.00657	0.93	0.73	6.22729e-120	8.41883e-47	6.07007e-124
MAL2	1.13438e-58	1.43094	0.992	0.813	2.32753e-54	3.356e-124	1.42316	0.977	0.879	6.88584e-120	1.13438e-58	6.71199e-124
REEP3	1.05045e-24	0.525119	0.924	0.637	2.15532e-20	6.67921e-124	0.94445	0.953	0.787	1.37044e-119	1.05045e-24	1.33584e-123
USP6NL	7.74891e-18	0.253757	0.39	0.129	1.58992e-13	1.01522e-123	0.623889	0.699	0.203	2.08304e-119	7.74891e-18	2.03045e-123
TJP2	5.29548e-46	0.67573	0.822	0.342	1.08653e-41	2.64692e-123	0.987253	0.893	0.543	5.43095e-119	5.29548e-46	5.29384e-123
ANXA1	4.96189e-20	1.48682	0.864	0.819	1.01808e-15	3.51918e-123	2.32317	0.957	0.907	7.22066e-119	4.96189e-20	7.03836e-123
EHF	1.1806e-60	0.866314	0.915	0.401	2.42236e-56	4.71517e-123	0.909548	0.863	0.415	9.67458e-119	1.1806e-60	9.43034e-123
CYP4B1	4.62326e-122	0.621646	0.678	0.073	9.48601e-118	3.58419e-121	0.389396	0.405	0.05	7.35405e-117	3.58419e-121	9.24653e-122
RMND5A	9.60053e-20	0.429905	0.593	0.274	1.96984e-15	8.73927e-122	1.15213	0.856	0.385	1.79312e-117	9.60053e-20	1.74785e-121
RPTN	3.4426e-116	0.774393	0.263	0.007	7.06352e-112	1.26404e-121	0.394307	0.154	0.001	2.59357e-117	3.4426e-116	2.52809e-121
TNFAIP2	1.69528e-121	0.337634	0.297	0.009	3.47837e-117	2.35331e-82	0.397895	0.294	0.037	4.82853e-78	2.35331e-82	3.39056e-121
TSPAN1	2.83265e-121	0.81174	0.61	0.057	5.81202e-117	1.32178e-33	0.444131	0.351	0.129	2.71203e-29	1.32178e-33	5.66529e-121
SORT1	9.44949e-63	0.440452	0.568	0.1	1.93885e-58	8.6828e-121	0.622633	0.662	0.178	1.78154e-116	9.44949e-63	1.73656e-120
MPRIP	8.53845e-18	0.514293	0.771	0.552	1.75192e-13	1.17253e-120	1.17347	0.93	0.683	2.4058e-116	8.53845e-18	2.34506e-120
MYL6	4.44155e-14	0.378737	1	0.998	9.11318e-10	5.55292e-117	0.840155	0.997	0.996	1.13935e-112	4.44155e-14	1.11058e-116
LRP10	1.73219e-43	0.657135	0.958	0.685	3.55411e-39	6.67923e-117	0.892701	0.933	0.74	1.37045e-112	1.73219e-43	1.33585e-116
UBE2H	1.47884e-13	0.401206	0.805	0.568	3.03428e-09	1.13055e-116	1.05742	0.933	0.697	2.31966e-112	1.47884e-13	2.2611e-116
SLK	7.31827e-32	0.723402	0.958	0.765	1.50156e-27	1.49943e-116	0.961756	0.96	0.824	3.07653e-112	7.31827e-32	2.99886e-116
SAMD9	9.1018e-39	0.711069	0.678	0.226	1.86751e-34	3.14132e-115	1.19908	0.896	0.522	6.44536e-111	9.1018e-39	6.28264e-115
HBP1	1.93245e-28	0.461145	0.669	0.273	3.96499e-24	6.95782e-115	0.717356	0.813	0.355	1.4276e-110	1.93245e-28	1.39156e-114
ISG15	2.93239e-13	0.324438	0.381	0.154	6.01669e-09	2.9231e-114	1.17724	0.702	0.224	5.99761e-110	2.93239e-13	5.8462e-114
FBXO32	1.12308e-16	0.667779	0.712	0.412	2.30434e-12	8.14617e-114	1.24403	0.87	0.456	1.67143e-109	1.12308e-16	1.62923e-113
MLLT4	1.15299e-32	0.608539	0.805	0.412	2.3657e-28	9.02084e-114	0.925844	0.913	0.671	1.85089e-109	1.15299e-32	1.80417e-113
SNCG	1.01849e-113	2.13397	0.856	0.158	2.08974e-109	1.59844e-80	1.33165	0.592	0.205	3.27968e-76	1.59844e-80	2.03698e-113
B4GALT5	2.82541e-45	0.575888	0.695	0.215	5.79717e-41	3.25643e-113	0.760802	0.742	0.276	6.68154e-109	2.82541e-45	6.51286e-113
PCMTD1	3.22936e-41	0.661661	0.949	0.637	6.62601e-37	6.74642e-113	0.890804	0.936	0.75	1.38423e-108	3.22936e-41	1.34928e-112
PRDM1	4.6215e-24	0.291478	0.288	0.058	9.48239e-20	8.60707e-113	0.524148	0.512	0.098	1.766e-108	4.6215e-24	1.72141e-112
FAM84A	1.5016e-16	0.446056	0.839	0.565	3.08098e-12	1.66925e-112	1.24643	0.936	0.69	3.42496e-108	1.5016e-16	3.33849e-112
RNPEPL1	3.04394e-13	0.311805	0.653	0.405	6.24556e-09	1.864e-112	0.868964	0.863	0.478	3.82455e-108	3.04394e-13	3.72799e-112
EIF4EBP2	6.20708e-24	0.431021	0.669	0.331	1.27357e-19	2.17048e-112	0.834207	0.806	0.359	4.45338e-108	6.20708e-24	4.34095e-112
PNPLA2	1.41922e-23	0.33671	0.653	0.292	2.91196e-19	3.1765e-112	0.699175	0.773	0.315	6.51755e-108	1.41922e-23	6.35301e-112
AGR2	3.84638e-58	1.213	0.686	0.165	7.89201e-54	6.57288e-112	0.725866	0.418	0.06	1.34862e-107	3.84638e-58	1.31458e-111
TRAM1	3.55321e-07	0.355137	0.822	0.713	0.00729048	1.41209e-111	0.907698	0.95	0.849	2.89733e-107	3.55321e-07	2.82419e-111
TMEM59	9.19621e-56	0.961476	0.992	0.839	1.88688e-51	4.40742e-110	0.936739	0.946	0.892	9.04315e-106	9.19621e-56	8.81485e-110
CTNNA1	1.28828e-14	0.468218	0.907	0.796	2.6433e-10	1.05286e-109	0.780118	0.943	0.808	2.16026e-105	1.28828e-14	2.10572e-109
USP53	1.87361e-33	0.419564	0.653	0.235	3.84427e-29	1.32781e-109	1.047	0.819	0.395	2.7244e-105	1.87361e-33	2.65562e-109
MLPH	2.19504e-96	0.273422	0.356	0.021	4.50378e-92	2.11738e-109	0.318499	0.411	0.06	4.34444e-105	2.19504e-96	4.23476e-109
SECISBP2L	2.51908e-30	0.417671	0.559	0.188	5.16864e-26	2.262e-109	0.608395	0.672	0.207	4.64117e-105	2.51908e-30	4.524e-109
TMOD3	4.36494e-31	0.605861	0.898	0.642	8.95599e-27	3.1689e-109	0.842066	0.943	0.767	6.50194e-105	4.36494e-31	6.3378e-109
OAS1	5.65305e-45	0.650306	0.61	0.163	1.15989e-40	4.17254e-109	1.07036	0.696	0.243	8.56121e-105	5.65305e-45	8.34508e-109
CAMK2G	6.9487e-48	0.447198	0.678	0.191	1.42574e-43	6.37037e-108	0.644631	0.732	0.278	1.30707e-103	6.9487e-48	1.27407e-107
CTSA	1.29223e-44	0.692339	0.898	0.469	2.65139e-40	6.96963e-108	0.829883	0.846	0.491	1.43003e-103	1.29223e-44	1.39393e-107
MUC15	4.38169e-46	0.400448	0.5	0.101	8.99035e-42	2.07691e-107	0.522073	0.532	0.109	4.2614e-103	4.38169e-46	4.15382e-107
ITGB8	0.0256757	0.582215	0.407	0.38	1	1.01692e-106	1.68233	0.863	0.532	2.08651e-102	0.0256757	2.03383e-106
GBP3	2.03389e-41	0.376418	0.525	0.123	4.17313e-37	2.90334e-106	0.500268	0.542	0.121	5.95708e-102	2.03389e-41	5.80668e-106
RIOK3	1.90874e-21	0.611819	0.881	0.666	3.91635e-17	3.15274e-106	0.957342	0.936	0.803	6.46879e-102	1.90874e-21	6.30548e-106
ANKRD13A	6.96119e-26	0.440317	0.653	0.289	1.4283e-21	1.37852e-105	0.850873	0.823	0.403	2.82845e-101	6.96119e-26	2.75704e-105
METRNL	8.76737e-61	0.771364	0.907	0.347	1.79889e-56	2.06092e-105	0.88979	0.906	0.588	4.22859e-101	8.76737e-61	4.12183e-105
TPM4	4.57064e-12	0.547723	0.915	0.864	9.37803e-08	2.75442e-105	1.10351	0.98	0.931	5.65152e-101	4.57064e-12	5.50884e-105
KRT18	9.27182e-45	1.53424	0.924	0.583	1.90239e-40	3.73051e-105	1.27128	0.903	0.574	7.65425e-101	9.27182e-45	7.46101e-105
FAM3C	1.275e-30	0.701398	0.847	0.511	2.61605e-26	1.09336e-104	0.906975	0.876	0.566	2.24336e-100	1.275e-30	2.18672e-104
STK38	4.9063e-33	0.464687	0.678	0.259	1.00668e-28	1.93619e-103	0.64657	0.759	0.318	3.97268e-99	4.9063e-33	3.87239e-103
VPS37B	1.116e-16	0.390565	0.653	0.363	2.2898e-12	2.45738e-103	0.833271	0.853	0.485	5.04206e-99	1.116e-16	4.91476e-103
SMIM5	2.73895e-103	0.432691	0.5	0.043	5.61978e-99	1.81975e-80	0.268705	0.341	0.054	3.73376e-76	1.81975e-80	5.4779e-103
TXNRD1	9.72362e-19	0.37518	0.483	0.192	1.99509e-14	5.60412e-103	0.668865	0.726	0.273	1.14985e-98	9.72362e-19	1.12082e-102
TALDO1	9.49162e-31	0.617164	0.992	0.923	1.94749e-26	5.87036e-103	0.824901	0.97	0.931	1.20448e-98	9.49162e-31	1.17407e-102
CSNK1E	1.66175e-07	0.396167	0.695	0.542	0.00340958	2.27926e-102	0.848321	0.903	0.666	4.67659e-98	1.66175e-07	4.55852e-102
SMIM14	6.03179e-26	0.373865	0.678	0.309	1.2376e-21	3.25244e-102	0.661237	0.816	0.418	6.67336e-98	6.03179e-26	6.50488e-102
NEAT1	4.6149e-34	0.877263	1	0.997	9.46886e-30	5.33668e-102	1.225	0.997	0.993	1.09498e-97	4.6149e-34	1.06734e-101
SNX18	8.77952e-15	0.28861	0.466	0.203	1.80138e-10	2.05681e-101	0.686912	0.719	0.28	4.22016e-97	8.77952e-15	4.11361e-101
HIST2H2BE	8.99097e-42	0.288001	0.305	0.04	1.84477e-37	4.47836e-101	0.350141	0.398	0.06	9.1887e-97	8.99097e-42	8.95672e-101
CXCL17	1.00108e-100	0.928099	0.729	0.112	2.05402e-96	7.33088e-98	0.893228	0.612	0.179	1.50415e-93	7.33088e-98	2.00216e-100
SAMHD1	1.15377e-100	0.296396	0.356	0.02	2.3673e-96	8.99486e-86	0.260175	0.298	0.037	1.84556e-81	8.99486e-86	2.30754e-100
LITAF	3.01798e-22	0.600196	0.898	0.715	6.19228e-18	1.32117e-100	0.869253	0.963	0.885	2.71077e-96	3.01798e-22	2.64233e-100
BAG1	1.6928e-33	0.900746	0.958	0.853	3.47328e-29	1.70724e-100	1.14034	0.967	0.925	3.50293e-96	1.6928e-33	3.41449e-100
GLUL	5.96792e-54	1.44749	0.932	0.541	1.2245e-49	2.231e-100	1.65561	0.9	0.648	4.57756e-96	5.96792e-54	4.46199e-100
SLC11A2	1.19272e-28	0.30336	0.492	0.144	2.44723e-24	3.2724e-100	0.56	0.645	0.205	6.71431e-96	1.19272e-28	6.5448e-100
EPS8L2	5.18471e-23	0.553357	0.932	0.69	1.0638e-18	6.64835e-100	0.848378	0.92	0.738	1.36411e-95	5.18471e-23	1.32967e-99
TMEM80	4.06596e-14	0.365696	0.492	0.236	8.34254e-10	7.75709e-100	0.875603	0.732	0.3	1.5916e-95	4.06596e-14	1.55142e-99
B2M	0.526614	0.489954	0.992	0.991	1	1.01966e-99	1.19225	0.99	0.988	2.09214e-95	0.526614	2.03932e-99
KRT15	1.27698e-31	1.08553	0.975	0.811	2.62011e-27	1.06611e-99	1.3269	0.86	0.376	2.18744e-95	1.27698e-31	2.13221e-99
NCOA2	4.75648e-31	0.331279	0.627	0.214	9.75935e-27	3.95955e-98	0.561743	0.702	0.254	8.12421e-94	4.75648e-31	7.9191e-98
GOLGB1	2.80674e-15	0.395026	0.949	0.834	5.75888e-11	5.15553e-98	0.686411	0.957	0.879	1.05781e-93	2.80674e-15	1.03111e-97
TAOK3	5.12693e-18	0.33861	0.729	0.452	1.05194e-13	1.23281e-97	0.734969	0.839	0.502	2.52949e-93	5.12693e-18	2.46563e-97
ARF1	6.26326e-12	0.313254	0.949	0.89	1.28509e-07	1.35636e-97	0.668964	0.96	0.959	2.78298e-93	6.26326e-12	2.71272e-97
NBR1	3.17735e-18	0.371598	0.72	0.421	6.51929e-14	2.40743e-97	0.74807	0.839	0.508	4.93956e-93	3.17735e-18	4.81485e-97
VMP1	7.09923e-19	0.54207	0.839	0.546	1.45662e-14	3.37239e-97	0.898844	0.923	0.762	6.91947e-93	7.09923e-19	6.74478e-97
PLXNB2	4.05248e-17	0.505342	0.839	0.663	8.31487e-13	4.01864e-97	0.814852	0.91	0.755	8.24544e-93	4.05248e-17	8.03728e-97
NET1	1.05431e-12	0.290245	0.686	0.43	2.16323e-08	6.94466e-97	1.09445	0.866	0.598	1.4249e-92	1.05431e-12	1.38893e-96
H2AFJ	3.48825e-56	1.05332	0.983	0.736	7.15719e-52	1.53784e-96	0.94975	0.96	0.853	3.15534e-92	3.48825e-56	3.07568e-96
MT-TM	3.37815e-19	0.400903	0.576	0.275	6.93129e-15	9.7484e-96	0.597728	0.612	0.182	2.00018e-91	3.37815e-19	1.94968e-95
MT-RNR1	9.24155e-44	0.542945	1	1	1.89618e-39	9.76983e-96	0.646367	1	0.999	2.00457e-91	9.24155e-44	1.95397e-95
NR1D2	2.21716e-16	0.296058	0.373	0.13	4.54916e-12	1.18668e-95	0.608433	0.639	0.206	2.43484e-91	2.21716e-16	2.37337e-95
MBOAT2	1.05346e-54	0.635732	0.864	0.314	2.1615e-50	1.30102e-94	0.763564	0.876	0.561	2.66944e-90	1.05346e-54	2.60204e-94
GADD45B	9.28309e-23	0.319208	0.466	0.156	1.9047e-18	2.38738e-94	0.735065	0.736	0.306	4.89843e-90	9.28309e-23	4.77476e-94
CAMK2N1	1.13358e-17	0.6032	0.805	0.563	2.32588e-13	7.19565e-94	1.13922	0.953	0.793	1.4764e-89	1.13358e-17	1.43913e-93
ZDHHC13	4.93582e-53	0.385731	0.568	0.115	1.01273e-48	1.25142e-93	0.499257	0.669	0.236	2.56766e-89	4.93582e-53	2.50284e-93
PTK6	6.44719e-48	0.533111	0.788	0.276	1.32283e-43	1.27683e-93	0.711987	0.789	0.393	2.6198e-89	6.44719e-48	2.55366e-93
ABHD12	1.22828e-28	0.410787	0.678	0.281	2.52019e-24	1.63445e-93	0.621915	0.793	0.403	3.35357e-89	1.22828e-28	3.26891e-93
TMEM106B	7.36098e-10	0.346905	0.475	0.261	1.51033e-05	2.64553e-93	0.86823	0.763	0.361	5.42809e-89	7.36098e-10	5.29105e-93
C9orf169	5.78481e-93	1.03851	0.847	0.185	1.18693e-88	1.0091e-59	0.770156	0.686	0.366	2.07047e-55	1.0091e-59	1.15696e-92
HIST1H2BK	5.69581e-78	0.456119	0.542	0.072	1.16867e-73	7.91943e-93	0.569448	0.542	0.14	1.62491e-88	5.69581e-78	1.58389e-92
KIF1C	2.79331e-25	0.48655	0.898	0.62	5.73131e-21	3.56088e-92	0.72344	0.91	0.705	7.30622e-88	2.79331e-25	7.12176e-92
ZNF292	2.90503e-11	0.312561	0.729	0.536	5.96054e-07	4.22387e-92	0.882523	0.873	0.595	8.66653e-88	2.90503e-11	8.44774e-92
H1F0	1.1612e-24	0.353512	0.432	0.124	2.38255e-20	6.32582e-92	1.00991	0.873	0.54	1.29793e-87	1.1612e-24	1.26516e-91
GRHL1	3.60638e-19	0.407808	0.61	0.29	7.39957e-15	1.3821e-91	0.765887	0.803	0.422	2.8358e-87	3.60638e-19	2.7642e-91
IL1RN	9.56638e-20	0.661157	0.661	0.365	1.96283e-15	4.19131e-91	1.11603	0.849	0.56	8.59973e-87	9.56638e-20	8.38262e-91
SCAMP2	6.61793e-29	0.513681	0.839	0.489	1.35787e-24	6.5021e-91	0.732619	0.86	0.587	1.3341e-86	6.61793e-29	1.30042e-90
VAMP2	1.21324e-28	0.503029	0.915	0.648	2.48933e-24	5.5155e-90	0.741669	0.93	0.815	1.13167e-85	1.21324e-28	1.1031e-89
XDH	9.37438e-46	0.349561	0.356	0.05	1.92344e-41	7.04553e-90	0.416253	0.405	0.071	1.4456e-85	9.37438e-46	1.40911e-89
CD63	4.18265e-20	0.514053	0.992	0.985	8.58197e-16	7.50127e-90	0.74681	0.983	0.969	1.53911e-85	4.18265e-20	1.50025e-89
RB1CC1	5.89619e-08	0.308987	0.881	0.767	0.00120978	2.07377e-88	0.757224	0.946	0.875	4.25497e-84	5.89619e-08	4.14754e-88
CST3	5.90862e-41	0.791927	1	0.986	1.21233e-36	1.03962e-87	0.758786	0.973	0.984	2.1331e-83	5.90862e-41	2.07925e-87
CAPN1	1.11446e-12	0.347807	0.941	0.895	2.28664e-08	1.29659e-87	0.68243	0.936	0.899	2.66034e-83	1.11446e-12	2.59318e-87
EVPL	1.79076e-36	0.730843	0.898	0.586	3.67428e-32	1.49155e-87	0.827482	0.893	0.669	3.06037e-83	1.79076e-36	2.9831e-87
MAPK3	1.23478e-26	0.489799	0.568	0.215	2.53351e-22	2.17323e-87	0.583631	0.692	0.29	4.45903e-83	1.23478e-26	4.34645e-87
FLG	6.84892e-87	2.44254	0.627	0.093	1.40526e-82	1.19053e-84	0.516633	0.154	0.006	2.44273e-80	1.19053e-84	1.36978e-86
GIPC1	1.01271e-33	0.583605	0.983	0.818	2.07788e-29	8.63272e-87	0.697652	0.93	0.892	1.77126e-82	1.01271e-33	1.72654e-86
CALCOCO1	4.67793e-20	0.313727	0.568	0.244	9.59818e-16	1.23201e-86	0.52157	0.706	0.292	2.52784e-82	4.67793e-20	2.46402e-86
CHMP5	2.61931e-46	0.742036	0.983	0.738	5.3743e-42	2.23119e-86	0.737396	0.92	0.871	4.57797e-82	2.61931e-46	4.46239e-86
MALAT1	1.24915e-15	0.429505	1	1	2.563e-11	2.47416e-86	0.880268	1	1	5.07649e-82	1.24915e-15	4.94833e-86
RAC1	8.39917e-16	0.39756	0.992	0.983	1.72334e-11	2.74827e-86	0.517016	0.983	0.987	5.63889e-82	8.39917e-16	5.49653e-86
DUSP10	4.33319e-14	0.27933	0.398	0.157	8.89085e-10	1.73145e-85	0.745009	0.719	0.322	3.55259e-81	4.33319e-14	3.4629e-85
AKAP13	3.94658e-21	0.437585	0.814	0.549	8.0976e-17	4.07372e-85	0.678866	0.873	0.668	8.35846e-81	3.94658e-21	8.14744e-85
CARHSP1	4.40624e-15	0.409076	0.839	0.707	9.04072e-11	5.0402e-85	0.759722	0.946	0.915	1.03415e-80	4.40624e-15	1.00804e-84
NEBL	4.76031e-35	0.534443	0.771	0.321	9.76721e-31	1.2238e-84	0.72687	0.839	0.49	2.51099e-80	4.76031e-35	2.44759e-84
BEST1	8.29134e-23	0.316232	0.364	0.098	1.70122e-18	1.31076e-84	0.484671	0.542	0.156	2.68942e-80	8.29134e-23	2.62152e-84
ADIPOR1	1.24127e-15	0.404021	0.72	0.516	2.54684e-11	2.6682e-84	0.653812	0.89	0.708	5.47462e-80	1.24127e-15	5.33641e-84
YPEL5	9.2055e-12	0.347263	0.619	0.388	1.88878e-07	2.97371e-84	0.654655	0.843	0.537	6.10146e-80	9.2055e-12	5.94742e-84
TMEM127	9.46846e-18	0.320649	0.585	0.268	1.94274e-13	3.669e-84	0.679994	0.729	0.348	7.52806e-80	9.46846e-18	7.33801e-84
TAPBP	7.33363e-05	0.323205	0.686	0.622	1	4.11701e-84	0.777119	0.88	0.66	8.44727e-80	7.33363e-05	8.23401e-84
ERBB2IP	1.0661e-11	0.306712	0.559	0.339	2.18742e-07	9.04108e-84	0.806336	0.813	0.495	1.85505e-79	1.0661e-11	1.80822e-83
GPX1	4.04045e-16	0.667913	0.966	0.928	8.29019e-12	3.94098e-83	0.870407	0.973	0.976	8.0861e-79	4.04045e-16	7.88196e-83
ZFAND6	1.52625e-18	0.41639	0.746	0.483	3.13155e-14	4.42085e-83	0.73514	0.863	0.68	9.07069e-79	1.52625e-18	8.84169e-83
AHR	7.37593e-23	0.402118	0.653	0.309	1.51339e-18	5.2409e-83	0.736243	0.799	0.441	1.07533e-78	7.37593e-23	1.04818e-82
RAB2A	2.09211e-24	0.443802	1	0.968	4.2926e-20	5.91567e-83	0.592969	0.977	0.977	1.21378e-78	2.09211e-24	1.18313e-82
S100A9	1.17635e-60	2.25937	1	0.995	2.41364e-56	8.36325e-83	1.35861	1	0.988	1.71597e-78	1.17635e-60	1.67265e-82
ZBTB4	1.06285e-11	0.2506	0.568	0.328	2.18075e-07	8.67592e-83	0.631217	0.756	0.387	1.78013e-78	1.06285e-11	1.73518e-82
CTD-2319I12.1	7.35681e-48	2.2588	0.847	0.381	1.50947e-43	9.33297e-83	2.555	0.793	0.505	1.91494e-78	7.35681e-48	1.86659e-82
EPHA2	1.08087e-21	0.359363	0.517	0.201	2.21773e-17	1.23036e-82	0.651858	0.706	0.319	2.52445e-78	1.08087e-21	2.46072e-82
LYPLA1	5.20299e-20	0.45192	0.966	0.88	1.06755e-15	2.37838e-82	0.609754	0.957	0.952	4.87996e-78	5.20299e-20	4.75676e-82
BASP1	0.100168	0.319618	0.602	0.624	1	3.94283e-82	0.958857	0.893	0.726	8.08989e-78	0.100168	7.88565e-82
GCHFR	4.76994e-82	0.908665	0.61	0.093	9.78697e-78	2.4279e-80	0.613013	0.595	0.205	4.98156e-76	2.4279e-80	9.53989e-82
TMEM30A	7.03969e-13	0.371796	0.636	0.398	1.4444e-08	7.77485e-82	0.713937	0.809	0.52	1.59524e-77	7.03969e-13	1.55497e-81
RTN3	6.48968e-24	0.408341	0.788	0.425	1.33155e-19	1.90966e-81	0.657602	0.839	0.555	3.91824e-77	6.48968e-24	3.81932e-81
PTTG1IP	1.93251e-10	0.476228	0.678	0.551	3.96513e-06	8.07711e-81	0.718913	0.873	0.67	1.65726e-76	1.93251e-10	1.61542e-80
TXNIP	6.39786e-12	0.47987	0.856	0.699	1.31271e-07	8.34331e-81	0.881942	0.478	0.117	1.71188e-76	6.39786e-12	1.66866e-80
LLGL2	3.10109e-36	0.465701	0.729	0.294	6.36282e-32	6.08119e-80	0.597536	0.726	0.362	1.24774e-75	3.10109e-36	1.21624e-79
SFT2D2	5.29928e-15	0.299011	0.661	0.391	1.08731e-10	2.07029e-78	0.705928	0.769	0.463	4.24781e-74	5.29928e-15	4.14057e-78
TM9SF3	1.64539e-21	0.467792	0.941	0.755	3.376e-17	3.72141e-78	0.613565	0.93	0.879	7.63558e-74	1.64539e-21	7.44281e-78
EIF4G2	4.32796e-11	0.297522	0.975	0.982	8.88011e-07	4.55108e-78	0.531957	0.98	0.985	9.3379e-74	4.32796e-11	9.10215e-78
TJP1	3.30856e-12	0.339045	0.737	0.556	6.7885e-08	5.79443e-78	0.669149	0.88	0.735	1.1889e-73	3.30856e-12	1.15889e-77
DYNLRB1	3.5799e-12	0.348328	0.949	0.884	7.34525e-08	1.36539e-77	0.660519	0.96	0.942	2.80151e-73	3.5799e-12	2.73078e-77
TSPAN14	5.89872e-09	0.264961	0.686	0.487	0.00012103	1.7511e-77	0.70038	0.826	0.571	3.59291e-73	5.89872e-09	3.50221e-77
TINCR	6.40541e-15	0.377861	0.737	0.462	1.31426e-10	2.06891e-77	0.732255	0.806	0.501	4.24498e-73	6.40541e-15	4.13781e-77
ATP6V1E1	3.84713e-12	0.311227	0.847	0.706	7.89353e-08	4.15839e-77	0.608894	0.86	0.67	8.53218e-73	3.84713e-12	8.31678e-77
ALCAM	2.87805e-31	0.709379	0.839	0.492	5.90518e-27	7.32772e-77	0.712162	0.823	0.547	1.5035e-72	2.87805e-31	1.46554e-76
CHP1	1.029e-22	0.470598	0.814	0.537	2.1113e-18	8.15102e-76	0.590305	0.856	0.657	1.67243e-71	1.029e-22	1.6302e-75
CNDP2	5.32002e-11	0.324159	0.78	0.607	1.09156e-06	1.83972e-75	0.682469	0.843	0.642	3.77473e-71	5.32002e-11	3.67944e-75
LMBRD1	4.71576e-17	0.266542	0.458	0.183	9.67581e-13	1.97741e-75	0.436318	0.599	0.217	4.05725e-71	4.71576e-17	3.95482e-75
ARFGEF1	1.24681e-26	0.484281	0.898	0.622	2.5582e-22	4.8696e-75	0.634335	0.883	0.728	9.99144e-71	1.24681e-26	9.7392e-75
RASSF5	2.06586e-73	0.281195	0.432	0.046	4.23873e-69	5.34102e-75	0.281743	0.428	0.098	1.09587e-70	2.06586e-73	1.0682e-74
MSLN	3.92503e-06	0.258235	0.305	0.155	0.0805337	6.40631e-75	0.527639	0.632	0.23	1.31445e-70	3.92503e-06	1.28126e-74
ZNF185	2.52097e-29	0.493186	0.763	0.377	5.17253e-25	9.21786e-75	0.644022	0.769	0.451	1.89132e-70	2.52097e-29	1.84357e-74
SLPI	2.8637e-63	2.39547	0.992	0.678	5.87575e-59	1.35544e-74	1.31733	0.977	0.872	2.78109e-70	2.8637e-63	2.71088e-74
APLP2	9.80514e-13	0.348929	0.966	0.867	2.01182e-08	1.52964e-74	0.643009	0.94	0.884	3.13851e-70	9.80514e-13	3.05927e-74
ARRDC1	1.6713e-11	0.313211	0.737	0.537	3.42916e-07	2.54384e-73	0.62445	0.866	0.714	5.21946e-69	1.6713e-11	5.08768e-73
PKN2	2.15413e-10	0.264313	0.737	0.566	4.41985e-06	2.72208e-73	0.634088	0.896	0.777	5.58516e-69	2.15413e-10	5.44416e-73
EXPH5	9.70007e-73	0.453919	0.602	0.098	1.99026e-68	5.04828e-73	0.492472	0.545	0.176	1.03581e-68	9.70007e-73	1.00966e-72
ITSN2	3.06996e-21	0.344615	0.568	0.24	6.29894e-17	1.34093e-72	0.565039	0.766	0.441	2.75133e-68	3.06996e-21	2.68187e-72
KLF6	1.79592e-05	0.336151	0.712	0.596	0.368487	1.3512e-72	0.846261	0.896	0.778	2.7724e-68	1.79592e-05	2.70241e-72
ABHD17C	8.81925e-10	0.265169	0.441	0.237	1.80953e-05	1.92662e-72	0.608996	0.649	0.281	3.95303e-68	8.81925e-10	3.85323e-72
SLC44A2	1.60211e-29	0.413952	0.661	0.273	3.28721e-25	2.69504e-72	0.663485	0.742	0.427	5.52968e-68	1.60211e-29	5.39008e-72
ABHD2	7.47176e-35	0.574946	0.695	0.273	1.53306e-30	5.69216e-72	0.751079	0.749	0.45	1.16792e-67	7.47176e-35	1.13843e-71
MCL1	2.6355e-08	0.253644	0.797	0.633	0.000540753	8.44682e-72	0.604733	0.87	0.787	1.73312e-67	2.6355e-08	1.68936e-71
SH2D4A	1.81117e-71	0.590672	0.737	0.166	3.71616e-67	9.2925e-65	0.575725	0.686	0.359	1.90663e-60	9.2925e-65	3.62234e-71
MFSD6	1.80547e-24	0.344136	0.542	0.198	3.70447e-20	1.81879e-71	0.481116	0.676	0.299	3.7318e-67	1.80547e-24	3.63759e-71
PPP1R15A	2.5934e-05	0.253079	0.331	0.191	0.532114	3.38762e-71	0.655513	0.645	0.273	6.95072e-67	2.5934e-05	6.77524e-71
ATP6AP1	8.50655e-29	0.461182	0.873	0.573	1.74537e-24	3.44991e-71	0.600358	0.809	0.56	7.07852e-67	8.50655e-29	6.89981e-71
VPS4B	1.21526e-12	0.272612	0.856	0.733	2.49348e-08	2.54898e-70	0.546478	0.896	0.777	5.22999e-66	1.21526e-12	5.09795e-70
LASP1	1.72685e-09	0.305277	0.627	0.436	3.54315e-05	3.45097e-70	0.670498	0.786	0.519	7.08069e-66	1.72685e-09	6.90193e-70
CDC42EP5	4.12914e-34	0.659303	0.822	0.504	8.47217e-30	3.54359e-70	0.760651	0.826	0.63	7.27075e-66	4.12914e-34	7.08719e-70
TMEM184A	1.20717e-66	0.533374	0.771	0.188	2.47688e-62	4.7535e-69	0.5835	0.702	0.347	9.75322e-65	1.20717e-66	9.50699e-69
ST3GAL4	2.45664e-29	0.343475	0.475	0.13	5.04053e-25	5.40811e-69	0.589161	0.662	0.296	1.10964e-64	2.45664e-29	1.08162e-68
RAB11A	2.12707e-32	0.591469	0.915	0.783	4.36432e-28	7.12181e-69	0.580509	0.88	0.814	1.46125e-64	2.12707e-32	1.42436e-68
PLS3	1.16993e-08	0.313005	0.78	0.652	0.000240047	9.66427e-69	0.652072	0.883	0.753	1.98291e-64	1.16993e-08	1.93285e-68
KLK7	1.33152e-62	1.6159	0.881	0.329	2.73202e-58	1.51468e-68	1.24693	0.722	0.352	3.10781e-64	1.33152e-62	3.02935e-68
B3GALT4	3.06899e-68	0.3503	0.551	0.082	6.29694e-64	3.9377e-56	0.270177	0.452	0.141	8.07937e-52	3.9377e-56	6.13797e-68
H3F3A	2.42707e-29	0.434686	1	0.998	4.97986e-25	8.17594e-68	0.49106	1	0.997	1.67754e-63	2.42707e-29	1.63519e-67
FOXC1	2.92266e-08	0.338995	0.542	0.36	0.000599672	1.95675e-67	0.641987	0.732	0.419	4.01486e-63	2.92266e-08	3.9135e-67
HECTD1	7.48591e-17	0.396492	0.864	0.658	1.53596e-12	5.48406e-67	0.579106	0.873	0.781	1.12522e-62	7.48591e-17	1.09681e-66
STK24	3.69368e-13	0.350801	0.771	0.566	7.5787e-09	1.66164e-66	0.606104	0.846	0.755	3.40934e-62	3.69368e-13	3.32327e-66
TM7SF2	5.25173e-66	0.896354	0.864	0.273	1.07755e-61	8.16826e-37	0.365764	0.508	0.234	1.67596e-32	8.16826e-37	1.05035e-65
ACSL3	3.4856e-15	0.436687	0.847	0.585	7.15176e-11	1.08809e-65	0.673512	0.893	0.752	2.23254e-61	3.4856e-15	2.17618e-65
C4orf3	3.84303e-42	0.745626	0.975	0.932	7.88513e-38	1.23452e-65	0.62984	0.963	0.961	2.53298e-61	3.84303e-42	2.46903e-65
TMEM165	1.21911e-35	0.733206	0.924	0.736	2.50137e-31	1.29952e-65	0.686865	0.91	0.884	2.66635e-61	1.21911e-35	2.59904e-65
TOM1	1.14453e-19	0.314461	0.534	0.231	2.34835e-15	1.41453e-65	0.435853	0.639	0.281	2.90233e-61	1.14453e-19	2.82906e-65
RP11-532F12.5	8.28498e-34	0.487124	0.771	0.375	1.69991e-29	1.75321e-65	0.574995	0.753	0.476	3.59723e-61	8.28498e-34	3.50642e-65
CDKN1A	0.00022312	0.357821	0.847	0.771	1	4.74448e-65	1.06725	0.903	0.777	9.73473e-61	0.00022312	9.48896e-65
TOM1L2	3.24066e-16	0.347808	0.788	0.502	6.64918e-12	4.76995e-65	0.644608	0.769	0.492	9.78698e-61	3.24066e-16	9.5399e-65
ZNFX1	3.81886e-15	0.251468	0.5	0.221	7.83554e-11	1.02175e-64	0.516723	0.632	0.288	2.09642e-60	3.81886e-15	2.04349e-64
CASP4	2.4341e-33	0.587343	0.907	0.611	4.99429e-29	2.80362e-64	0.620996	0.803	0.626	5.75247e-60	2.4341e-33	5.60724e-64
TRIM38	1.38359e-11	0.269557	0.517	0.284	2.83885e-07	3.20493e-64	0.473405	0.639	0.292	6.57587e-60	1.38359e-11	6.40986e-64
ST14	1.84682e-12	0.333714	0.737	0.519	3.78931e-08	6.72954e-64	0.599672	0.796	0.601	1.38077e-59	1.84682e-12	1.34591e-63
FOXQ1	2.16708e-33	0.502638	0.72	0.283	4.44641e-29	1.24391e-63	0.600912	0.729	0.37	2.55226e-59	2.16708e-33	2.48782e-63
RNF141	1.33853e-16	0.383775	0.797	0.576	2.74639e-12	2.36294e-63	0.576278	0.809	0.624	4.84829e-59	1.33853e-16	4.72589e-63
ACSL1	2.27121e-06	0.274425	0.619	0.494	0.0466008	5.65345e-63	0.594949	0.819	0.61	1.15997e-58	2.27121e-06	1.13069e-62
CLTC	9.86886e-16	0.364012	0.924	0.788	2.02489e-11	7.10431e-63	0.604331	0.896	0.812	1.45766e-58	9.86886e-16	1.42086e-62
YTHDC1	0.00029138	0.256722	0.568	0.463	1	1.16853e-62	0.62231	0.789	0.533	2.3976e-58	0.00029138	2.33707e-62
IDH1	2.45226e-23	0.561765	0.754	0.438	5.03155e-19	1.80578e-62	0.706727	0.729	0.479	3.7051e-58	2.45226e-23	3.61156e-62
MAP1LC3B	2.64299e-13	0.393237	0.797	0.642	5.42288e-09	2.37385e-62	0.630865	0.88	0.842	4.87067e-58	2.64299e-13	4.74771e-62
JUND	7.15594e-26	0.614005	0.958	0.849	1.46826e-21	9.6346e-62	0.658863	0.953	0.948	1.97683e-57	7.15594e-26	1.92692e-61
SH3GLB2	1.45591e-26	0.423346	0.78	0.406	2.98723e-22	1.19655e-61	0.555972	0.793	0.578	2.45509e-57	1.45591e-26	2.39311e-61
SCARB2	8.2458e-08	0.260584	0.619	0.45	0.00169187	2.5316e-61	0.500363	0.789	0.536	5.19433e-57	8.2458e-08	5.06319e-61
ECM1	0.00676398	1.16327	0.314	0.252	1	4.33399e-61	1.2155	0.679	0.377	8.89248e-57	0.00676398	8.66798e-61
RERE	5.83172e-12	0.289992	0.653	0.398	1.19655e-07	1.843e-60	0.488123	0.763	0.507	3.78146e-56	5.83172e-12	3.68599e-60
MYEOV	6.63407e-08	0.308462	0.356	0.193	0.00136118	1.8676e-60	0.573109	0.669	0.359	3.83193e-56	6.63407e-08	3.73519e-60
GALNT3	3.76638e-20	0.368393	0.585	0.261	7.72787e-16	2.01257e-60	0.588586	0.749	0.497	4.12939e-56	3.76638e-20	4.02514e-60
KRT8	3.43678e-29	0.428567	0.475	0.135	7.05158e-25	2.12892e-60	0.367828	0.441	0.129	4.36812e-56	3.43678e-29	4.25784e-60
RNA28S5	0.000169216	0.34431	1	1	1	3.78697e-60	0.900432	1	1	7.7701e-56	0.000169216	7.57394e-60
VAMP8	1.76746e-51	0.854528	0.975	0.946	3.62647e-47	7.43543e-60	0.551483	0.95	0.955	1.5256e-55	1.76746e-51	1.48709e-59
YIPF3	8.8999e-11	0.293919	0.763	0.555	1.82608e-06	7.48728e-60	0.580992	0.759	0.513	1.53624e-55	8.8999e-11	1.49746e-59
ABHD5	3.23723e-31	0.389704	0.593	0.204	6.64216e-27	2.98667e-59	0.56147	0.639	0.318	6.12805e-55	3.23723e-31	5.97334e-59
SAA2	9.57354e-09	0.879782	0.237	0.092	0.00019643	3.48086e-59	1.75106	0.518	0.194	7.14202e-55	9.57354e-09	6.96171e-59
ADIRF	3.47184e-54	1.99734	0.915	0.469	7.12353e-50	3.48867e-59	1.0098	0.702	0.42	7.15805e-55	3.47184e-54	6.97733e-59
RDH10	6.6865e-09	0.338393	0.373	0.186	0.000137194	9.03646e-59	0.735424	0.599	0.278	1.8541e-54	6.6865e-09	1.80729e-58
MIEN1	2.69863e-19	0.4919	0.856	0.666	5.53704e-15	1.30717e-58	0.565781	0.906	0.868	2.68205e-54	2.69863e-19	2.61434e-58
PTPN3	2.65387e-08	0.252917	0.517	0.322	0.000544522	1.70068e-58	0.624197	0.709	0.432	3.48945e-54	2.65387e-08	3.40136e-58
SPSB3	7.22966e-18	0.369555	0.737	0.438	1.48338e-13	1.98524e-58	0.582517	0.823	0.674	4.07332e-54	7.22966e-18	3.97049e-58
BLOC1S1	3.61622e-18	0.500097	0.89	0.785	7.41977e-14	2.41621e-58	0.596158	0.87	0.883	4.95759e-54	3.61622e-18	4.83243e-58
PLEKHB2	3.67442e-09	0.311071	0.644	0.455	7.53917e-05	6.82339e-58	0.522217	0.756	0.531	1.40002e-53	3.67442e-09	1.36468e-57
KLF5	3.76254e-13	0.346878	0.941	0.872	7.71999e-09	1.45487e-57	0.563115	0.963	0.922	2.98511e-53	3.76254e-13	2.90975e-57
EPHB3	2.05957e-15	0.309485	0.627	0.357	4.22582e-11	1.58151e-57	0.586231	0.722	0.456	3.24493e-53	2.05957e-15	3.16301e-57
CHMP4C	2.40284e-26	0.457255	0.712	0.341	4.93015e-22	1.77809e-57	0.539497	0.759	0.541	3.64828e-53	2.40284e-26	3.55617e-57
MEF2D	7.34417e-10	0.265442	0.364	0.171	1.50688e-05	4.08919e-57	0.41377	0.569	0.236	8.39019e-53	7.34417e-10	8.17837e-57
RPS27L	0.0171222	0.272308	0.941	0.957	1	4.09414e-57	0.676619	0.943	0.95	8.40035e-53	0.0171222	8.18827e-57
AFF1	0.000343424	0.267979	0.305	0.201	1	8.21397e-57	0.567333	0.569	0.244	1.68534e-52	0.000343424	1.64279e-56
DOCK9	9.36051e-25	0.351246	0.61	0.245	1.92059e-20	1.1659e-56	0.478747	0.689	0.392	2.39219e-52	9.36051e-25	2.3318e-56
CD164	4.71829e-13	0.556802	0.788	0.634	9.68099e-09	1.43897e-56	0.529377	0.856	0.773	2.95248e-52	4.71829e-13	2.87794e-56
UBE2B	3.52262e-07	0.33523	0.822	0.776	0.00722772	1.47363e-56	0.53258	0.93	0.923	3.02359e-52	3.52262e-07	2.94726e-56
ARHGAP32	7.90441e-20	0.380125	0.72	0.42	1.62183e-15	1.78365e-56	0.556128	0.753	0.516	3.65969e-52	7.90441e-20	3.56729e-56
ARHGEF28	8.14653e-36	0.37678	0.517	0.134	1.67151e-31	3.56797e-56	0.48905	0.565	0.237	7.32076e-52	8.14653e-36	7.13594e-56
C10orf118	2.72306e-19	0.361425	0.729	0.427	5.58718e-15	4.78966e-56	0.463447	0.776	0.558	9.82742e-52	2.72306e-19	9.57931e-56
CRB3	2.24055e-26	0.378892	0.644	0.279	4.59717e-22	1.08248e-55	0.540476	0.753	0.541	2.22103e-51	2.24055e-26	2.16495e-55
FAM84B	1.70729e-25	0.298631	0.508	0.167	3.50301e-21	1.34893e-55	0.406244	0.615	0.29	2.76774e-51	1.70729e-25	2.69786e-55
SAR1B	1.84425e-12	0.27022	0.72	0.471	3.78404e-08	1.78e-55	0.492743	0.776	0.594	3.6522e-51	1.84425e-12	3.55999e-55
RNA18S5	2.9575e-05	0.300277	1	1	0.60682	2.18877e-55	0.604547	1	1	4.49091e-51	2.9575e-05	4.37753e-55
CNFN	2.41631e-55	1.75641	0.881	0.422	4.95778e-51	1.94593e-08	0.495821	0.572	0.511	0.000399267	1.94593e-08	4.83262e-55
TSC22D4	2.56747e-16	0.297203	0.619	0.329	5.26793e-12	2.75984e-55	0.470328	0.682	0.404	5.66265e-51	2.56747e-16	5.51969e-55
MMP24-AS1	8.63705e-10	0.283253	0.771	0.655	1.77215e-05	1.31316e-54	0.549735	0.826	0.697	2.69435e-50	8.63705e-10	2.62633e-54
TMEM219	8.82924e-15	0.403055	0.814	0.69	1.81158e-10	1.5163e-54	0.499223	0.849	0.804	3.11114e-50	8.82924e-15	3.03259e-54
SPINK5	3.79183e-54	2.41335	0.958	0.666	7.78008e-50	2.29599e-07	0.591658	0.722	0.694	0.00471091	2.29599e-07	7.58366e-54
ACTN4	3.24965e-10	0.345461	0.958	0.922	6.66763e-06	3.82666e-54	0.580928	0.946	0.916	7.85154e-50	3.24965e-10	7.65332e-54
GABARAPL2	3.22111e-25	0.559999	0.907	0.794	6.60907e-21	5.42057e-54	0.607267	0.936	0.911	1.11219e-49	3.22111e-25	1.08411e-53
PHACTR2	1.66363e-19	0.367699	0.602	0.303	3.41344e-15	5.55885e-54	0.547204	0.679	0.383	1.14057e-49	1.66363e-19	1.11177e-53
RANBP9	1.66819e-30	0.422756	0.653	0.255	3.42278e-26	9.54156e-54	0.424631	0.666	0.379	1.95774e-49	1.66819e-30	1.90831e-53
ACTR2	1.39876e-07	0.254375	0.805	0.735	0.00286997	1.25767e-53	0.477212	0.886	0.792	2.58048e-49	1.39876e-07	2.51533e-53
ATP6V1G1	2.95786e-53	0.864118	0.992	0.947	6.06895e-49	1.85059e-45	0.516028	0.953	0.974	3.79704e-41	1.85059e-45	5.91573e-53
TRIP10	4.10449e-26	0.365229	0.61	0.241	8.42159e-22	1.5506e-52	0.543517	0.696	0.433	3.18152e-48	4.10449e-26	3.1012e-52
OXR1	1.00813e-16	0.352542	0.72	0.46	2.06849e-12	1.97367e-52	0.544657	0.796	0.657	4.04959e-48	1.00813e-16	3.94735e-52
WHSC1L1	8.01862e-09	0.25971	0.746	0.602	0.000164526	2.13015e-52	0.489605	0.863	0.74	4.37064e-48	8.01862e-09	4.26029e-52
ZNF217	9.64451e-16	0.288179	0.525	0.233	1.97886e-11	2.79479e-52	0.511699	0.635	0.337	5.73435e-48	9.64451e-16	5.58958e-52
PRR13	1.87942e-14	0.293788	0.78	0.539	3.8562e-10	2.08039e-51	0.479956	0.793	0.656	4.26854e-47	1.87942e-14	4.16077e-51
NDFIP1	5.90039e-10	0.260778	0.754	0.562	1.21064e-05	2.44027e-51	0.496407	0.823	0.703	5.00694e-47	5.90039e-10	4.88053e-51
FAM83A	1.09355e-34	0.838806	0.949	0.809	2.24376e-30	3.15636e-51	0.852532	0.863	0.869	6.47622e-47	1.09355e-34	6.31272e-51
ADRBK1	1.6557e-10	0.286199	0.678	0.477	3.39716e-06	4.30646e-51	0.554042	0.796	0.64	8.83599e-47	1.6557e-10	8.61292e-51
AKAP9	5.78869e-08	0.250784	0.881	0.817	0.00118772	5.07702e-51	0.47992	0.886	0.84	1.0417e-46	5.78869e-08	1.0154e-50
MALL	5.31636e-51	1.11306	0.915	0.507	1.09081e-46	5.22693e-48	0.794326	0.779	0.671	1.07246e-43	5.22693e-48	1.06327e-50
UNC93B1	6.76302e-20	0.335639	0.466	0.171	1.38764e-15	1.71338e-50	0.379022	0.515	0.212	3.51551e-46	6.76302e-20	3.42676e-50
RP11-622K12.1	4.14847e-21	0.463712	0.915	0.786	8.51183e-17	1.77142e-50	0.593162	0.896	0.858	3.63459e-46	4.14847e-21	3.54283e-50
OXSR1	2.56905e-09	0.318543	0.483	0.293	5.27118e-05	2.17371e-50	0.471064	0.679	0.405	4.46001e-46	2.56905e-09	4.34741e-50
RASSF7	3.38192e-15	0.342236	0.737	0.481	6.93903e-11	2.29983e-50	0.50913	0.783	0.63	4.71879e-46	3.38192e-15	4.59966e-50
ZFAND5	1.28793e-05	0.270531	0.576	0.451	0.264257	2.7722e-50	0.512643	0.786	0.608	5.68799e-46	1.28793e-05	5.54439e-50
NIPAL3	5.99084e-22	0.389511	0.636	0.305	1.2292e-17	7.69341e-50	0.417426	0.662	0.396	1.57853e-45	5.99084e-22	1.53868e-49
PTBP3	1.38158e-09	0.274926	0.78	0.614	2.83473e-05	1.50087e-49	0.492009	0.853	0.763	3.07948e-45	1.38158e-09	3.00173e-49
STK39	4.31248e-16	0.300172	0.449	0.185	8.84835e-12	1.74251e-49	0.344496	0.525	0.218	3.57528e-45	4.31248e-16	3.48502e-49
ACADM	6.82201e-25	0.634704	0.737	0.411	1.39974e-20	3.61299e-49	0.772119	0.739	0.571	7.41313e-45	6.82201e-25	7.22598e-49
RNF11	4.29994e-12	0.263392	0.636	0.393	8.82262e-08	4.58703e-49	0.471466	0.736	0.503	9.41167e-45	4.29994e-12	9.17406e-49
SRSF5	1.40651e-12	0.303799	0.907	0.818	2.88588e-08	1.4614e-48	0.49256	0.906	0.898	2.9985e-44	1.40651e-12	2.92279e-48
ARHGAP27	6.40135e-20	0.288814	0.525	0.201	1.31343e-15	1.88827e-48	0.420793	0.612	0.335	3.87436e-44	6.40135e-20	3.77655e-48
OPTN	7.94647e-11	0.428103	0.847	0.731	1.63046e-06	3.00992e-48	0.612092	0.843	0.745	6.17576e-44	7.94647e-11	6.01985e-48
C10orf54	1.40048e-19	0.400909	0.72	0.411	2.8735e-15	3.09085e-48	0.644197	0.722	0.521	6.3418e-44	1.40048e-19	6.1817e-48
CTTNBP2NL	5.9322e-10	0.264034	0.576	0.352	1.21717e-05	3.51959e-48	0.461448	0.672	0.428	7.2215e-44	5.9322e-10	7.03919e-48
ZNF91	5.62584e-22	0.409782	0.695	0.353	1.15431e-17	4.37921e-48	0.440655	0.635	0.355	8.98526e-44	5.62584e-22	8.75842e-48
PEA15	7.43988e-20	0.276283	0.627	0.295	1.52651e-15	8.64573e-48	0.530551	0.709	0.502	1.77393e-43	7.43988e-20	1.72915e-47
ACBD3	3.1243e-09	0.286889	0.754	0.603	6.41044e-05	9.69645e-48	0.478881	0.799	0.705	1.98952e-43	3.1243e-09	1.93929e-47
PVRL2	1.94054e-22	0.357023	0.712	0.359	3.98161e-18	1.33744e-47	0.403988	0.612	0.317	2.74417e-43	1.94054e-22	2.67489e-47
STRN	1.58805e-19	0.306198	0.576	0.263	3.25835e-15	1.38693e-47	0.461438	0.662	0.4	2.8457e-43	1.58805e-19	2.77386e-47
PDXDC1	4.21328e-10	0.292451	0.636	0.413	8.64481e-06	1.47746e-47	0.411619	0.716	0.467	3.03146e-43	4.21328e-10	2.95492e-47
WIPI1	5.24488e-16	0.280861	0.525	0.242	1.07614e-11	1.62723e-47	0.319619	0.518	0.216	3.33875e-43	5.24488e-16	3.25446e-47
C15orf52	2.62697e-19	0.262641	0.449	0.164	5.39002e-15	2.06061e-47	0.3788	0.525	0.226	4.22797e-43	2.62697e-19	4.12123e-47
PITX1	5.62362e-45	1.12706	0.932	0.799	1.15385e-40	3.86101e-47	0.702734	0.903	0.91	7.92203e-43	5.62362e-45	7.72203e-47
KIAA1522	9.05375e-15	0.294417	0.661	0.382	1.85765e-10	9.21286e-47	0.473592	0.742	0.56	1.89029e-42	9.05375e-15	1.84257e-46
GOLGA2	8.93796e-21	0.392534	0.847	0.59	1.83389e-16	1.40973e-46	0.442097	0.763	0.61	2.89248e-42	8.93796e-21	2.81946e-46
ZNF83	2.23249e-24	0.341682	0.441	0.134	4.58062e-20	2.10519e-46	0.334188	0.415	0.142	4.31943e-42	2.23249e-24	4.21038e-46
TMPRSS4	3.88781e-35	0.52752	0.559	0.167	7.977e-31	4.55245e-46	0.560891	0.639	0.376	9.34072e-42	3.88781e-35	9.1049e-46
VTI1B	7.13816e-21	0.390129	0.881	0.668	1.46461e-16	5.00836e-46	0.456131	0.833	0.759	1.02762e-41	7.13816e-21	1.00167e-45
GABRE	5.78169e-26	0.476492	0.669	0.315	1.18629e-21	5.04489e-46	0.460722	0.572	0.276	1.03511e-41	5.78169e-26	1.00898e-45
ATP6V0B	1.33213e-22	0.463854	0.975	0.951	2.73326e-18	3.50457e-45	0.457793	0.973	0.974	7.19067e-41	1.33213e-22	7.00913e-45
RAB25	3.74467e-45	0.811019	0.958	0.814	7.68332e-41	3.34844e-14	0.30841	0.883	0.908	6.87034e-10	3.34844e-14	7.48934e-45
CHMP2A	1.65868e-08	0.295322	0.907	0.909	0.000340328	9.00449e-45	0.45024	0.88	0.862	1.84754e-40	1.65868e-08	1.8009e-44
DNAJC5	6.70232e-13	0.330141	0.703	0.453	1.37518e-08	1.51796e-44	0.453351	0.739	0.558	3.11455e-40	6.70232e-13	3.03592e-44
RMND5B	9.28292e-13	0.26712	0.483	0.237	1.90467e-08	2.18861e-44	0.416146	0.609	0.358	4.49058e-40	9.28292e-13	4.37721e-44
INADL	2.25578e-13	0.302172	0.703	0.443	4.62841e-09	2.34135e-44	0.468464	0.739	0.574	4.80398e-40	2.25578e-13	4.6827e-44
ARF6	3.22006e-15	0.3932	0.737	0.509	6.60692e-11	3.15575e-44	0.515947	0.813	0.73	6.47496e-40	3.22006e-15	6.31149e-44
CD82	1.12617e-27	0.601582	0.89	0.594	2.31068e-23	4.29486e-44	0.517426	0.823	0.736	8.81219e-40	1.12617e-27	8.58972e-44
2020-09-08	1.73797e-13	0.268325	0.508	0.256	3.56596e-09	4.9628e-44	0.435256	0.595	0.318	1.01827e-39	1.73797e-13	9.92561e-44
TET2	9.75233e-13	0.303496	0.576	0.339	2.00098e-08	6.37687e-43	0.40645	0.645	0.396	1.30841e-38	9.75233e-13	1.27537e-42
BACE2	1.05086e-13	0.320748	0.619	0.36	2.15615e-09	1.04022e-42	0.479859	0.729	0.533	2.13432e-38	1.05086e-13	2.08044e-42
DTX2	6.12833e-17	0.278587	0.61	0.307	1.25741e-12	1.35596e-42	0.446114	0.585	0.323	2.78216e-38	6.12833e-17	2.71192e-42
KCNK1	1.42759e-11	0.297462	0.576	0.331	2.92912e-07	1.71599e-42	0.435042	0.666	0.432	3.52087e-38	1.42759e-11	3.43198e-42
PDCD6IP	2.43678e-12	0.281384	0.864	0.678	4.99978e-08	2.47362e-42	0.449568	0.843	0.79	5.07538e-38	2.43678e-12	4.94725e-42
RRBP1	1.46156e-11	0.331383	0.822	0.698	2.99882e-07	3.38325e-42	0.469615	0.783	0.678	6.94176e-38	1.46156e-11	6.7665e-42
OBFC1	5.93886e-42	0.694451	0.831	0.384	1.21854e-37	3.65004e-18	0.373824	0.612	0.573	7.48916e-14	3.65004e-18	1.18777e-41
S100A12	1.07106e-41	0.922598	0.551	0.139	2.19759e-37	1.48615e-09	0.333178	0.298	0.182	3.04928e-05	1.48615e-09	2.14211e-41
COPZ1	2.87848e-10	0.273813	0.788	0.636	5.90606e-06	2.82692e-41	0.418617	0.823	0.743	5.80028e-37	2.87848e-10	5.65385e-41
ABCD3	5.99242e-28	0.419097	0.712	0.342	1.22953e-23	4.37089e-41	0.368471	0.629	0.376	8.96819e-37	5.99242e-28	8.74178e-41
KLK5	9.82628e-30	1.19979	0.788	0.45	2.01616e-25	5.20014e-41	0.574013	0.411	0.15	1.06696e-36	9.82628e-30	1.04003e-40
ARHGAP5	6.05579e-06	0.260216	0.72	0.592	0.124253	8.45727e-41	0.456612	0.819	0.728	1.73526e-36	6.05579e-06	1.69145e-40
RER1	9.26687e-11	0.309247	0.881	0.811	1.90138e-06	3.60118e-40	0.463572	0.853	0.891	7.38889e-36	9.26687e-11	7.20235e-40
ZNF503	9.33322e-18	0.438303	0.729	0.433	1.91499e-13	3.75202e-40	0.533495	0.632	0.408	7.6984e-36	9.33322e-18	7.50404e-40
PDZK1IP1	6.92255e-40	0.53539	0.669	0.211	1.42037e-35	3.56025e-30	0.522544	0.522	0.265	7.30491e-26	3.56025e-30	1.38451e-39
NCOA3	6.06924e-12	0.291094	0.669	0.422	1.24529e-07	1.34619e-39	0.453024	0.753	0.605	2.76211e-35	6.06924e-12	2.69238e-39
CXXC5	8.83156e-38	0.551874	0.814	0.388	1.81206e-33	1.66761e-39	0.454622	0.739	0.624	3.42161e-35	8.83156e-38	3.33523e-39
KCTD3	6.79252e-16	0.260196	0.466	0.193	1.39369e-11	1.96036e-39	0.372193	0.579	0.327	4.02226e-35	6.79252e-16	3.92071e-39
TGFA	1.02925e-22	0.277455	0.466	0.15	2.11182e-18	2.75802e-39	0.332893	0.538	0.277	5.65891e-35	1.02925e-22	5.51604e-39
CLOCK	8.06494e-05	0.254139	0.441	0.341	1	3.14108e-39	0.582341	0.679	0.496	6.44487e-35	8.06494e-05	6.28216e-39
USP46	1.01803e-19	0.272355	0.61	0.28	2.08879e-15	5.21528e-39	0.38574	0.589	0.343	1.07007e-34	1.01803e-19	1.04306e-38
TRIM16	9.48405e-15	0.410729	0.661	0.396	1.94594e-10	5.33912e-39	0.46807	0.672	0.484	1.09548e-34	9.48405e-15	1.06782e-38
C2orf54	5.47582e-39	0.4005	0.492	0.115	1.12353e-34	4.35533e-36	0.346652	0.428	0.175	8.93626e-32	4.35533e-36	1.09516e-38
SAP18	2.7924e-10	0.274731	0.966	0.955	5.72944e-06	8.62855e-39	0.415971	0.96	0.972	1.77041e-34	2.7924e-10	1.72571e-38
GFPT1	1.52847e-14	0.264537	0.483	0.216	3.13611e-10	7.71291e-38	0.394781	0.575	0.319	1.58254e-33	1.52847e-14	1.54258e-37
REL	1.7258e-08	0.270255	0.602	0.399	0.0003541	8.07326e-38	0.452493	0.712	0.527	1.65647e-33	1.7258e-08	1.61465e-37
TSTD1	5.09295e-33	0.638812	0.924	0.805	1.04497e-28	2.97975e-37	0.440893	0.926	0.959	6.11384e-33	5.09295e-33	5.95949e-37
ERBB2	1.79105e-34	0.439622	0.695	0.277	3.67488e-30	5.72606e-37	0.366184	0.612	0.394	1.17487e-32	1.79105e-34	1.14521e-36
SMAGP	2.01854e-28	0.574826	0.822	0.521	4.14163e-24	1.07911e-36	0.414156	0.799	0.732	2.21413e-32	2.01854e-28	2.15823e-36
ICMT	8.13963e-15	0.298428	0.72	0.445	1.67009e-10	1.6302e-36	0.396697	0.736	0.592	3.34485e-32	8.13963e-15	3.2604e-36
C11orf31	2.03372e-14	0.359961	0.915	0.84	4.17279e-10	1.80041e-36	0.371486	0.913	0.938	3.69408e-32	2.03372e-14	3.60082e-36
WWC1	8.01861e-15	0.26617	0.483	0.219	1.64526e-10	2.60811e-36	0.391127	0.532	0.287	5.35133e-32	8.01861e-15	5.21623e-36
MARK2	1.31689e-17	0.329805	0.797	0.557	2.702e-13	3.87892e-36	0.413846	0.766	0.653	7.95876e-32	1.31689e-17	7.75783e-36
DENND4C	1.4127e-09	0.251868	0.559	0.355	2.89857e-05	4.88042e-36	0.383001	0.622	0.404	1.00136e-31	1.4127e-09	9.76083e-36
FAM63B	4.63406e-13	0.262391	0.61	0.365	9.50817e-09	5.7763e-36	0.422402	0.709	0.513	1.18518e-31	4.63406e-13	1.15526e-35
NUP50	4.33169e-19	0.39382	0.72	0.434	8.88777e-15	1.34617e-35	0.397414	0.709	0.551	2.76207e-31	4.33169e-19	2.69234e-35
RAB5A	3.91115e-16	0.293537	0.636	0.337	8.02489e-12	1.58452e-35	0.358905	0.679	0.489	3.25112e-31	3.91115e-16	3.16904e-35
S100A8	2.12117e-35	1.69894	1	0.994	4.35222e-31	0.462475	0.43176	0.94	0.975	1	0.462475	4.24234e-35
GRN	2.02871e-22	0.452532	0.975	0.966	4.16251e-18	3.37107e-35	0.401284	0.906	0.942	6.91675e-31	2.02871e-22	6.74213e-35
RNF144B	3.90523e-14	0.276875	0.492	0.24	8.01275e-10	4.98531e-35	0.418377	0.642	0.447	1.02289e-30	3.90523e-14	9.97062e-35
TMEM238	2.73773e-34	0.592596	0.958	0.737	5.61727e-30	6.67437e-27	0.395332	0.846	0.913	1.36945e-22	6.67437e-27	5.47546e-34
CANT1	2.86155e-22	0.339421	0.644	0.296	5.87132e-18	4.02855e-34	0.298863	0.575	0.336	8.26578e-30	2.86155e-22	8.0571e-34
ATP6V0E1	7.92953e-13	0.305505	0.983	0.957	1.62698e-08	4.7266e-34	0.330046	0.96	0.975	9.69804e-30	7.92953e-13	9.4532e-34
AHNAK	9.00713e-18	0.441159	0.983	0.989	1.84808e-13	5.24171e-34	0.448366	0.96	0.984	1.07549e-29	9.00713e-18	1.04834e-33
UBALD2	3.85882e-09	0.266043	0.619	0.408	7.91752e-05	1.06661e-33	0.482664	0.776	0.675	2.18847e-29	3.85882e-09	2.13322e-33
ANKRD9	1.82559e-13	0.27475	0.568	0.309	3.74574e-09	1.60386e-33	0.379598	0.672	0.516	3.2908e-29	1.82559e-13	3.20772e-33
SETD7	2.75455e-11	0.252865	0.585	0.37	5.65178e-07	1.2059e-32	0.407345	0.686	0.532	2.47426e-28	2.75455e-11	2.41179e-32
H1FX	0.00480057	0.271559	0.737	0.657	1	5.58715e-32	0.640279	0.87	0.847	1.14637e-27	0.00480057	1.11743e-31
MT-ND2	2.50871e-11	0.294852	1	0.999	5.14738e-07	7.12995e-32	0.366543	1	0.999	1.46292e-27	2.50871e-11	1.42599e-31
GAN	2.54118e-31	0.846203	0.746	0.429	5.21398e-27	1.17292e-31	0.416021	0.639	0.465	2.40659e-27	2.54118e-31	2.34584e-31
EFCAB14	1.24942e-13	0.280352	0.703	0.441	2.56357e-09	1.20953e-31	0.384857	0.696	0.569	2.48171e-27	1.24942e-13	2.41906e-31
SLFN5	1.83212e-31	0.355536	0.576	0.175	3.75914e-27	6.76803e-23	0.283645	0.455	0.256	1.38866e-18	6.76803e-23	3.66423e-31
VAPA	2.2031e-16	0.332879	0.983	0.939	4.52032e-12	1.9049e-31	0.326964	0.943	0.969	3.90848e-27	2.2031e-16	3.80981e-31
ANXA3	1.40585e-17	0.385562	0.441	0.163	2.88453e-13	2.70531e-31	0.401552	0.545	0.289	5.55075e-27	1.40585e-17	5.41061e-31
MAPK13	1.52399e-20	0.344703	0.669	0.345	3.12692e-16	2.9643e-31	0.359259	0.686	0.517	6.08214e-27	1.52399e-20	5.92859e-31
MARCKS	2.34427e-11	0.437988	0.797	0.706	4.80997e-07	3.44494e-31	0.538898	0.846	0.877	7.06833e-27	2.34427e-11	6.88988e-31
IFI27	4.45625e-18	0.672254	0.263	0.065	9.14333e-14	7.19023e-31	0.868483	0.425	0.188	1.47529e-26	4.45625e-18	1.43805e-30
C19orf33	3.49339e-16	0.478503	0.941	0.955	7.16773e-12	1.22431e-30	0.401233	0.89	0.934	2.51203e-26	3.49339e-16	2.44861e-30
PEPD	5.89232e-11	0.343166	0.661	0.486	1.20899e-06	1.61884e-30	0.374213	0.632	0.456	3.32154e-26	5.89232e-11	3.23768e-30
LINC00969	9.68883e-12	0.285813	0.644	0.422	1.98796e-07	3.07171e-30	0.408813	0.639	0.474	6.30253e-26	9.68883e-12	6.14341e-30
CCNDBP1	2.67489e-11	0.255084	0.61	0.368	5.48833e-07	3.40156e-30	0.309994	0.625	0.44	6.97931e-26	2.67489e-11	6.80311e-30
GGT6	6.35613e-29	0.28216	0.492	0.141	1.30415e-24	1.03589e-29	0.265689	0.445	0.219	2.12544e-25	6.35613e-29	2.07179e-29
SOCS6	2.13995e-18	0.293366	0.534	0.231	4.39074e-14	1.3932e-29	0.288999	0.515	0.295	2.85858e-25	2.13995e-18	2.78641e-29
UGP2	4.05499e-11	0.3238	0.746	0.579	8.32003e-07	1.69374e-29	0.351555	0.732	0.615	3.47522e-25	4.05499e-11	3.38748e-29
SBDS	2.34749e-08	0.284212	0.737	0.608	0.000481659	1.5619e-28	0.38982	0.826	0.826	3.20471e-24	2.34749e-08	3.12381e-28
CHMP2B	5.26691e-11	0.25471	0.712	0.489	1.08066e-06	1.95907e-28	0.380738	0.726	0.654	4.01962e-24	5.26691e-11	3.91814e-28
TACC2	5.64364e-17	0.360155	0.695	0.42	1.15796e-12	7.34727e-28	0.381579	0.645	0.527	1.50751e-23	5.64364e-17	1.46945e-27
BNIP3L	1.39465e-11	0.27485	0.78	0.597	2.86155e-07	3.8789e-27	0.330918	0.776	0.685	7.95872e-23	1.39465e-11	7.7578e-27
UGCG	9.51826e-27	0.352395	0.568	0.208	1.95296e-22	2.16204e-21	0.312985	0.545	0.376	4.43607e-17	2.16204e-21	1.90365e-26
NR2F6	1.85247e-26	0.482035	0.898	0.75	3.8009e-22	2.53883e-22	0.324359	0.846	0.903	5.20916e-18	2.53883e-22	3.70494e-26
UACA	1.0827e-12	0.273522	0.508	0.27	2.22149e-08	3.14734e-26	0.305221	0.548	0.344	6.45771e-22	1.0827e-12	6.29468e-26
GTF2A2	8.95623e-26	0.598167	0.898	0.754	1.83764e-21	7.02448e-22	0.43408	0.863	0.917	1.44128e-17	7.02448e-22	1.79125e-25
ARRDC3	9.99344e-26	0.326686	0.525	0.175	2.05045e-21	2.65204e-24	0.321431	0.358	0.164	5.44146e-20	2.65204e-24	1.99869e-25
SYT8	1.24337e-25	0.735675	0.898	0.698	2.55115e-21	0.000349259	0.254111	0.582	0.571	1	0.000349259	2.48674e-25
PEG10	1.63928e-05	0.670917	0.229	0.115	0.336347	1.68585e-25	1.25683	0.395	0.197	3.45903e-21	1.63928e-05	3.3717e-25
ZMYND8	7.91353e-13	0.336267	0.686	0.454	1.6237e-08	2.95306e-25	0.373329	0.642	0.519	6.05909e-21	7.91353e-13	5.90613e-25
HAGH	2.06553e-14	0.274921	0.72	0.431	4.23806e-10	3.82414e-25	0.330483	0.699	0.627	7.84636e-21	2.06553e-14	7.64827e-25
WDR26	3.73956e-19	0.378036	0.644	0.339	7.67283e-15	8.70318e-25	0.338683	0.602	0.448	1.78572e-20	3.73956e-19	1.74064e-24
GOLGA4	5.66559e-15	0.331458	0.975	0.915	1.16247e-10	9.40707e-25	0.29737	0.923	0.944	1.93014e-20	5.66559e-15	1.88141e-24
PTPN13	1.25695e-07	0.310768	0.712	0.57	0.00257901	1.12594e-24	0.564905	0.669	0.592	2.3102e-20	1.25695e-07	2.25188e-24
DHRS3	1.28306e-24	0.399842	0.525	0.184	2.63259e-20	1.26019e-11	0.261169	0.391	0.276	2.58567e-07	1.26019e-11	2.56613e-24
ZKSCAN1	9.33996e-14	0.35414	0.898	0.735	1.91637e-09	1.0221e-23	0.339223	0.766	0.733	2.09714e-19	9.33996e-14	2.04419e-23
CMPK1	2.2577e-11	0.262969	0.737	0.557	4.63236e-07	1.5831e-23	0.319138	0.766	0.759	3.2482e-19	2.2577e-11	3.16619e-23
FOXD1	3.02882e-14	0.335957	0.475	0.231	6.21454e-10	3.14871e-23	0.275523	0.485	0.303	6.46052e-19	3.02882e-14	6.29742e-23
DAAM1	5.8893e-11	0.317298	0.881	0.772	1.20837e-06	1.55546e-22	0.312394	0.813	0.803	3.19148e-18	5.8893e-11	3.11091e-22
RAB9A	2.63258e-08	0.253051	0.593	0.412	0.000540152	3.41429e-22	0.374685	0.666	0.614	7.00545e-18	2.63258e-08	6.82858e-22
RNF19A	2.84299e-17	0.404518	0.78	0.519	5.83324e-13	5.92478e-22	0.388839	0.702	0.657	1.21565e-17	2.84299e-17	1.18496e-21
TSPAN3	1.04318e-21	0.426608	0.839	0.622	2.14041e-17	8.36064e-22	0.364416	0.702	0.653	1.71544e-17	1.04318e-21	1.67213e-21
CMAS	1.78837e-08	0.255609	0.661	0.464	0.000366938	8.84805e-22	0.366176	0.672	0.608	1.81544e-17	1.78837e-08	1.76961e-21
SHB	1.32346e-10	0.255767	0.593	0.352	2.71548e-06	1.47652e-21	0.336575	0.599	0.459	3.02952e-17	1.32346e-10	2.95303e-21
HINT3	4.17075e-13	0.250561	0.424	0.188	8.55755e-09	1.76841e-21	0.258086	0.495	0.311	3.62843e-17	4.17075e-13	3.53682e-21
AAK1	1.61629e-17	0.332194	0.661	0.374	3.31631e-13	3.80538e-21	0.294076	0.528	0.368	7.80788e-17	1.61629e-17	7.61076e-21
CUL3	5.02905e-12	0.282415	0.712	0.482	1.03186e-07	3.9968e-21	0.351745	0.682	0.615	8.20064e-17	5.02905e-12	7.99361e-21
DYNLT1	7.38656e-12	0.352875	0.941	0.918	1.51557e-07	5.41339e-20	0.309088	0.906	0.964	1.11072e-15	7.38656e-12	1.08268e-19
IER2	1.18248e-08	0.307264	0.847	0.743	0.000242621	6.66577e-20	0.347457	0.9	0.892	1.36768e-15	1.18248e-08	1.33315e-19
EPN3	3.50349e-14	0.325471	0.653	0.396	7.18846e-10	5.85575e-19	0.290938	0.579	0.448	1.20148e-14	3.50349e-14	1.17115e-18
SPINT2	8.17213e-19	0.414917	0.966	0.953	1.67676e-14	3.99302e-18	0.316431	0.896	0.96	8.19289e-14	3.99302e-18	1.63443e-18
GSN	0.000130502	0.273126	0.847	0.797	1	1.17265e-18	0.391753	0.786	0.73	2.40605e-14	0.000130502	2.34531e-18
SPRR2D	0.175186	0.826076	0.178	0.143	1	1.62273e-18	0.769021	0.472	0.289	3.32953e-14	0.175186	3.24547e-18
STARD10	8.73287e-18	0.440781	0.873	0.827	1.79181e-13	2.42119e-18	0.280849	0.853	0.888	4.9678e-14	8.73287e-18	4.84238e-18
CD2AP	5.73746e-18	0.306683	0.746	0.458	1.17721e-13	1.47827e-16	0.284992	0.625	0.565	3.03311e-12	1.47827e-16	1.14749e-17
ACAA1	1.42614e-11	0.38408	0.754	0.574	2.92615e-07	3.54566e-17	0.306563	0.635	0.559	7.27499e-13	1.42614e-11	7.09132e-17
GSTK1	6.32166e-17	0.513191	0.881	0.763	1.29708e-12	4.76479e-10	0.331232	0.722	0.822	9.77641e-06	4.76479e-10	1.26433e-16
RASEF	9.13183e-14	0.254945	0.364	0.136	1.87367e-09	1.17007e-16	0.262351	0.441	0.292	2.40075e-12	9.13183e-14	2.34014e-16
DBP	3.68124e-12	0.321072	0.534	0.301	7.55317e-08	2.42119e-16	0.336757	0.512	0.375	4.96779e-12	3.68124e-12	4.84237e-16
GLRX	2.46057e-16	0.268193	0.331	0.105	5.0486e-12	1.3554e-12	0.267617	0.301	0.17	2.78101e-08	1.3554e-12	4.92114e-16
EPAS1	1.14981e-10	0.26516	0.729	0.506	2.35918e-06	3.80052e-16	0.277265	0.689	0.631	7.7979e-12	1.14981e-10	7.60104e-16
BCAT1	1.38365e-15	0.343316	0.424	0.167	2.83897e-11	1.56632e-13	0.29925	0.462	0.331	3.21378e-09	1.56632e-13	2.7673e-15
C3	0.000104544	0.308386	0.254	0.143	1	1.8379e-15	0.539487	0.401	0.249	3.77101e-11	0.000104544	3.67581e-15
HM13	1.24054e-07	0.290954	0.763	0.659	0.00254535	2.92115e-15	0.299135	0.769	0.798	5.99362e-11	1.24054e-07	5.8423e-15
PROM2	2.51182e-09	0.287879	0.873	0.743	5.15376e-05	5.57942e-15	0.314872	0.759	0.819	1.14478e-10	2.51182e-09	1.11588e-14
TMEM54	3.99921e-09	0.335549	0.924	0.903	8.20557e-05	2.17179e-14	0.254764	0.893	0.935	4.45609e-10	3.99921e-09	4.34359e-14
BCYRN1	1.08263e-07	0.425107	0.398	0.216	0.00222134	1.85636e-13	0.283925	0.278	0.141	3.80889e-09	1.08263e-07	3.71273e-13
ILVBL	4.08858e-10	0.289275	0.644	0.421	8.38895e-06	2.21586e-13	0.317851	0.528	0.466	4.54651e-09	4.08858e-10	4.43172e-13
KLF3	1.70778e-05	0.284644	0.712	0.634	0.350403	5.05481e-13	0.271402	0.766	0.784	1.03715e-08	1.70778e-05	1.01096e-12
HILPDA	6.18311e-10	0.251224	0.619	0.402	1.26865e-05	0.000790697	0.271849	0.515	0.556	1	0.000790697	1.23662e-09
CDC42EP3	2.60351e-09	0.486121	0.534	0.349	5.34188e-05	1.28574e-06	0.361996	0.475	0.467	0.0263809	1.28574e-06	5.20702e-09
SAA1	1.80165e-06	0.259891	0.322	0.578	0.0369662	0.00178709	1.19624	0.579	0.679	1	0.00178709	3.60329e-06
