# Supplementary material for: Single cell transcriptomic analysis of HPV16-infected epithelium identifies a keratinocyte subpopulation implicated in cancer
Source: Nat Commun. 2023 Apr 8;14:1975. doi: 10.1038/s41467-023-37377-0 (PMC10082832; doi:10.1038/s41467-023-37377-0)
Supplement: Supplementary file 7 — Supplementary Data 4 [file 41467_2023_37377_MOESM7_ESM.xlsx]

## Sheet: C9 Ontology 
Statistical test: Calculated within g:Profiler using their g:GOSt tailor-made algorithm, detailed in Methods
Term ID	Description	p.Value	FDR	Genes
GO:0070062	extracellular exosome	1.49378e-24	1.49378e-24	ATP6V0A4,CEACAM5,PSCA,GPRC5A,LCN2,BCAS1,NDRG2,KRT7,SLC6A14,MUC4,SPRR3,LGALS3,SCEL,TACSTD2,TAX1BP1,STEAP4,SPINT1,S100P,KRT13,SCNN1A,ANXA11,MYH14,A2ML1,UBC,C1ORF116,MUC16,CLIC3,MUC1,PPL,PRSS8,NAMPT,SERINC2,EZR,GDPD3,AZGP1,FUT3,MAL2,SQSTM1,TMBIM1,TINAGL1,CTSD,HIST1H2AC,ANXA1,ASAH1,MYO5B,CHMP1B,QSOX1,UBL3,WASL,MYO6,SDCBP2,GCNT3,B4GALT1,PARD6B,PLSCR1,TMEM59,EPS8L1,SLK,H2AFJ,METRNL,CTSA,GLUL,NCCRP1,KRT…
GO:0031982	vesicle	1.04746e-23	1.04746e-23	ATP6V0A4,CEACAM5,SPNS2,CEACAM6,PSCA,GPRC5A,LCN2,BCAS1,TIMP2,NDRG2,KRT7,SLC6A14,RAB11FIP1,MUC4,SPRR3,LGALS3,SCEL,TACSTD2,TAX1BP1,STEAP4,SPINT1,S100P,KRT13,SCNN1A,ANXA11,MYH14,A2ML1,UBC,C1ORF116,MUC16,TP53INP2,CLIC3,MUC1,ANXA9,PPL,PRSS8,NAMPT,SERINC2,EZR,RND3,GDPD3,AZGP1,SMIM22,FUT3,MAL2,ATP10B,SQSTM1,TMBIM1,TINAGL1,CTSD,HIST1H2AC,ANXA1,CLINT1,ASAH1,MYO5B,CHMP1B,QSOX1,UBL3,WASL,BCL2L1,MYO6,SDCBP2,G…
GO:1903561	extracellular vesicle	3.3111e-23	3.3111e-23	ATP6V0A4,CEACAM5,PSCA,GPRC5A,LCN2,BCAS1,NDRG2,KRT7,SLC6A14,MUC4,SPRR3,LGALS3,SCEL,TACSTD2,TAX1BP1,STEAP4,SPINT1,S100P,KRT13,SCNN1A,ANXA11,MYH14,A2ML1,UBC,C1ORF116,MUC16,CLIC3,MUC1,PPL,PRSS8,NAMPT,SERINC2,EZR,GDPD3,AZGP1,FUT3,MAL2,SQSTM1,TMBIM1,TINAGL1,CTSD,HIST1H2AC,ANXA1,ASAH1,MYO5B,CHMP1B,QSOX1,UBL3,WASL,MYO6,SDCBP2,GCNT3,B4GALT1,PARD6B,PLSCR1,TMEM59,EPS8L1,SLK,H2AFJ,METRNL,CTSA,GLUL,NCCRP1,KRT…
GO:0043230	extracellular organelle	3.64334e-23	3.64334e-23	ATP6V0A4,CEACAM5,PSCA,GPRC5A,LCN2,BCAS1,NDRG2,KRT7,SLC6A14,MUC4,SPRR3,LGALS3,SCEL,TACSTD2,TAX1BP1,STEAP4,SPINT1,S100P,KRT13,SCNN1A,ANXA11,MYH14,A2ML1,UBC,C1ORF116,MUC16,CLIC3,MUC1,PPL,PRSS8,NAMPT,SERINC2,EZR,GDPD3,AZGP1,FUT3,MAL2,SQSTM1,TMBIM1,TINAGL1,CTSD,HIST1H2AC,ANXA1,ASAH1,MYO5B,CHMP1B,QSOX1,UBL3,WASL,MYO6,SDCBP2,GCNT3,B4GALT1,PARD6B,PLSCR1,TMEM59,EPS8L1,SLK,H2AFJ,METRNL,CTSA,GLUL,NCCRP1,KRT…
GO:0005615	extracellular space	2.44943e-15	2.44943e-15	ATP6V0A4,CEACAM5,PDE4C,CEACAM6,PSCA,GPRC5A,LCN2,BCAS1,TIMP2,NDRG2,KRT7,SLC6A14,MUC4,SPRR3,LGALS3,SCEL,TACSTD2,TAX1BP1,STEAP4,SPINT1,S100P,KRT13,FAM3D,SCNN1A,ANXA11,MYH14,A2ML1,UBC,C1ORF116,MUC16,CLIC3,MUC1,LGALS9,ANXA9,PPL,PRSS8,NAMPT,SERINC2,EZR,GDPD3,AZGP1,FUT3,ERBB3,MAL2,SQSTM1,TMBIM1,TINAGL1,CTSD,LIPH,HIST1H2AC,ANXA1,ASAH1,F3,MYO5B,CHMP1B,QSOX1,UBL3,WASL,MYO6,SDCBP2,KRT81,GCNT3,B4GALT1,PARD6B…
GO:0005737	cytoplasm	1.8163e-14	1.8163e-14	MUC20,ATP6V0A4,SH2D1B,PDE4C,SPNS2,KRT80,CEACAM6,ELF3,LMO7,GPRC5A,LCN2,BCAS1,TIMP2,NDRG2,KRT7,MACC1,RAB11FIP1,MUC4,SPRR3,SAT1,LGALS3,SCEL,TACSTD2,HOPX,TAX1BP1,TRIM2,MAL,STEAP4,S100P,KRT13,SCNN1A,ANXA11,CAST,MYH14,UBC,C1ORF116,MUC16,TP53INP2,CLIC3,MUC1,LGALS9,MUC21,TACC1,ANXA9,PPL,NAMPT,CPEB4,PTGES,EZR,RND3,GDPD3,SMIM22,FUT3,MAL2,ATP10B,SQSTM1,TMBIM1,TINAGL1,CTSD,PDLIM5,ANXA1,CLINT1,DAPP1,ASAH1,MYO…
GO:0031410	cytoplasmic vesicle	3.89888e-11	3.89888e-11	ATP6V0A4,SPNS2,CEACAM6,GPRC5A,LCN2,TIMP2,RAB11FIP1,LGALS3,STEAP4,S100P,SCNN1A,ANXA11,UBC,TP53INP2,EZR,RND3,SMIM22,ATP10B,SQSTM1,TMBIM1,CTSD,ANXA1,CLINT1,ASAH1,MYO5B,CHMP1B,QSOX1,WASL,BCL2L1,MYO6,AMOTL2,B4GALT1,TMEM59,LITAF,CTSA,SCNN1B,CD55,TPCN1,FAM3C,VPS37B,ATG9B,ABCG1,B2M,ANKRD13A,SCAMP2,FCHO2,PICALM,AOC1,SLPI,ARHGDIB,USP6NL,NBR1,CD63,CAMK2G,MME,HLA-E,SNX18,TAPBP,SNX8,NDFIP2,MARCO,ABCA1,TSPAN14…
GO:0097708	intracellular vesicle	4.42156e-11	4.42156e-11	ATP6V0A4,SPNS2,CEACAM6,GPRC5A,LCN2,TIMP2,RAB11FIP1,LGALS3,STEAP4,S100P,SCNN1A,ANXA11,UBC,TP53INP2,EZR,RND3,SMIM22,ATP10B,SQSTM1,TMBIM1,CTSD,ANXA1,CLINT1,ASAH1,MYO5B,CHMP1B,QSOX1,WASL,BCL2L1,MYO6,AMOTL2,B4GALT1,TMEM59,LITAF,CTSA,SCNN1B,CD55,TPCN1,FAM3C,VPS37B,ATG9B,ABCG1,B2M,ANKRD13A,SCAMP2,FCHO2,PICALM,AOC1,SLPI,ARHGDIB,USP6NL,NBR1,CD63,CAMK2G,MME,HLA-E,SNX18,TAPBP,SNX8,NDFIP2,MARCO,ABCA1,TSPAN14…
GO:0005576	extracellular region	1.35941e-10	1.35941e-10	MUC20,ATP6V0A4,CEACAM5,PDE4C,CEACAM6,PSCA,GPRC5A,LCN2,BCAS1,TIMP2,NDRG2,KRT7,SLC6A14,MUC4,SPRR3,LGALS3,SCEL,TACSTD2,TAX1BP1,STEAP4,PRSS27,SPINT1,S100P,KRT13,FAM3D,SCNN1A,ANXA11,MYH14,A2ML1,UBC,C1ORF116,MUC16,CLIC3,MUC1,LGALS9,ANXA9,PPL,PRSS8,NAMPT,SERINC2,EZR,GDPD3,AZGP1,FUT3,ERBB3,LYPD2,MAL2,SQSTM1,TMBIM1,TINAGL1,CTSD,LIPH,HIST1H2AC,ANXA1,ASAH1,F3,MYO5B,CHMP1B,QSOX1,UBL3,WASL,MYO6,SDCBP2,KRT81,G…
GO:0070268	cornification	7.38865e-10	7.38865e-10	KRT80,KRT7,SPRR3,KRT13,PPL,PRSS8,KRT81,SPRR2A,KRT18,EVPL,KRT23,KRT86,KRT15,KRT78,KRT4,KRT8,KLK5,FLG,SPRR2D,KLK12,SPINK5,RPTN,SPRR2E
GO:0012505	endomembrane system	1.23969e-08	1.23969e-08	MUC20,ATP6V0A4,SPNS2,CEACAM6,ELF3,LMO7,LCN2,TIMP2,NDRG2,RAB11FIP1,MUC4,SPRR3,SH3BGRL2,LGALS3,MAL,STEAP4,S100P,SCNN1A,ANXA11,CAST,UBC,MUC16,MUC1,MUC21,CPEB4,PTGES,EZR,RND3,GDPD3,SMIM22,FUT3,MAL2,ATP10B,SQSTM1,TMBIM1,CTSD,ANXA1,CLINT1,ASAH1,MYO5B,CHMP1B,QSOX1,SRD5A3,BCL2L1,MYO6,PINK1,GCNT3,AMOTL2,B4GALT1,REEP3,LRP10,CREB3L2,EHF,PLSCR1,TMEM59,TTYH1,LITAF,CTSA,GLUL,TRAM1,CD55,PNPLA2,TPCN1,FAM3C,B3GNT…
GO:0030855	epithelial cell differentiation	2.58759e-08	2.58759e-08	KRT80,ELF3,KRT7,SPRR3,LGALS3,SCEL,KRT13,TJP3,PPL,PRSS8,EZR,ANXA1,ASAH1,MYO6,KRT81,B4GALT1,SPRR2A,EHF,TJP2,MAFF,KRT18,UPK2,ITGA2,EVPL,PTK6,KRT23,GPX1,GRHL1,KRT86,BASP1,KRT15,EPHA2,ADAM9,FOXC1,KRT78,CDKN1A,AGR2,CTSB,PRDM1,CDKN1B,FOXP1,EXPH5,KRT4,CLDN1,CLOCK,KRT8,XDH,FOSL2,TXNIP,KLK5,CDKN1C,FLG,BMPR2,MAFG,UGCG,POF1B,SPRR2D,KLK12,SOX4,SPINK5,CNFN,RPTN,SPRR2E
GO:0030216	keratinocyte differentiation	4.17818e-08	4.17818e-08	KRT80,KRT7,SPRR3,SCEL,KRT13,PPL,PRSS8,ANXA1,ASAH1,KRT81,SPRR2A,KRT18,EVPL,KRT23,GRHL1,KRT86,KRT15,EPHA2,ADAM9,FOXC1,KRT78,EXPH5,KRT4,KRT8,FOSL2,TXNIP,KLK5,FLG,UGCG,SPRR2D,KLK12,SPINK5,CNFN,RPTN,SPRR2E
GO:0008544	epidermis development	7.50405e-08	7.50405e-08	KRT80,KRT7,SPRR3,SCEL,KRT13,PPL,PRSS8,EMP1,ANXA1,ASAH1,MYO6,KRT81,SPRR2A,MAFF,KRT18,EVPL,KRT23,GRHL1,KRT86,KRT15,EPHA2,ADAM9,KLK7,FOXC1,KRT78,STS,FOXQ1,EXPH5,CST6,KRT4,KRT8,INSR,FOSL2,TXNIP,KLK5,FLG,MAFG,DKK1,UGCG,SPRR2D,KLK12,SPINK5,CNFN,RPTN,SPRR2E
GO:0008219	cell death	8.57784e-08	8.57784e-08	CEACAM5,KRT80,CEACAM6,LCN2,KRT7,VTCN1,SPRR3,LGALS3,TAX1BP1,TRIM2,MAL,KRT13,CAST,UBC,MUC1,LGALS9,PPL,PRSS8,NAMPT,CPEB4,ERBB3,SQSTM1,TMBIM1,EMP1,CTSD,ANXA1,ASAH1,BCL2L1,PINK1,FOXO3,KRT81,B4GALT1,SPRR2A,PLSCR1,TRAF4,SLK,CFLAR,BAG1,KRT18,EEF1A2,NET1,PICALM,USP53,EVPL,IRF1,ZFAND6,PMAIP1,SERPINB2,KRT23,GPX1,CITED2,PTTG1IP,AHR,AKAP13,RTN3,GADD45B,MAPK3,KRT86,SORT1,KRT15,PKN2,EPHA2,VSTM2L,PKN1,FOXC1,KRT7…
GO:0009913	epidermal cell differentiation	1.22398e-07	1.22398e-07	KRT80,KRT7,SPRR3,SCEL,KRT13,PPL,PRSS8,ANXA1,ASAH1,MYO6,KRT81,SPRR2A,MAFF,KRT18,EVPL,KRT23,GRHL1,KRT86,KRT15,EPHA2,ADAM9,FOXC1,KRT78,EXPH5,KRT4,KRT8,FOSL2,TXNIP,KLK5,FLG,MAFG,UGCG,SPRR2D,KLK12,SPINK5,CNFN,RPTN,SPRR2E
GO:0043227	membrane-bounded organelle	2.2937e-07	2.2937e-07	MUC20,ATP6V0A4,VGLL1,CEACAM5,PDE4C,SPNS2,CEACAM6,ELF3,LMO7,PSCA,GPRC5A,LCN2,BCAS1,TIMP2,NDRG2,KRT7,SLC6A14,MACC1,RAB11FIP1,MUC4,YPEL3,SPRR3,SH3BGRL2,LGALS3,SCEL,TACSTD2,HOPX,TAX1BP1,MAL,STEAP4,SPINT1,S100P,KRT13,TJP3,SCNN1A,ANXA11,CAST,MYH14,A2ML1,UBC,C1ORF116,MUC16,TP53INP2,CLIC3,MUC1,LGALS9,MUC21,TACC1,ANXA9,PPL,PRSS8,NAMPT,CPEB4,PTGES,SERINC2,EZR,RND3,GDPD3,AZGP1,SMIM22,FUT3,MAL2,ATP10B,SQSTM1…
GO:0043588	skin development	2.52898e-07	2.52898e-07	KRT80,KRT7,SPRR3,SCEL,KRT13,CLDN4,PPL,PRSS8,ANXA1,ASAH1,KRT81,SPRR2A,KRT18,ITGA2,EVPL,KRT23,GRHL1,KRT86,KRT15,EPHA2,ADAM9,FOXC1,KRT78,FOXQ1,EXPH5,KRT4,CLDN1,KRT8,FOSL2,TXNIP,KLK5,FLG,DKK1,UGCG,SPRR2D,ARRDC3,KLK12,SPINK5,CNFN,RPTN,SPRR2E
GO:0005515	protein binding	3.44978e-07	3.44978e-07	MUC20,ATP6V0A4,VGLL1,SH2D1B,CEACAM5,PDE4C,KRT80,CEACAM6,ELF3,LMO7,TTC9,PSCA,GPRC5A,LCN2,TIMP2,NDRG2,KRT7,MACC1,VTCN1,MUC4,SPRR3,SH3BGRL2,SAT1,LGALS3,SCEL,TACSTD2,HOPX,TAX1BP1,TRIM2,MAL,SPINT1,S100P,CLDN7,KRT13,TJP3,FAM3D,SCNN1A,ANXA11,CAST,MYH14,CLDN4,A2ML1,UBC,C1ORF116,MUC16,TP53INP2,CLIC3,MUC1,LGALS9,C9ORF16,TACC1,ANXA9,PPL,PRSS8,NAMPT,CPEB4,PTGES,EZR,RND3,FAM214A,AZGP1,SMIM22,FUT3,ERBB3,LYPD2,…
GO:0009888	tissue development	6.16084e-07	6.16084e-07	KRT80,ELF3,KRT7,SPRR3,LGALS3,SCEL,TACSTD2,SPINT1,KRT13,TJP3,MYH14,PPL,PRSS8,EZR,ERBB3,EMP1,PDLIM5,ANXA1,ASAH1,MYO6,KRT81,GCNT3,B4GALT1,SPRR2A,CREB3L2,EHF,TJP2,MAFF,CFLAR,KRT18,ITGB8,DUSP4,PLXNB2,UPK2,MBOAT2,ITGA2,EVPL,NBR1,TUFT1,ISG15,PTK6,KRT23,GPX1,CITED2,NEBL,GRHL1,TXNRD1,AKAP13,MAPK3,KRT86,BASP1,KRT15,EPHA2,NR1D2,ADAM9,KLK7,DUSP10,FOXC1,KRT78,STS,ALDH1A3,CDKN1A,PITX1,ECM1,SECTM1,AGR2,FOXQ1,CT…
GO:0012501	programmed cell death	8.41229e-07	8.41229e-07	CEACAM5,KRT80,CEACAM6,LCN2,KRT7,VTCN1,SPRR3,LGALS3,TAX1BP1,TRIM2,MAL,KRT13,CAST,UBC,MUC1,LGALS9,PPL,PRSS8,CPEB4,ERBB3,SQSTM1,TMBIM1,CTSD,ANXA1,ASAH1,BCL2L1,PINK1,FOXO3,KRT81,B4GALT1,SPRR2A,PLSCR1,TRAF4,SLK,CFLAR,BAG1,KRT18,EEF1A2,NET1,USP53,EVPL,IRF1,ZFAND6,PMAIP1,SERPINB2,KRT23,GPX1,CITED2,PTTG1IP,AHR,AKAP13,RTN3,GADD45B,MAPK3,KRT86,SORT1,KRT15,PKN2,EPHA2,VSTM2L,PKN1,FOXC1,KRT78,ALDH1A3,CDKN1A,H…
GO:0001533	cornified envelope	1.35568e-06	1.35568e-06	SPRR3,SCEL,PPL,ANXA1,SPRR2A,EVPL,CST6,FLG,SPRR2D,CNFN,RPTN,SPRR2E
GO:0005768	endosome	1.46393e-06	1.46393e-06	ATP6V0A4,SPNS2,RAB11FIP1,STEAP4,UBC,EZR,SMIM22,SQSTM1,TMBIM1,CTSD,ANXA1,CLINT1,MYO5B,CHMP1B,AMOTL2,TMEM59,LITAF,TPCN1,VPS37B,ABCG1,B2M,ANKRD13A,SCAMP2,PICALM,NBR1,CD63,MME,HLA-E,SNX18,SNX8,NDFIP2,ABCA1,MAPK3,TMEM127,TMEM106B,SORT1,SLC11A2,NEDD4L,PKN1,HLA-C,STS,CTSS,ABHD17C,ARRB1,TOM1L2,TAB3,RASGEF1B,TMEM184A,CTSB,CD164,ITGB1,OPTN,ULK1,CDKN1B,KCNK1,EXPH5,UNC93B1,SUN2,INSR,IRF7,RABGAP1L,DKK1,ARRDC3…
GO:0005622	intracellular anatomical structure	1.69922e-06	1.69922e-06	MUC20,ATP6V0A4,VGLL1,SH2D1B,PDE4C,SPNS2,KRT80,CEACAM6,ELF3,LMO7,GPRC5A,LCN2,BCAS1,TIMP2,NDRG2,KRT7,MACC1,RAB11FIP1,MUC4,YPEL3,SPRR3,SH3BGRL2,SAT1,LGALS3,SCEL,TACSTD2,HOPX,TAX1BP1,TRIM2,MAL,STEAP4,S100P,KRT13,TJP3,SCNN1A,ANXA11,CAST,MYH14,UBC,C1ORF116,MUC16,TP53INP2,CLIC3,MUC1,LGALS9,MUC21,TACC1,ANXA9,PPL,NAMPT,CPEB4,PTGES,EZR,RND3,GDPD3,AZGP1,SMIM22,FUT3,MAL2,ATP10B,SQSTM1,TMBIM1,TINAGL1,CTSD,PDL…
GO:0043226	organelle	2.02067e-06	2.02067e-06	MUC20,ATP6V0A4,VGLL1,CEACAM5,PDE4C,SPNS2,KRT80,CEACAM6,ELF3,LMO7,PSCA,GPRC5A,LCN2,BCAS1,TIMP2,NDRG2,KRT7,SLC6A14,MACC1,RAB11FIP1,MUC4,YPEL3,SPRR3,SH3BGRL2,LGALS3,SCEL,TACSTD2,HOPX,TAX1BP1,MAL,STEAP4,SPINT1,S100P,KRT13,TJP3,SCNN1A,ANXA11,CAST,MYH14,A2ML1,UBC,C1ORF116,MUC16,TP53INP2,CLIC3,MUC1,LGALS9,MUC21,TACC1,ANXA9,PPL,PRSS8,NAMPT,CPEB4,PTGES,SERINC2,EZR,RND3,GDPD3,AZGP1,SMIM22,FUT3,MAL2,ATP10B,…
GO:0071944	cell periphery	2.07736e-06	2.07736e-06	MUC20,ATP6V0A4,CEACAM5,SPNS2,CEACAM6,LMO7,PSCA,GPRC5A,SLC6A14,VTCN1,MUC4,SPRR3,LGALS3,SCEL,TACSTD2,MAL,STEAP4,PRSS27,SPINT1,S100P,CLDN7,TJP3,SCNN1A,CLDN4,UBC,C1ORF116,MUC16,MUC1,MUC21,ANXA9,PPL,PRSS8,NAMPT,EZR,RND3,AZGP1,ERBB3,LYPD2,MAL2,ATP10B,TMBIM1,EMP1,LIPH,ANXA1,CLINT1,DAPP1,F3,MYO5B,UBL3,WASL,PCDH1,MYO6,SDCBP2,AMOTL2,B4GALT1,LRP10,SPRR2A,PARD6B,PLSCR1,TJP2,TMEM59,PTPRU,EPS8L1,TTYH1,TRAF4,LI…
GO:0070161	anchoring junction	2.37458e-06	2.37458e-06	LMO7,CLDN7,TJP3,CLDN4,PPL,EZR,RND3,PDLIM5,ANXA1,PCDH1,MPRIP,AMOTL2,B4GALT1,PARD6B,TJP2,PTPRU,TRAF4,KRT18,ITGB8,PPP1CB,AIF1L,B2M,TPM4,USP53,AOC1,ITGA2,EVPL,GRB7,VSIG10,MME,CGN,MAPK3,ZNF185,OCLN,ALCAM,PKN2,LASP1,EPHA2,ADAM9,PLEKHA7,KLHL24,ITGB1,KIFC3,CD46,STX3,SDCBP,LYN,CLDN1,KRT8,ACTB,CD99,CLDN12,GSN,BMPR2,POF1B,CAPN2,HSPA5
GO:0019899	enzyme binding	3.11915e-06	3.11915e-06	ATP6V0A4,LCN2,TIMP2,LGALS3,TAX1BP1,A2ML1,UBC,LGALS9,ANXA9,EZR,RND3,ERBB3,SQSTM1,PDLIM5,F3,BCL2L1,PINK1,FOXO3,PARD6B,PLSCR1,TJP2,TRAF4,CFLAR,BAG1,RIOK3,KIF13B,SASH1,EEF1A2,DUSP4,CAMK2N1,PPP1CB,TNIP1,SLPI,NBR1,GRB7,ISG15,STK38,CITED2,ABCA1,TSPAN14,MAPK3,ZBTB4,SORT1,SPTBN1,STAT2,PIK3IP1,SYTL2,PKN2,TOR1AIP2,SERINC1,ACSL3,ADAM9,DUSP10,PHACTR3,PKN1,CDKN1A,HMOX1,ARRB1,TOM1L2,BCL2L11,FAM83A,GABARAPL1,TRI…
GO:0009605	response to external stimulus	6.12598e-06	6.12598e-06	MUC20,SH2D1B,LCN2,VTCN1,MUC4,LGALS3,SCEL,MUC16,MUC1,LGALS9,MUC21,PPL,NAMPT,CPEB4,PTGES,EZR,ANXA1,F3,WASL,BCL2L1,FOXO3,PLSCR1,LITAF,METRNL,CFLAR,RNF39,RIOK3,GLUL,KRT18,CD55,SASH1,ITGB8,PLXNB2,PPP1CB,B2M,WFDC2,USP53,AOC1,TNIP1,SLPI,ITGA2,OAS1,IRF1,GRB7,CD63,ISG15,PMAIP1,SERPINB2,PTK6,CAMK2G,GPX1,CITED2,HLA-E,GDF15,MARCO,ABCA1,MAPK3,SPTBN1,STAT2,ALCAM,ZSWIM4,EPHA2,VSTM2L,ACSL3,NR1D2,ADAM9,MUC15,KLK7…
GO:0032502	developmental process	8.20654e-06	8.20654e-06	CEACAM5,SPNS2,KRT80,ELF3,TTC9,BCAS1,TIMP2,NDRG2,KRT7,YPEL3,SPRR3,SAT1,LGALS3,SCEL,TACSTD2,HOPX,MAL,STEAP4,SPINT1,KRT13,TJP3,MYH14,CLDN4,TP53INP2,LGALS9,TACC1,PPL,PRSS8,NAMPT,PPDPF,EZR,RND3,ERBB3,MAL2,SQSTM1,TMBIM1,EMP1,PDLIM5,ANXA1,ASAH1,F3,RBM47,WASL,BCL2L1,PCDH1,MYO6,SDCBP2,PINK1,FOXO3,KRT81,GCNT3,AMOTL2,B4GALT1,LRP10,SPRR2A,CREB3L2,PARD6B,EHF,TJP2,PTPRU,MAFF,TRAF4,LITAF,METRNL,CFLAR,GLUL,KIF13…
GO:0005886	plasma membrane	9.69269e-06	9.69269e-06	MUC20,ATP6V0A4,CEACAM5,SPNS2,CEACAM6,LMO7,PSCA,GPRC5A,SLC6A14,VTCN1,MUC4,SPRR3,LGALS3,SCEL,TACSTD2,MAL,STEAP4,PRSS27,SPINT1,S100P,CLDN7,TJP3,SCNN1A,CLDN4,UBC,C1ORF116,MUC16,MUC1,MUC21,ANXA9,PPL,PRSS8,NAMPT,EZR,RND3,AZGP1,ERBB3,LYPD2,MAL2,ATP10B,TMBIM1,EMP1,LIPH,ANXA1,CLINT1,DAPP1,F3,UBL3,WASL,PCDH1,MYO6,SDCBP2,AMOTL2,B4GALT1,LRP10,SPRR2A,PARD6B,PLSCR1,TJP2,TMEM59,PTPRU,EPS8L1,TTYH1,TRAF4,LITAF,TM…
GO:0005829	cytosol	1.57468e-05	1.57468e-05	SH2D1B,PDE4C,KRT80,ELF3,LMO7,LCN2,NDRG2,KRT7,RAB11FIP1,SPRR3,SAT1,TACSTD2,TAX1BP1,KRT13,ANXA11,CAST,MYH14,UBC,C1ORF116,TP53INP2,LGALS9,TACC1,ANXA9,PPL,NAMPT,EZR,SQSTM1,PDLIM5,ANXA1,CLINT1,DAPP1,CHMP1B,WASL,BCL2L1,MYO6,PINK1,DTX4,MPRIP,FOXO3,KRT81,AMOTL2,SAMD9,SPRR2A,PARD6B,PLSCR1,TJP2,EPS8L1,CA13,UBE2H,LITAF,NT5C2,NABP1,CFLAR,BAG1,RIOK3,GLUL,KIF13B,KRT18,PNPLA2,EPS8L2,PPP1CB,CSNK1E,B2M,NET1,FCHO2…
GO:0009607	response to biotic stimulus	1.62293e-05	1.62293e-05	MUC20,SH2D1B,LCN2,VTCN1,MUC4,LGALS3,MUC16,MUC1,LGALS9,MUC21,PTGES,ANXA1,WASL,BCL2L1,PLSCR1,LITAF,CFLAR,RNF39,RIOK3,CD55,SASH1,ITGB8,B2M,WFDC2,SLPI,OAS1,IRF1,ISG15,PMAIP1,PTK6,CAMK2G,GPX1,HLA-E,MARCO,ABCA1,MAPK3,STAT2,EPHA2,ADAM9,MUC15,KLK7,GBP3,DUSP10,FRK,HLA-C,BCL2L11,TAB3,ADAR,TRIM38,TRIM56,SLC15A2,HERC6,PARP14,IL36RN,PRDM1,OPTN,CD46,HIST1H2BK,EIF2AK2,LYN,UNC93B1,CLDN1,IFI6,KRT8,BIRC3,IFI35,REL…
GO:0002376	immune system process	2.05665e-05	2.05665e-05	MUC20,SH2D1B,CEACAM5,SPNS2,CEACAM6,LCN2,TIMP2,VTCN1,MUC4,LGALS3,S100P,MUC16,MUC1,LGALS9,MUC21,NAMPT,EZR,AZGP1,SQSTM1,TMBIM1,CTSD,ANXA1,ASAH1,RBM47,QSOX1,WASL,BCL2L1,FOXO3,GCNT3,B4GALT1,PLSCR1,RNF39,CTSA,RIOK3,KIF13B,CD55,ITGB8,B2M,IL1RN,WFDC2,PICALM,AOC1,SLPI,ITGA2,OAS1,IRF1,GRB7,CD63,ISG15,PMAIP1,PTK6,CAMK2G,GPX1,CITED2,MME,SLC16A3,HLA-E,AHR,TAPBP,MARCO,TSPAN14,TMEM63A,MAPK3,TMEM30A,STAT2,ALCAM,…
GO:0005773	vacuole	2.16778e-05	2.16778e-05	ATP6V0A4,CEACAM6,ANXA11,TP53INP2,SQSTM1,TMBIM1,TINAGL1,CTSD,ANXA1,ASAH1,IDS,MYO6,B4GALT1,TMEM59,LITAF,CTSA,TPCN1,EEF1A2,VMP1,ATG9B,NBR1,CD63,TMEM63A,TMEM30A,TMEM106B,SORT1,OCLN,SLC11A2,SLC44A2,FRK,FUCA1,STS,CTSS,ARRB1,GNAQ,GABARAPL1,CTSB,CD164,ABCD1,OPTN,ULK1,TRIP10,STX3,STOM,SDCBP,UNC93B1,SLC17A5,INSR,ASS1,CAPN2,ARRDC3,TSPAN1,C3
GO:0098588	bounding membrane of organelle	2.40979e-05	2.40979e-05	ATP6V0A4,SPNS2,CEACAM6,RAB11FIP1,LGALS3,STEAP4,SCNN1A,UBC,RND3,FUT3,TMBIM1,CTSD,ANXA1,CLINT1,CHMP1B,QSOX1,WASL,BCL2L1,MYO6,PINK1,FOXO3,GCNT3,B4GALT1,TMEM59,TTYH1,LITAF,CTSA,CD55,TPCN1,EEF1A2,B3GNT3,VPS37B,VMP1,ATG9B,GALNT5,ABCG1,B2M,SCAMP2,PICALM,USP6NL,B4GALT5,CD63,PMAIP1,CAMK2G,MME,HLA-E,SNX18,TAPBP,RTN3,SNX8,NDFIP2,MARCO,TSPAN14,TMEM63A,TMEM30A,TMEM106B,SORT1,OCLN,SLC11A2,ACSL3,SLC44A2,GBP3,HL…
GO:0006950	response to stress	3.29654e-05	3.29654e-05	MUC20,SH2D1B,ELF3,LCN2,MUC4,YPEL3,SPRR3,LGALS3,CLDN4,UBC,MUC16,MUC1,LGALS9,MUC21,PPL,NAMPT,CPEB4,PTGES,EZR,ERBB3,SQSTM1,ANXA1,F3,BCL2L1,MYO6,PINK1,FOXO3,B4GALT1,SLC25A23,CREB3L2,PLSCR1,MAFF,TRAF4,NABP1,METRNL,CFLAR,BAG1,RNF39,RIOK3,GLUL,NCCRP1,CD55,SASH1,CSNK1E,B2M,NET1,IL1RN,TAOK3,WFDC2,AOC1,TNIP1,SLPI,ITGA2,EVPL,OAS1,IRF1,NBR1,ISG15,PMAIP1,SERPINB2,PTK6,CAMK2G,GPX1,CITED2,HLA-E,TXNRD1,PTTG1IP,G…
GO:0010033	response to organic substance	3.44908e-05	3.44908e-05	ATP6V0A4,LCN2,TIMP2,TAX1BP1,SPINT1,S100P,CLDN4,UBC,MUC1,LGALS9,NAMPT,CPEB4,PTGES,EZR,SQSTM1,ANXA1,ASAH1,F3,BCL2L1,FOXO3,CREB3L2,PLSCR1,PTPRU,TRAF4,LITAF,CFLAR,RIOK3,GLUL,NCCRP1,KRT18,SCNN1B,CD55,SASH1,ITGB8,CAMK2N1,ABCG1,B2M,EIF4EBP2,IL1RN,AOC1,SLPI,ITGA2,OAS1,IRF1,FBXO32,ZFAND6,CD63,ISG15,PMAIP1,SERPINB2,PTK6,CAMK2G,CITED2,MME,HLA-E,CGN,AHR,AKAP13,GDF15,ABCA1,MAPK3,SORT1,STAT2,OCLN,ABHD2,NCOA2,P…
GO:0010033	response to organic substance	3.44908e-05	3.44908e-05	ATP6V0A4,LCN2,TIMP2,TAX1BP1,SPINT1,S100P,CLDN4,UBC,MUC1,LGALS9,NAMPT,CPEB4,PTGES,EZR,SQSTM1,ANXA1,ASAH1,F3,BCL2L1,FOXO3,CREB3L2,PLSCR1,PTPRU,TRAF4,LITAF,CFLAR,RIOK3,GLUL,NCCRP1,KRT18,SCNN1B,CD55,SASH1,ITGB8,CAMK2N1,ABCG1,B2M,EIF4EBP2,IL1RN,AOC1,SLPI,ITGA2,OAS1,IRF1,FBXO32,ZFAND6,CD63,ISG15,PMAIP1,SERPINB2,PTK6,CAMK2G,CITED2,MME,HLA-E,CGN,AHR,AKAP13,GDF15,ABCA1,MAPK3,SORT1,STAT2,OCLN,ABHD2,NCOA2,P…
GO:0070887	cellular response to chemical stimulus	3.98328e-05	3.98328e-05	ATP6V0A4,LCN2,LGALS3,TAX1BP1,SPINT1,UBC,MUC1,LGALS9,NAMPT,CPEB4,PTGES,EZR,SQSTM1,ANXA1,ASAH1,F3,BCL2L1,PINK1,FOXO3,SLC25A23,CREB3L2,TRAF4,LITAF,CFLAR,RIOK3,KRT18,SCNN1B,CD55,SASH1,ITGB8,CAMK2N1,B2M,EIF4EBP2,NET1,IL1RN,AOC1,ITGA2,OAS1,IRF1,FBXO32,ZFAND6,CD63,ISG15,PMAIP1,SERPINB2,PTK6,CAMK2G,GPX1,CITED2,MME,HLA-E,TXNRD1,CGN,AHR,AKAP13,GDF15,ABCA1,MAPK3,SORT1,STAT2,OCLN,ABHD2,NCOA2,PAQR7,EPHA2,SLC1…
GO:0080134	regulation of response to stress	4.20271e-05	4.20271e-05	MUC20,SH2D1B,MUC4,YPEL3,CLDN4,MUC16,MUC1,LGALS9,MUC21,NAMPT,PTGES,EZR,ANXA1,F3,BCL2L1,PINK1,SLC25A23,PLSCR1,TRAF4,METRNL,BAG1,RIOK3,SASH1,B2M,TAOK3,TNIP1,ITGA2,IRF1,NBR1,PMAIP1,SERPINB2,CAMK2G,GPX1,HLA-E,PTTG1IP,GADD45B,MAPK3,OCLN,NR1D2,MUC15,KLK7,DUSP10,CXCL17,BCL2L11,HSPB8,TAB3,ADAR,TRIM38,AGR2,PARP14,NFKBIZ,PPP1R15A,ABCD1,ITGB1,OPTN,ST3GAL4,FOXP1,EIF2AK2,SDCBP,CREBRF,LYN,TAOK1,CLDN1,CLOCK,BIRC…
GO:0034097	response to cytokine	4.7676e-05	4.7676e-05	LCN2,TIMP2,TAX1BP1,UBC,MUC1,LGALS9,PTGES,SQSTM1,ANXA1,ASAH1,F3,BCL2L1,FOXO3,PLSCR1,TRAF4,KRT18,B2M,IL1RN,OAS1,IRF1,ZFAND6,ISG15,SERPINB2,CAMK2G,MME,HLA-E,ABCA1,MAPK3,STAT2,OCLN,ADAM9,GBP3,HLA-C,FOXC1,CDKN1A,HMOX1,TAB3,ADAR,TRIM38,TRIM56,ECM1,PARP14,IL36RN,ARID5B,ITGB1,STX3,FOXP1,OXSR1,EIF2AK2,CREBRF,CLDN1,IFI6,KRT8,BIRC3,IFI35,REL,NR1D1,ASS1,PARP9,IRF7,PTPN13,GSN,OAS3,IFI27,MAP3K8,UGCG,CAPN2,SOD2…
GO:0071310	cellular response to organic substance	4.99603e-05	4.99603e-05	ATP6V0A4,LCN2,TAX1BP1,SPINT1,UBC,MUC1,LGALS9,NAMPT,CPEB4,EZR,SQSTM1,ANXA1,ASAH1,F3,BCL2L1,FOXO3,CREB3L2,TRAF4,LITAF,CFLAR,RIOK3,KRT18,SCNN1B,CD55,SASH1,ITGB8,CAMK2N1,B2M,EIF4EBP2,IL1RN,AOC1,ITGA2,OAS1,IRF1,FBXO32,ZFAND6,CD63,ISG15,SERPINB2,PTK6,CAMK2G,CITED2,MME,HLA-E,CGN,AHR,AKAP13,GDF15,ABCA1,MAPK3,SORT1,STAT2,OCLN,ABHD2,NCOA2,PAQR7,NR1D2,ADAM9,GBP3,CTDSP2,WBP2,HLA-C,FOXC1,CDKN1A,CTSS,HMOX1,ARR…
GO:0051707	response to other organism	5.18508e-05	5.18508e-05	MUC20,SH2D1B,LCN2,VTCN1,MUC4,LGALS3,MUC16,MUC1,LGALS9,MUC21,PTGES,ANXA1,WASL,BCL2L1,PLSCR1,LITAF,CFLAR,RNF39,RIOK3,CD55,SASH1,ITGB8,B2M,WFDC2,SLPI,OAS1,IRF1,ISG15,PMAIP1,PTK6,CAMK2G,GPX1,HLA-E,MARCO,ABCA1,MAPK3,STAT2,EPHA2,ADAM9,MUC15,KLK7,GBP3,DUSP10,FRK,HLA-C,TAB3,ADAR,TRIM38,TRIM56,SLC15A2,HERC6,PARP14,IL36RN,PRDM1,OPTN,CD46,HIST1H2BK,EIF2AK2,LYN,UNC93B1,CLDN1,IFI6,KRT8,BIRC3,IFI35,REL,NR1D1,S…
GO:0048471	perinuclear region of cytoplasm	5.48809e-05	5.48809e-05	PDE4C,NDRG2,SPRR3,SCEL,CPEB4,PTGES,EZR,GDPD3,MAL2,CLINT1,MYO6,PINK1,CREB3L2,PLSCR1,TRAF4,SLK,KRT18,ANKRD13A,PICALM,ITGA2,AKAP13,NDFIP2,ABCA1,SORT1,PKN2,SLC11A2,ACSL3,GBP3,CDKN1A,HMOX1,TMEM184A,CTSB,SNCG,ABCD1,ITGB1,OPTN,TRIP10,EIF2AK2,STOM,LYN,TAOK1,TGFA,FMR1,GSN,CAPN2,MLPH,CYLD,SPINK5,TSPAN1
GO:0043207	response to external biotic stimulus	5.49442e-05	5.49442e-05	MUC20,SH2D1B,LCN2,VTCN1,MUC4,LGALS3,MUC16,MUC1,LGALS9,MUC21,PTGES,ANXA1,WASL,BCL2L1,PLSCR1,LITAF,CFLAR,RNF39,RIOK3,CD55,SASH1,ITGB8,B2M,WFDC2,SLPI,OAS1,IRF1,ISG15,PMAIP1,PTK6,CAMK2G,GPX1,HLA-E,MARCO,ABCA1,MAPK3,STAT2,EPHA2,ADAM9,MUC15,KLK7,GBP3,DUSP10,FRK,HLA-C,TAB3,ADAR,TRIM38,TRIM56,SLC15A2,HERC6,PARP14,IL36RN,PRDM1,OPTN,CD46,HIST1H2BK,EIF2AK2,LYN,UNC93B1,CLDN1,IFI6,KRT8,BIRC3,IFI35,REL,NR1D1,S…
GO:0048856	anatomical structure development	5.67431e-05	5.67431e-05	CEACAM5,SPNS2,KRT80,ELF3,TTC9,BCAS1,TIMP2,NDRG2,KRT7,SPRR3,SAT1,LGALS3,SCEL,TACSTD2,HOPX,MAL,SPINT1,KRT13,TJP3,MYH14,CLDN4,LGALS9,TACC1,PPL,PRSS8,PPDPF,EZR,RND3,ERBB3,MAL2,TMBIM1,EMP1,PDLIM5,ANXA1,ASAH1,F3,RBM47,WASL,BCL2L1,PCDH1,MYO6,SDCBP2,PINK1,FOXO3,KRT81,GCNT3,AMOTL2,B4GALT1,LRP10,SPRR2A,CREB3L2,PARD6B,EHF,TJP2,PTPRU,MAFF,TRAF4,CFLAR,GLUL,KIF13B,KRT18,SASH1,ITGB8,FAM3C,VMP1,DUSP4,PLXNB2,UPK2…
GO:0050790	regulation of catalytic activity	7.98068e-05	7.98068e-05	MUC20,GPRC5A,TIMP2,LGALS3,SPINT1,CAST,CLDN4,A2ML1,UBC,LGALS9,ANXA9,SERINC2,ERBB3,TMBIM1,CTSD,ANXA1,F3,WASL,PINK1,PLSCR1,CCNG2,PRSS22,TRAF4,CFLAR,BAG1,CTSA,SASH1,EEF1A2,DUSP4,CAMK2N1,PLXNB2,NET1,TAOK3,WFDC2,PICALM,SLPI,ITGA2,ARHGDIB,OAS1,USP6NL,PMAIP1,STK38,SERPINB2,PTK6,GPX1,SRGAP1,SNX18,AKAP13,GDF15,GADD45B,MAPK3,LLGL2,SORT1,PIK3IP1,SYTL2,TOR1AIP2,SERINC1,EPHA2,SLC11A2,ADAM9,DUSP10,AVPI1,PHACTR3…
GO:0042581	specific granule	8.99141e-05	8.99141e-05	LCN2,TIMP2,ANXA11,TMBIM1,CTSD,QSOX1,B2M,AOC1,SLPI,TSPAN14,TMEM63A,TMEM30A,SLC44A2,FRK,STX3,STOM,TMC6,ALDH3B1,ANXA3
GO:0002252	immune effector process	9.16404e-05	9.16404e-05	SH2D1B,CEACAM6,LCN2,TIMP2,LGALS3,S100P,LGALS9,TMBIM1,CTSD,ANXA1,ASAH1,QSOX1,WASL,BCL2L1,GCNT3,B4GALT1,PLSCR1,CTSA,RIOK3,CD55,B2M,AOC1,SLPI,OAS1,IRF1,CD63,ISG15,PMAIP1,MME,HLA-E,TSPAN14,TMEM63A,MAPK3,TMEM30A,STAT2,SLC44A2,KLK7,GBP3,DUSP10,FRK,PKN1,IDH1,HLA-C,FUCA1,CTSS,HMOX1,ADAR,TRIM38,TRIM56,CTSB,NFKBIZ,CD46,FOXP1,EIF2AK2,STOM,SDCBP,LYN,UNC93B1,IFI6,BIRC3,TMC6,ALDH3B1,ACTB,PARP9,IRF7,KLK5,FAM111…
GO:0005764	lysosome	9.633e-05	9.633e-05	ATP6V0A4,CEACAM6,ANXA11,SQSTM1,TMBIM1,TINAGL1,CTSD,ANXA1,ASAH1,IDS,MYO6,B4GALT1,TMEM59,LITAF,CTSA,TPCN1,EEF1A2,NBR1,CD63,TMEM63A,TMEM30A,TMEM106B,SORT1,OCLN,SLC11A2,SLC44A2,FRK,FUCA1,STS,CTSS,ARRB1,GNAQ,CTSB,CD164,ABCD1,TRIP10,STX3,STOM,SDCBP,UNC93B1,SLC17A5,INSR,ASS1,CAPN2,ARRDC3,TSPAN1,C3
GO:0000323	lytic vacuole	9.633e-05	9.633e-05	ATP6V0A4,CEACAM6,ANXA11,SQSTM1,TMBIM1,TINAGL1,CTSD,ANXA1,ASAH1,IDS,MYO6,B4GALT1,TMEM59,LITAF,CTSA,TPCN1,EEF1A2,NBR1,CD63,TMEM63A,TMEM30A,TMEM106B,SORT1,OCLN,SLC11A2,SLC44A2,FRK,FUCA1,STS,CTSS,ARRB1,GNAQ,CTSB,CD164,ABCD1,TRIP10,STX3,STOM,SDCBP,UNC93B1,SLC17A5,INSR,ASS1,CAPN2,ARRDC3,TSPAN1,C3
GO:0005764	lysosome	9.633e-05	9.633e-05	ATP6V0A4,CEACAM6,ANXA11,SQSTM1,TMBIM1,TINAGL1,CTSD,ANXA1,ASAH1,IDS,MYO6,B4GALT1,TMEM59,LITAF,CTSA,TPCN1,EEF1A2,NBR1,CD63,TMEM63A,TMEM30A,TMEM106B,SORT1,OCLN,SLC11A2,SLC44A2,FRK,FUCA1,STS,CTSS,ARRB1,GNAQ,CTSB,CD164,ABCD1,TRIP10,STX3,STOM,SDCBP,UNC93B1,SLC17A5,INSR,ASS1,CAPN2,ARRDC3,TSPAN1,C3
GO:0000323	lytic vacuole	9.633e-05	9.633e-05	ATP6V0A4,CEACAM6,ANXA11,SQSTM1,TMBIM1,TINAGL1,CTSD,ANXA1,ASAH1,IDS,MYO6,B4GALT1,TMEM59,LITAF,CTSA,TPCN1,EEF1A2,NBR1,CD63,TMEM63A,TMEM30A,TMEM106B,SORT1,OCLN,SLC11A2,SLC44A2,FRK,FUCA1,STS,CTSS,ARRB1,GNAQ,CTSB,CD164,ABCD1,TRIP10,STX3,STOM,SDCBP,UNC93B1,SLC17A5,INSR,ASS1,CAPN2,ARRDC3,TSPAN1,C3
GO:0060429	epithelium development	9.92876e-05	9.92876e-05	KRT80,ELF3,KRT7,SPRR3,LGALS3,SCEL,TACSTD2,SPINT1,KRT13,TJP3,PPL,PRSS8,EZR,ANXA1,ASAH1,MYO6,KRT81,B4GALT1,SPRR2A,EHF,TJP2,MAFF,KRT18,PLXNB2,UPK2,ITGA2,EVPL,PTK6,KRT23,GPX1,CITED2,GRHL1,KRT86,BASP1,KRT15,EPHA2,ADAM9,DUSP10,FOXC1,KRT78,ALDH1A3,CDKN1A,AGR2,FOXQ1,CTSB,PRDM1,RDH10,CDKN1B,FOXP1,EXPH5,TGFBR2,KRT4,RIPK4,CLDN1,CLOCK,KRT8,SMURF1,XDH,ACTB,FOSL2,NTN4,TXNIP,KLK5,CDKN1C,FLG,BMPR2,MAFG,DKK1,UGCG…
GO:0065009	regulation of molecular function	0.000137298	0.000137298	MUC20,PSCA,GPRC5A,TIMP2,MUC4,LGALS3,TAX1BP1,SPINT1,CAST,CLDN4,A2ML1,UBC,LGALS9,ANXA9,SERINC2,ERBB3,TMBIM1,CTSD,ANXA1,F3,PINK1,PLSCR1,CCNG2,PRSS22,TRAF4,CFLAR,CTSA,SASH1,EEF1A2,DUSP4,CAMK2N1,CSNK1E,B2M,NET1,TAOK3,WFDC2,PICALM,SLPI,ITGA2,ARHGDIB,OAS1,USP6NL,PMAIP1,STK38,SERPINB2,PTK6,GPX1,SRGAP1,SNX18,AKAP13,GDF15,NDFIP2,GADD45B,MAPK3,LLGL2,SORT1,PIK3IP1,SYTL2,TOR1AIP2,SERINC1,EPHA2,SLC11A2,ADAM9,D…
GO:0043296	apical junction complex	0.000141326	0.000141326	CLDN7,TJP3,CLDN4,AMOTL2,PARD6B,TJP2,TRAF4,USP53,AOC1,CGN,OCLN,PKN2,PLEKHA7,KIFC3,CLDN1,ACTB,CLDN12,POF1B
GO:0048869	cellular developmental process	0.000152842	0.000152842	CEACAM5,KRT80,ELF3,TIMP2,NDRG2,KRT7,YPEL3,SPRR3,LGALS3,SCEL,TACSTD2,HOPX,MAL,STEAP4,SPINT1,KRT13,TJP3,MYH14,TP53INP2,LGALS9,PPL,PRSS8,NAMPT,PPDPF,EZR,ERBB3,SQSTM1,PDLIM5,ANXA1,ASAH1,RBM47,WASL,BCL2L1,MYO6,FOXO3,KRT81,B4GALT1,SPRR2A,CREB3L2,PARD6B,EHF,TJP2,PTPRU,MAFF,METRNL,CFLAR,KIF13B,KRT18,ITGB8,PLXNB2,UPK2,CSNK1E,ABCG1,B2M,TPM4,TAOK3,MBOAT2,PICALM,ITGA2,EVPL,IRF1,NBR1,B4GALT5,GRB7,CD63,ISG15,P…
GO:0030154	cell differentiation	0.00018253	0.00018253	CEACAM5,KRT80,ELF3,TIMP2,NDRG2,KRT7,SPRR3,LGALS3,SCEL,TACSTD2,HOPX,MAL,STEAP4,SPINT1,KRT13,TJP3,TP53INP2,LGALS9,PPL,PRSS8,PPDPF,EZR,ERBB3,SQSTM1,PDLIM5,ANXA1,ASAH1,RBM47,WASL,BCL2L1,MYO6,FOXO3,KRT81,B4GALT1,SPRR2A,CREB3L2,PARD6B,EHF,TJP2,PTPRU,MAFF,METRNL,CFLAR,KIF13B,KRT18,ITGB8,PLXNB2,UPK2,CSNK1E,ABCG1,B2M,TPM4,TAOK3,MBOAT2,PICALM,ITGA2,EVPL,IRF1,NBR1,B4GALT5,GRB7,CD63,ISG15,PTK6,KRT23,CAMK2G,G…
GO:0009893	positive regulation of metabolic process	0.000184854	0.000184854	MUC20,VGLL1,ELF3,LMO7,GPRC5A,LCN2,MACC1,VTCN1,CLDN4,UBC,TP53INP2,MUC1,LGALS9,NAMPT,EZR,ERBB3,SQSTM1,CTSD,ANXA1,F3,WASL,MYO6,PINK1,FOXO3,CREB3L2,EHF,PLSCR1,TMEM59,PRSS22,MAFF,TRAF4,LITAF,CFLAR,IKZF2,RIOK3,SASH1,ABLIM3,PNPLA2,TPCN1,EEF1A2,ITGB8,CAMK2N1,PLXNB2,CSNK1E,ABCG1,B2M,TEAD1,TAOK3,PICALM,TNIP1,ITGA2,IRF1,CD63,ZNF292,PMAIP1,PTK6,CITED2,GRHL1,HLA-E,PTTG1IP,AHR,AKAP13,GDF15,NDFIP2,GADD45B,MARCO…
GO:0031424	keratinization	0.000227421	0.000227421	KRT80,KRT7,SPRR3,KRT13,PPL,PRSS8,KRT81,SPRR2A,KRT18,EVPL,KRT23,KRT86,KRT15,KRT78,KRT4,KRT8,KLK5,FLG,SPRR2D,KLK12,SPINK5,CNFN,RPTN,SPRR2E
GO:0050839	cell adhesion molecule binding	0.000317779	0.000317779	GPRC5A,TIMP2,S100P,TJP3,CAST,PPL,EZR,PDLIM5,ANXA1,CLINT1,MPRIP,TJP2,EPS8L1,SLK,KRT18,EPS8L2,ITGB8,PICALM,ITGA2,EVPL,ISG15,STK38,VSIG10,CGN,SPTBN1,PKN2,LASP1,EPHA2,VSTM2L,ADAM9,IDH1,ITGB1,CD46,FNBP1L,SDCBP,LYN,BMPR2,HSPA5,FXYD5
GO:1901564	organonitrogen compound metabolic process	0.000431626	0.000431626	MUC20,PDE4C,SPNS2,LMO7,GPRC5A,TIMP2,MUC4,SAT1,LGALS3,TRIM2,PRSS27,SPINT1,CAST,CLDN4,A2ML1,UBC,MUC16,TP53INP2,MUC1,LGALS9,MUC21,PRSS8,NAMPT,CPEB4,SERINC2,EZR,GDPD3,FUT3,ERBB3,SQSTM1,TINAGL1,CTSD,ANXA1,DAPP1,ASAH1,F3,QSOX1,SRD5A3,IDS,PINK1,DTX4,FOXO3,GCNT3,B4GALT1,PLSCR1,TJP2,TMEM59,PTPRU,CCNG2,UBE2H,PRSS22,PCMTD1,TRAF4,SLK,TMPRSS11E,RNPEPL1,NT5C2,RMND5A,CFLAR,RNF39,CTSA,RIOK3,GLUL,NCCRP1,SASH1,PNP…
GO:0005911	cell-cell junction	0.000501138	0.000501138	LMO7,CLDN7,TJP3,CLDN4,PPL,PDLIM5,ANXA1,PCDH1,AMOTL2,B4GALT1,PARD6B,TJP2,PTPRU,TRAF4,KRT18,USP53,AOC1,EVPL,VSIG10,CGN,OCLN,PKN2,EPHA2,PLEKHA7,KLHL24,ITGB1,KIFC3,STX3,SDCBP,LYN,CLDN1,KRT8,ACTB,CLDN12,BMPR2,POF1B
GO:0048583	regulation of response to stimulus	0.000511241	0.000511241	MUC20,SH2D1B,SPNS2,ELF3,PSCA,GPRC5A,TIMP2,NDRG2,VTCN1,MUC4,YPEL3,LGALS3,SCEL,TAX1BP1,MAL,CLDN4,UBC,MUC16,MUC1,LGALS9,MUC21,NAMPT,PTGES,EZR,ERBB3,SQSTM1,TMBIM1,ANXA1,F3,WASL,BCL2L1,PINK1,FOXO3,SLC25A23,PLSCR1,PTPRU,EPS8L1,TRAF4,LITAF,METRNL,CFLAR,BAG1,RIOK3,CD55,SASH1,EPS8L2,DUSP4,CAMK2N1,CSNK1E,B2M,NET1,IL1RN,TAOK3,TNIP1,ITGA2,ARHGDIB,IRF1,NBR1,FBXO32,ZFAND6,CD63,PMAIP1,STK38,SERPINB2,PTK6,CAMK2G…
GO:0071345	cellular response to cytokine stimulus	0.000517068	0.000517068	LCN2,TAX1BP1,UBC,MUC1,LGALS9,SQSTM1,ANXA1,ASAH1,F3,BCL2L1,FOXO3,TRAF4,KRT18,B2M,IL1RN,OAS1,IRF1,ZFAND6,ISG15,SERPINB2,CAMK2G,MME,HLA-E,ABCA1,MAPK3,STAT2,OCLN,GBP3,HLA-C,FOXC1,CDKN1A,HMOX1,TAB3,ADAR,TRIM38,ECM1,PARP14,IL36RN,ARID5B,ITGB1,STX3,FOXP1,OXSR1,CREBRF,CLDN1,IFI6,KRT8,BIRC3,IFI35,NR1D1,ASS1,PARP9,IRF7,PTPN13,GSN,OAS3,IFI27,MAP3K8,UGCG,CAPN2,SOD2,CYLD,HSPA5,SAA1,NFKBIA,SAMHD1,HLA-A
GO:0098542	defense response to other organism	0.000545407	0.000545407	MUC20,SH2D1B,LCN2,MUC4,LGALS3,MUC16,MUC1,LGALS9,MUC21,ANXA1,BCL2L1,PLSCR1,RNF39,RIOK3,CD55,B2M,WFDC2,SLPI,OAS1,IRF1,ISG15,PMAIP1,PTK6,CAMK2G,HLA-E,MARCO,MAPK3,STAT2,EPHA2,MUC15,KLK7,GBP3,DUSP10,FRK,HLA-C,TAB3,ADAR,TRIM38,TRIM56,SLC15A2,PARP14,IL36RN,PRDM1,OPTN,CD46,HIST1H2BK,EIF2AK2,LYN,UNC93B1,CLDN1,IFI6,BIRC3,IFI35,REL,ASS1,PARP9,IRF7,KLK5,FAM111A,GSN,BNIP3L,OAS3,IFI27,CYLD,ANXA3,SPINK5,SAA1,C3…
GO:0043236	laminin binding	0.000579894	0.000579894	LGALS3,TINAGL1,ITGA2,ADAM9,CTSS,ECM1,ITGB1,NTN4
GO:0016020	membrane	0.000586506	0.000586506	MUC20,ATP6V0A4,CEACAM5,SPNS2,CEACAM6,LMO7,PSCA,GPRC5A,NDRG2,SLC6A14,RAB11FIP1,VTCN1,MUC4,SPRR3,SH3BGRL2,LGALS3,SCEL,TACSTD2,MAL,STEAP4,PRSS27,SPINT1,S100P,CLDN7,TJP3,FAM3D,SCNN1A,ANXA11,CAST,MYH14,CLDN4,UBC,C1ORF116,MUC16,CLIC3,MUC1,MUC21,TACC1,ANXA9,PPL,PRSS8,NAMPT,PTGES,SERINC2,EZR,RND3,GDPD3,AZGP1,SMIM22,FUT3,ERBB3,LYPD2,MAL2,ATP10B,TMBIM1,EMP1,CTSD,LIPH,PDLIM5,ANXA1,CLINT1,DAPP1,ASAH1,F3,MYO5…
GO:0070160	tight junction	0.000642158	0.000642158	CLDN7,TJP3,CLDN4,AMOTL2,PARD6B,TJP2,TRAF4,USP53,AOC1,CGN,OCLN,EPHA2,CLDN1,ACTB,CLDN12,POF1B
GO:0030141	secretory granule	0.000701125	0.000701125	CEACAM6,LCN2,TIMP2,LGALS3,S100P,SCNN1A,ANXA11,TMBIM1,CTSD,ASAH1,QSOX1,B4GALT1,CTSA,CD55,FAM3C,B2M,AOC1,SLPI,CD63,MME,TSPAN14,TMEM63A,TMEM30A,ABHD2,SLC44A2,KLK7,FRK,IDH1,HLA-C,FUCA1,CTSS,ECM1,TMEM184A,CTSB,CD46,PHACTR2,STX3,STOM,SDCBP,LGALS3BP,TMPRSS4,TMC6,KLK6,ALDH3B1,KLK5,GSN,ANXA3,KLK12,SPINK5,SYT8,C3
GO:0034340	response to type I interferon	0.000705225	0.000705225	OAS1,IRF1,ISG15,HLA-E,STAT2,HLA-C,ADAR,TRIM56,IFI6,IFI35,IRF7,OAS3,IFI27,SAMHD1,HLA-A
GO:0030659	cytoplasmic vesicle membrane	0.000801137	0.000801137	ATP6V0A4,CEACAM6,GPRC5A,RAB11FIP1,LGALS3,UBC,ATP10B,TMBIM1,ANXA1,CLINT1,MYO5B,WASL,BCL2L1,MYO6,B4GALT1,SCNN1B,CD55,B2M,PICALM,CD63,CAMK2G,MME,HLA-E,SNX18,TAPBP,MARCO,TSPAN14,TMEM63A,TMEM30A,SORT1,SLC44A2,HLA-C,ARRB1,GABARAPL1,TMEM184A,KIFC3,CD46,PHACTR2,STX3,STOM,TMC6,SLC17A5,ALDH3B1,TGFA,SREBF1,ANXA3,SYT8,HLA-A
GO:0045087	innate immune response	0.000908984	0.000908984	MUC20,SH2D1B,LCN2,MUC4,LGALS3,MUC16,MUC1,LGALS9,MUC21,ANXA1,PLSCR1,RNF39,RIOK3,CD55,B2M,WFDC2,SLPI,OAS1,IRF1,ISG15,PTK6,CAMK2G,HLA-E,MARCO,STAT2,MUC15,GBP3,DUSP10,FRK,HLA-C,TAB3,ADAR,TRIM38,TRIM56,SLC15A2,PARP14,IL36RN,PRDM1,OPTN,CD46,HIST1H2BK,EIF2AK2,LYN,UNC93B1,CLDN1,IFI6,BIRC3,IFI35,REL,ASS1,PARP9,IRF7,GSN,OAS3,IFI27,CYLD,SAA1,C3,SAMHD1,HLA-A
GO:0019058	viral life cycle	0.000930366	0.000930366	UBC,LGALS9,CHMP1B,PLSCR1,CD55,VPS37B,TNIP1,SLPI,ITGA2,OAS1,USP6NL,ISG15,PKN2,EPHA2,NEDD4L,ADAR,TRIM38,CTSB,ITGB1,CD46,EIF2AK2,STOM,SLC20A2,TMPRSS4,CLDN1,FAM111A,FMR1,GSN,OAS3,IFI27
GO:0044419	biological process involved in interspecies interaction between organisms	0.000996005	0.000996005	MUC20,SH2D1B,LCN2,KRT7,VTCN1,MUC4,LGALS3,UBC,MUC16,MUC1,LGALS9,MUC21,PTGES,ANXA1,CHMP1B,WASL,BCL2L1,PLSCR1,LITAF,CFLAR,RNF39,RIOK3,TRAM1,KRT18,CD55,SASH1,ITGB8,VPS37B,B2M,WFDC2,TNIP1,SLPI,ITGA2,OAS1,IRF1,USP6NL,ISG15,PMAIP1,PTK6,CAMK2G,GPX1,HLA-E,RTN3,MARCO,ABCA1,MAPK3,STAT2,PKN2,EPHA2,ADAM9,MUC15,KLK7,GBP3,DUSP10,NEDD4L,FRK,HLA-C,BCL2L11,TAB3,ADAR,TRIM38,TRIM56,SLC15A2,HERC6,CTSB,PARP14,IL36RN,P…
GO:0007155	cell adhesion	0.00110754	0.00110754	CEACAM5,CEACAM6,LMO7,VTCN1,MUC4,LGALS3,TACSTD2,CLDN7,TJP3,CLDN4,MUC16,MUC1,LGALS9,MUC21,ANXA9,EZR,RND3,AZGP1,FUT3,ERBB3,PDLIM5,ANXA1,PCDH1,B4GALT1,TJP2,PTPRU,TTYH1,SLK,KRT18,CD55,ITGB8,VMP1,PLXNB2,PPP1CB,IL1RN,TNIP1,ITGA2,ARHGDIB,IRF1,CD63,VSIG10,CITED2,HLA-E,ALCAM,PKN2,EPHA2,VSTM2L,ADAM9,DUSP10,BCL2L11,EPHB3,MPZL3,PLEKHA7,AGR2,NFKBIZ,CD164,ITGB1,KIFC3,CD46,MSLN,STX3,ST3GAL4,LYN,TGFBR2,LGALS3BP,C…
GO:0006952	defense response	0.00121786	0.00121786	MUC20,SH2D1B,ELF3,LCN2,MUC4,LGALS3,MUC16,MUC1,LGALS9,MUC21,PTGES,ANXA1,F3,BCL2L1,B4GALT1,PLSCR1,METRNL,RNF39,RIOK3,CD55,B2M,IL1RN,WFDC2,TNIP1,SLPI,ITGA2,OAS1,IRF1,ISG15,PMAIP1,PTK6,CAMK2G,GPX1,HLA-E,MARCO,MAPK3,STAT2,EPHA2,NR1D2,MUC15,KLK7,GBP3,DUSP10,FRK,HLA-C,HMOX1,CXCL17,TAB3,ADAR,TRIM38,TRIM56,SLC15A2,ECM1,PARP14,NFKBIZ,IL36RN,PRDM1,ABCD1,ITGB1,OPTN,CD46,HIST1H2BK,SAA2,EIF2AK2,LYN,UNC93B1,LGA…
GO:0022610	biological adhesion	0.00133599	0.00133599	CEACAM5,CEACAM6,LMO7,VTCN1,MUC4,LGALS3,TACSTD2,CLDN7,TJP3,CLDN4,MUC16,MUC1,LGALS9,MUC21,ANXA9,EZR,RND3,AZGP1,FUT3,ERBB3,PDLIM5,ANXA1,PCDH1,B4GALT1,TJP2,PTPRU,TTYH1,SLK,KRT18,CD55,ITGB8,VMP1,PLXNB2,PPP1CB,IL1RN,TNIP1,ITGA2,ARHGDIB,IRF1,CD63,VSIG10,CITED2,HLA-E,ALCAM,PKN2,EPHA2,VSTM2L,ADAM9,DUSP10,BCL2L11,EPHB3,MPZL3,PLEKHA7,AGR2,NFKBIZ,CD164,ITGB1,KIFC3,CD46,MSLN,STX3,ST3GAL4,LYN,TGFBR2,LGALS3BP,C…
GO:0051246	regulation of protein metabolic process	0.00133758	0.00133758	MUC20,GPRC5A,TIMP2,LGALS3,SPINT1,CAST,CLDN4,A2ML1,UBC,MUC1,LGALS9,CPEB4,EZR,ERBB3,SQSTM1,CTSD,F3,PINK1,FOXO3,TMEM59,CCNG2,PRSS22,TRAF4,CFLAR,CTSA,SASH1,EEF1A2,DUSP4,CAMK2N1,PLXNB2,CSNK1E,ABCG1,EIF4EBP2,TAOK3,WFDC2,PICALM,TNIP1,SLPI,ITGA2,GRB7,ISG15,PMAIP1,STK38,SERPINB2,PTK6,GPX1,SECISBP2L,PTTG1IP,AKAP13,GDF15,NDFIP2,GADD45B,MARCO,ENC1,MAPK3,STAT2,OCLN,SLC11A2,ADAM9,DUSP10,AVPI1,NEDD4L,PHACTR3,CT…
GO:0019900	kinase binding	0.0013619	0.0013619	TAX1BP1,EZR,RND3,SQSTM1,PDLIM5,BCL2L1,PINK1,FOXO3,PARD6B,TJP2,TRAF4,KIF13B,SASH1,EEF1A2,DUSP4,CAMK2N1,PPP1CB,TNIP1,NBR1,GRB7,STK38,ZBTB4,PIK3IP1,ACSL3,ADAM9,DUSP10,PKN1,CDKN1A,ARRB1,TOM1L2,BCL2L11,FAM83A,TRIM38,HDAC7,PPP1R15A,ITGB1,CDKN1B,OXSR1,TOB1,DUSP5,TGFBR2,ACTB,SREBF1,GSN,BMPR2,PER1,CYLD
GO:0007275	multicellular organism development	0.00156181	0.00156181	SPNS2,KRT80,ELF3,TTC9,BCAS1,TIMP2,NDRG2,KRT7,SPRR3,SAT1,LGALS3,SCEL,TACSTD2,HOPX,MAL,SPINT1,KRT13,MYH14,CLDN4,LGALS9,TACC1,PPL,PRSS8,PPDPF,EZR,ERBB3,MAL2,PDLIM5,ANXA1,ASAH1,F3,RBM47,WASL,BCL2L1,PCDH1,MYO6,SDCBP2,FOXO3,KRT81,GCNT3,AMOTL2,B4GALT1,LRP10,SPRR2A,CREB3L2,PARD6B,EHF,PTPRU,MAFF,TRAF4,CFLAR,GLUL,KIF13B,KRT18,SASH1,ITGB8,FAM3C,VMP1,DUSP4,PLXNB2,UPK2,CSNK1E,B2M,TEAD1,IL1RN,TAOK3,MBOAT2,PICA…
GO:0012506	vesicle membrane	0.00169672	0.00169672	ATP6V0A4,CEACAM6,GPRC5A,RAB11FIP1,LGALS3,UBC,ATP10B,TMBIM1,ANXA1,CLINT1,MYO5B,WASL,BCL2L1,MYO6,B4GALT1,SCNN1B,CD55,B2M,PICALM,CD63,CAMK2G,MME,HLA-E,SNX18,TAPBP,MARCO,TSPAN14,TMEM63A,TMEM30A,SORT1,SLC44A2,HLA-C,ARRB1,GABARAPL1,TMEM184A,KIFC3,CD46,PHACTR2,STX3,STOM,TMC6,SLC17A5,ALDH3B1,TGFA,SREBF1,ANXA3,SYT8,HLA-A
GO:0048523	negative regulation of cellular process	0.00177015	0.00177015	CEACAM5,CEACAM6,ELF3,PSCA,GPRC5A,TIMP2,NDRG2,RAB11FIP1,VTCN1,LGALS3,TACSTD2,HOPX,TAX1BP1,SPINT1,FAM3D,CAST,A2ML1,UBC,TP53INP2,MUC1,LGALS9,MUC21,NAMPT,CPEB4,PTGES,EZR,AZGP1,ERBB3,SQSTM1,TMBIM1,HIST1H2AC,ANXA1,ASAH1,QSOX1,WASL,BCL2L1,PINK1,FOXO3,B4GALT1,PLSCR1,TMEM59,PTPRU,LITAF,H2AFJ,NABP1,CFLAR,BAG1,CTSA,RIOK3,KRT18,TPCN1,FAM3C,DUSP4,CAMK2N1,PLXNB2,ABCG1,B2M,EIF4EBP2,IL1RN,ANKRD13A,TAOK3,HBP1,WFD…
GO:0019901	protein kinase binding	0.00183311	0.00183311	EZR,RND3,SQSTM1,PDLIM5,BCL2L1,PINK1,FOXO3,PARD6B,TJP2,TRAF4,KIF13B,SASH1,EEF1A2,DUSP4,CAMK2N1,PPP1CB,TNIP1,NBR1,GRB7,STK38,ZBTB4,ACSL3,ADAM9,DUSP10,PKN1,CDKN1A,ARRB1,TOM1L2,BCL2L11,FAM83A,TRIM38,HDAC7,PPP1R15A,ITGB1,CDKN1B,OXSR1,TOB1,DUSP5,TGFBR2,ACTB,SREBF1,BMPR2,CYLD
GO:0016192	vesicle-mediated transport	0.00184922	0.00184922	CEACAM6,LCN2,TIMP2,RAB11FIP1,LGALS3,S100P,ANXA11,UBC,LGALS9,EZR,MAL2,SQSTM1,TMBIM1,TINAGL1,CTSD,ANXA1,CLINT1,ASAH1,MYO5B,CHMP1B,QSOX1,WASL,BCL2L1,MYO6,PINK1,B4GALT1,LRP10,SAMD9,CREB3L2,PLSCR1,CTSA,KRT18,CD55,FAM3C,VPS37B,KIF1C,CSNK1E,B2M,ANKRD13A,SCAMP2,FCHO2,PICALM,AOC1,SLPI,ITGA2,USP6NL,CD63,MME,SNX18,TAPBP,GCC2,RTN3,SNX8,MARCO,ABCA1,TSPAN14,TMEM63A,MAPK3,TMEM30A,LLGL2,SORT1,SPTBN1,SFT2D2,SYTL2…
GO:0019221	cytokine-mediated signaling pathway	0.00195381	0.00195381	LCN2,TAX1BP1,UBC,MUC1,SQSTM1,ANXA1,F3,BCL2L1,FOXO3,TRAF4,KRT18,B2M,IL1RN,OAS1,IRF1,ISG15,SERPINB2,CAMK2G,HLA-E,MAPK3,STAT2,HLA-C,FOXC1,CDKN1A,HMOX1,TAB3,ADAR,TRIM38,ECM1,PARP14,IL36RN,ITGB1,STX3,OXSR1,CREBRF,IFI6,KRT8,BIRC3,IFI35,PARP9,IRF7,OAS3,IFI27,MAP3K8,UGCG,SOD2,CYLD,SAA1,NFKBIA,SAMHD1,HLA-A
GO:0016324	apical plasma membrane	0.00215015	0.00215015	MUC20,ATP6V0A4,CEACAM5,CEACAM6,LMO7,MAL,SCNN1A,CLDN4,MUC1,EZR,ERBB3,MAL2,ANXA1,AMOTL2,PARD6B,SCNN1B,UPK2,SLC16A3,TMEM30A,OCLN,SLC11A2,SLC15A2,CTSB,STX3,KCNK1,CEACAM7,CLDN1,BMPR2
GO:0042221	response to chemical	0.00231903	0.00231903	ATP6V0A4,LCN2,TIMP2,SLC6A14,LGALS3,TAX1BP1,SPINT1,S100P,ANXA11,CLDN4,UBC,MUC1,LGALS9,NAMPT,CPEB4,PTGES,EZR,AZGP1,SQSTM1,ANXA1,ASAH1,F3,BCL2L1,MYO6,PINK1,FOXO3,SLC25A23,CREB3L2,PLSCR1,PTPRU,TRAF4,LITAF,CFLAR,RIOK3,GLUL,NCCRP1,KRT18,SCNN1B,CD55,SASH1,EEF1A2,ITGB8,CAMK2N1,PLXNB2,ABCG1,B2M,EIF4EBP2,NET1,IL1RN,AOC1,SLPI,ITGA2,OAS1,IRF1,FBXO32,GRB7,ZFAND6,CD63,ISG15,PMAIP1,SERPINB2,PTK6,CAMK2G,GPX1,CIT…
GO:0051179	localization	0.00245091	0.00245091	ATP6V0A4,CEACAM5,SPNS2,CEACAM6,LCN2,TIMP2,SLC6A14,RAB11FIP1,LGALS3,TACSTD2,MAL,STEAP4,S100P,TJP3,FAM3D,SCNN1A,ANXA11,CLDN4,UBC,TP53INP2,CLIC3,LGALS9,ANXA9,PRSS8,PTGES,EZR,RND3,AZGP1,SMIM22,FUT3,ERBB3,MAL2,ATP10B,SQSTM1,TMBIM1,TINAGL1,CTSD,ANXA1,CLINT1,ASAH1,F3,MYO5B,CHMP1B,QSOX1,WASL,BCL2L1,MYO6,SDCBP2,PINK1,FOXO3,GCNT3,AMOTL2,B4GALT1,LRP10,SLC25A23,SAMD9,CREB3L2,PARD6B,PLSCR1,TJP2,TMEM59,PTPRU,C…
GO:0071357	cellular response to type I interferon	0.00246591	0.00246591	OAS1,IRF1,ISG15,HLA-E,STAT2,HLA-C,ADAR,IFI6,IFI35,IRF7,OAS3,IFI27,SAMHD1,HLA-A
GO:0032268	regulation of cellular protein metabolic process	0.0026222	0.0026222	MUC20,GPRC5A,TIMP2,LGALS3,SPINT1,CAST,CLDN4,A2ML1,UBC,MUC1,LGALS9,CPEB4,EZR,ERBB3,SQSTM1,CTSD,F3,PINK1,FOXO3,TMEM59,CCNG2,PRSS22,TRAF4,CFLAR,SASH1,DUSP4,CAMK2N1,PLXNB2,CSNK1E,EIF4EBP2,TAOK3,WFDC2,PICALM,TNIP1,SLPI,ITGA2,GRB7,ISG15,PMAIP1,STK38,SERPINB2,PTK6,GPX1,SECISBP2L,PTTG1IP,AKAP13,GDF15,NDFIP2,GADD45B,MARCO,ENC1,MAPK3,STAT2,OCLN,SLC11A2,ADAM9,DUSP10,AVPI1,PHACTR3,CTDSP2,WBP2,PKN1,CDYL,CDKN1…
GO:0007166	cell surface receptor signaling pathway	0.00302606	0.00302606	MUC20,ATP6V0A4,ELF3,GPRC5A,LCN2,NDRG2,VTCN1,MUC4,LGALS3,SCEL,TAX1BP1,MAL,UBC,MUC16,MUC1,MUC21,CPEB4,EZR,ERBB3,SQSTM1,TMBIM1,ANXA1,F3,WASL,BCL2L1,DTX4,FOXO3,AMOTL2,PLSCR1,PTPRU,TRAF4,CFLAR,BAG1,KRT18,CD55,SASH1,ITGB8,PLXNB2,CSNK1E,B2M,EIF4EBP2,IL1RN,HBP1,ITGA2,OAS1,IRF1,GRB7,CD63,ISG15,PMAIP1,SERPINB2,PTK6,CAMK2G,GPX1,CITED2,HLA-E,CGN,GDF15,MARCO,ABCA1,TSPAN14,MAPK3,LLGL2,SORT1,SPTBN1,STAT2,EPHA2,…
GO:0043086	negative regulation of catalytic activity	0.00394915	0.00394915	GPRC5A,TIMP2,LGALS3,SPINT1,CAST,A2ML1,ANXA9,TMBIM1,ANXA1,CFLAR,DUSP4,CAMK2N1,TAOK3,WFDC2,PICALM,SLPI,STK38,SERPINB2,PTK6,GPX1,GADD45B,SORT1,PIK3IP1,SYTL2,DUSP10,PHACTR3,PKN1,CDKN1A,ARRB1,GNAQ,ADAR,ECM1,PPP1R15A,SH2D4A,ARL6IP1,PHACTR2,CDKN1B,GCHFR,DUSP5,LYN,ITPRIP,CST6,SH3BP5L,IFI6,NR2F2,BIRC3,PARP9,TXNIP,CDKN1C,ANXA3,SPINK5,C3
GO:0002274	myeloid leukocyte activation	0.0040318	0.0040318	CEACAM6,LCN2,TIMP2,LGALS3,S100P,LGALS9,NAMPT,TMBIM1,CTSD,ASAH1,QSOX1,B4GALT1,PLSCR1,CTSA,CD55,ITGB8,B2M,AOC1,SLPI,CD63,MME,TSPAN14,TMEM63A,TMEM30A,SLC44A2,ADAM9,FRK,IDH1,HLA-C,FUCA1,CTSS,HMOX1,CTSB,STOM,SDCBP,LYN,TGFBR2,TMC6,NR1D1,ALDH3B1,GSN,ANXA3,SLC7A2,C3
GO:0048731	system development	0.00456192	0.00456192	SPNS2,KRT80,ELF3,TTC9,BCAS1,TIMP2,NDRG2,KRT7,SPRR3,SAT1,LGALS3,SCEL,TACSTD2,MAL,SPINT1,KRT13,MYH14,CLDN4,LGALS9,TACC1,PPL,PRSS8,EZR,ERBB3,MAL2,PDLIM5,ANXA1,ASAH1,F3,RBM47,WASL,BCL2L1,PCDH1,MYO6,SDCBP2,FOXO3,KRT81,GCNT3,AMOTL2,B4GALT1,LRP10,SPRR2A,CREB3L2,PARD6B,PTPRU,MAFF,TRAF4,CFLAR,GLUL,KIF13B,KRT18,SASH1,ITGB8,PLXNB2,CSNK1E,B2M,TEAD1,TAOK3,MBOAT2,PICALM,ITGA2,EVPL,IRF1,NBR1,B4GALT5,GRB7,TUFT1,…
GO:0032269	negative regulation of cellular protein metabolic process	0.00471661	0.00471661	GPRC5A,TIMP2,LGALS3,SPINT1,CAST,A2ML1,CPEB4,SQSTM1,TMEM59,CFLAR,DUSP4,CAMK2N1,EIF4EBP2,TAOK3,WFDC2,PICALM,SLPI,GRB7,ISG15,STK38,SERPINB2,PTK6,GPX1,GADD45B,ENC1,OCLN,DUSP10,PHACTR3,CTDSP2,PKN1,CDYL,CDKN1A,ARRB1,GNAQ,ADAR,ECM1,PARP14,PPP1R15A,PTPN3,ARL6IP1,PHACTR2,CDKN1B,TOB1,EIF2AK2,DUSP5,SDCBP,LYN,ITPRIP,CST6,SH3BP5L,IFI6,NR2F2,BIRC3,XDH,CDKN1C,PTPN13,FMR1,DKK1,RYBP,SOX4,SPINK5,C3
GO:0005794	Golgi apparatus	0.00477213	0.00477213	MUC20,ELF3,NDRG2,MUC4,SPRR3,STEAP4,MUC16,MUC1,MUC21,RND3,FUT3,TMBIM1,CLINT1,QSOX1,MYO6,GCNT3,B4GALT1,EHF,PLSCR1,TMEM59,LITAF,CD55,FAM3C,B3GNT3,KIF1C,GALNT5,ABCG1,B2M,SCAMP2,PICALM,SLPI,USP6NL,B4GALT5,MME,HLA-E,TAPBP,GCC2,RTN3,GDF15,NDFIP2,ABCA1,MAPK3,TMEM30A,SORT1,SLC11A2,ACSL3,MUC15,GBP3,DUSP10,NEDD4L,MTUS1,HLA-C,STS,ARRB1,GNAQ,GABARAPL1,SECTM1,MALL,PPP1R15A,OPTN,KIFC3,TRIP10,MSLN,ST3GAL4,PLK3,C…
GO:0032879	regulation of localization	0.00503445	0.00503445	CEACAM6,RAB11FIP1,LGALS3,TACSTD2,FAM3D,CLDN4,TP53INP2,CLIC3,LGALS9,PRSS8,PTGES,EZR,SMIM22,FUT3,ERBB3,SQSTM1,TMBIM1,CTSD,ANXA1,F3,WASL,BCL2L1,MYO6,PINK1,FOXO3,AMOTL2,SLC25A23,PARD6B,PLSCR1,TMEM59,PTPRU,SLK,GLUL,SASH1,ABLIM3,PNPLA2,TPCN1,CAMK2N1,PLXNB2,CSNK1E,ABCG1,B2M,ANKRD13A,PICALM,ITGA2,ARHGDIB,GRB7,CD63,PMAIP1,CAMK2G,CITED2,SRGAP1,GCC2,NDFIP2,ABCA1,MAPK3,TMEM30A,LLGL2,SPTBN1,OCLN,ABHD2,PKN2,ZS…
GO:0031325	positive regulation of cellular metabolic process	0.00540792	0.00540792	MUC20,VGLL1,ELF3,LMO7,GPRC5A,MACC1,CLDN4,UBC,TP53INP2,MUC1,LGALS9,NAMPT,EZR,ERBB3,SQSTM1,CTSD,ANXA1,F3,WASL,MYO6,PINK1,FOXO3,CREB3L2,EHF,PLSCR1,TMEM59,PRSS22,MAFF,TRAF4,LITAF,CFLAR,IKZF2,SASH1,ABLIM3,PNPLA2,TPCN1,EEF1A2,PLXNB2,CSNK1E,ABCG1,TEAD1,TAOK3,PICALM,TNIP1,ITGA2,IRF1,CD63,ZNF292,PMAIP1,PTK6,CITED2,GRHL1,PTTG1IP,AHR,AKAP13,GDF15,NDFIP2,GADD45B,MARCO,MAPK3,STAT2,NCOA2,EPHA2,SLC11A2,ACSL3,NR…
GO:0019538	protein metabolic process	0.00545084	0.00545084	MUC20,LMO7,GPRC5A,TIMP2,MUC4,LGALS3,TRIM2,PRSS27,SPINT1,CAST,CLDN4,A2ML1,UBC,MUC16,TP53INP2,MUC1,LGALS9,MUC21,PRSS8,CPEB4,EZR,FUT3,ERBB3,SQSTM1,TINAGL1,CTSD,ANXA1,DAPP1,F3,QSOX1,SRD5A3,IDS,PINK1,DTX4,FOXO3,GCNT3,B4GALT1,TMEM59,PTPRU,CCNG2,UBE2H,PRSS22,PCMTD1,TRAF4,SLK,TMPRSS11E,RNPEPL1,RMND5A,CFLAR,RNF39,CTSA,RIOK3,GLUL,NCCRP1,SASH1,PNPLA2,EEF1A2,B3GNT3,VPS37B,DUSP4,CAMK2N1,PLXNB2,PPP1CB,GALNT5,C…
GO:0006955	immune response	0.00547611	0.00547611	MUC20,SH2D1B,SPNS2,CEACAM6,LCN2,TIMP2,VTCN1,MUC4,LGALS3,S100P,MUC16,MUC1,LGALS9,MUC21,EZR,TMBIM1,CTSD,ANXA1,ASAH1,QSOX1,WASL,GCNT3,B4GALT1,PLSCR1,RNF39,CTSA,RIOK3,CD55,ITGB8,B2M,IL1RN,WFDC2,AOC1,SLPI,OAS1,IRF1,CD63,ISG15,PTK6,CAMK2G,GPX1,MME,HLA-E,TAPBP,MARCO,TSPAN14,TMEM63A,MAPK3,TMEM30A,STAT2,ALCAM,SLC44A2,MUC15,KLK7,GBP3,DUSP10,FRK,PKN1,IDH1,HLA-C,FUCA1,CTSS,HMOX1,TAB3,ADAR,TRIM38,TRIM56,SLC15…
GO:0098590	plasma membrane region	0.00614806	0.00614806	MUC20,ATP6V0A4,CEACAM5,CEACAM6,LMO7,TACSTD2,MAL,S100P,CLDN7,SCNN1A,CLDN4,MUC1,EZR,ERBB3,MAL2,ANXA1,MYO6,AMOTL2,B4GALT1,LRP10,PARD6B,EPS8L1,TTYH1,SCNN1B,EPS8L2,UPK2,AIF1L,FCHO2,PICALM,SLC16A3,GABRP,ABCA1,MAPK3,TMEM30A,SORT1,SPTBN1,OCLN,PKN2,EPHA2,SLC11A2,ADAM9,PKN1,HMOX1,ABHD17C,ARRB1,GABARAPL1,SLC15A2,CTSB,ITGB1,STX3,BEST1,KCNK1,TGFBR2,GABRE,CEACAM7,CLDN1,KRT8,INSR,TGFA,FMR1,BMPR2,SRGAP2,HPGD,DHR…
GO:0099503	secretory vesicle	0.00674966	0.00674966	CEACAM6,LCN2,TIMP2,LGALS3,S100P,SCNN1A,ANXA11,TMBIM1,CTSD,ASAH1,QSOX1,BCL2L1,B4GALT1,CTSA,CD55,FAM3C,B2M,PICALM,AOC1,SLPI,CD63,MME,TSPAN14,TMEM63A,TMEM30A,ABHD2,SYTL2,SLC44A2,KLK7,FRK,IDH1,HLA-C,FUCA1,CTSS,ECM1,TMEM184A,CTSB,CD46,PHACTR2,STX3,STOM,SDCBP,LGALS3BP,TMPRSS4,TMC6,SLC17A5,KLK6,ALDH3B1,KLK5,GSN,ANXA3,KLK12,SPINK5,SYT8,C3
GO:0005923	bicellular tight junction	0.00699833	0.00699833	CLDN7,TJP3,CLDN4,AMOTL2,PARD6B,TJP2,TRAF4,USP53,AOC1,CGN,OCLN,CLDN1,CLDN12,POF1B
GO:0007165	signal transduction	0.0070435	0.0070435	MUC20,ATP6V0A4,PDE4C,SPNS2,CEACAM6,ELF3,PSCA,GPRC5A,LCN2,TIMP2,NDRG2,MACC1,VTCN1,MUC4,LGALS3,SCEL,TAX1BP1,MAL,FAM3D,UBC,MUC16,CLIC3,MUC1,LGALS9,MUC21,NAMPT,CPEB4,PTGES,EZR,RND3,ERBB3,SQSTM1,TMBIM1,ANXA1,DAPP1,F3,WASL,BCL2L1,MYO6,SDCBP2,PINK1,DTX4,FOXO3,AMOTL2,CREB3L2,PLSCR1,TJP2,PTPRU,EPS8L1,TRAF4,LITAF,METRNL,CFLAR,BAG1,RIOK3,KIF13B,KRT18,CD55,SASH1,EPS8L2,ITGB8,FAM3C,DUSP4,CAMK2N1,PLXNB2,CSNK1E…
GO:0002444	myeloid leukocyte mediated immunity	0.00745582	0.00745582	CEACAM6,LCN2,TIMP2,LGALS3,S100P,LGALS9,TMBIM1,CTSD,ASAH1,QSOX1,B4GALT1,CTSA,CD55,B2M,AOC1,SLPI,CD63,MME,HLA-E,TSPAN14,TMEM63A,TMEM30A,SLC44A2,FRK,IDH1,HLA-C,FUCA1,CTSS,HMOX1,CTSB,STOM,SDCBP,LYN,TMC6,ALDH3B1,GSN,ANXA3,C3
GO:1903900	regulation of viral life cycle	0.00758375	0.00758375	LGALS9,PLSCR1,VPS37B,TNIP1,SLPI,OAS1,ISG15,PKN2,ADAR,TRIM38,EIF2AK2,STOM,TMPRSS4,FAM111A,FMR1,GSN,OAS3,IFI27
GO:0005774	vacuolar membrane	0.00784082	0.00784082	ATP6V0A4,CEACAM6,TMBIM1,CTSD,MYO6,B4GALT1,TMEM59,LITAF,CTSA,TPCN1,EEF1A2,VMP1,ATG9B,CD63,TMEM63A,TMEM30A,TMEM106B,SORT1,OCLN,SLC11A2,SLC44A2,ARRB1,GNAQ,GABARAPL1,CD164,ABCD1,ULK1,STOM,SLC17A5,TSPAN1
GO:0050896	response to stimulus	0.00809714	0.00809714	MUC20,ATP6V0A4,SH2D1B,PDE4C,SPNS2,CEACAM6,ELF3,PSCA,GPRC5A,LCN2,TIMP2,NDRG2,SLC6A14,MACC1,VTCN1,MUC4,YPEL3,SPRR3,LGALS3,SCEL,TACSTD2,TAX1BP1,MAL,SPINT1,S100P,FAM3D,SCNN1A,ANXA11,CLDN4,UBC,MUC16,CLIC3,MUC1,LGALS9,MUC21,PPL,NAMPT,CPEB4,PTGES,EZR,RND3,AZGP1,ERBB3,SQSTM1,TMBIM1,CTSD,ANXA1,DAPP1,ASAH1,F3,QSOX1,WASL,BCL2L1,MYO6,SDCBP2,PINK1,DTX4,FOXO3,GCNT3,AMOTL2,B4GALT1,SLC25A23,CREB3L2,PLSCR1,TJP2,P…
GO:0010008	endosome membrane	0.00832891	0.00832891	ATP6V0A4,SPNS2,STEAP4,UBC,TMBIM1,CTSD,ANXA1,CHMP1B,TMEM59,LITAF,TPCN1,VPS37B,B2M,SCAMP2,CD63,HLA-E,SNX18,SNX8,NDFIP2,TMEM106B,SORT1,SLC11A2,HLA-C,ABHD17C,TAB3,TMEM184A,CD164,OPTN,SUN2,INSR,IRF7,DKK1,HLA-A
GO:0098609	cell-cell adhesion	0.00833435	0.00833435	CEACAM5,CEACAM6,LMO7,VTCN1,LGALS3,CLDN7,TJP3,CLDN4,LGALS9,MUC21,ANXA9,EZR,FUT3,PDLIM5,ANXA1,PCDH1,TJP2,PTPRU,TTYH1,KRT18,CD55,VMP1,PLXNB2,IL1RN,TNIP1,IRF1,VSIG10,CITED2,HLA-E,ALCAM,VSTM2L,ADAM9,DUSP10,EPHB3,PLEKHA7,NFKBIZ,CD164,ITGB1,KIFC3,CD46,ST3GAL4,LYN,TGFBR2,CLDN1,ACTB,ASS1,CD99,CLDN12,MAP3K8,CYLD,FXYD5,SOX4,HLA-A
GO:0045069	regulation of viral genome replication	0.00837112	0.00837112	PLSCR1,TNIP1,SLPI,OAS1,ISG15,PKN2,ADAR,TRIM38,EIF2AK2,STOM,FAM111A,FMR1,OAS3,IFI27
GO:1903076	regulation of protein localization to plasma membrane	0.00837112	0.00837112	LGALS3,EZR,SQSTM1,TMBIM1,BCL2L1,TMEM59,PICALM,SPTBN1,EPHA2,ACSL3,AGR2,ITGB1,STX3,ACTB
GO:0045069	regulation of viral genome replication	0.00837112	0.00837112	PLSCR1,TNIP1,SLPI,OAS1,ISG15,PKN2,ADAR,TRIM38,EIF2AK2,STOM,FAM111A,FMR1,OAS3,IFI27
GO:1903076	regulation of protein localization to plasma membrane	0.00837112	0.00837112	LGALS3,EZR,SQSTM1,TMBIM1,BCL2L1,TMEM59,PICALM,SPTBN1,EPHA2,ACSL3,AGR2,ITGB1,STX3,ACTB
GO:0004857	enzyme inhibitor activity	0.0086934	0.0086934	TIMP2,LGALS3,SPINT1,CAST,A2ML1,ANXA9,ANXA1,CAMK2N1,TAOK3,WFDC2,SLPI,SERPINB2,PHACTR3,CDKN1A,ARRB1,PHACTR2,CDKN1B,GCHFR,ITPRIP,CST6,SH3BP5L,BIRC3,PARP9,TXNIP,CDKN1C,ANXA3,SPINK5,C3
GO:0031324	negative regulation of cellular metabolic process	0.00889022	0.00889022	ELF3,GPRC5A,TIMP2,LGALS3,SPINT1,CAST,A2ML1,UBC,MUC1,NAMPT,CPEB4,EZR,SQSTM1,HIST1H2AC,ASAH1,QSOX1,BCL2L1,PINK1,FOXO3,TMEM59,H2AFJ,CFLAR,CTSA,FAM3C,DUSP4,CAMK2N1,EIF4EBP2,ANKRD13A,TAOK3,HBP1,WFDC2,PICALM,SLPI,IRF1,CBX6,GRB7,ISG15,STK38,MXD1,SERPINB2,PTK6,GPX1,CITED2,AHR,GADD45B,ENC1,ZBTB4,BASP1,OCLN,PIK3IP1,SYTL2,NCOA2,NR1D2,DUSP10,NEDD4L,PHACTR3,CTDSP2,FRK,ZNFX1,PKN1,FOXC1,CDYL,CDKN1A,HMOX1,ARRB1,…
GO:0043299	leukocyte degranulation	0.00909495	0.00909495	CEACAM6,LCN2,TIMP2,LGALS3,S100P,LGALS9,TMBIM1,CTSD,ASAH1,QSOX1,B4GALT1,CTSA,CD55,B2M,AOC1,SLPI,CD63,MME,TSPAN14,TMEM63A,TMEM30A,SLC44A2,FRK,IDH1,HLA-C,FUCA1,CTSS,HMOX1,CTSB,STOM,SDCBP,LYN,TMC6,ALDH3B1,GSN,ANXA3,C3
GO:0034666	integrin alpha2-beta1 complex	0.00926542	0.00926542	ITGA2,ITGB1,LYN
GO:0032501	multicellular organismal process	0.0094461	0.0094461	ATP6V0A4,SPNS2,KRT80,ELF3,TTC9,LCN2,BCAS1,TIMP2,NDRG2,KRT7,RAB11FIP1,VTCN1,MUC4,SPRR3,SAT1,LGALS3,SCEL,TACSTD2,HOPX,TAX1BP1,MAL,SPINT1,S100P,KRT13,TJP3,SCNN1A,MYH14,CLDN4,TP53INP2,LGALS9,TACC1,PPL,PRSS8,NAMPT,PPDPF,PTGES,EZR,AZGP1,ERBB3,MAL2,TMBIM1,PDLIM5,ANXA1,ASAH1,F3,RBM47,MYO5B,WASL,BCL2L1,PCDH1,MYO6,SDCBP2,DTX4,FOXO3,KRT81,GCNT3,AMOTL2,B4GALT1,LRP10,SPRR2A,CREB3L2,PARD6B,EHF,PLSCR1,TJP2,PTPR…
GO:0045177	apical part of cell	0.00970508	0.00970508	MUC20,ATP6V0A4,CEACAM5,CEACAM6,LMO7,MAL,SCNN1A,CLDN4,MUC1,EZR,ERBB3,MAL2,ANXA1,MYO5B,MYO6,AMOTL2,PARD6B,SCNN1B,UPK2,SLC16A3,TMEM30A,OCLN,SLC11A2,SLC15A2,CTSB,STX3,KCNK1,CEACAM7,CLDN1,BMPR2
GO:0010604	positive regulation of macromolecule metabolic process	0.00984143	0.00984143	MUC20,VGLL1,ELF3,LMO7,GPRC5A,LCN2,MACC1,VTCN1,CLDN4,UBC,TP53INP2,MUC1,LGALS9,NAMPT,EZR,ERBB3,SQSTM1,CTSD,ANXA1,F3,WASL,MYO6,PINK1,FOXO3,CREB3L2,EHF,PLSCR1,PRSS22,MAFF,TRAF4,LITAF,CFLAR,IKZF2,RIOK3,SASH1,ABLIM3,ITGB8,CAMK2N1,PLXNB2,CSNK1E,ABCG1,B2M,TEAD1,TAOK3,PICALM,TNIP1,ITGA2,IRF1,CD63,ZNF292,PMAIP1,PTK6,CITED2,GRHL1,HLA-E,PTTG1IP,AHR,AKAP13,GDF15,NDFIP2,GADD45B,MARCO,MAPK3,SPTBN1,STAT2,OCLN,NC…
GO:0044092	negative regulation of molecular function	0.010501	0.010501	GPRC5A,TIMP2,LGALS3,TAX1BP1,SPINT1,CAST,A2ML1,ANXA9,TMBIM1,ANXA1,CFLAR,DUSP4,CAMK2N1,CSNK1E,B2M,TAOK3,WFDC2,PICALM,SLPI,STK38,SERPINB2,PTK6,GPX1,NDFIP2,GADD45B,MAPK3,SORT1,PIK3IP1,SYTL2,DUSP10,NEDD4L,PHACTR3,PKN1,CDKN1A,HMOX1,ARRB1,GNAQ,ADAR,ECM1,PPP1R15A,SH2D4A,ARL6IP1,PHACTR2,CDKN1B,GCHFR,OXSR1,DUSP5,LYN,ITPRIP,CST6,SH3BP5L,IFI6,NR2F2,BIRC3,ACTB,PARP9,TXNIP,CDKN1C,FMR1,DKK1,RSF1,CYLD,ANXA3,SPIN…
GO:0006508	proteolysis	0.010574	0.010574	TIMP2,TRIM2,PRSS27,SPINT1,CAST,CLDN4,A2ML1,UBC,TP53INP2,LGALS9,PRSS8,SQSTM1,TINAGL1,CTSD,F3,PINK1,TMEM59,UBE2H,PRSS22,TMPRSS11E,RNPEPL1,RMND5A,CFLAR,CTSA,NCCRP1,VPS37B,CAMK2N1,CSNK1E,WFDC2,PICALM,USP53,TNIP1,SLPI,ISG15,PMAIP1,SERPINB2,GPX1,MME,NDFIP2,ENC1,MAPK3,PIK3IP1,SLC11A2,ADAM9,KLK7,NEDD4L,CTSS,ARRB1,BCL2L11,SCRN1,TRIM38,ECM1,UBE2D1,CTSB,RNF213,PTPN3,LNX1,MYLIP,ARL6IP1,PLK3,SDCBP,LYN,CST6,RN…
GO:0009966	regulation of signal transduction	0.0118419	0.0118419	MUC20,ELF3,PSCA,GPRC5A,TIMP2,NDRG2,MUC4,LGALS3,SCEL,TAX1BP1,MAL,UBC,MUC1,LGALS9,EZR,ERBB3,SQSTM1,TMBIM1,F3,BCL2L1,PINK1,PLSCR1,PTPRU,EPS8L1,TRAF4,LITAF,CFLAR,RIOK3,CD55,SASH1,EPS8L2,DUSP4,CAMK2N1,CSNK1E,NET1,IL1RN,TAOK3,TNIP1,ARHGDIB,IRF1,NBR1,ZFAND6,CD63,PMAIP1,STK38,PTK6,GPX1,CITED2,SRGAP1,PTTG1IP,AKAP13,GDF15,NDFIP2,GADD45B,MARCO,ABCA1,TSPAN14,MAPK3,TMEM127,LLGL2,SPTBN1,PIK3IP1,EPHA2,SLC44A2,D…
GO:0051248	negative regulation of protein metabolic process	0.0119458	0.0119458	GPRC5A,TIMP2,LGALS3,SPINT1,CAST,A2ML1,CPEB4,SQSTM1,TMEM59,CFLAR,CTSA,DUSP4,CAMK2N1,EIF4EBP2,TAOK3,WFDC2,PICALM,SLPI,GRB7,ISG15,STK38,SERPINB2,PTK6,GPX1,GADD45B,ENC1,OCLN,DUSP10,PHACTR3,CTDSP2,PKN1,CDYL,CDKN1A,ARRB1,GNAQ,ADAR,ECM1,PARP14,PPP1R15A,PTPN3,ARL6IP1,PHACTR2,CDKN1B,TOB1,EIF2AK2,DUSP5,SDCBP,LYN,ITPRIP,CST6,SH3BP5L,IFI6,NR2F2,BIRC3,XDH,CDKN1C,PTPN13,FMR1,DKK1,RYBP,SOX4,SPINK5,C3
GO:0048519	negative regulation of biological process	0.0119494	0.0119494	CEACAM5,CEACAM6,ELF3,PSCA,GPRC5A,TIMP2,NDRG2,RAB11FIP1,VTCN1,LGALS3,TACSTD2,HOPX,TAX1BP1,SPINT1,FAM3D,CAST,A2ML1,UBC,TP53INP2,MUC1,LGALS9,MUC21,NAMPT,CPEB4,PTGES,EZR,AZGP1,ERBB3,SQSTM1,TMBIM1,HIST1H2AC,ANXA1,ASAH1,QSOX1,WASL,BCL2L1,PINK1,FOXO3,B4GALT1,PLSCR1,TMEM59,PTPRU,LITAF,H2AFJ,NABP1,METRNL,CFLAR,BAG1,CTSA,RIOK3,KRT18,CD55,PNPLA2,TPCN1,ITGB8,FAM3C,DUSP4,CAMK2N1,PLXNB2,ABCG1,B2M,EIF4EBP2,IL1R…
GO:0031090	organelle membrane	0.0136246	0.0136246	ATP6V0A4,SPNS2,CEACAM6,GPRC5A,RAB11FIP1,SH3BGRL2,LGALS3,STEAP4,SCNN1A,UBC,PTGES,RND3,GDPD3,FUT3,ATP10B,TMBIM1,CTSD,ANXA1,CLINT1,MYO5B,CHMP1B,QSOX1,WASL,SRD5A3,BCL2L1,MYO6,PINK1,FOXO3,GCNT3,B4GALT1,REEP3,SLC25A23,CREB3L2,TMEM59,TTYH1,C15ORF48,LITAF,CTSA,TRAM1,SCNN1B,CD55,PNPLA2,TPCN1,EEF1A2,B3GNT3,VPS37B,VMP1,ATG9B,GALNT5,ABCG1,B2M,SCAMP2,MBOAT2,PICALM,USP6NL,B4GALT5,CD63,PMAIP1,CAMK2G,MME,SLC16A3…
GO:0043312	neutrophil degranulation	0.0137492	0.0137492	CEACAM6,LCN2,TIMP2,LGALS3,S100P,TMBIM1,CTSD,ASAH1,QSOX1,B4GALT1,CTSA,CD55,B2M,AOC1,SLPI,CD63,MME,TSPAN14,TMEM63A,TMEM30A,SLC44A2,FRK,IDH1,HLA-C,FUCA1,CTSS,CTSB,STOM,SDCBP,TMC6,ALDH3B1,GSN,ANXA3,C3
GO:0002275	myeloid cell activation involved in immune response	0.0138259	0.0138259	CEACAM6,LCN2,TIMP2,LGALS3,S100P,LGALS9,TMBIM1,CTSD,ASAH1,QSOX1,B4GALT1,CTSA,CD55,B2M,AOC1,SLPI,CD63,MME,TSPAN14,TMEM63A,TMEM30A,SLC44A2,FRK,IDH1,HLA-C,FUCA1,CTSS,HMOX1,CTSB,STOM,SDCBP,LYN,TMC6,ALDH3B1,GSN,ANXA3,C3
GO:0002283	neutrophil activation involved in immune response	0.0156913	0.0156913	CEACAM6,LCN2,TIMP2,LGALS3,S100P,TMBIM1,CTSD,ASAH1,QSOX1,B4GALT1,CTSA,CD55,B2M,AOC1,SLPI,CD63,MME,TSPAN14,TMEM63A,TMEM30A,SLC44A2,FRK,IDH1,HLA-C,FUCA1,CTSS,CTSB,STOM,SDCBP,TMC6,ALDH3B1,GSN,ANXA3,C3
GO:0010646	regulation of cell communication	0.0158908	0.0158908	MUC20,ELF3,PSCA,GPRC5A,TIMP2,NDRG2,RAB11FIP1,MUC4,LGALS3,SCEL,TAX1BP1,MAL,FAM3D,UBC,MUC1,LGALS9,EZR,ERBB3,SQSTM1,TMBIM1,ANXA1,F3,BCL2L1,PINK1,PLSCR1,PTPRU,EPS8L1,TRAF4,LITAF,CFLAR,RIOK3,GLUL,CD55,SASH1,EPS8L2,DUSP4,CAMK2N1,CSNK1E,EIF4EBP2,NET1,IL1RN,TAOK3,TNIP1,ITGA2,ARHGDIB,IRF1,NBR1,ZFAND6,CD63,PMAIP1,STK38,PTK6,GPX1,CITED2,MME,SRGAP1,PTTG1IP,AKAP13,GDF15,NDFIP2,GADD45B,MARCO,ABCA1,TSPAN14,MAPK…
GO:0031347	regulation of defense response	0.0165663	0.0165663	MUC20,SH2D1B,MUC4,MUC16,MUC1,LGALS9,MUC21,PTGES,ANXA1,PLSCR1,METRNL,RIOK3,TNIP1,ITGA2,IRF1,GPX1,HLA-E,MAPK3,NR1D2,MUC15,KLK7,DUSP10,CXCL17,TAB3,ADAR,TRIM38,PARP14,NFKBIZ,OPTN,LYN,CLOCK,BIRC3,NR1D1,PARP9,IRF7,KLK5,CYLD,SLC7A2,SPINK5,SAA1,C3,NFKBIA,SAMHD1,HLA-A
GO:0002483	antigen processing and presentation of endogenous peptide antigen	0.0165746	0.0165746	AZGP1,B2M,HLA-E,TAPBP,HLA-C,HLA-A
GO:0042612	MHC class I protein complex	0.0174705	0.0174705	B2M,HLA-E,HLA-C,HLA-A
GO:0023051	regulation of signaling	0.0177054	0.0177054	MUC20,ELF3,LMO7,PSCA,GPRC5A,TIMP2,NDRG2,RAB11FIP1,MUC4,LGALS3,SCEL,TAX1BP1,MAL,FAM3D,UBC,MUC1,LGALS9,EZR,ERBB3,SQSTM1,TMBIM1,ANXA1,F3,BCL2L1,PINK1,PLSCR1,PTPRU,EPS8L1,TRAF4,LITAF,CFLAR,RIOK3,GLUL,CD55,SASH1,EPS8L2,DUSP4,CAMK2N1,CSNK1E,EIF4EBP2,NET1,IL1RN,TAOK3,TNIP1,ITGA2,ARHGDIB,IRF1,NBR1,ZFAND6,CD63,PMAIP1,STK38,PTK6,GPX1,CITED2,MME,SRGAP1,PTTG1IP,AKAP13,GDF15,NDFIP2,GADD45B,MARCO,ABCA1,TSPAN14…
GO:0008092	cytoskeletal protein binding	0.0194326	0.0194326	LMO7,MYH14,EZR,PDLIM5,MYO5B,WASL,MYO6,MPRIP,CCDC69,B4GALT1,REEP3,EPS8L1,KIF13B,ABLIM3,EPS8L2,KIF1C,AIF1L,FCHO2,TPM4,PICALM,NEBL,CGN,ENC1,LLGL2,SPTBN1,ZNF185,LASP1,PLS3,PHACTR3,MTUS1,BCL2L11,GABARAPL1,PTPN3,ITGB1,KIFC3,MYLIP,PHACTR2,LYN,TAOK1,SUN2,VILL,CORO2A,ACTB,PIP,FMR1,GSN,ARL4C,POF1B,CAPN2,MLPH,FXYD5,EPB41L4A,CDC42EP3
GO:0008092	cytoskeletal protein binding	0.0194326	0.0194326	LMO7,MYH14,EZR,PDLIM5,MYO5B,WASL,MYO6,MPRIP,CCDC69,B4GALT1,REEP3,EPS8L1,KIF13B,ABLIM3,EPS8L2,KIF1C,AIF1L,FCHO2,TPM4,PICALM,NEBL,CGN,ENC1,LLGL2,SPTBN1,ZNF185,LASP1,PLS3,PHACTR3,MTUS1,BCL2L11,GABARAPL1,PTPN3,ITGB1,KIFC3,MYLIP,PHACTR2,LYN,TAOK1,SUN2,VILL,CORO2A,ACTB,PIP,FMR1,GSN,ARL4C,POF1B,CAPN2,MLPH,FXYD5,EPB41L4A,CDC42EP3
GO:0140546	defense response to symbiont	0.020782	0.020782	BCL2L1,PLSCR1,RIOK3,OAS1,IRF1,ISG15,PMAIP1,STAT2,GBP3,ADAR,TRIM38,TRIM56,EIF2AK2,UNC93B1,IFI6,BIRC3,PARP9,IRF7,FAM111A,BNIP3L,OAS3,IFI27,SAMHD1
GO:0051607	defense response to virus	0.020782	0.020782	BCL2L1,PLSCR1,RIOK3,OAS1,IRF1,ISG15,PMAIP1,STAT2,GBP3,ADAR,TRIM38,TRIM56,EIF2AK2,UNC93B1,IFI6,BIRC3,PARP9,IRF7,FAM111A,BNIP3L,OAS3,IFI27,SAMHD1
GO:0140546	defense response to symbiont	0.020782	0.020782	BCL2L1,PLSCR1,RIOK3,OAS1,IRF1,ISG15,PMAIP1,STAT2,GBP3,ADAR,TRIM38,TRIM56,EIF2AK2,UNC93B1,IFI6,BIRC3,PARP9,IRF7,FAM111A,BNIP3L,OAS3,IFI27,SAMHD1
GO:0051607	defense response to virus	0.020782	0.020782	BCL2L1,PLSCR1,RIOK3,OAS1,IRF1,ISG15,PMAIP1,STAT2,GBP3,ADAR,TRIM38,TRIM56,EIF2AK2,UNC93B1,IFI6,BIRC3,PARP9,IRF7,FAM111A,BNIP3L,OAS3,IFI27,SAMHD1
GO:0044877	protein-containing complex binding	0.0216688	0.0216688	TIMP2,LGALS3,ANXA11,MYH14,CPEB4,EZR,SQSTM1,MYO5B,MYO6,PINK1,MPRIP,EPS8L1,CFLAR,ABLIM3,ITGB8,AIF1L,TPM4,AOC1,ITGA2,EVPL,ISG15,NEBL,SECISBP2L,HLA-E,AHR,TAPBP,ABCA1,SORT1,SPTBN1,ZNF185,LASP1,SLC11A2,ADAM9,PLS3,CDKN1A,CTSS,ARRB1,GNAQ,CTSB,ITGB1,ULK1,CDKN1B,GCHFR,SDCBP,LYN,TGFBR2,KRT8,VILL,BIRC3,SMURF1,CORO2A,INSR,NCOR2,ACTB,ACVR2A,PIP,CDKN1C,SREBF1,FMR1,GSN,POF1B,CAPN2,HSPA5,HLA-A
GO:0002831	regulation of response to biotic stimulus	0.0221456	0.0221456	MUC20,SH2D1B,MUC4,MUC16,MUC1,LGALS9,MUC21,PLSCR1,RIOK3,CD55,SASH1,IRF1,HLA-E,MAPK3,MUC15,KLK7,DUSP10,TAB3,ADAR,TRIM38,PARP14,OPTN,LYN,BIRC3,PARP9,IRF7,KLK5,SPINK5,SAMHD1,HLA-A
GO:0006915	apoptotic process	0.0234636	0.0234636	CEACAM5,CEACAM6,LCN2,VTCN1,LGALS3,TAX1BP1,TRIM2,MAL,CAST,UBC,MUC1,LGALS9,CPEB4,ERBB3,SQSTM1,TMBIM1,CTSD,ANXA1,BCL2L1,PINK1,FOXO3,B4GALT1,PLSCR1,TRAF4,SLK,CFLAR,BAG1,KRT18,EEF1A2,NET1,USP53,IRF1,ZFAND6,PMAIP1,SERPINB2,GPX1,CITED2,PTTG1IP,AHR,AKAP13,RTN3,GADD45B,MAPK3,SORT1,PKN2,EPHA2,VSTM2L,PKN1,FOXC1,ALDH1A3,CDKN1A,HMOX1,ARRB1,BCL2L11,ADAR,RAD21,FOXQ1,CTSB,PPP1R15A,ITGB1,ARL6IP1,PEA15,CDKN1B,PLK3…
GO:0048584	positive regulation of response to stimulus	0.0236321	0.0236321	MUC20,SH2D1B,ELF3,TIMP2,VTCN1,MUC4,YPEL3,LGALS3,SCEL,MAL,CLDN4,UBC,MUC16,MUC1,LGALS9,MUC21,EZR,ERBB3,ANXA1,F3,WASL,BCL2L1,PINK1,FOXO3,PLSCR1,TRAF4,LITAF,CFLAR,RIOK3,CD55,SASH1,CSNK1E,B2M,NET1,TAOK3,TNIP1,ITGA2,CD63,PMAIP1,PTK6,GPX1,CITED2,HLA-E,AKAP13,GDF15,NDFIP2,GADD45B,MARCO,TSPAN14,MAPK3,OCLN,SLC44A2,MUC15,KLK7,AVPI1,WBP2,PKN1,HMOX1,CXCL17,ARRB1,BCL2L11,TAB3,TRIM38,ECM1,SECTM1,AGR2,PARP14,NFK…
GO:0032880	regulation of protein localization	0.0246412	0.0246412	RAB11FIP1,LGALS3,FAM3D,TP53INP2,EZR,SQSTM1,TMBIM1,CTSD,ANXA1,WASL,BCL2L1,PINK1,TMEM59,GLUL,ABLIM3,CAMK2N1,CSNK1E,ABCG1,ANKRD13A,PICALM,PMAIP1,GCC2,NDFIP2,TMEM30A,LLGL2,SPTBN1,EPHA2,ACSL3,ADAM9,NEDD4L,ABHD17C,ARRB1,TRIM38,AGR2,ITGB1,STX3,PLK3,STOM,CREBRF,EXPH5,UCP2,CLOCK,NR1D1,ACTB,PARP9,RABGAP1L,SREBF1,GSN,BNIP3L,IFI27,CYLD,SOX4,SAA1
GO:0043122	regulation of I-kappaB kinase/NF-kappaB signaling	0.0248551	0.0248551	LGALS9,SQSTM1,PINK1,TRAF4,LITAF,CFLAR,RIOK3,TNIP1,ZFAND6,AKAP13,NDFIP2,SLC44A2,HMOX1,TAB3,TRIM38,ECM1,SECTM1,OPTN,BIRC3,REL,NR1D1,PER1
GO:0002446	neutrophil mediated immunity	0.0251754	0.0251754	CEACAM6,LCN2,TIMP2,LGALS3,S100P,TMBIM1,CTSD,ASAH1,QSOX1,B4GALT1,CTSA,CD55,B2M,AOC1,SLPI,CD63,MME,TSPAN14,TMEM63A,TMEM30A,SLC44A2,FRK,IDH1,HLA-C,FUCA1,CTSS,CTSB,STOM,SDCBP,TMC6,ALDH3B1,GSN,ANXA3,C3
GO:0033993	response to lipid	0.025386	0.025386	LCN2,CLDN4,LGALS9,PTGES,ANXA1,FOXO3,PTPRU,LITAF,CFLAR,SCNN1B,CD55,SASH1,ABCG1,IL1RN,SLPI,ITGA2,FBXO32,PTK6,AHR,AKAP13,ABCA1,MAPK3,ABHD2,NCOA2,PAQR7,ADAM9,DUSP10,WBP2,IDH1,CDKN1A,BCL2L11,IL36RN,CDKN1B,FOXP1,CREBRF,LYN,UCP2,TGFBR2,CLDN1,CLOCK,NR2F2,NR1D1,NCOR2,ASS1,TXNIP,SREBF1,DKK1,PER1,CAPN2,SOD2,ANXA3,NFKBIA,HPGD
GO:0042119	neutrophil activation	0.0273822	0.0273822	CEACAM6,LCN2,TIMP2,LGALS3,S100P,TMBIM1,CTSD,ASAH1,QSOX1,B4GALT1,CTSA,CD55,B2M,AOC1,SLPI,CD63,MME,TSPAN14,TMEM63A,TMEM30A,SLC44A2,FRK,IDH1,HLA-C,FUCA1,CTSS,CTSB,STOM,SDCBP,TMC6,ALDH3B1,GSN,ANXA3,C3
GO:0007249	I-kappaB kinase/NF-kappaB signaling	0.0274928	0.0274928	UBC,LGALS9,SQSTM1,PINK1,TRAF4,LITAF,CFLAR,RIOK3,TNIP1,ZFAND6,AKAP13,NDFIP2,SLC44A2,HMOX1,TAB3,TRIM38,ECM1,SECTM1,OPTN,BIRC3,REL,NR1D1,PER1,NFKBIA
GO:0051701	biological process involved in interaction with host	0.0283592	0.0283592	LGALS9,BCL2L1,PLSCR1,CD55,VPS37B,TNIP1,ITGA2,EPHA2,BCL2L11,TRIM38,CTSB,ITGB1,ULK1,CD46,EIF2AK2,SLC20A2,TMPRSS4,CLDN1,INSR,GSN
GO:0098852	lytic vacuole membrane	0.0290425	0.0290425	ATP6V0A4,CEACAM6,TMBIM1,CTSD,MYO6,B4GALT1,TMEM59,LITAF,CTSA,TPCN1,EEF1A2,CD63,TMEM63A,TMEM30A,TMEM106B,SORT1,OCLN,SLC11A2,SLC44A2,ARRB1,GNAQ,CD164,ABCD1,STOM,SLC17A5,TSPAN1
GO:0005765	lysosomal membrane	0.0290425	0.0290425	ATP6V0A4,CEACAM6,TMBIM1,CTSD,MYO6,B4GALT1,TMEM59,LITAF,CTSA,TPCN1,EEF1A2,CD63,TMEM63A,TMEM30A,TMEM106B,SORT1,OCLN,SLC11A2,SLC44A2,ARRB1,GNAQ,CD164,ABCD1,STOM,SLC17A5,TSPAN1
GO:0098852	lytic vacuole membrane	0.0290425	0.0290425	ATP6V0A4,CEACAM6,TMBIM1,CTSD,MYO6,B4GALT1,TMEM59,LITAF,CTSA,TPCN1,EEF1A2,CD63,TMEM63A,TMEM30A,TMEM106B,SORT1,OCLN,SLC11A2,SLC44A2,ARRB1,GNAQ,CD164,ABCD1,STOM,SLC17A5,TSPAN1
GO:0005765	lysosomal membrane	0.0290425	0.0290425	ATP6V0A4,CEACAM6,TMBIM1,CTSD,MYO6,B4GALT1,TMEM59,LITAF,CTSA,TPCN1,EEF1A2,CD63,TMEM63A,TMEM30A,TMEM106B,SORT1,OCLN,SLC11A2,SLC44A2,ARRB1,GNAQ,CD164,ABCD1,STOM,SLC17A5,TSPAN1
GO:0048545	response to steroid hormone	0.0293871	0.0293871	CLDN4,ANXA1,PTPRU,CFLAR,SCNN1B,IL1RN,FBXO32,AKAP13,ABHD2,NCOA2,PAQR7,ADAM9,WBP2,IDH1,CDKN1A,BCL2L11,CREBRF,TGFBR2,CLDN1,CLOCK,NR1D1,NCOR2,ASS1,TXNIP,SREBF1,PER1,ANXA3
GO:0006810	transport	0.0308877	0.0308877	ATP6V0A4,SPNS2,CEACAM6,LCN2,TIMP2,SLC6A14,RAB11FIP1,LGALS3,STEAP4,S100P,FAM3D,SCNN1A,ANXA11,CLDN4,UBC,CLIC3,LGALS9,ANXA9,PRSS8,PTGES,EZR,AZGP1,ERBB3,MAL2,ATP10B,SQSTM1,TMBIM1,TINAGL1,CTSD,ANXA1,CLINT1,ASAH1,MYO5B,CHMP1B,QSOX1,WASL,BCL2L1,MYO6,SDCBP2,PINK1,GCNT3,B4GALT1,LRP10,SLC25A23,SAMD9,CREB3L2,PLSCR1,TJP2,CA13,TTYH1,C15ORF48,CTSA,GLUL,TRAM1,KIF13B,KRT18,SCNN1B,CD55,ABLIM3,TPCN1,SLC45A4,FAM3C,…
GO:0051247	positive regulation of protein metabolic process	0.0311106	0.0311106	MUC20,GPRC5A,CLDN4,UBC,MUC1,LGALS9,EZR,ERBB3,SQSTM1,CTSD,F3,PINK1,PRSS22,TRAF4,CFLAR,SASH1,PLXNB2,CSNK1E,ABCG1,TAOK3,PICALM,TNIP1,ITGA2,PMAIP1,PTK6,PTTG1IP,AKAP13,GDF15,NDFIP2,GADD45B,MARCO,MAPK3,SLC11A2,ADAM9,AVPI1,NEDD4L,WBP2,PKN1,CDKN1A,CXCL17,ARRB1,BCL2L11,TAB3,UBE2D1,PARP14,PPP1R15A,RANBP9,MYLIP,PEA15,CDKN1B,TIPARP,PLK3,EIF2AK2,DUSP5,SDCBP,CREBRF,LYN,TGFBR2,TAOK1,BIRC3,SMURF1,XDH,INSR,TGFA,A…
GO:0045335	phagocytic vesicle	0.0316296	0.0316296	ATP6V0A4,RAB11FIP1,ANXA11,B2M,HLA-E,TAPBP,ABCA1,HLA-C,CTSS,UNC93B1,GSN,SRGAP2,ANXA3,HLA-A
GO:1902041	regulation of extrinsic apoptotic signaling pathway via death domain receptors	0.0325693	0.0325693	LGALS3,MAL,TMBIM1,BCL2L1,CFLAR,PMAIP1,GPX1,HMOX1,PEA15,ITPRIP
GO:0140096	catalytic activity, acting on a protein	0.0326019	0.0326019	LMO7,TRIM2,PRSS27,PRSS8,ERBB3,SQSTM1,TINAGL1,CTSD,F3,QSOX1,PINK1,DTX4,GCNT3,TMEM59,PTPRU,UBE2H,PRSS22,PCMTD1,SLK,TMPRSS11E,RNPEPL1,RMND5A,CFLAR,RNF39,CTSA,RIOK3,GLUL,NCCRP1,B3GNT3,DUSP4,PPP1CB,GALNT5,CSNK1E,TAOK3,USP53,STK38,PTK6,CAMK2G,MME,AKAP13,MAPK3,PPM1K,PIK3IP1,PKN2,EPHA2,ADAM9,KLK7,DUSP10,NEDD4L,CTDSP2,FRK,PKN1,CDKN1A,CTSS,ABHD17C,EPHB3,SCRN1,TRIM38,TRIM56,UBE2D1,HDAC7,HERC6,CTSB,RNF213,PA…
GO:0060333	interferon-gamma-mediated signaling pathway	0.0326414	0.0326414	B2M,OAS1,IRF1,CAMK2G,HLA-E,HLA-C,TRIM38,PARP14,PARP9,IRF7,OAS3,HLA-A
GO:0097209	epidermal lamellar body	0.0362378	0.0362378	KLK7,KLK5,SPINK5
GO:0036230	granulocyte activation	0.0365773	0.0365773	CEACAM6,LCN2,TIMP2,LGALS3,S100P,TMBIM1,CTSD,ASAH1,QSOX1,B4GALT1,CTSA,CD55,B2M,AOC1,SLPI,CD63,MME,TSPAN14,TMEM63A,TMEM30A,SLC44A2,FRK,IDH1,HLA-C,FUCA1,CTSS,CTSB,STOM,SDCBP,TMC6,ALDH3B1,GSN,ANXA3,C3
GO:0023052	signaling	0.0379482	0.0379482	MUC20,ATP6V0A4,PDE4C,SPNS2,CEACAM6,ELF3,LMO7,PSCA,GPRC5A,LCN2,TIMP2,NDRG2,MACC1,RAB11FIP1,VTCN1,MUC4,LGALS3,SCEL,TAX1BP1,MAL,FAM3D,MYH14,UBC,MUC16,CLIC3,MUC1,LGALS9,MUC21,ANXA9,NAMPT,CPEB4,PTGES,EZR,RND3,ERBB3,SQSTM1,TMBIM1,ANXA1,DAPP1,F3,WASL,BCL2L1,PCDH1,MYO6,SDCBP2,PINK1,DTX4,FOXO3,AMOTL2,CREB3L2,PLSCR1,TJP2,PTPRU,EPS8L1,TRAF4,LITAF,METRNL,CFLAR,BAG1,RIOK3,GLUL,KIF13B,KRT18,CD55,SASH1,EPS8L2,I…
GO:0046903	secretion	0.0411328	0.0411328	CEACAM6,LCN2,TIMP2,RAB11FIP1,LGALS3,S100P,FAM3D,LGALS9,PTGES,EZR,ERBB3,TMBIM1,CTSD,ANXA1,ASAH1,QSOX1,MYO6,PINK1,B4GALT1,CTSA,GLUL,CD55,FAM3C,CAMK2N1,ABCG1,B2M,IL1RN,AOC1,SLPI,CD63,CAMK2G,MME,ABCA1,TSPAN14,TMEM63A,TMEM30A,LLGL2,SYTL2,ACSL3,SLC44A2,ADAM9,FRK,IDH1,HLA-C,FUCA1,CTSS,HMOX1,ARRB1,SCRN1,ECM1,AGR2,CTSB,SNCG,PHACTR2,STX3,STOM,SDCBP,EXPH5,LYN,UCP2,LGALS3BP,CLOCK,XDH,TMC6,NR1D1,NCOR2,ALDH3B1…
GO:0003779	actin binding	0.0432752	0.0432752	MYH14,EZR,PDLIM5,MYO5B,WASL,MYO6,MPRIP,EPS8L1,ABLIM3,EPS8L2,AIF1L,TPM4,NEBL,CGN,ENC1,SPTBN1,ZNF185,LASP1,PLS3,PHACTR3,ITGB1,PHACTR2,VILL,CORO2A,PIP,GSN,POF1B,MLPH,FXYD5
GO:0044267	cellular protein metabolic process	0.0440354	0.0440354	MUC20,LMO7,GPRC5A,TIMP2,MUC4,LGALS3,TRIM2,SPINT1,CAST,CLDN4,A2ML1,UBC,MUC16,TP53INP2,MUC1,LGALS9,MUC21,CPEB4,EZR,FUT3,ERBB3,SQSTM1,CTSD,ANXA1,DAPP1,F3,QSOX1,SRD5A3,PINK1,DTX4,FOXO3,GCNT3,B4GALT1,TMEM59,PTPRU,CCNG2,UBE2H,PRSS22,PCMTD1,TRAF4,SLK,RMND5A,CFLAR,RNF39,RIOK3,GLUL,NCCRP1,SASH1,PNPLA2,EEF1A2,B3GNT3,VPS37B,DUSP4,CAMK2N1,PLXNB2,PPP1CB,GALNT5,CSNK1E,B2M,EIF4EBP2,TAOK3,WFDC2,PICALM,USP53,TNIP…
GO:0048518	positive regulation of biological process	0.0440808	0.0440808	MUC20,VGLL1,SH2D1B,CEACAM6,ELF3,LMO7,GPRC5A,LCN2,TIMP2,MACC1,VTCN1,MUC4,YPEL3,LGALS3,SCEL,TACSTD2,MAL,SPINT1,CLDN4,UBC,MUC16,TP53INP2,MUC1,LGALS9,MUC21,PRSS8,NAMPT,PTGES,EZR,SMIM22,FUT3,ERBB3,SQSTM1,TMBIM1,CTSD,ANXA1,F3,WASL,BCL2L1,MYO6,PINK1,FOXO3,B4GALT1,CREB3L2,EHF,PLSCR1,TMEM59,PTPRU,EPS8L1,PRSS22,MAFF,TRAF4,LITAF,METRNL,CFLAR,IKZF2,RIOK3,GLUL,NCCRP1,CD55,SASH1,ABLIM3,PNPLA2,TPCN1,EEF1A2,EPS8…
GO:0007154	cell communication	0.0470636	0.0470636	MUC20,ATP6V0A4,PDE4C,SPNS2,CEACAM6,ELF3,PSCA,GPRC5A,LCN2,TIMP2,NDRG2,MACC1,RAB11FIP1,VTCN1,MUC4,LGALS3,SCEL,TAX1BP1,MAL,FAM3D,MYH14,UBC,MUC16,CLIC3,MUC1,LGALS9,MUC21,ANXA9,NAMPT,CPEB4,PTGES,EZR,RND3,ERBB3,SQSTM1,TMBIM1,ANXA1,DAPP1,F3,WASL,BCL2L1,PCDH1,MYO6,SDCBP2,PINK1,DTX4,FOXO3,AMOTL2,CREB3L2,PLSCR1,TJP2,PTPRU,EPS8L1,TRAF4,LITAF,METRNL,CFLAR,BAG1,RIOK3,GLUL,KIF13B,KRT18,CD55,SASH1,EPS8L2,ITGB8,…
GO:0010508	positive regulation of autophagy	0.0478557	0.0478557	TP53INP2,PINK1,FOXO3,TMEM59,TPCN1,MAPK3,HMOX1,BCL2L11,HSPB8,TRIM38,OPTN,ULK1,PLK3,SMURF1,BNIP3L
GO:0009615	response to virus	0.0482897	0.0482897	LCN2,LGALS9,BCL2L1,PLSCR1,RIOK3,ITGB8,OAS1,IRF1,ISG15,PMAIP1,STAT2,GBP3,ADAR,TRIM38,TRIM56,EIF2AK2,UNC93B1,IFI6,BIRC3,PARP9,IRF7,FAM111A,FMR1,BNIP3L,OAS3,IFI27,SAMHD1

## Sheet: C9 differential gene expression
Statistical test: Wilcoxon Rank Sum Test
	P-Value	Average Log FC	pct.1	pct.2	Adjusted Pvalue	cluster
PTGES	1.64479e-31	-1.28866	0.517	0.926	3.37478e-27	9
SAA1	4.93938e-09	-1.26125	0.322	0.579	0.000101346	9
C15orf48	6.79914e-18	-1.16951	0.288	0.729	1.39505e-13	9
GPRC5A	2.38068e-28	-1.15788	0.593	0.98	4.88469e-24	9
ITGB8	4.34221e-23	-1.1357	0.407	0.863	8.90934e-19	9
NDRG2	1.56761e-17	-1.07319	0.983	0.983	3.21643e-13	9
TYMP	2.5858e-19	-1.04702	0.619	0.86	5.30555e-15	9
MACC1	5.70678e-26	-1.01933	0.788	0.96	1.17092e-21	9
MT2A	7.57383e-13	-0.965534	0.534	0.846	1.554e-08	9
H1F0	5.13587e-28	-0.962874	0.432	0.873	1.05378e-23	9
SPRR2A	7.89166e-21	-0.959332	0.212	0.739	1.61921e-16	9
ANKRD36C	1.02174e-16	-0.958779	0.034	0.468	2.0964e-12	9
SAA2	3.01047e-08	-0.937362	0.237	0.518	0.000617689	9
STEAP4	4.35728e-22	-0.909744	0.746	0.94	8.94027e-18	9
ITGA2	5.6519e-23	-0.906453	0.441	0.849	1.15966e-18	9
SAT1	2.47825e-19	-0.897289	0.975	0.997	5.08486e-15	9
TINAGL1	3.83681e-19	-0.889332	0.492	0.91	7.87237e-15	9
ERO1L	9.04797e-29	-0.888143	0.466	0.906	1.85646e-24	9
SOD2	1.3689e-14	-0.881715	0.585	0.826	2.8087e-10	9
B4GALT1	8.59668e-27	-0.876118	0.644	0.943	1.76387e-22	9
ISG15	1.04038e-11	-0.863975	0.381	0.702	2.13466e-07	9
ANXA1	3.96454e-11	-0.855796	0.864	0.957	8.13444e-07	9
NET1	5.60791e-20	-0.853476	0.686	0.866	1.15063e-15	9
CLDN7	1.4875e-28	-0.841835	0.814	0.963	3.05205e-24	9
FAM84A	3.28399e-20	-0.841026	0.839	0.936	6.73808e-16	9
STOM	1.95376e-20	-0.83543	0.398	0.766	4.00873e-16	9
EZR	3.78305e-22	-0.831451	0.932	0.98	7.76206e-18	9
PMAIP1	1.24529e-19	-0.818862	0.331	0.776	2.55508e-15	9
A2ML1	2.39709e-22	-0.816915	0.847	0.963	4.91836e-18	9
CAMK2N1	1.92039e-18	-0.815547	0.805	0.953	3.94026e-14	9
MUC4	1.17936e-15	-0.813044	0.381	0.753	2.41981e-11	9
RND3	2.82569e-21	-0.811269	0.61	0.923	5.79776e-17	9
FAM129B	1.34123e-17	-0.808755	0.966	0.99	2.75193e-13	9
HOPX	2.24146e-14	-0.802372	0.839	0.987	4.59904e-10	9
MYO6	3.15682e-19	-0.797904	0.678	0.913	6.47716e-15	9
TACC1	1.94642e-19	-0.794273	0.703	0.916	3.99366e-15	9
TEAD1	1.36815e-19	-0.785217	0.364	0.786	2.80717e-15	9
AZGP1	7.49624e-16	-0.782168	0.39	0.813	1.53808e-11	9
LMO7	9.79941e-18	-0.779217	0.907	0.993	2.01064e-13	9
PVRL4	1.77964e-23	-0.766529	0.754	0.936	3.65146e-19	9
ZNF117	9.65313e-11	-0.757494	0.441	0.702	1.98063e-06	9
SPTBN1	9.35413e-22	-0.749677	0.644	0.92	1.91928e-17	9
YPEL3	2.86502e-25	-0.749343	0.924	0.99	5.87845e-21	9
FTH1	1.33551e-13	-0.74552	1	1	2.7402e-09	9
RMND5A	1.01381e-13	-0.743174	0.593	0.856	2.08014e-09	9
WASL	1.81012e-19	-0.725923	0.881	0.96	3.714e-15	9
GPR110	2.37223e-19	-0.723358	0.636	0.963	4.86735e-15	9
SLC20A2	6.38868e-17	-0.715217	0.263	0.692	1.31083e-12	9
B2M	1.79966e-16	-0.714258	0.992	0.99	3.69254e-12	9
ELF3	2.43535e-21	-0.71063	0.966	1	4.99685e-17	9
PRSS8	2.25062e-18	-0.710549	0.695	0.926	4.61783e-14	9
PPP1CB	2.2839e-25	-0.710288	0.788	0.95	4.68611e-21	9
TPM4	1.7218e-19	-0.703623	0.915	0.98	3.53279e-15	9
TRAF4	5.15486e-23	-0.701358	0.466	0.853	1.05767e-18	9
SQSTM1	3.40898e-22	-0.695043	0.983	1	6.99454e-18	9
SECTM1	9.26968e-14	-0.692853	0.11	0.505	1.90195e-09	9
PLSCR1	4.2591e-23	-0.690731	0.373	0.823	8.73882e-19	9
CARHSP1	1.63071e-22	-0.687232	0.839	0.946	3.34589e-18	9
MPRIP	1.51634e-15	-0.686987	0.771	0.93	3.11122e-11	9
UBE2H	3.79657e-20	-0.686817	0.805	0.933	7.78981e-16	9
MAFF	2.34125e-18	-0.685395	0.364	0.786	4.80378e-14	9
SLC6A14	1.72236e-09	-0.684927	0.788	0.873	3.53394e-05	9
S100A10	2.4285e-11	-0.679294	0.78	0.93	4.98279e-07	9
KRT7	6.03596e-14	-0.678032	0.669	0.843	1.23846e-09	9
FAM214A	2.59149e-14	-0.676251	0.585	0.853	5.31722e-10	9
USP53	2.4726e-11	-0.672016	0.653	0.819	5.07328e-07	9
SAMD9	2.36604e-13	-0.666612	0.678	0.896	4.85465e-09	9
CD99	7.99515e-18	-0.662446	0.593	0.833	1.64045e-13	9
SERINC2	3.32625e-18	-0.658853	0.992	0.98	6.82479e-14	9
CDKN1A	8.27184e-10	-0.647133	0.847	0.903	1.69722e-05	9
SPINT1	1.70715e-21	-0.641077	0.983	0.993	3.50273e-17	9
ANXA11	1.11833e-18	-0.640254	0.907	0.963	2.29459e-14	9
BIRC3	5.1312e-15	-0.639821	0.11	0.535	1.05282e-10	9
HLA-E	5.73739e-16	-0.638621	0.788	0.923	1.1772e-11	9
CLDN1	1.52682e-09	-0.637781	0.534	0.732	3.13273e-05	9
IDS	3.97477e-16	-0.635485	0.669	0.883	8.15543e-12	9
DAPP1	8.03115e-18	-0.635165	0.475	0.823	1.64783e-13	9
PCDH1	1.07091e-17	-0.632652	0.593	0.849	2.19729e-13	9
TRAM1	8.8821e-21	-0.626091	0.822	0.95	1.82243e-16	9
PRSS27	3.4328e-09	-0.6228	0.805	0.92	7.04343e-05	9
PEG10	0.000983703	-0.618069	0.229	0.395	1	9
TTC9	4.469e-17	-0.617224	0.737	0.943	9.1695e-13	9
TP53INP2	1.63718e-12	-0.616106	0.551	0.816	3.35917e-08	9
CFLAR	6.63574e-17	-0.612645	0.602	0.846	1.36152e-12	9
BASP1	9.34097e-16	-0.609477	0.602	0.893	1.91658e-11	9
NCOR2	6.22734e-14	-0.608617	0.458	0.759	1.27773e-09	9
PARD6B	2.62993e-14	-0.606233	0.398	0.763	5.39609e-10	9
CEBPD	7.95577e-14	-0.604741	0.898	0.957	1.63237e-09	9
KLF6	1.54419e-15	-0.601817	0.712	0.896	3.16836e-11	9
TAX1BP1	1.40165e-15	-0.59586	0.983	0.993	2.8759e-11	9
SH3BGRL2	2.26291e-11	-0.595242	0.619	0.819	4.64303e-07	9
H1FX	1.31811e-12	-0.591088	0.737	0.87	2.7045e-08	9
TIMP2	2.37113e-15	-0.590857	0.814	0.98	4.86508e-11	9
SPNS2	3.23787e-12	-0.585869	0.695	0.916	6.64347e-08	9
CLDN4	2.17395e-14	-0.581069	0.907	0.936	4.4605e-10	9
ZFP36L2	1.78628e-12	-0.576482	0.746	0.853	3.6651e-08	9
RARRES3	2.05866e-06	-0.574477	0.517	0.732	0.0422396	9
IRF1	8.35165e-12	-0.57219	0.415	0.729	1.71359e-07	9
SCEL	1.2268e-08	-0.567009	0.915	0.957	0.000251715	9
ITGB1	1.82376e-13	-0.567002	0.839	0.953	3.74199e-09	9
KIFC3	1.46059e-15	-0.562908	0.229	0.645	2.99684e-11	9
QSOX1	8.82735e-12	-0.551388	0.746	0.89	1.8112e-07	9
CDC42EP1	2.73947e-12	-0.549986	0.373	0.679	5.62084e-08	9
LGALS3	1.37171e-12	-0.547846	1	1	2.81446e-08	9
HLA-C	4.81008e-12	-0.547679	0.466	0.783	9.86932e-08	9
IL1RN	4.79485e-11	-0.545718	0.661	0.849	9.83808e-07	9
ERBB2IP	1.2466e-12	-0.543837	0.559	0.813	2.55777e-08	9
LCN2	1.46082e-09	-0.541908	1	1	2.99732e-05	9
PHLDA1	1.83212e-06	-0.540906	0.542	0.692	0.0375915	9
EMP1	2.46421e-13	-0.540862	0.729	0.933	5.05607e-09	9
TNIP1	2.62919e-17	-0.540297	0.627	0.866	5.39458e-13	9
CTSB	2.75626e-15	-0.539411	0.881	0.923	5.65529e-11	9
IFI6	2.18601e-06	-0.538931	0.119	0.355	0.0448526	9
DUSP5	6.97625e-11	-0.537796	0.237	0.565	1.43139e-06	9
BCL2L1	2.51714e-10	-0.537063	0.653	0.846	5.16466e-06	9
IER5	3.42285e-11	-0.536851	0.593	0.803	7.023e-07	9
PINK1	1.7441e-16	-0.535744	0.814	0.933	3.57855e-12	9
ZNF292	5.81064e-11	-0.534072	0.729	0.873	1.19223e-06	9
PICALM	4.60532e-17	-0.533979	0.534	0.866	9.4492e-13	9
RNPEPL1	2.37781e-15	-0.532172	0.653	0.863	4.87879e-11	9
LY6K	2.02088e-12	-0.531734	0.924	0.933	4.14643e-08	9
TOR1AIP2	2.48119e-14	-0.531652	0.661	0.86	5.0909e-10	9
MUC16	2.29976e-09	-0.526566	0.593	0.829	4.71864e-05	9
TMEM106B	2.2559e-11	-0.526495	0.475	0.763	4.62865e-07	9
UBE2D1	1.15779e-12	-0.524736	0.483	0.783	2.37555e-08	9
DUSP10	2.31477e-12	-0.519395	0.398	0.719	4.74944e-08	9
UBE2R2	3.69018e-12	-0.511344	0.746	0.893	7.57151e-08	9
ITPRIPL2	4.40404e-15	-0.510442	0.297	0.672	9.03621e-11	9
PMEPA1	2.9391e-15	-0.510018	0.305	0.679	6.03044e-11	9
TRIM2	3.04533e-12	-0.508578	0.695	0.903	6.2484e-08	9
TMEM80	1.72224e-09	-0.506427	0.492	0.732	3.5337e-05	9
FOXO3	6.61846e-13	-0.505642	0.703	0.9	1.35798e-08	9
EIF2AK2	3.68591e-13	-0.505145	0.424	0.739	7.56274e-09	9
ARF1	5.20497e-20	-0.504347	0.949	0.96	1.06796e-15	9
KRT23	0.0177223	-0.50424	0.653	0.712	1	9
RB1CC1	2.59975e-15	-0.502841	0.881	0.946	5.33416e-11	9
REEP3	3.52743e-16	-0.499653	0.924	0.953	7.23757e-12	9
RBM47	2.75227e-13	-0.497265	0.814	0.903	5.6471e-09	9
CCDC69	7.11834e-11	-0.495934	0.644	0.826	1.46054e-06	9
CCNG2	2.46669e-13	-0.495021	0.483	0.783	5.06116e-09	9
JMJD1C	7.0621e-16	-0.493734	0.568	0.816	1.449e-11	9
LPIN1	4.9114e-13	-0.491211	0.195	0.582	1.00772e-08	9
AVPI1	2.1155e-11	-0.49108	0.424	0.716	4.34058e-07	9
ATG9B	4.52592e-06	-0.488964	0.407	0.609	0.0928628	9
NT5C2	2.89492e-12	-0.487712	0.585	0.819	5.9398e-08	9
AC013394.2	3.64552e-13	-0.486869	0.653	0.849	7.47989e-09	9
PKN2	1.81272e-13	-0.48646	0.737	0.896	3.71933e-09	9
RAB11FIP1	1.37008e-12	-0.484548	0.949	0.97	2.81113e-08	9
FCHO2	7.1489e-14	-0.484101	0.407	0.759	1.46681e-09	9
MGEA5	2.77968e-11	-0.482632	0.534	0.773	5.70336e-07	9
ABCG1	3.59721e-13	-0.482349	0.449	0.779	7.38076e-09	9
SCNN1A	3.51996e-14	-0.482132	0.881	0.96	7.22225e-10	9
GCC2	1.79951e-14	-0.481503	0.61	0.86	3.69224e-10	9
PTPRU	6.0302e-14	-0.479572	0.534	0.806	1.23728e-09	9
GADD45B	2.58653e-10	-0.475365	0.466	0.736	5.30704e-06	9
LRP11	5.07974e-18	-0.472883	0.271	0.719	1.04226e-13	9
AMOTL2	2.8287e-11	-0.472537	0.492	0.773	5.80392e-07	9
MME	1.43824e-12	-0.472491	0.297	0.662	2.95098e-08	9
SYNE2	1.29637e-11	-0.469136	0.678	0.836	2.6599e-07	9
NDFIP2	3.25846e-14	-0.468575	0.568	0.826	6.68572e-10	9
CTSV	4.10438e-10	-0.465451	0.068	0.371	8.42137e-06	9
SERINC1	9.22159e-14	-0.464634	0.475	0.779	1.89209e-09	9
DEK	1.6418e-13	-0.464281	0.517	0.769	3.36865e-09	9
VMP1	7.13596e-14	-0.464103	0.839	0.923	1.46416e-09	9
TSC22D3	8.19228e-10	-0.462533	0.441	0.686	1.68089e-05	9
NR1D1	3.9078e-08	-0.462347	0.136	0.408	0.000801803	9
TMBIM6	1.23428e-14	-0.461574	0.992	0.99	2.53249e-10	9
H3F3B	2.05649e-14	-0.461022	1	1	4.21951e-10	9
HIST1H2AC	1.39031e-07	-0.460876	0.814	0.883	0.00285264	9
TPCN1	1.23977e-13	-0.458383	0.483	0.769	2.54377e-09	9
MALAT1	1.89786e-08	-0.45732	1	1	0.000389402	9
VPS37B	3.11487e-11	-0.455066	0.653	0.853	6.39109e-07	9
TMSB10	2.21388e-07	-0.454255	0.992	0.99	0.00454244	9
PTGES3	1.26597e-14	-0.454018	0.788	0.893	2.59752e-10	9
CDYL	5.33805e-10	-0.45334	0.534	0.779	1.09526e-05	9
DDX17	3.33824e-13	-0.453028	0.924	0.957	6.84941e-09	9
ELK3	1.15447e-14	-0.451426	0.322	0.729	2.36874e-10	9
CLDND1	3.66145e-12	-0.450488	0.415	0.709	7.51256e-08	9
CPEB4	2.01598e-11	-0.450142	0.763	0.903	4.13639e-07	9
ADAM9	7.01242e-13	-0.449762	0.483	0.766	1.43881e-08	9
CSNK1E	4.78115e-13	-0.448681	0.695	0.903	9.80996e-09	9
MLLT4	4.16985e-11	-0.448361	0.805	0.913	8.55571e-07	9
ACTB	2.89084e-09	-0.448141	1	0.993	5.93143e-05	9
PDLIM5	3.54562e-12	-0.446807	0.831	0.94	7.2749e-08	9
FUT3	1.80989e-11	-0.444343	0.61	0.843	3.71353e-07	9
STAT2	1.73763e-12	-0.444157	0.305	0.666	3.56527e-08	9
TMBIM1	2.30933e-11	-0.443026	0.932	0.957	4.73828e-07	9
GPX1	2.40891e-09	-0.442826	0.966	0.973	4.94259e-05	9
KIAA0247	1.17688e-12	-0.442541	0.364	0.699	2.41472e-08	9
NCK2	2.77744e-13	-0.44236	0.585	0.816	5.69874e-09	9
KRT80	1.5707e-09	-0.440906	0.949	0.99	3.22276e-05	9
CANX	5.52665e-15	-0.440388	0.805	0.906	1.13396e-10	9
SCRN1	7.608e-15	-0.440302	0.398	0.779	1.56101e-10	9
ULK1	1.07073e-09	-0.440187	0.381	0.682	2.19692e-05	9
CHMP1B	2.33346e-11	-0.439648	0.814	0.933	4.7878e-07	9
APOL6	1.15514e-11	-0.437629	0.398	0.726	2.37012e-07	9
DNAJA1	2.76948e-13	-0.434188	0.898	0.953	5.68243e-09	9
C1orf116	5.04563e-10	-0.43413	0.831	0.943	1.03526e-05	9
C9orf3	1.42211e-10	-0.433868	0.381	0.669	2.91789e-06	9
LITAF	2.07758e-11	-0.432925	0.898	0.963	4.26278e-07	9
CD46	7.64422e-14	-0.431876	0.602	0.866	1.56844e-09	9
SGTA	3.94304e-10	-0.431162	0.381	0.662	8.09033e-06	9
MYO5B	8.46817e-12	-0.431073	0.661	0.839	1.7375e-07	9
VTCN1	6.08421e-12	-0.428994	0.229	0.595	1.24836e-07	9
OAS1	0.000136762	-0.428158	0.61	0.696	1	9
ABLIM3	2.52433e-09	-0.426148	0.398	0.689	5.17942e-05	9
GABRP	1.60188e-05	-0.42555	0.305	0.515	0.328673	9
WBP2	2.68974e-10	-0.425523	0.585	0.796	5.51882e-06	9
RAD21	3.80086e-12	-0.424799	0.797	0.91	7.79861e-08	9
SREBF1	3.12098e-09	-0.424675	0.602	0.789	6.40363e-05	9
TRMT112	1.25545e-12	-0.422604	0.831	0.89	2.57594e-08	9
ERBB3	5.45523e-10	-0.421093	0.873	0.92	1.1193e-05	9
MCL1	9.77927e-14	-0.420019	0.797	0.87	2.00651e-09	9
ANKRD13A	1.9971e-08	-0.419921	0.653	0.823	0.000409765	9
ASS1	1.58722e-06	-0.419602	0.593	0.763	0.0325666	9
BCL2L11	8.74367e-11	-0.417626	0.22	0.552	1.79403e-06	9
HNRNPH1	7.96553e-13	-0.416598	0.415	0.736	1.63437e-08	9
NAMPT	9.43824e-09	-0.416301	0.907	0.93	0.000193654	9
UBL3	5.22674e-10	-0.416228	0.695	0.833	1.07242e-05	9
HES4	4.20907e-09	-0.415528	0.229	0.525	8.63618e-05	9
PDP1	5.31981e-13	-0.415307	0.212	0.585	1.09152e-08	9
TSPAN14	7.53679e-10	-0.415279	0.686	0.826	1.5464e-05	9
TJP1	1.36338e-11	-0.414123	0.737	0.88	2.79738e-07	9
MTUS1	1.31863e-09	-0.413807	0.517	0.759	2.70556e-05	9
CTD-2319I12.1	0.121087	-0.41364	0.847	0.793	1	9
RNASE7	0.000667142	-0.411816	0.034	0.151	1	9
PPP1R15A	6.4755e-10	-0.411471	0.331	0.645	1.32864e-05	9
RIOK3	1.39078e-10	-0.410203	0.881	0.936	2.8536e-06	9
CTA-293F17.1	3.30315e-10	-0.409626	0.186	0.505	6.77739e-06	9
DYNLRB1	3.16181e-11	-0.409538	0.949	0.96	6.4874e-07	9
PTP4A2	3.0257e-13	-0.409372	0.814	0.893	6.20812e-09	9
FOXP1	7.03703e-11	-0.409315	0.415	0.736	1.44386e-06	9
GRHL1	3.60431e-10	-0.407908	0.61	0.803	7.39532e-06	9
RNF213	5.41727e-10	-0.407769	0.61	0.813	1.11151e-05	9
NPC1	8.46803e-13	-0.407679	0.254	0.635	1.73747e-08	9
SERP1	4.34203e-12	-0.406781	0.881	0.923	8.90899e-08	9
RNA28S5	8.19043e-05	-0.406083	1	1	1	9
UBE2B	2.03173e-12	-0.406001	0.822	0.93	4.1687e-08	9
RDH10	1.61527e-06	-0.405889	0.373	0.599	0.0331421	9
SUN1	2.77675e-11	-0.404936	0.39	0.706	5.69733e-07	9
TMEM50A	2.57835e-12	-0.40355	0.864	0.896	5.29026e-08	9
SNX18	1.65932e-10	-0.402193	0.466	0.719	3.4046e-06	9
IGF2BP3	1.92882e-13	-0.401113	0.237	0.642	3.95756e-09	9
S100A11	1.32845e-10	-0.400999	1	1	2.72571e-06	9
SRSF11	9.1252e-11	-0.400852	0.593	0.809	1.87231e-06	9
GNAQ	1.43648e-09	-0.400813	0.432	0.696	2.94737e-05	9
F3	0.00506345	-0.400532	0.839	0.86	1	9
TAPBP	5.46433e-12	-0.397791	0.686	0.88	1.12117e-07	9
NABP1	6.5744e-07	-0.397714	0.627	0.813	0.0134894	9
TAB3	6.83018e-12	-0.397507	0.237	0.595	1.40142e-07	9
ESYT2	3.48714e-11	-0.397484	0.483	0.739	7.15491e-07	9
BRWD1	2.17521e-09	-0.397028	0.576	0.766	4.4631e-05	9
GNB2	3.35482e-11	-0.396954	0.814	0.913	6.88342e-07	9
FRYL	3.04131e-14	-0.396643	0.339	0.709	6.24017e-10	9
TJP2	5.80126e-11	-0.396499	0.822	0.893	1.1903e-06	9
UBALD2	1.36167e-08	-0.39527	0.619	0.776	0.000279387	9
MAF1	4.39084e-11	-0.394488	0.763	0.846	9.00913e-07	9
MBNL2	3.08228e-09	-0.394279	0.381	0.656	6.32422e-05	9
RP11-369C8.1	0.234807	-0.393995	0.398	0.405	1	9
MAP1LC3B	9.70939e-11	-0.393774	0.797	0.88	1.99217e-06	9
LEPROT	8.30298e-12	-0.393395	0.729	0.843	1.70361e-07	9
PHLDA3	2.41618e-08	-0.39312	0.805	0.893	0.000495752	9
NFKBIA	5.23416e-06	-0.392813	0.542	0.726	0.107394	9
CXADR	1.62133e-10	-0.392637	0.407	0.666	3.32664e-06	9
HIST1H1C	0.030002	-0.392631	0.898	0.9	1	9
MROH6	3.19719e-08	-0.390899	0.695	0.87	0.000656	9
PUM1	7.58947e-11	-0.388986	0.695	0.829	1.55721e-06	9
LIPH	1.13451e-06	-0.388482	0.5	0.689	0.0232778	9
SPAG16	1.16325e-07	-0.387028	0.5	0.692	0.00238676	9
CAPZB	1.31634e-12	-0.386677	0.958	0.92	2.70086e-08	9
OSBPL3	1.06998e-13	-0.38667	0.271	0.666	2.19538e-09	9
HSBP1L1	2.81349e-09	-0.38652	0.771	0.843	5.77273e-05	9
MYL6	1.72797e-13	-0.3856	1	0.997	3.54546e-09	9
PTPLB	3.31191e-12	-0.385517	0.39	0.729	6.79538e-08	9
PLK3	8.12511e-08	-0.384935	0.246	0.512	0.00166711	9
SFT2D2	1.76718e-07	-0.384895	0.661	0.769	0.0036259	9
ZFAND6	1.55755e-09	-0.384032	0.746	0.863	3.19578e-05	9
PLA2G16	9.44602e-05	-0.383847	0.508	0.632	1	9
IGF2BP2	1.31733e-11	-0.383344	0.517	0.819	2.70289e-07	9
USP6NL	2.50682e-11	-0.381609	0.39	0.699	5.1435e-07	9
AES	1.12023e-11	-0.381593	0.992	0.973	2.29849e-07	9
UBE2D3	1.68952e-12	-0.380943	0.856	0.923	3.46656e-08	9
SMCHD1	7.97355e-09	-0.380366	0.576	0.776	0.000163601	9
CCNL2	3.37615e-10	-0.379435	0.398	0.676	6.92719e-06	9
CLOCK	2.81795e-07	-0.379189	0.441	0.679	0.00578186	9
TUFT1	1.46873e-06	-0.379168	0.5	0.659	0.0301354	9
NEDD4L	7.03447e-10	-0.378822	0.28	0.599	1.44333e-05	9
PAQR7	2.94696e-08	-0.37877	0.297	0.585	0.000604658	9
CDCP1	5.18254e-11	-0.378727	0.585	0.796	1.06335e-06	9
ARRDC1	9.0884e-11	-0.378384	0.737	0.866	1.86476e-06	9
SERINC3	3.16763e-09	-0.378041	0.754	0.833	6.49934e-05	9
PTPN3	2.00054e-07	-0.377561	0.517	0.709	0.00410471	9
CSNK1D	1.0892e-10	-0.376817	0.576	0.806	2.23481e-06	9
GDPD3	9.55039e-06	-0.376652	0.712	0.836	0.195955	9
BSG	3.94215e-12	-0.376447	0.941	0.94	8.08849e-08	9
MYH14	2.74881e-05	-0.37604	0.72	0.826	0.564	9
HSPH1	0.000145959	-0.375904	0.441	0.589	1	9
CITED2	0.000195792	-0.37562	0.627	0.726	1	9
AHR	6.35722e-07	-0.374481	0.653	0.799	0.0130438	9
WDR1	1.21007e-11	-0.374447	0.686	0.866	2.48282e-07	9
BCAP31	1.04692e-11	-0.372703	0.958	0.953	2.14806e-07	9
MAP3K13	2.63237e-08	-0.371501	0.559	0.722	0.00054011	9
CST6	6.40227e-08	-0.371212	0.127	0.395	0.00131362	9
LSM4	8.83358e-10	-0.370475	0.763	0.843	1.81247e-05	9
PRSS22	2.70057e-07	-0.370288	0.661	0.803	0.00554102	9
MRFAP1	1.41981e-11	-0.369892	0.703	0.856	2.91317e-07	9
EIF4H	1.11048e-11	-0.369614	0.754	0.876	2.27848e-07	9
DDIT3	9.54335e-06	-0.369118	0.28	0.495	0.19581	9
FAM107B	9.85105e-09	-0.36853	0.314	0.612	0.000202124	9
GALNT5	5.75096e-08	-0.368449	0.28	0.579	0.00117998	9
FBXO32	8.86294e-07	-0.368306	0.712	0.87	0.018185	9
PABPC1	2.73753e-15	-0.367652	1	1	5.61686e-11	9
TAF10	4.69819e-11	-0.367443	0.72	0.843	9.63974e-07	9
TMEM259	1.95434e-07	-0.367397	0.644	0.759	0.00400992	9
EIF4EBP2	1.67662e-06	-0.367104	0.669	0.806	0.0344008	9
ADAR	2.5828e-10	-0.366588	0.619	0.806	5.29938e-06	9
OAS3	1.22146e-07	-0.366327	0.178	0.438	0.0025062	9
ZFAS1	1.26365e-05	-0.3663	0.873	0.92	0.259276	9
BRD2	1.26092e-09	-0.36585	0.644	0.833	2.58715e-05	9
PHIP	5.50815e-09	-0.365166	0.576	0.776	0.000113016	9
UBXN6	4.14992e-08	-0.36487	0.551	0.732	0.000851482	9
PHACTR3	4.02042e-08	-0.364762	0.136	0.411	0.000824909	9
C6orf62	2.12369e-10	-0.363823	0.466	0.732	4.35739e-06	9
CDKN1B	4.04839e-10	-0.363259	0.305	0.602	8.30649e-06	9
TGIF1	2.02779e-11	-0.361236	0.263	0.629	4.16063e-07	9
PLS3	1.05684e-09	-0.360304	0.78	0.883	2.16843e-05	9
TACSTD2	2.09549e-08	-0.359876	1	0.987	0.000429952	9
NBR1	3.86564e-09	-0.359286	0.72	0.839	7.93152e-05	9
YWHAZ	2.75396e-10	-0.359141	1	0.983	5.65058e-06	9
N4BP2L2	1.69946e-08	-0.358512	0.746	0.86	0.000348695	9
NFKBIZ	1.30825e-08	-0.358435	0.263	0.535	0.000268427	9
SDCBP2	1.98566e-07	-0.35821	0.712	0.839	0.00407417	9
MIDN	1.79158e-08	-0.357263	0.627	0.796	0.000367596	9
TAOK3	7.96945e-09	-0.357259	0.729	0.839	0.000163517	9
RCC1	6.43615e-12	-0.356917	0.127	0.482	1.32057e-07	9
ZBTB4	1.02056e-07	-0.35676	0.568	0.756	0.00209399	9
POLR2K	4.47533e-08	-0.356498	0.78	0.846	0.000918248	9
SH3D19	6.1734e-08	-0.356044	0.356	0.602	0.00126666	9
PRKDC	6.06468e-09	-0.355385	0.593	0.776	0.000124435	9
DIAPH1	8.16933e-11	-0.355289	0.754	0.856	1.67618e-06	9
TBC1D9B	2.51004e-10	-0.355256	0.492	0.729	5.15011e-06	9
GSTP1	1.13015e-07	-0.354924	1	0.997	0.00231884	9
HMGN2	1.88856e-07	-0.354701	0.492	0.672	0.00387495	9
BAZ2B	1.02897e-06	-0.353519	0.449	0.662	0.0211124	9
HSP90AA1	9.81143e-08	-0.353281	0.992	0.973	0.00201311	9
GPBP1	5.29649e-10	-0.352255	0.644	0.816	1.08673e-05	9
TMEM127	1.17953e-06	-0.350602	0.585	0.729	0.0242016	9
YWHAE	6.1164e-11	-0.350254	0.915	0.953	1.25496e-06	9
TMEM30A	1.38517e-08	-0.349839	0.636	0.809	0.000284209	9
MFSD4	5.03934e-06	-0.349715	0.373	0.612	0.103397	9
S100A2	0.861785	-0.349706	0.941	0.96	1	9
ABCD1	1.41347e-09	-0.349431	0.076	0.381	2.90015e-05	9
MZT2A	1.85266e-10	-0.348576	0.907	0.94	3.80129e-06	9
SH3BGRL3	9.22578e-07	-0.348081	0.958	0.92	0.0189295	9
DNAJB1	1.58099e-06	-0.347609	0.678	0.813	0.0324387	9
ARL6IP1	2.05745e-08	-0.347473	0.432	0.686	0.000422147	9
PARP14	1.54101e-07	-0.347459	0.373	0.612	0.00316184	9
HNRNPA2B1	4.07183e-10	-0.34737	0.805	0.913	8.35458e-06	9
VAMP2	3.75386e-09	-0.346097	0.915	0.93	7.70217e-05	9
RBMS1	6.89424e-08	-0.346046	0.568	0.739	0.00141456	9
VSTM2L	1.41903e-09	-0.345364	0.127	0.435	2.91156e-05	9
SPTSSA	0.000228541	-0.34488	0.763	0.839	1	9
HIST1H2BD	1.43913e-06	-0.344547	0.356	0.565	0.0295281	9
JMY	1.04095e-09	-0.344512	0.364	0.649	2.13582e-05	9
RNF145	2.31519e-07	-0.344344	0.593	0.753	0.0047503	9
UBC	1.38471e-10	-0.343172	1	1	2.84116e-06	9
ZBTB38	8.41443e-09	-0.342973	0.347	0.592	0.000172647	9
NDUFA12	1.53965e-09	-0.34284	0.873	0.89	3.15905e-05	9
QKI	1.24048e-09	-0.342447	0.381	0.676	2.54522e-05	9
YTHDC1	9.6336e-08	-0.341726	0.568	0.789	0.00197662	9
ADIPOR1	5.88359e-10	-0.341203	0.72	0.89	1.2072e-05	9
TUBA1B	6.49487e-06	-0.340478	0.559	0.696	0.133262	9
RNA18S5	1.09765e-06	-0.340369	1	1	0.0225216	9
CTDSP2	6.58303e-10	-0.339798	0.466	0.746	1.35071e-05	9
WFDC2	1.4575e-08	-0.339537	0.373	0.692	0.000299051	9
TGFBR2	0.00012033	-0.339522	0.466	0.612	1	9
YPEL5	2.69855e-09	-0.338781	0.619	0.843	5.53688e-05	9
VWA1	1.79049e-05	-0.338606	0.585	0.686	0.367372	9
ARID5B	7.69179e-06	-0.338056	0.466	0.652	0.15782	9
LASP1	4.72426e-07	-0.337117	0.627	0.786	0.00969323	9
RAD23A	2.85503e-09	-0.337065	0.576	0.726	5.85795e-05	9
IFI27	0.0025973	-0.336442	0.263	0.425	1	9
MED13	5.55281e-09	-0.336267	0.466	0.706	0.000113933	9
KMT2E	4.93867e-10	-0.336014	0.576	0.793	1.01332e-05	9
WDR45B	1.92301e-07	-0.335753	0.576	0.706	0.00394563	9
STX5	2.14424e-09	-0.335549	0.322	0.609	4.39956e-05	9
EI24	1.91512e-08	-0.33545	0.839	0.883	0.000392944	9
MT-ND2	8.1262e-10	-0.335357	1	1	1.66733e-05	9
OCLN	5.69284e-08	-0.335217	0.415	0.659	0.00116806	9
HSPB8	4.35819e-05	-0.333471	0.297	0.485	0.894213	9
CTNNBIP1	8.63975e-08	-0.333342	0.831	0.876	0.0017727	9
HN1L	2.76638e-09	-0.333243	0.585	0.763	5.67605e-05	9
UBA1	9.16984e-08	-0.33291	0.703	0.833	0.00188147	9
HMGB1	5.38927e-10	-0.332907	0.941	0.933	1.10577e-05	9
LYPLA1	3.37123e-10	-0.332284	0.966	0.957	6.91709e-06	9
STK24	2.53168e-08	-0.332061	0.771	0.846	0.00051945	9
FNBP4	2.5215e-08	-0.331529	0.424	0.666	0.000517361	9
PRRG4	7.92317e-08	-0.331069	0.661	0.813	0.00162568	9
IRF7	2.4949e-09	-0.330854	0.178	0.488	5.11904e-05	9
HLA-B	1.3145e-05	-0.330652	0.161	0.375	0.269709	9
CLIP4	2.44572e-10	-0.330063	0.254	0.582	5.01813e-06	9
CAB39	5.68271e-09	-0.329614	0.525	0.736	0.000116598	9
ATP6V0A4	1.04768e-05	-0.329158	0.475	0.609	0.214964	9
H2AFZ	0.000119509	-0.329015	0.814	0.823	1	9
CSGALNACT1	1.5856e-07	-0.328701	0.229	0.488	0.00325333	9
PNPLA2	9.66874e-07	-0.328317	0.653	0.773	0.0198383	9
MET	4.02516e-10	-0.328039	0.203	0.542	8.25882e-06	9
SPSB3	1.01767e-07	-0.327811	0.737	0.823	0.00208806	9
CLINT1	4.76279e-08	-0.327639	0.958	0.946	0.000977228	9
ACSL1	2.62748e-08	-0.327126	0.619	0.819	0.000539107	9
ABHD17C	4.18885e-06	-0.326746	0.441	0.649	0.0859468	9
KLHL24	1.91409e-07	-0.326359	0.415	0.629	0.00392733	9
PER1	5.23501e-08	-0.325749	0.237	0.528	0.00107412	9
SLC38A2	0.00340695	-0.3255	0.534	0.622	1	9
TMED2	1.01539e-07	-0.325067	0.686	0.793	0.00208338	9
ST3GAL4	4.3285e-06	-0.325023	0.475	0.662	0.0888121	9
HPS5	5.76404e-07	-0.324955	0.297	0.532	0.0118266	9
PEA15	1.58526e-05	-0.324677	0.627	0.709	0.325263	9
EPHA2	6.51221e-07	-0.324655	0.517	0.706	0.0133618	9
FAM134C	1.94973e-08	-0.324564	0.508	0.749	0.000400046	9
MYEOV	9.63609e-09	-0.324119	0.356	0.669	0.000197713	9
RHOA	3.38424e-10	-0.323173	0.873	0.916	6.94379e-06	9
BRD4	7.32444e-09	-0.323143	0.627	0.793	0.000150283	9
PAPOLA	4.62801e-08	-0.322713	0.703	0.823	0.000949574	9
NR1D2	2.17062e-07	-0.322304	0.373	0.639	0.00445368	9
CGN	2.2527e-08	-0.322165	0.373	0.622	0.000462209	9
F11R	5.57451e-09	-0.321831	0.653	0.799	0.000114378	9
BAG1	0.000521764	-0.321521	0.958	0.967	1	9
BROX	4.53193e-08	-0.320574	0.534	0.739	0.000929862	9
NBL1	4.24482e-09	-0.32033	0.678	0.853	8.70952e-05	9
APH1A	2.14048e-08	-0.320327	0.703	0.809	0.000439183	9
HIVEP2	2.51516e-08	-0.319564	0.237	0.512	0.000516061	9
SSFA2	2.00034e-05	-0.319558	0.576	0.736	0.41043	9
BOK	1.5304e-05	-0.319507	0.669	0.742	0.314007	9
MMP9	0.0188656	-0.319178	0.102	0.187	1	9
SDCBP	9.62962e-08	-0.318051	0.686	0.823	0.00197581	9
PIK3IP1	0.00131104	-0.317579	0.449	0.559	1	9
ISCU	1.4196e-08	-0.317121	0.475	0.692	0.000291274	9
MT1X	0.708459	-0.317101	0.568	0.502	1	9
IL36RN	1.06901e-06	-0.31706	0.178	0.441	0.0219339	9
C6orf106	3.83767e-07	-0.317016	0.619	0.746	0.00787414	9
SCNN1B	7.972e-06	-0.316467	0.61	0.729	0.16357	9
PTP4A1	6.71375e-06	-0.316311	0.458	0.619	0.137753	9
SMAD3	3.66749e-06	-0.31622	0.492	0.639	0.0752496	9
FAM120A	4.162e-08	-0.315786	0.576	0.766	0.000853958	9
PIM3	8.66765e-07	-0.315334	0.525	0.706	0.0177843	9
MAL2	4.13531e-05	-0.31523	0.992	0.977	0.848482	9
TRA2B	4.4732e-09	-0.315178	0.356	0.645	9.17811e-05	9
EIF4G2	1.4645e-10	-0.314821	0.975	0.98	3.00487e-06	9
SRGAP1	1.02268e-07	-0.314734	0.492	0.729	0.00209834	9
RNF7	1.27378e-06	-0.314068	0.822	0.863	0.0261354	9
TMEM248	3.57449e-09	-0.313687	0.483	0.726	7.33414e-05	9
PSME1	1.77974e-08	-0.313633	0.805	0.863	0.000365166	9
GALNT3	2.05174e-07	-0.313561	0.585	0.749	0.00420976	9
LGALS1	0.123782	-0.313296	0.364	0.448	1	9
FXYD5	4.93285e-07	-0.312854	0.424	0.709	0.0101212	9
MAPK1IP1L	1.89182e-09	-0.312577	0.424	0.686	3.88164e-05	9
VGLL4	6.39876e-08	-0.312265	0.737	0.833	0.0013129	9
PKN1	4.21783e-10	-0.312264	0.263	0.592	8.65414e-06	9
PACSIN3	8.62529e-09	-0.312192	0.39	0.656	0.000176974	9
SOX4	1.94591e-05	-0.311656	0.644	0.829	0.399262	9
ACSL3	1.42481e-06	-0.311579	0.847	0.893	0.0292343	9
ACTG1	7.62821e-08	-0.311422	1	0.997	0.00156516	9
ADRBK1	4.71678e-06	-0.311417	0.678	0.796	0.0967789	9
HOMER3	2.67448e-05	-0.311075	0.636	0.729	0.548749	9
RDX	5.24579e-07	-0.310897	0.712	0.826	0.0107633	9
UBE2L6	2.53773e-07	-0.310868	0.381	0.635	0.00520692	9
WASF2	1.19525e-08	-0.309785	0.949	0.926	0.00024524	9
PAK2	3.47494e-08	-0.309759	0.602	0.779	0.000712989	9
TINCR	2.81072e-05	-0.309656	0.737	0.806	0.576704	9
AP3D1	1.36322e-06	-0.308668	0.644	0.773	0.0279706	9
CDC42	3.88735e-08	-0.308656	0.932	0.94	0.000797607	9
MAP3K8	3.21117e-06	-0.308531	0.195	0.425	0.0658868	9
PHACTR4	3.74496e-05	-0.30833	0.458	0.642	0.768391	9
VGLL1	1.23144e-09	-0.307155	0.28	0.605	2.52667e-05	9
SLC25A23	0.000162788	-0.306979	0.771	0.843	1	9
TXNRD1	4.42617e-07	-0.306943	0.483	0.726	0.00908161	9
MKRN1	7.26133e-08	-0.306924	0.619	0.799	0.00148988	9
MAZ	2.99584e-08	-0.306866	0.534	0.729	0.000614687	9
GPR87	2.12826e-07	-0.306033	0.5	0.719	0.00436677	9
CA13	1.80527e-09	-0.305633	0.407	0.719	3.70405e-05	9
ABCA1	2.44338e-06	-0.305561	0.364	0.572	0.0501333	9
SLC7A5	0.000970213	-0.305469	0.432	0.562	1	9
PPDPF	6.25021e-07	-0.304813	1	1	0.0128242	9
NAA50	3.62407e-08	-0.304068	0.619	0.776	0.000743586	9
SKIL	4.96245e-08	-0.303954	0.22	0.492	0.0010182	9
ITPRIP	2.165e-11	-0.303893	0.314	0.676	4.44214e-07	9
FLOT1	2.71366e-08	-0.303354	0.407	0.622	0.000556788	9
IMPAD1	9.09189e-08	-0.302591	0.542	0.719	0.00186547	9
H2AFV	1.85473e-08	-0.302182	0.61	0.793	0.000380554	9
SMG7	2.77714e-06	-0.301824	0.466	0.669	0.0569813	9
2020-03-07	1.14963e-06	-0.301442	0.585	0.749	0.0235882	9
TRIM56	7.67162e-07	-0.301296	0.271	0.508	0.0157406	9
CD59	1.65901e-07	-0.300816	0.915	0.94	0.00340395	9
BPTF	1.25065e-06	-0.300356	0.72	0.796	0.0256608	9
ARHGDIA	1.86177e-07	-0.300085	0.771	0.833	0.00381997	9
ERGIC1	8.06978e-08	-0.299392	0.475	0.659	0.00165576	9
SLC35E2B	1.95625e-07	-0.299079	0.441	0.669	0.00401382	9
RGL2	2.72225e-09	-0.298975	0.415	0.709	5.5855e-05	9
JOSD1	3.75666e-11	-0.298929	0.178	0.532	7.70791e-07	9
RNF39	5.65394e-05	-0.298914	0.576	0.712	1	9
GNG5	3.29334e-06	-0.298776	0.958	0.923	0.0675727	9
HP1BP3	1.31881e-07	-0.298318	0.653	0.799	0.00270593	9
NEBL	2.46935e-06	-0.29814	0.771	0.839	0.0506661	9
SLC7A2	4.46658e-05	-0.297698	0.025	0.174	0.916454	9
RHOC	1.3095e-06	-0.297641	0.551	0.729	0.0268684	9
SLC45A4	2.93267e-06	-0.297523	0.373	0.612	0.0601724	9
PUM2	8.1267e-07	-0.296971	0.415	0.635	0.0166744	9
FNIP2	6.30335e-06	-0.296808	0.237	0.452	0.129332	9
ECI1	1.25473e-07	-0.29671	0.636	0.789	0.00257445	9
ANKRD12	1.05762e-07	-0.29667	0.831	0.886	0.00217002	9
CNDP2	1.04602e-06	-0.296599	0.78	0.843	0.0214623	9
MACF1	9.64662e-07	-0.296448	0.737	0.836	0.0197929	9
SMIM14	1.07688e-07	-0.295977	0.678	0.816	0.00220954	9
ABTB2	3.58727e-10	-0.295408	0.178	0.525	7.36036e-06	9
LINC00342	2.07591e-09	-0.295358	0.008	0.268	4.25935e-05	9
HNRNPU	3.18652e-08	-0.294818	0.678	0.819	0.000653811	9
ASH1L	6.11888e-06	-0.29424	0.568	0.756	0.125547	9
HSPE1	0.000646426	-0.29354	0.72	0.736	1	9
SAMD12	1.67134e-06	-0.293439	0.381	0.612	0.0342925	9
DDIT4	0.0652882	-0.293188	0.814	0.776	1	9
ARPC4	1.56609e-06	-0.293115	0.661	0.783	0.032133	9
RAB11B	2.62752e-06	-0.292845	0.492	0.679	0.0539115	9
ARID4B	1.35348e-07	-0.292799	0.551	0.736	0.00277707	9
DNAJB2	1.47313e-05	-0.292333	0.602	0.706	0.302257	9
SLC44A2	1.67687e-05	-0.292141	0.661	0.742	0.34406	9
MRPL15	5.31395e-07	-0.291753	0.695	0.793	0.0109032	9
SRSF1	3.04353e-07	-0.291092	0.466	0.652	0.00624471	9
RAB5B	3.94171e-06	-0.29095	0.593	0.739	0.080876	9
IGF1R	1.81517e-09	-0.290626	0.254	0.582	3.72438e-05	9
CMTM6	1.50494e-05	-0.290439	0.585	0.719	0.308783	9
TMEM63B	6.70945e-07	-0.290236	0.483	0.692	0.0137665	9
TWF1	9.37247e-08	-0.289465	0.619	0.746	0.00192304	9
DVL1	7.91341e-08	-0.289306	0.517	0.689	0.00162367	9
AFF1	4.87162e-06	-0.28893	0.305	0.569	0.0999558	9
CCND3	4.45561e-06	-0.288561	0.381	0.599	0.0914202	9
ITSN2	1.06808e-07	-0.288258	0.568	0.766	0.00219148	9
GABARAPL1	1.34276e-06	-0.288128	0.364	0.582	0.0275507	9
PIGQ	3.55149e-09	-0.287776	0.229	0.538	7.28694e-05	9
TAP2.1	3.73853e-10	-0.287775	0.212	0.522	7.67072e-06	9
ARHGEF12	2.9308e-05	-0.287761	0.585	0.732	0.601342	9
SPECC1L	6.01129e-07	-0.287444	0.331	0.552	0.012334	9
MPZL3	1.03495e-06	-0.286963	0.364	0.595	0.0212352	9
PLAT	0.00533542	-0.286854	0.025	0.11	1	9
NBPF10	1.72741e-06	-0.286047	0.424	0.632	0.0354429	9
IER2	1.54436e-05	-0.286043	0.847	0.9	0.316871	9
SRRM2	2.86065e-08	-0.285516	0.924	0.957	0.000586948	9
UBE2J1	3.07828e-06	-0.285044	0.407	0.599	0.0631602	9
PCBP2	8.38805e-08	-0.284818	0.712	0.846	0.00172106	9
PFN1	0.000932097	-0.284603	0.856	0.853	1	9
ZFAND5	2.60686e-07	-0.284306	0.576	0.786	0.00534876	9
FBRS	1.64491e-05	-0.284165	0.508	0.672	0.337503	9
MSLN	3.21721e-09	-0.284135	0.305	0.632	6.60107e-05	9
SEC31A	3.10769e-06	-0.284114	0.72	0.819	0.0637635	9
GNAS	6.52836e-08	-0.283531	0.983	0.98	0.00133949	9
ATF4	8.41705e-06	-0.283123	0.805	0.866	0.172701	9
MAPKAPK2	2.05242e-06	-0.282746	0.534	0.699	0.0421115	9
CLIP1	1.7859e-06	-0.282699	0.678	0.816	0.0366431	9
PLXNB2	8.0619e-07	-0.282344	0.839	0.91	0.0165414	9
PURA	1.69071e-05	-0.282018	0.449	0.602	0.3469	9
YKT6	5.42689e-07	-0.281732	0.458	0.676	0.0111349	9
FOXC1	1.7525e-06	-0.281457	0.542	0.732	0.0359577	9
TMOD3	9.52741e-07	-0.281246	0.898	0.943	0.0195483	9
MUC20	2.93476e-05	-0.281148	0.492	0.672	0.602155	9
SYNCRIP	5.80265e-07	-0.280797	0.619	0.749	0.0119059	9
KATNBL1	3.10713e-06	-0.280641	0.398	0.609	0.0637521	9
IFRD1	6.49033e-08	-0.280528	0.237	0.512	0.00133169	9
EPHB3	0.000144829	-0.279863	0.627	0.722	1	9
SRCAP	4.46337e-06	-0.279759	0.669	0.789	0.0915793	9
ZER1	3.12e-08	-0.279729	0.195	0.482	0.000640162	9
UBE2A	2.48109e-07	-0.279585	0.627	0.786	0.0050907	9
GRB7	0.000203995	-0.279523	0.653	0.736	1	9
RTN3	4.81838e-06	-0.279475	0.788	0.839	0.0988635	9
RNF10	7.87022e-08	-0.279442	0.661	0.806	0.00161481	9
STK3	1.92729e-07	-0.279084	0.398	0.656	0.00395442	9
PPP4R1	6.1491e-07	-0.279053	0.788	0.856	0.0126167	9
IRF2BP2	1.88691e-06	-0.278696	0.636	0.753	0.0387155	9
C19orf10	1.45502e-06	-0.278648	0.619	0.726	0.0298541	9
CTTN	4.13276e-06	-0.278588	0.856	0.893	0.084796	9
TTC7A	4.01023e-08	-0.278372	0.229	0.485	0.000822819	9
P4HB	5.83501e-06	-0.27815	0.958	0.936	0.119723	9
TM9SF2	6.70535e-06	-0.278041	0.61	0.732	0.13758	9
TOB1	0.000101408	-0.27757	0.508	0.656	1	9
RASA1	3.98928e-10	-0.277129	0.136	0.448	8.18521e-06	9
METRNL	0.000188336	-0.277125	0.907	0.906	1	9
UFM1	9.20919e-09	-0.277006	0.517	0.742	0.000188954	9
SPAG9	5.94159e-07	-0.276846	0.712	0.849	0.012191	9
MYO10	1.12139e-06	-0.276775	0.347	0.569	0.0230087	9
CRB3	6.77233e-06	-0.276725	0.644	0.753	0.138955	9
NPEPPS	4.50448e-05	-0.276652	0.653	0.763	0.924228	9
RNPS1	3.11027e-07	-0.276235	0.458	0.672	0.00638166	9
WHSC1L1	1.11351e-05	-0.276066	0.746	0.863	0.22847	9
C3	0.00549204	-0.276063	0.254	0.401	1	9
HNRNPDL	1.89326e-06	-0.27583	0.729	0.823	0.0388459	9
TAOK1	8.08844e-07	-0.275719	0.576	0.746	0.0165959	9
FNDC3B	4.88871e-06	-0.275592	0.322	0.552	0.100307	9
CDS1	3.45478e-06	-0.275574	0.534	0.699	0.0708851	9
HECA	2.28035e-07	-0.274722	0.314	0.595	0.00467883	9
PTBP3	1.47709e-06	-0.274429	0.78	0.853	0.0303069	9
WARS	4.79054e-05	-0.274245	0.263	0.452	0.982924	9
FAM46A	4.50419e-06	-0.274158	0.212	0.448	0.092417	9
AP1S1	1.34456e-05	-0.273913	0.568	0.726	0.275877	9
IST1	1.91994e-05	-0.273797	0.576	0.706	0.393933	9
ASAP2	9.35178e-07	-0.273516	0.373	0.582	0.019188	9
C6orf132	7.06691e-05	-0.272727	0.89	0.906	1	9
HNRNPK	1.96686e-08	-0.272272	0.932	0.926	0.00040356	9
CLK1	1.11653e-07	-0.271428	0.288	0.552	0.00229089	9
KPNA6	1.42657e-06	-0.27117	0.636	0.756	0.0292703	9
MAFG	6.14519e-06	-0.271153	0.475	0.659	0.126087	9
FEM1B	6.59323e-07	-0.27113	0.466	0.682	0.013528	9
SH2D1B	1.97841e-05	-0.270975	0.153	0.358	0.40593	9
SAP18	5.10581e-06	-0.270797	0.966	0.96	0.104761	9
NUDC	4.08992e-07	-0.270725	0.542	0.726	0.00839169	9
MIEN1	3.37414e-06	-0.269825	0.856	0.906	0.0692306	9
OS9	6.23134e-06	-0.269547	0.636	0.722	0.127855	9
COL4A3BP	8.34489e-07	-0.269482	0.593	0.736	0.0171221	9
AIM1L	3.75386e-06	-0.269244	0.305	0.528	0.0770216	9
ARAP2	6.70172e-06	-0.269089	0.415	0.625	0.137506	9
DCAF8	6.30131e-07	-0.268885	0.288	0.508	0.012929	9
DENND2C	0.000372526	-0.26878	0.508	0.666	1	9
PDXK	5.50993e-06	-0.268613	0.788	0.826	0.113053	9
FLII	4.20412e-06	-0.268029	0.627	0.742	0.0862601	9
TARDBP	1.53478e-06	-0.267822	0.432	0.612	0.0314907	9
AFTPH	3.39618e-06	-0.267741	0.517	0.682	0.0696829	9
LYPLA2	6.39205e-06	-0.267713	0.534	0.702	0.131152	9
PSMB2	1.02123e-06	-0.267501	0.686	0.796	0.0209537	9
VIMP	7.0456e-06	-0.26715	0.729	0.816	0.144562	9
TMF1	5.04742e-08	-0.267146	0.559	0.759	0.00103563	9
JUND	4.33816e-05	-0.267064	0.958	0.953	0.890104	9
C10orf54	0.00339006	-0.266572	0.72	0.722	1	9
TSTD1	2.04971e-05	-0.266553	0.924	0.926	0.420559	9
GNA11	5.21302e-07	-0.266115	0.398	0.625	0.0106961	9
RP11-395B7.7	1.77542e-05	-0.265953	0.381	0.579	0.364281	9
RAB1B	0.000179719	-0.265902	0.712	0.759	1	9
WWC3	1.36476e-06	-0.265886	0.381	0.589	0.0280021	9
SIN3B	6.1366e-08	-0.265605	0.305	0.569	0.00125911	9
DAZAP2	2.33936e-07	-0.265532	0.653	0.796	0.0047999	9
PPIB	0.000125101	-0.265358	0.661	0.692	1	9
ETV6	1.8773e-06	-0.265092	0.364	0.592	0.0385184	9
GBA	4.7434e-07	-0.265081	0.347	0.569	0.00973251	9
KLF9	2.36601e-08	-0.264844	0.178	0.465	0.000485458	9
N4BP1	5.59962e-06	-0.264824	0.593	0.736	0.114893	9
NRAS	1.08794e-07	-0.264316	0.195	0.475	0.00223224	9
ATXN2	2.01038e-05	-0.264293	0.415	0.602	0.41249	9
ZCCHC6	9.57342e-06	-0.264268	0.627	0.786	0.196427	9
FTL	0.0185114	-0.264238	1	1	1	9
VAT1	0.000193974	-0.264151	0.712	0.776	1	9
OIP5-AS1	3.09002e-06	-0.26376	0.568	0.742	0.063401	9
OXR1	5.20251e-05	-0.263589	0.72	0.796	1	9
GLUL	0.604796	-0.263144	0.932	0.9	1	9
SIK1	7.53315e-05	-0.263137	0.212	0.408	1	9
FNBP1L	1.50309e-07	-0.262931	0.373	0.656	0.00308404	9
STX3	1.6252e-06	-0.262689	0.492	0.669	0.0333458	9
GLO1	6.12315e-06	-0.262414	0.483	0.662	0.125635	9
TOX4	2.30796e-05	-0.26236	0.61	0.722	0.473548	9
CNN2	0.000112745	-0.262273	0.492	0.615	1	9
ARL6IP5	1.45615e-06	-0.26211	0.475	0.642	0.0298772	9
PTBP1	2.51045e-06	-0.262045	0.593	0.739	0.0515095	9
KARS	2.33823e-06	-0.261915	0.5	0.682	0.0479757	9
UBE2G1	5.78412e-06	-0.26173	0.585	0.726	0.118679	9
NDFIP1	2.35482e-06	-0.261433	0.754	0.823	0.0483161	9
DTX3L	1.94171e-07	-0.261228	0.229	0.502	0.003984	9
SLC11A2	5.45604e-05	-0.260755	0.492	0.645	1	9
OTUD1	4.38958e-07	-0.260745	0.144	0.395	0.00900654	9
BAG6	1.90209e-06	-0.260684	0.686	0.829	0.0390272	9
RASGEF1B	4.8536e-09	-0.260452	0.076	0.355	9.95861e-05	9
PFDN2	0.000105417	-0.260005	0.669	0.716	1	9
PHF3	7.06288e-06	-0.259929	0.517	0.732	0.144916	9
FUCA2	2.83419e-13	-0.259927	0.008	0.361	5.81518e-09	9
HSP90AB1	0.0150038	-0.259827	0.89	0.886	1	9
HNRNPF	9.05385e-06	-0.25959	0.636	0.753	0.185767	9
STXBP2	1.49321e-06	-0.259533	0.525	0.699	0.0306377	9
SEC61B	3.03237e-05	-0.259421	0.915	0.913	0.622181	9
ADD1	5.47382e-06	-0.259266	0.61	0.759	0.112312	9
SOX9	3.39016e-06	-0.259087	0.169	0.391	0.0695593	9
MGAT5	2.61814e-05	-0.258969	0.314	0.512	0.537189	9
DUSP3	1.29656e-08	-0.258945	0.322	0.625	0.000266029	9
RNF149	9.1962e-06	-0.257961	0.559	0.729	0.188688	9
CAP1	5.12585e-06	-0.25743	0.907	0.903	0.105172	9
TBC1D15	1.32534e-07	-0.257352	0.263	0.565	0.00271933	9
RPS27L	6.02692e-05	-0.257083	0.941	0.943	1	9
HIP1R	5.5761e-05	-0.256916	0.475	0.615	1	9
BDP1	2.75792e-06	-0.256765	0.449	0.629	0.0565871	9
PI4K2A	3.04283e-05	-0.25617	0.39	0.552	0.624327	9
MTCH1	7.12515e-06	-0.256131	0.72	0.793	0.146194	9
SSR3	0.000130733	-0.255994	0.686	0.766	1	9
ARPP19	3.1742e-06	-0.255938	0.551	0.739	0.0651283	9
ATP2A2	2.86498e-06	-0.255937	0.661	0.769	0.0587836	9
ZNFX1	0.000190473	-0.25541	0.5	0.632	1	9
XIAP	3.9825e-07	-0.255215	0.424	0.666	0.00817129	9
MKNK2	7.50214e-05	-0.25485	0.686	0.786	1	9
USF2	4.00915e-05	-0.254822	0.661	0.796	0.822598	9
SLC16A3	6.20237e-06	-0.254688	0.483	0.676	0.12726	9
VPS4A	0.0001078	-0.254681	0.415	0.582	1	9
TMEM189	7.77076e-07	-0.254432	0.28	0.522	0.015944	9
CXCL16	9.98055e-06	-0.254431	0.28	0.498	0.204781	9
LAMP1	0.000392034	-0.254372	0.814	0.843	1	9
ATP6V1B2	0.000286381	-0.254026	0.559	0.686	1	9
CALM3	0.000201347	-0.253939	0.729	0.783	1	9
SP1	2.11152e-05	-0.253896	0.424	0.602	0.433241	9
MIR4435-1HG	1.0646e-05	-0.253859	0.229	0.452	0.218434	9
PNRC1	7.37455e-05	-0.253758	0.678	0.766	1	9
AKAP13	9.69424e-06	-0.253688	0.814	0.873	0.198906	9
KDM5A	1.73918e-05	-0.253648	0.568	0.739	0.356845	9
GOLGA7	1.06221e-05	-0.2536	0.424	0.622	0.217944	9
RALA	3.65413e-07	-0.253459	0.39	0.619	0.00749754	9
MCU	1.9541e-06	-0.253336	0.305	0.545	0.0400942	9
PTPN12	6.9394e-08	-0.253329	0.271	0.548	0.00142383	9
AZIN1	4.88164e-08	-0.253222	0.559	0.749	0.00100161	9
LYN	8.89069e-06	-0.253168	0.297	0.522	0.182419	9
CASC7	7.25189e-07	-0.253076	0.356	0.589	0.0148794	9
YME1L1	0.000118302	-0.252921	0.644	0.753	1	9
IRS2	6.35275e-07	-0.252912	0.051	0.274	0.0130346	9
AKIRIN1	4.779e-06	-0.252874	0.424	0.615	0.0980554	9
ERV3-1	0.000114484	-0.252857	0.475	0.635	1	9
GNB1	2.95219e-06	-0.252833	0.737	0.823	0.0605731	9
SRSF5	2.65544e-05	-0.252695	0.907	0.906	0.544843	9
GGNBP2	9.73118e-05	-0.252216	0.508	0.625	1	9
MBD6	4.99408e-06	-0.251658	0.237	0.465	0.102469	9
PPM1A	6.41669e-07	-0.251472	0.398	0.625	0.0131658	9
RABL6	0.000179474	-0.251271	0.754	0.813	1	9
IL4R	1.53166e-06	-0.250908	0.203	0.445	0.0314267	9
HSPA5	0.00936781	-0.250867	0.771	0.786	1	9
GOLGA3	5.11217e-06	-0.250759	0.475	0.672	0.104892	9
R3HDM4	2.21837e-05	-0.250642	0.407	0.552	0.455166	9
HDAC2	1.48636e-06	-0.250552	0.449	0.645	0.0304972	9
PCF11	5.93044e-06	-0.250474	0.195	0.421	0.121681	9
ARSA	1.26733e-05	-0.250427	0.381	0.575	0.260032	9
TUG1	0.000529942	-0.250363	0.627	0.719	1	9
PARP12	1.55176e-06	-0.25001	0.203	0.448	0.031839	9
CLCA2	4.13736e-09	0.250108	0.407	0.14	8.48904e-05	9
LAD1	4.48596e-07	0.250422	0.754	0.505	0.00920429	9
GAPDH	4.27225e-08	0.250757	0.992	0.943	0.00087658	9
PNLIPRP3	1.02252e-11	0.252023	0.458	0.154	2.098e-07	9
RPS3	0.00731353	0.25213	0.983	0.987	1	9
RPL5	6.30683e-05	0.252208	0.983	0.973	1	9
EEF2	0.000303014	0.252726	0.975	0.92	1	9
CSTB	0.298944	0.254308	0.983	0.99	1	9
CYP4B1	2.3628e-07	0.255254	0.678	0.405	0.00484799	9
ETFB	2.15829e-07	0.255775	0.975	0.839	0.00442839	9
GCHFR	0.152728	0.255879	0.61	0.595	1	9
RPL10	0.00114473	0.257016	1	1	1	9
NACA	1.48157e-07	0.260755	1	0.997	0.00303989	9
APRT	7.21062e-05	0.261222	0.839	0.739	1	9
C7orf73	1.10119e-05	0.261729	0.831	0.702	0.225942	9
GRN	4.20955e-07	0.265119	0.975	0.906	0.00863716	9
NDUFB2	1.27528e-05	0.265855	0.89	0.773	0.261661	9
PDLIM2	7.98796e-16	0.265916	0.475	0.12	1.63897e-11	9
DEFB1	3.33365e-10	0.266724	0.534	0.237	6.83999e-06	9
OBFC1	7.66323e-06	0.268012	0.831	0.612	0.157234	9
KB-1562D12.1	5.72203e-11	0.268636	0.576	0.244	1.17405e-06	9
CTSD	1.39764e-05	0.269064	0.992	0.983	0.286768	9
DUOX1	1.75651e-06	0.269916	0.602	0.398	0.03604	9
TPM1	6.61064e-07	0.272507	0.729	0.548	0.0135637	9
TRIM29	2.20348e-06	0.275721	0.831	0.645	0.0452109	9
AKR1C2	1.80982e-11	0.277736	0.347	0.09	3.7134e-07	9
HSPB1	1.23006e-06	0.277864	0.992	0.98	0.0252385	9
RAB3D	2.05174e-08	0.277903	0.619	0.385	0.000420976	9
ATP5I	1.49753e-08	0.278962	1	0.943	0.000307263	9
EEF1A1	0.000841103	0.280471	1	1	1	9
KRT78	0.681165	0.281129	0.5	0.515	1	9
GPX2	2.07295e-13	0.281976	0.229	0.017	4.25329e-09	9
ATOX1	1.71882e-07	0.283764	0.941	0.849	0.00352667	9
SEPW1	5.59326e-08	0.286845	0.864	0.652	0.00114762	9
CLIC3	0.00251813	0.286905	0.958	0.943	1	9
TIMM8B	2.4859e-08	0.286936	0.89	0.746	0.000510057	9
BCYRN1	0.0100261	0.287103	0.398	0.278	1	9
RPL36A	3.94796e-10	0.288393	0.559	0.274	8.10042e-06	9
RPL13	0.000577997	0.289274	1	1	1	9
VAMP8	1.062e-08	0.289601	0.975	0.95	0.000217901	9
ANXA9	0.0103549	0.28961	0.797	0.746	1	9
GNB2L1	0.000130939	0.290074	0.992	0.967	1	9
SLC25A5	3.95502e-06	0.290446	0.881	0.756	0.081149	9
RPS23	5.95621e-05	0.291003	0.983	0.983	1	9
FLG2	2.23189e-11	0.291673	0.144	0	4.57939e-07	9
UNC5B	4.06829e-08	0.291831	0.449	0.207	0.000834731	9
ATP1A1	0.00290035	0.292971	0.856	0.766	1	9
C19orf33	1.57975e-05	0.294605	0.941	0.89	0.324132	9
MT-CO2	2.8828e-13	0.294606	1	1	5.91494e-09	9
ARL5A	7.41606e-06	0.295328	0.737	0.619	0.152163	9
AQP5	1.43022e-10	0.297049	0.178	0.013	2.93453e-06	9
HES1	2.25099e-06	0.297505	0.763	0.565	0.0461858	9
SGK1	6.95076e-10	0.299025	0.466	0.194	1.42616e-05	9
COX6B1	1.02426e-09	0.300743	0.941	0.926	2.10158e-05	9
RPS26	9.68213e-08	0.302519	0.966	0.957	0.00198658	9
DCXR	4.74604e-08	0.302589	0.822	0.652	0.000973792	9
RPS12	2.09542e-05	0.303087	1	0.993	0.429939	9
SCGB1A1	1.42712e-06	0.305193	0.136	0.02	0.0292817	9
COX7C	1.88687e-09	0.306728	0.975	0.93	3.87148e-05	9
RPS3A	0.000504664	0.307499	1	0.987	1	9
RPL30	8.21868e-07	0.308988	0.992	0.993	0.0168631	9
RPL8	7.12549e-06	0.309169	1	1	0.146201	9
RPS27A	4.2087e-05	0.310063	1	0.993	0.863541	9
MGLL	4.39932e-08	0.310868	0.619	0.361	0.000902653	9
RPL11	0.000306771	0.311344	1	0.99	1	9
ECHDC1	1.31004e-07	0.31405	0.678	0.462	0.00268794	9
PEBP1	2.15069e-12	0.314422	0.992	0.91	4.4128e-08	9
MT-ATP6	1.24679e-15	0.315156	1	1	2.55816e-11	9
RPL27	8.35423e-07	0.315169	0.975	0.933	0.0171412	9
CEACAM5	0.0986138	0.315543	0.805	0.849	1	9
RPL22	6.139e-06	0.316791	0.992	0.96	0.12596	9
FABP5	0.000327678	0.319437	1	1	1	9
SERPINB5	3.92339e-11	0.320417	0.729	0.341	8.05002e-07	9
RPL41	1.76557e-06	0.323736	1	1	0.036226	9
CD81	1.08407e-08	0.331636	0.856	0.666	0.000222429	9
AP2S1	1.96601e-12	0.332191	0.958	0.843	4.03385e-08	9
RPS11	4.05808e-08	0.332809	0.958	0.926	0.000832637	9
LMO4	1.65225e-10	0.34302	0.678	0.401	3.39008e-06	9
RAB25	1.61839e-10	0.345035	0.958	0.883	3.32062e-06	9
TSPAN1	2.29483e-06	0.348422	0.61	0.351	0.0470852	9
SLC9A3R1	9.1209e-13	0.348644	0.678	0.361	1.87143e-08	9
RPSA	1.27888e-06	0.35115	0.975	0.933	0.02624	9
GGH	8.54841e-11	0.353717	0.415	0.144	1.75396e-06	9
RPL6	2.392e-05	0.35447	0.983	0.967	0.490792	9
ETHE1	1.54483e-11	0.354934	0.797	0.538	3.16968e-07	9
PERP	1.46901e-09	0.357759	1	0.99	3.01412e-05	9
AKR1B10	5.49752e-14	0.358446	0.441	0.127	1.12798e-09	9
RPS15	1.43359e-08	0.362712	0.983	0.99	0.000294144	9
MAL	0.638518	0.364521	0.712	0.826	1	9
TST	6.55483e-11	0.364851	0.686	0.418	1.34492e-06	9
GJB6	3.74644e-08	0.366909	0.551	0.281	0.000768694	9
KRT18	0.00226069	0.369013	0.924	0.903	1	9
AKR1A1	1.75177e-09	0.369073	0.788	0.585	3.59429e-05	9
RPS24	3.53123e-08	0.369224	0.992	0.987	0.000724538	9
EEF1B2	2.48822e-06	0.369253	0.941	0.839	0.0510534	9
TPD52L1	3.83355e-11	0.369736	0.737	0.458	7.86569e-07	9
NDRG1	0.0010223	0.372046	0.975	0.896	1	9
UNC5B-AS1	4.89864e-14	0.377291	0.347	0.067	1.0051e-09	9
CRNN	1.95146e-07	0.379533	0.22	0.05	0.00400401	9
KLK12	0.0520824	0.382952	0.254	0.187	1	9
PIP	0.318735	0.38337	0.229	0.197	1	9
LY6D	0.00193786	0.383567	0.576	0.458	1	9
RPTN	0.0090571	0.383619	0.263	0.154	1	9
SDR16C5	5.34398e-06	0.384255	0.542	0.375	0.109648	9
KLK7	2.10943e-06	0.386196	0.881	0.722	0.0432814	9
RPLP1	4.51251e-08	0.386367	1	0.99	0.000925878	9
MT-ND4	3.22441e-17	0.391048	1	1	6.61585e-13	9
RPL18A	9.13547e-06	0.396275	1	0.99	0.187442	9
SERPINB13	1.87753e-10	0.396374	0.407	0.137	3.85231e-06	9
ALDH3B2	1.14743e-13	0.398174	0.585	0.251	2.35431e-09	9
CYB5A	1.72225e-11	0.400476	0.72	0.441	3.53372e-07	9
CXCL14	3.83394e-14	0.403987	0.542	0.167	7.86648e-10	9
RPS21	4.55022e-07	0.404966	0.949	0.933	0.00933615	9
RPS19	8.18148e-08	0.413934	0.992	1	0.00167868	9
PPA1	1.90083e-13	0.418327	0.932	0.706	3.90013e-09	9
RPL36	1.33518e-08	0.420281	1	0.99	0.000273951	9
PRSS3	5.96368e-06	0.422943	0.686	0.492	0.122363	9
BMP7	7.02127e-22	0.42361	0.364	0.027	1.44062e-17	9
DECR1	2.46214e-15	0.427114	0.703	0.355	5.05183e-11	9
RPL35	2.80261e-10	0.430632	1	0.99	5.7504e-06	9
MT-ND5	4.41136e-19	0.434865	1	0.993	9.05123e-15	9
TCN1	5.51657e-08	0.438376	0.475	0.221	0.00113189	9
POLR2L	1.98374e-14	0.43904	0.924	0.819	4.07024e-10	9
RPL7A	1.68805e-06	0.441534	1	0.99	0.0346355	9
RPL34	6.43076e-08	0.441969	0.992	0.98	0.00131946	9
MSMB	4.77037e-09	0.453191	0.873	0.625	9.78784e-05	9
CAPNS2	2.47981e-24	0.456829	0.686	0.211	5.08808e-20	9
RPL35A	1.03782e-10	0.457936	0.992	0.977	2.1294e-06	9
RPLP2	1.88207e-10	0.460906	1	0.98	3.86162e-06	9
ID3	7.36814e-10	0.46247	0.619	0.301	1.5118e-05	9
RPS29	2.71359e-13	0.462995	0.992	0.98	5.56774e-09	9
GJB2	6.10752e-05	0.467086	0.678	0.508	1	9
RPS14	1.59115e-10	0.468708	0.992	0.99	3.26471e-06	9
RPS27	2.24829e-13	0.469909	1	0.997	4.61304e-09	9
RPS6	3.94211e-08	0.470527	0.992	0.993	0.000808841	9
RPL29	5.13479e-07	0.471904	1	0.997	0.0105356	9
CD36	6.47694e-29	0.47494	0.424	0.017	1.32894e-24	9
RPS16	2.88476e-12	0.481518	0.992	0.963	5.91895e-08	9
MGST1	7.43865e-16	0.487663	0.949	0.635	1.52626e-11	9
RPL39	2.73765e-10	0.487698	0.975	0.983	5.61711e-06	9
FXYD3	1.30257e-12	0.489525	0.992	0.936	2.67262e-08	9
NCCRP1	9.25573e-13	0.490048	0.958	0.806	1.89909e-08	9
RPL32	1.23656e-08	0.494343	0.983	0.977	0.000253716	9
SNHG8	2.42011e-12	0.498026	0.737	0.462	4.96558e-08	9
LYPD2	1.10951e-05	0.49899	0.915	0.846	0.227649	9
RPS15A	4.67425e-11	0.504095	0.992	0.957	9.59062e-07	9
RPL28	5.26114e-14	0.509093	1	0.997	1.07948e-09	9
GAN	3.40862e-08	0.510016	0.746	0.639	0.000699382	9
PRDX1	1.33535e-14	0.510469	0.966	0.863	2.73987e-10	9
RPL21	1.92032e-13	0.513672	0.983	0.943	3.9401e-09	9
GGCT	2.00637e-17	0.526079	0.856	0.522	4.11667e-13	9
SULT2B1	8.36798e-20	0.529848	0.653	0.221	1.71694e-15	9
VSIG2	1.9697e-10	0.529971	0.576	0.274	4.04142e-06	9
RPS28	4.94292e-15	0.532004	1	1	1.01419e-10	9
RPS4X	5.21073e-08	0.547038	0.975	0.957	0.00106914	9
RPS18	1.13575e-07	0.551677	1	1	0.00233033	9
MT-RNR1	5.69478e-27	0.553415	1	1	1.16846e-22	9
LYPD3	3.54147e-18	0.553911	0.873	0.585	7.26638e-14	9
KRT13	1.42478e-08	0.560332	0.983	0.923	0.000292337	9
RPL12	1.46164e-14	0.562141	0.992	0.97	2.99899e-10	9
MT-CO1	7.05131e-26	0.570044	1	1	1.44679e-21	9
RPL18	3.9614e-14	0.583289	1	0.99	8.12801e-10	9
TSPO	2.50583e-15	0.588422	0.932	0.803	5.14145e-11	9
S100A12	3.06477e-08	0.592519	0.551	0.298	0.00062883	9
S100A16	2.60428e-16	0.594726	0.975	0.843	5.34346e-12	9
DMKN	2.05903e-13	0.595074	0.89	0.706	4.22471e-09	9
KLK10	7.94476e-13	0.603017	0.907	0.749	1.63011e-08	9
RPS5	1.42929e-13	0.605129	1	0.983	2.93261e-09	9
RPS8	6.58259e-11	0.610695	0.992	0.99	1.35062e-06	9
SPTSSB	4.10159e-15	0.617379	0.525	0.181	8.41565e-11	9
TM7SF2	1.83089e-20	0.624255	0.864	0.508	3.75663e-16	9
RPL10A	3.12433e-12	0.62479	0.949	0.853	6.41051e-08	9
AGR2	3.45653e-07	0.62845	0.686	0.418	0.00709211	9
PYCARD	2.24193e-13	0.631251	0.847	0.632	4.59999e-09	9
ID1	3.56711e-12	0.636682	0.805	0.512	7.319e-08	9
RPS9	8.75492e-16	0.642979	1	0.957	1.79633e-11	9
S100P	2.32036e-10	0.647585	0.975	0.946	4.76092e-06	9
KLK13	1.8498e-23	0.654833	0.568	0.127	3.79543e-19	9
MT-CYB	1.13474e-33	0.654904	1	1	2.32826e-29	9
RPL26	1.05909e-14	0.656612	0.966	0.94	2.17303e-10	9
LY6E	9.49408e-12	0.657776	0.788	0.462	1.948e-07	9
SYT8	1.95387e-18	0.676093	0.898	0.582	4.00894e-14	9
ATP1B3	2.11231e-12	0.679299	0.678	0.375	4.33404e-08	9
RPL37	7.44004e-17	0.680627	1	0.98	1.52655e-12	9
PHGR1	2.83357e-17	0.684567	0.237	0.003	5.81392e-13	9
DGAT2	2.53554e-29	0.699064	0.619	0.124	5.20242e-25	9
SPRR1B	6.66544e-13	0.699141	0.915	0.686	1.36762e-08	9
PDCD4	6.5536e-17	0.701267	0.831	0.555	1.34467e-12	9
S100A14	2.04117e-20	0.710661	0.983	0.886	4.18808e-16	9
RPL3	9.86769e-15	0.711856	0.983	0.967	2.02465e-10	9
SPRR1A	2.10397e-10	0.712838	0.644	0.371	4.31692e-06	9
ABLIM1	2.5572e-18	0.71615	0.856	0.505	5.24685e-14	9
SBSN	8.03601e-13	0.717624	0.669	0.318	1.64883e-08	9
S100A6	3.90846e-13	0.734301	0.992	0.916	8.01938e-09	9
AQP3	4.10874e-17	0.747976	0.975	0.843	8.43032e-13	9
RPS2	1.22291e-18	0.77902	1	0.96	2.50917e-14	9
SNCG	6.59654e-12	0.78636	0.856	0.592	1.35348e-07	9
SLPI	3.90705e-13	0.798118	0.992	0.977	8.01649e-09	9
FAM3D	2.71747e-21	0.806016	0.924	0.662	5.57571e-17	9
SPRR3	0.010284	0.828006	0.839	0.9	1	9
IVL	4.54614e-17	0.860274	0.737	0.355	9.32777e-13	9
AC006262.5	2.15736e-21	0.865831	0.695	0.234	4.42647e-17	9
MT-CO3	2.61812e-43	0.903695	1	1	5.37186e-39	9
RPL37A	4.34867e-33	0.913452	1	0.963	8.92261e-29	9
MT-ND3	3.20397e-44	0.925484	1	1	6.5739e-40	9
KLK5	5.03747e-17	0.936846	0.788	0.411	1.03359e-12	9
S100A4	7.77811e-11	0.938818	0.72	0.452	1.59591e-06	9
CSTA	1.22092e-19	0.939989	0.924	0.883	2.50508e-15	9
HPGD	9.67737e-28	0.95283	0.763	0.278	1.9856e-23	9
KLK8	2.25854e-27	0.95298	0.915	0.622	4.63408e-23	9
S100A9	1.06522e-20	0.974507	1	1	2.18561e-16	9
KLK11	1.30556e-31	0.981822	0.924	0.612	2.67874e-27	9
CASP14	3.59539e-26	1.03829	0.644	0.151	7.37702e-22	9
TMEM45A	1.04276e-34	1.08946	0.78	0.177	2.13954e-30	9
ADIRF	2.82249e-15	1.09142	0.915	0.702	5.79118e-11	9
DAPL1	7.94923e-25	1.10226	0.593	0.137	1.63102e-20	9
CNFN	4.03893e-22	1.11715	0.881	0.572	8.28708e-18	9
CARD18	6.31246e-19	1.20705	0.449	0.09	1.29519e-14	9
KRT1	3.88179e-39	1.2147	0.907	0.328	7.96466e-35	9
KRT15	3.83814e-26	1.28066	0.975	0.86	7.8751e-22	9
DBI	5.12104e-28	1.28447	0.975	0.849	1.05074e-23	9
S100A8	7.01982e-26	1.49981	1	0.94	1.44033e-21	9
LYNX1	4.40782e-21	1.53367	0.856	0.508	9.04397e-17	9
CALML5	1.57915e-24	1.63057	0.822	0.441	3.24011e-20	9
MUCL1	2.18127e-24	1.69868	0.466	0.06	4.47553e-20	9
SERPINB3	4.00356e-24	1.71428	0.585	0.154	8.21451e-20	9
KRTDAP	4.61681e-21	1.76407	0.958	0.819	9.47276e-17	9
SPINK5	7.0032e-31	1.79745	0.958	0.722	1.43692e-26	9
SLURP1	2.21498e-29	1.91703	0.695	0.194	4.5447e-25	9
KRT10	3.26353e-37	1.91975	1	0.96	6.69611e-33	9
SPINK7	2.84663e-10	1.99149	0.246	0.043	5.84072e-06	9
PI3	5.92898e-24	2.12333	0.847	0.512	1.21651e-19	9
S100A7	3.78155e-22	2.17476	0.932	0.776	7.75899e-18	9
KRT4	1.97715e-42	2.20517	0.847	0.221	4.05671e-38	9
FLG	1.48311e-25	2.27768	0.627	0.154	3.04304e-21	9
