# Supplementary material for: Single cell transcriptomic analysis of HPV16-infected epithelium identifies a keratinocyte subpopulation implicated in cancer
Source: Nat Commun. 2023 Apr 8;14:1975. doi: 10.1038/s41467-023-37377-0 (PMC10082832; doi:10.1038/s41467-023-37377-0)
Supplement: Supplementary file 8 — Supplementary Data 5 [file 41467_2023_37377_MOESM8_ESM.xlsx]

## Sheet: C9 gene list
Statistical test: Wilcoxon Rank Sum Test
C9 gene list	NIKS P-Value	NIKS Average log FC	NIKS pct.1	NIKS pct.2	NIKS Adjusted P-Value	HPV16-NIKS P-Value	HPV16-NIKS Average log FC	HPV16-NIKS pct.1	HPV16-NIKS pct.2	HPV16-NIKS Adjusted P-Value	Max P-Value	Minimum P-Value
CEACAM6	0	2.79251	0.856	0.018	0	0	2.99785	0.977	0.059	0	0	0
MAL	0	2.60056	0.712	0.015	0	0	2.23756	0.826	0.019	0	0	0
MSMB	0	2.2242	0.873	0.036	0	0	1.80395	0.625	0.037	0	0	0
CEACAM5	0	2.01069	0.805	0.008	0	0	1.69488	0.849	0.01	0	0	0
FAM3D	0	1.79088	0.924	0.026	0	0	1.00308	0.662	0.009	0	0	0
SPNS2	0	1.52148	0.695	0.006	0	0	2.10008	0.916	0.019	0	0	0
GPR110/ADGFR1	0	1.28614	0.636	0.008	0	0	2.00167	0.963	0.023	0	0	0
SLC6A14	0	1.23935	0.788	0.013	0	0	1.91559	0.873	0.029	0	0	0
ANXA9	0	1.21519	0.797	0.01	0	0	0.927688	0.746	0.011	0	0	0
MUC16	0	1.18989	0.593	0.009	0	0	1.70668	0.829	0.027	0	0	0
MYH14	0	0.980051	0.72	0.021	0	0	1.34641	0.826	0.048	0	0	0
UPK2	0	0.96995	0.568	0.006	0	0	0.779267	0.622	0.015	0	0	0
KRT86	0	0.959577	0.525	0.006	0	0	0.723933	0.462	0.005	0	0	0
VSIG2	0	0.929146	0.576	0.002	0	2.73073e-234	0.399889	0.274	0.001	5.6029e-230	2.73073e-234	0
TJP3	0	0.768111	0.763	0.025	0	0	0.896334	0.776	0.028	0	0	0
BCAS1	0	0.686529	0.619	0.006	0	0	0.765459	0.612	0.004	0	0	0
KRT7	0	0.66025	0.669	0.006	0	0	1.33458	0.843	0.016	0	0	0
SH3BGRL2	0	0.602107	0.619	0.008	0	0	1.19046	0.819	0.025	0	0	0
PLA2G16	0	0.572477	0.508	0.005	0	0	0.953655	0.632	0.01	0	0	0
MUC20	0	0.498629	0.492	0.004	0	0	0.778801	0.672	0.006	0	0	0
KRT81	3.60371e-293	2.76786	0.754	0.027	7.39408e-289	0	2.53177	0.769	0.046	0	3.60371e-293	0
KRT80	4.20811e-292	1.87607	0.949	0.055	8.6342e-288	0	2.30108	0.99	0.091	0	4.20811e-292	0
RARRES3	3.68627e-283	1.91654	0.517	0.008	7.56348e-279	0	2.48607	0.732	0.021	0	3.68627e-283	0
LYPD2	8.70688e-281	3.8596	0.915	0.053	1.78648e-276	0	3.18863	0.846	0.1	0	8.70688e-281	0
ATP6V0A4	4.62226e-274	0.308693	0.475	0.006	9.48396e-270	0	0.638301	0.609	0.006	0	4.62226e-274	0
TTC9	4.77972e-272	0.894077	0.737	0.029	9.80703e-268	0	1.50886	0.943	0.046	0	4.77972e-272	0
PDE4C	1.93719e-268	0.392979	0.432	0.004	3.97472e-264	0	0.614078	0.585	0.007	0	1.93719e-268	0
AOC1	9.22957e-267	0.743288	0.39	0.002	1.89372e-262	0	0.85256	0.452	0.006	0	9.22957e-267	0
SPRR3	3.6408e-265	3.69673	0.839	0.045	7.47019e-261	0	2.88763	0.9	0.037	0	3.6408e-265	0
MUC4	4.95168e-265	0.605456	0.381	0.002	1.01599e-260	0	1.41261	0.753	0.014	0	4.95168e-265	0
ATG9B	1.64352e-248	0.459439	0.407	0.004	3.37217e-244	0	0.944929	0.609	0.019	0	1.64352e-248	0
GDPD3	4.17598e-218	1.13459	0.712	0.038	8.56828e-214	0	1.48853	0.836	0.101	0	4.17598e-218	0
MFSD4	9.77083e-205	0.429351	0.373	0.006	2.00478e-200	0	0.777871	0.612	0.011	0	9.77083e-205	0
C15orf48	2.14442e-181	1.32925	0.288	0.003	4.39992e-177	0	2.48327	0.729	0.033	0	2.14442e-181	0
B3GNT3	2.85559e-179	0.439152	0.475	0.017	5.85909e-175	0	0.522234	0.605	0.033	0	2.85559e-179	0
GPRC5A	2.46886e-175	1.34086	0.593	0.033	5.0656e-171	0	2.45286	0.98	0.147	0	2.46886e-175	0
FUT3	4.30363e-168	0.573057	0.61	0.037	8.8302e-164	0	0.996181	0.843	0.1	0	4.30363e-168	0
TMPRSS11E	1.85151e-155	0.340541	0.339	0.008	3.79892e-151	0	0.585864	0.465	0.01	0	1.85151e-155	0
TP53INP2	2.3627e-148	0.732998	0.551	0.034	4.84779e-144	0	1.35231	0.816	0.039	0	2.3627e-148	0
AZGP1	3.48814e-146	0.684204	0.39	0.014	7.15696e-142	0	1.43193	0.813	0.062	0	3.48814e-146	0
TTYH1	7.16404e-142	0.276429	0.322	0.008	1.46992e-137	0	0.441024	0.502	0.008	0	7.16404e-142	0
LIPH	3.18821e-135	0.493696	0.5	0.031	6.54157e-131	0	0.883059	0.689	0.032	0	3.18821e-135	0
LMO7	1.93963e-131	1.71437	0.907	0.156	3.97973e-127	0	2.48948	0.993	0.175	0	1.93963e-131	0
IKZF2	1.44267e-116	0.464742	0.534	0.043	2.96006e-112	0	0.596493	0.615	0.033	0	1.44267e-116	0
TRIM2	1.55441e-94	0.694075	0.695	0.103	3.18933e-90	0	1.22218	0.903	0.097	0	1.55441e-94	0
RP11-369C8.1	2.55235e-295	0.796563	0.398	0.001	5.23691e-291	1.2439e-302	1.18833	0.405	0.006	2.55223e-298	2.55235e-295	2.48779e-302
TMC5	5.38109e-129	0.288402	0.271	0.006	1.10409e-124	7.05631e-302	0.439991	0.502	0.017	1.44781e-297	5.38109e-129	1.41126e-301
ABLIM3	8.84762e-120	0.354518	0.398	0.02	1.81536e-115	1.24421e-300	0.770958	0.689	0.055	2.55286e-296	8.84762e-120	2.48841e-300
GALNT5	3.45608e-40	0.315996	0.28	0.035	7.09118e-36	2.02242e-297	0.691653	0.579	0.031	4.1496e-293	3.45608e-40	4.04483e-297
ELF3	8.07049e-274	1.93818	0.966	0.065	1.6559e-269	1.80778e-294	2.57121	1	0.219	3.70921e-290	8.07049e-274	3.61557e-294
EEF1A2	3.30865e-157	0.416922	0.39	0.012	6.78868e-153	9.51084e-294	0.605246	0.575	0.031	1.95143e-289	3.30865e-157	1.90217e-293
MUC21	5.37508e-265	0.553496	0.339	0.001	1.10286e-260	8.41575e-292	0.552576	0.344	0.001	1.72674e-287	5.37508e-265	1.68315e-291
HPGD	1.02235e-287	1.21759	0.763	0.029	2.09765e-283	2.89604e-75	0.266272	0.278	0.036	5.9421e-71	2.89604e-75	2.04469e-287
CA13	1.42063e-59	0.383791	0.407	0.051	2.91485e-55	4.45106e-286	0.689094	0.719	0.069	9.13269e-282	1.42063e-59	8.90213e-286
MACC1	5.7319e-110	1.20484	0.788	0.126	1.17607e-105	9.30833e-284	2.20674	0.96	0.197	1.90988e-279	5.7319e-110	1.86167e-283
UCA1	2.75581e-279	1.00529	0.534	0.009	5.65437e-275	4.98584e-274	1.09022	0.672	0.057	1.02299e-269	4.98584e-274	5.51162e-279
KRT13	7.01824e-72	2.99131	0.983	0.545	1.44e-67	9.57968e-277	3.78348	0.923	0.174	1.96556e-272	7.01824e-72	1.91594e-276
PRSS27	1.3086e-145	1.4121	0.805	0.095	2.68498e-141	1.05659e-273	1.99779	0.92	0.173	2.16792e-269	1.3086e-145	2.11319e-273
GABRP	1.5861e-62	0.421029	0.305	0.025	3.25436e-58	2.95438e-273	0.856311	0.515	0.025	6.0618e-269	1.5861e-62	5.90876e-273
LINC01088	3.96251e-221	0.404993	0.339	0.003	8.13028e-217	2.0543e-271	0.425982	0.355	0.004	4.21502e-267	3.96251e-221	4.10861e-271
TIMP2	1.20057e-84	1.17882	0.814	0.189	2.46334e-80	9.05098e-269	1.77229	0.98	0.235	1.85708e-264	1.20057e-84	1.8102e-268
SLC15A2	4.30542e-113	0.306507	0.347	0.016	8.83386e-109	4.73853e-263	0.447694	0.492	0.023	9.72251e-259	4.30542e-113	9.47705e-263
SAMD12	1.52394e-83	0.285499	0.381	0.03	3.12681e-79	2.23278e-260	0.575724	0.612	0.049	4.58122e-256	1.52394e-83	4.46556e-260
GCNT3	2.28133e-187	0.650623	0.61	0.032	4.68084e-183	1.3989e-256	0.854706	0.769	0.103	2.87027e-252	2.28133e-187	2.79781e-256
NDRG2	5.09729e-116	1.74439	0.983	0.234	1.04586e-111	6.49962e-254	2.82923	0.983	0.264	1.33359e-249	5.09729e-116	1.29992e-253
MARCO	1.32214e-145	0.336235	0.441	0.02	2.71277e-141	4.59471e-250	0.436414	0.482	0.024	9.42742e-246	1.32214e-145	9.18942e-250
HRASLS2	5.78845e-233	0.535505	0.458	0.009	1.18767e-228	4.20651e-249	0.702995	0.385	0.01	8.63093e-245	5.78845e-233	8.41303e-249
KRT23	6.28189e-110	1.37244	0.653	0.073	1.28892e-105	4.36219e-247	1.89932	0.712	0.084	8.95035e-243	6.28189e-110	8.72439e-247
AIF1L	1.73916e-142	0.503695	0.5	0.028	3.5684e-138	1.33313e-246	0.671464	0.662	0.069	2.73531e-242	1.73916e-142	2.66626e-246
MME	7.21511e-84	0.263095	0.297	0.016	1.4804e-79	1.4825e-246	0.712849	0.662	0.068	3.04179e-242	7.21511e-84	2.965e-246
ZNF117	1.97579e-58	0.529647	0.441	0.061	4.05393e-54	1.76393e-246	1.28759	0.702	0.084	3.61924e-242	1.97579e-58	3.52787e-246
PSCA	3.90134e-130	4.68168	1	0.227	8.00476e-126	1.28956e-242	4.45083	1	0.324	2.64592e-238	3.90134e-130	2.57912e-242
DTX4	1.52996e-116	0.803022	0.771	0.107	3.13918e-112	8.82038e-242	0.987959	0.732	0.097	1.80977e-237	1.52996e-116	1.76408e-241
FAM214A	3.55009e-48	0.556452	0.585	0.136	7.28407e-44	2.92368e-241	1.2418	0.853	0.16	5.9988e-237	3.55009e-48	5.84736e-241
S100P	1.47327e-174	3.323	0.975	0.132	3.02286e-170	3.7958e-241	2.50096	0.946	0.225	7.78823e-237	1.47327e-174	7.5916e-241
AMOTL2	7.9672e-82	0.401278	0.492	0.055	1.63471e-77	7.18441e-238	0.85298	0.773	0.115	1.4741e-233	7.9672e-82	1.43688e-237
DAPP1	2.14274e-45	0.370566	0.475	0.095	4.39648e-41	5.49296e-237	0.99455	0.823	0.142	1.12704e-232	2.14274e-45	1.09859e-236
PADI1	2.25846e-235	0.424948	0.441	0.007	4.63391e-231	2.52642e-206	0.3054	0.308	0.007	5.1837e-202	2.52642e-206	4.51692e-235
RNF39	3.02462e-104	0.610398	0.576	0.06	6.20591e-100	1.955e-234	0.904802	0.712	0.094	4.01127e-230	3.02462e-104	3.91001e-234
ATP10B	3.81506e-118	0.744589	0.797	0.11	7.82773e-114	4.2157e-234	0.934216	0.789	0.127	8.64978e-230	3.81506e-118	8.43141e-234
HIST1H2BD	6.15851e-62	0.258984	0.356	0.036	1.2636e-57	5.72272e-234	0.604417	0.565	0.047	1.17419e-229	6.15851e-62	1.14454e-233
SPRR2A	1.83452e-12	1.78101	0.212	0.059	3.76408e-08	1.98056e-232	2.67918	0.739	0.107	4.06372e-228	1.83452e-12	3.96113e-232
CEACAM7	7.20295e-231	0.42666	0.305	0.001	1.4779e-226	1.87677e-207	0.306451	0.247	0.001	3.85076e-203	1.87677e-207	1.44059e-230
SLC45A4	1.85027e-44	0.297371	0.373	0.058	3.79638e-40	4.16192e-230	0.601226	0.612	0.061	8.53942e-226	1.85027e-44	8.32383e-230
LCN2	9.02274e-195	4.3576	1	0.123	1.85129e-190	2.14251e-227	4.63266	1	0.373	4.39599e-223	9.02274e-195	4.28501e-227
PRSS22	8.85367e-227	0.733451	0.661	0.029	1.8166e-222	9.78393e-150	0.99217	0.803	0.252	2.00747e-145	9.78393e-150	1.77073e-226
WFDC2	2.14745e-117	1.86845	0.373	0.018	4.40615e-113	2.16876e-225	2.16462	0.692	0.092	4.44986e-221	2.14745e-117	4.33752e-225
PARD6B	8.67672e-49	0.445261	0.398	0.061	1.78029e-44	1.87085e-219	1.03263	0.763	0.127	3.83862e-215	8.67672e-49	3.74171e-219
STEAP4	2.44131e-62	0.980224	0.746	0.196	5.00907e-58	3.89916e-218	1.8525	0.94	0.277	8.0003e-214	2.44131e-62	7.79833e-218
HSPB8	3.80021e-141	0.251346	0.297	0.006	7.79728e-137	2.01603e-217	0.575403	0.485	0.033	4.13649e-213	3.80021e-141	4.03206e-217
TACC1	6.1104e-107	0.71641	0.703	0.094	1.25373e-102	1.00122e-215	1.4549	0.916	0.252	2.05431e-211	6.1104e-107	2.00245e-215
NCCRP1	8.75584e-215	1.5478	0.958	0.09	1.79652e-210	6.80266e-141	0.988201	0.806	0.266	1.39577e-136	6.80266e-141	1.75117e-214
RAB11FIP1	1.1689e-108	1.62073	0.949	0.236	2.39835e-104	1.44376e-214	2.07567	0.97	0.351	2.9623e-210	1.1689e-108	2.88751e-214
SCEL	7.1623e-74	1.7067	0.915	0.322	1.46956e-69	1.27215e-208	2.30062	0.957	0.328	2.6102e-204	7.1623e-74	2.5443e-208
AC019349.5	4.44407e-119	0.482171	0.593	0.054	9.11834e-115	1.52687e-203	0.266031	0.298	0.006	3.13283e-199	4.44407e-119	3.05374e-203
TMEM125	1.43703e-132	0.432326	0.568	0.043	2.9485e-128	8.74739e-202	0.466644	0.575	0.061	1.79479e-197	1.43703e-132	1.74948e-201
GRB7	3.29369e-155	0.643421	0.653	0.048	6.758e-151	3.75102e-198	0.897669	0.736	0.132	7.69634e-194	3.29369e-155	7.50204e-198
C1orf116	7.60636e-56	0.907875	0.831	0.31	1.56067e-51	2.15758e-196	1.38515	0.943	0.334	4.42693e-192	7.60636e-56	4.31517e-196
EPS8L1	2.32489e-103	0.893329	0.746	0.115	4.7702e-99	2.4738e-193	1.01566	0.786	0.167	5.07575e-189	2.32489e-103	4.9476e-193
CPEB4	1.29761e-61	0.651357	0.763	0.212	2.66244e-57	2.89121e-193	1.09849	0.903	0.275	5.93218e-189	1.29761e-61	5.78242e-193
HOPX	1.77657e-46	1.96116	0.839	0.38	3.64517e-42	3.70161e-190	2.56355	0.987	0.395	7.59496e-186	1.77657e-46	7.40322e-190
SCNN1A	2.39253e-134	0.896997	0.881	0.127	4.90899e-130	5.12957e-190	1.25684	0.96	0.37	1.05248e-185	2.39253e-134	1.02591e-189
MYO5B	1.05856e-61	0.467372	0.661	0.142	2.17196e-57	1.46258e-188	0.883314	0.839	0.216	3.00091e-184	1.05856e-61	2.92515e-188
CLDN4	2.27698e-95	1.01815	0.907	0.209	4.6719e-91	4.55751e-185	1.51939	0.936	0.364	9.35111e-181	2.27698e-95	9.11503e-185
FUCA1	8.25893e-32	0.258351	0.331	0.061	1.69457e-27	7.5669e-183	0.333686	0.452	0.036	1.55258e-178	8.25893e-32	1.51338e-182
MROH6	7.90179e-79	0.86492	0.695	0.131	1.62129e-74	1.13889e-180	1.20387	0.87	0.263	2.33678e-176	7.90179e-79	2.27778e-180
ANXA11	1.88595e-55	1.01513	0.907	0.413	3.8696e-51	1.28173e-180	1.68038	0.963	0.459	2.62986e-176	1.88595e-55	2.56346e-180
F3	2.75632e-81	1.45885	0.839	0.201	5.65541e-77	9.47698e-180	1.87553	0.86	0.246	1.94449e-175	2.75632e-81	1.8954e-179
ARRB1	1.56222e-76	0.260435	0.415	0.04	3.20536e-72	1.68094e-177	0.398471	0.421	0.031	3.44896e-173	1.56222e-76	3.36189e-177
BCL2L1	2.5175e-46	0.548297	0.653	0.185	5.1654e-42	2.32922e-177	1.08621	0.846	0.243	4.77909e-173	2.5175e-46	4.65844e-177
CLDN7	1.53443e-134	0.764366	0.814	0.104	3.14835e-130	6.27318e-177	1.398	0.963	0.455	1.28713e-172	1.53443e-134	1.25464e-176
YPEL3	2.82397e-59	0.988883	0.924	0.415	5.79423e-55	2.77603e-176	1.63989	0.99	0.631	5.69586e-172	2.82397e-59	5.55207e-176
APOL6	3.19663e-41	0.365189	0.398	0.069	6.55885e-37	5.48958e-176	0.775556	0.726	0.145	1.12635e-171	3.19663e-41	1.09792e-175
UBL3	1.15109e-53	0.510135	0.695	0.182	2.3618e-49	1.25006e-175	0.92832	0.833	0.236	2.56488e-171	1.15109e-53	2.50013e-175
SAT1	8.21927e-40	1.2947	0.975	0.955	1.68643e-35	5.00503e-175	2.6061	0.997	0.9	1.02693e-170	8.21927e-40	1.00101e-174
PIP	9.25675e-175	0.875567	0.229	0.001	1.8993e-170	1.59519e-149	0.491436	0.197	0.002	3.27301e-145	1.59519e-149	1.85135e-174
MAFF	1.11538e-23	0.341543	0.364	0.094	2.28853e-19	9.92667e-173	1.00304	0.786	0.194	2.03675e-168	1.11538e-23	1.98533e-172
TMC4	5.76926e-80	0.317116	0.466	0.049	1.18374e-75	1.13756e-171	0.40144	0.488	0.05	2.33405e-167	5.76926e-80	2.27512e-171
PRSS8	1.58065e-30	0.683516	0.695	0.292	3.24318e-26	1.73848e-171	1.38806	0.926	0.391	3.567e-167	1.58065e-30	3.47695e-171
TINAGL1	5.09256e-16	1.02381	0.492	0.223	1.04489e-11	5.30894e-171	1.8671	0.91	0.32	1.08929e-166	5.09256e-16	1.06179e-170
CCNG2	1.12735e-19	0.316439	0.483	0.175	2.3131e-15	1.87511e-170	0.837364	0.783	0.187	3.84736e-166	1.12735e-19	3.75023e-170
MUC1	9.81118e-132	2.10246	0.949	0.179	2.01306e-127	2.64241e-170	2.17748	0.93	0.41	5.4217e-166	9.81118e-132	5.28483e-170
CREB3L2	1.90972e-35	0.457138	0.61	0.191	3.91836e-31	2.72434e-170	0.715292	0.799	0.203	5.5898e-166	1.90972e-35	5.44868e-170
TAX1BP1	1.59472e-46	1.06807	0.983	0.705	3.27204e-42	8.19271e-170	1.72154	0.993	0.756	1.68098e-165	1.59472e-46	1.63854e-169
ALDH1A3	8.52714e-170	1.07485	0.644	0.042	1.7496e-165	1.07386e-149	0.903753	0.589	0.101	2.20335e-145	1.07386e-149	1.70543e-169
RND3	1.7978e-19	0.623694	0.61	0.328	3.68872e-15	9.72793e-170	1.45747	0.923	0.387	1.99598e-165	1.7978e-19	1.94559e-169
A2ML1	9.05493e-44	0.919864	0.847	0.389	1.85789e-39	4.26258e-169	1.67499	0.963	0.495	8.74597e-165	9.05493e-44	8.52517e-169
LGALS3	4.27737e-51	1.55271	1	0.984	8.7763e-47	7.2206e-168	1.95068	1	0.988	1.48152e-163	4.27737e-51	1.44412e-167
FAM129B	5.59641e-51	1.51603	0.966	0.652	1.14827e-46	1.31882e-167	2.2691	0.99	0.788	2.70596e-163	5.59641e-51	2.63764e-167
CCDC69	2.61175e-50	0.612046	0.644	0.167	5.35879e-46	3.62108e-167	1.09885	0.826	0.246	7.42973e-163	2.61175e-50	7.24216e-167
PCDH1	7.59387e-39	0.394289	0.593	0.173	1.55811e-34	1.95192e-166	0.995328	0.849	0.272	4.00495e-162	7.59387e-39	3.90384e-166
SASH1	7.12992e-96	0.691924	0.771	0.136	1.46292e-91	6.23576e-166	0.790298	0.719	0.154	1.27945e-161	7.12992e-96	1.24715e-165
KRT78	2.77772e-124	1.05125	0.5	0.034	5.69932e-120	3.96199e-165	0.75954	0.515	0.062	8.12921e-161	2.77772e-124	7.92398e-165
HIST1H2AC	4.02911e-83	0.854424	0.814	0.181	8.26693e-79	1.19142e-163	1.26281	0.883	0.316	2.44455e-159	4.02911e-83	2.38283e-163
CLIC3	1.75687e-84	2.22934	0.958	0.357	3.60475e-80	2.23731e-163	1.89715	0.943	0.443	4.59051e-159	1.75687e-84	4.47461e-163
SPINT1	7.15532e-54	0.946893	0.983	0.746	1.46813e-49	2.97292e-163	1.48536	0.993	0.859	6.09983e-159	7.15532e-54	5.94583e-163
TACSTD2	9.71212e-72	1.68184	1	0.901	1.99273e-67	5.27825e-163	1.76311	0.987	0.971	1.08299e-158	9.71212e-72	1.05565e-162
IL36RN	1.04009e-53	0.251894	0.178	0.009	2.13407e-49	1.52488e-161	0.555941	0.441	0.042	3.12875e-157	1.04009e-53	3.04976e-161
UBC	2.87358e-23	0.620648	1	0.997	5.89602e-19	1.88123e-161	1.31881	1	0.99	3.8599e-157	2.87358e-23	3.76246e-161
SLC16A3	5.59151e-43	0.355408	0.483	0.095	1.14727e-38	8.42253e-158	0.601067	0.676	0.129	1.72814e-153	5.59151e-43	1.68451e-157
KIF13B	2.35535e-105	0.731265	0.763	0.122	4.83271e-101	2.72673e-157	0.737259	0.796	0.227	5.5947e-153	2.35535e-105	5.45345e-157
CAST	1.70513e-65	1.19389	1	0.973	3.49858e-61	8.04843e-157	1.4238	0.99	0.978	1.65138e-152	1.70513e-65	1.60969e-156
PIK3IP1	2.39636e-26	0.439627	0.449	0.132	4.91686e-22	1.04414e-154	0.795563	0.559	0.085	2.14236e-150	2.39636e-26	2.08827e-154
RBM47	1.55495e-46	0.561443	0.814	0.313	3.19045e-42	6.15931e-154	1.05391	0.903	0.401	1.26377e-149	1.55495e-46	1.23186e-153
SDCBP2	3.78296e-50	0.614502	0.712	0.206	7.76188e-46	2.45625e-153	0.949995	0.839	0.277	5.03973e-149	3.78296e-50	4.9125e-153
ERBB3	3.34971e-50	0.735064	0.873	0.357	6.87293e-46	2.52102e-153	1.1623	0.92	0.442	5.17263e-149	3.34971e-50	5.04204e-153
PTGES	4.59275e-17	0.476624	0.517	0.239	9.4234e-13	3.36635e-153	1.65655	0.926	0.453	6.90707e-149	4.59275e-17	6.73269e-153
HIST1H1C	2.23878e-100	1.48917	0.898	0.204	4.59353e-96	6.8039e-153	1.76639	0.9	0.378	1.39602e-148	2.23878e-100	1.36078e-152
NAMPT	7.12786e-65	0.937463	0.907	0.371	1.46249e-60	6.98712e-153	1.33602	0.93	0.5	1.43362e-148	7.12786e-65	1.39742e-152
SYTL2	1.12785e-79	0.604477	0.619	0.097	2.31413e-75	1.06356e-152	0.59059	0.495	0.062	2.18222e-148	1.12785e-79	2.12713e-152
VSIG10	3.35485e-64	0.332781	0.508	0.075	6.88348e-60	1.14193e-152	0.52956	0.642	0.124	2.34302e-148	3.35485e-64	2.28387e-152
CCDC64B	4.90583e-95	0.940987	0.924	0.246	1.00658e-90	3.35794e-152	1.01778	0.89	0.348	6.88981e-148	4.90583e-95	6.71587e-152
UCP2	2.92593e-82	0.328157	0.373	0.029	6.00342e-78	4.71297e-151	0.254481	0.264	0.01	9.67006e-147	2.92593e-82	9.42593e-151
ENC1	2.79861e-22	0.324612	0.347	0.091	5.74219e-18	2.10288e-149	0.478665	0.482	0.058	4.31469e-145	2.79861e-22	4.20576e-149
PTPRU	2.93518e-29	0.325119	0.534	0.166	6.0224e-25	4.38123e-149	0.793162	0.806	0.258	8.9894e-145	2.93518e-29	8.76245e-149
PPL	1.38048e-58	1.26499	0.949	0.548	2.83248e-54	5.49167e-149	1.4306	0.957	0.631	1.12678e-144	1.38048e-58	1.09833e-148
YPEL2	1.46122e-58	0.335136	0.517	0.086	2.99814e-54	7.48024e-149	0.558901	0.635	0.123	1.5348e-144	1.46122e-58	1.49605e-148
TC2N	7.14952e-97	0.395003	0.508	0.048	1.46694e-92	1.6987e-148	0.498831	0.589	0.102	3.48539e-144	7.14952e-97	3.39739e-148
SERINC2	5.92455e-34	0.876214	0.992	0.814	1.2156e-29	3.01815e-148	1.65277	0.98	0.843	6.19264e-144	5.92455e-34	6.0363e-148
PDLIM5	2.54572e-27	0.682979	0.831	0.466	5.2233e-23	7.58417e-148	1.168	0.94	0.536	1.55612e-143	2.54572e-27	1.51683e-147
QSOX1	1.67032e-31	0.555633	0.746	0.333	3.42717e-27	4.46802e-146	1.14357	0.89	0.39	9.16748e-142	1.67032e-31	8.93604e-146
IDS	8.43859e-36	0.505074	0.669	0.245	1.73143e-31	5.99661e-146	1.10378	0.883	0.381	1.23038e-141	8.43859e-36	1.19932e-145
VWA5A	1.36151e-51	0.253155	0.314	0.034	2.79354e-47	4.21638e-145	0.428239	0.488	0.064	8.65117e-141	1.36151e-51	8.43276e-145
TUFT1	2.44607e-38	0.32309	0.5	0.119	5.01885e-34	2.25029e-144	0.707296	0.659	0.145	4.61714e-140	2.44607e-38	4.50057e-144
SQSTM1	1.22127e-26	0.651024	0.983	0.874	2.5058e-22	9.55497e-143	1.22539	1	0.94	1.96049e-138	1.22127e-26	1.91099e-142
EZR	4.28169e-20	0.659308	0.932	0.849	8.78518e-16	1.46959e-142	1.43385	0.98	0.924	3.0153e-138	4.28169e-20	2.93917e-142
C9orf16	7.90397e-72	1.33315	1	0.913	1.62174e-67	1.73504e-141	1.32448	0.973	0.931	3.55997e-137	7.90397e-72	3.47009e-141
ALDH3B1	3.08163e-141	0.276475	0.364	0.012	6.3229e-137	1.58894e-139	0.320199	0.351	0.028	3.26019e-135	1.58894e-139	6.16327e-141
ARHGDIB	3.35239e-75	0.779231	0.746	0.165	6.87843e-71	1.0547e-140	0.774098	0.666	0.151	2.16404e-136	3.35239e-75	2.10941e-140
DUSP4	6.30069e-97	0.768538	0.703	0.106	1.29277e-92	3.37765e-140	0.96649	0.719	0.196	6.93025e-136	6.30069e-97	6.75529e-140
SMIM22	2.67396e-58	0.897523	0.966	0.539	5.48644e-54	4.15893e-140	1.11341	0.926	0.594	8.53328e-136	2.67396e-58	8.31785e-140
SCNN1B	2.26089e-44	0.433397	0.61	0.159	4.63889e-40	1.97277e-139	0.74613	0.729	0.194	4.04774e-135	2.26089e-44	3.94555e-139
SERPINB2	2.38294e-55	0.688658	0.568	0.115	4.88932e-51	1.6858e-138	0.807257	0.612	0.123	3.45893e-134	2.38294e-55	3.37161e-138
KRT4	1.75062e-138	2.71416	0.847	0.118	3.59193e-134	4.72134e-106	0.74374	0.221	0.012	9.68725e-102	4.72134e-106	3.50125e-138
PVRL4	1.46826e-31	0.524916	0.754	0.332	3.01259e-27	1.91901e-138	1.15902	0.936	0.558	3.93743e-134	1.46826e-31	3.83802e-138
TPCN1	2.10903e-27	0.290924	0.483	0.144	4.32731e-23	2.8988e-138	0.724552	0.769	0.243	5.94776e-134	2.10903e-27	5.7976e-138
GDF15	1.08212e-58	1.22964	0.5	0.082	2.2203e-54	3.04705e-138	1.32249	0.599	0.116	6.25193e-134	1.08212e-58	6.09409e-138
SLC25A23	1.4104e-45	0.651669	0.771	0.292	2.89386e-41	1.50873e-137	0.97907	0.843	0.338	3.09561e-133	1.4104e-45	3.01746e-137
TMBIM1	1.53041e-33	0.754475	0.932	0.699	3.1401e-29	3.5708e-137	1.25481	0.957	0.753	7.32657e-133	1.53041e-33	7.1416e-137
PPDPF	4.35169e-57	0.992205	1	0.996	8.92879e-53	2.49975e-136	1.16489	1	0.994	5.12898e-132	4.35169e-57	4.9995e-136
NABP1	3.25497e-44	0.732104	0.627	0.181	6.67856e-40	2.57689e-136	1.09698	0.813	0.3	5.28726e-132	3.25497e-44	5.15377e-136
HEBP2	7.52701e-52	0.872066	1	0.946	1.54439e-47	6.3612e-135	0.998075	0.983	0.964	1.30519e-130	7.52701e-52	1.27224e-134
AES	7.82248e-26	0.631902	0.992	0.931	1.60502e-21	2.19936e-134	1.09295	0.973	0.932	4.51264e-130	7.82248e-26	4.39871e-134
NAPRT1	1.72439e-19	0.744355	0.924	0.866	3.53809e-15	2.31867e-134	1.23081	0.967	0.798	4.75745e-130	1.72439e-19	4.63735e-134
C6orf132	1.46345e-49	0.811596	0.89	0.438	3.0027e-45	2.92211e-134	1.09963	0.906	0.507	5.99559e-130	1.46345e-49	5.84422e-134
CITED2	5.35479e-57	0.603447	0.627	0.135	1.0987e-52	1.13906e-133	0.973195	0.726	0.209	2.33713e-129	5.35479e-57	2.27812e-133
ERV3-1	1.70386e-36	0.434835	0.475	0.113	3.49599e-32	2.88258e-133	0.68969	0.635	0.143	5.91448e-129	1.70386e-36	5.76516e-133
PINK1	4.16821e-20	0.424063	0.814	0.525	8.55233e-16	4.84959e-133	0.994066	0.933	0.575	9.95038e-129	4.16821e-20	9.69917e-133
MYO6	4.67772e-13	0.387474	0.678	0.438	9.59776e-09	6.24851e-132	1.21695	0.913	0.511	1.28207e-127	4.67772e-13	1.2497e-131
ABCG1	8.34055e-19	0.40327	0.449	0.164	1.71131e-14	4.91215e-131	0.884514	0.779	0.268	1.00788e-126	8.34055e-19	9.8243e-131
CTSD	5.80488e-57	1.1188	0.992	0.946	1.19105e-52	7.81723e-131	1.09273	0.983	0.933	1.60394e-126	5.80488e-57	1.56345e-130
FOXO3	1.65679e-20	0.473809	0.703	0.413	3.39939e-16	1.37337e-129	0.999247	0.9	0.491	2.81788e-125	1.65679e-20	2.74674e-129
EMP1	1.39816e-27	1.29963	0.729	0.402	2.86874e-23	2.47691e-129	1.63134	0.933	0.698	5.08213e-125	1.39816e-27	4.95383e-129
CD55	3.9126e-90	0.829229	0.686	0.113	8.02787e-86	3.01344e-128	0.907554	0.789	0.288	6.18298e-124	3.9126e-90	6.02689e-128
NT5C2	3.36896e-25	0.353673	0.585	0.228	6.91243e-21	2.06737e-127	0.824939	0.819	0.325	4.24183e-123	3.36896e-25	4.13474e-127
FTH1	3.7619e-28	1.80347	1	0.998	7.71867e-24	2.07121e-127	1.91011	1	1	4.2497e-123	3.7619e-28	4.14241e-127
WASL	1.72145e-30	0.629496	0.881	0.594	3.53208e-26	2.88432e-127	1.2129	0.96	0.805	5.91804e-123	1.72145e-30	5.76863e-127
IRF1	5.97821e-18	0.409508	0.415	0.141	1.22661e-13	9.06916e-127	0.97013	0.729	0.22	1.86081e-122	5.97821e-18	1.81383e-126
CHMP1B	3.1266e-27	0.602224	0.814	0.495	6.41515e-23	2.2177e-126	1.02894	0.933	0.611	4.55028e-122	3.1266e-27	4.4354e-126
SRD5A3	6.26125e-56	1.29895	0.915	0.507	1.28468e-51	2.65596e-126	1.40056	0.906	0.578	5.44949e-122	6.26125e-56	5.31191e-126
OCLN	3.23757e-50	0.304871	0.415	0.064	6.64285e-46	4.13401e-126	0.601101	0.659	0.164	8.48216e-122	3.23757e-50	8.26802e-126
TMBIM6	7.17808e-22	0.510929	0.992	0.966	1.4728e-17	1.2019e-125	0.964583	0.99	0.971	2.46607e-121	7.17808e-22	2.40381e-125
CLINT1	1.53734e-50	0.82569	0.958	0.591	3.15432e-46	1.64761e-125	1.03554	0.946	0.775	3.38056e-121	1.53734e-50	3.29522e-125
B4GALT1	8.15823e-08	0.372711	0.644	0.469	0.00167391	5.49579e-125	1.16122	0.943	0.595	1.12763e-120	8.15823e-08	1.09916e-124
MXD1	7.97372e-47	0.65154	0.61	0.159	1.63605e-42	2.9321e-124	0.862585	0.739	0.236	6.01608e-120	7.97372e-47	5.8642e-124
ASAH1	8.41883e-47	0.86621	0.932	0.587	1.72737e-42	3.03504e-124	1.00657	0.93	0.73	6.22729e-120	8.41883e-47	6.07007e-124
MAL2	1.13438e-58	1.43094	0.992	0.813	2.32753e-54	3.356e-124	1.42316	0.977	0.879	6.88584e-120	1.13438e-58	6.71199e-124
REEP3	1.05045e-24	0.525119	0.924	0.637	2.15532e-20	6.67921e-124	0.94445	0.953	0.787	1.37044e-119	1.05045e-24	1.33584e-123
USP6NL	7.74891e-18	0.253757	0.39	0.129	1.58992e-13	1.01522e-123	0.623889	0.699	0.203	2.08304e-119	7.74891e-18	2.03045e-123
TJP2	5.29548e-46	0.67573	0.822	0.342	1.08653e-41	2.64692e-123	0.987253	0.893	0.543	5.43095e-119	5.29548e-46	5.29384e-123
ANXA1	4.96189e-20	1.48682	0.864	0.819	1.01808e-15	3.51918e-123	2.32317	0.957	0.907	7.22066e-119	4.96189e-20	7.03836e-123
EHF	1.1806e-60	0.866314	0.915	0.401	2.42236e-56	4.71517e-123	0.909548	0.863	0.415	9.67458e-119	1.1806e-60	9.43034e-123
CYP4B1	4.62326e-122	0.621646	0.678	0.073	9.48601e-118	3.58419e-121	0.389396	0.405	0.05	7.35405e-117	3.58419e-121	9.24653e-122
RMND5A	9.60053e-20	0.429905	0.593	0.274	1.96984e-15	8.73927e-122	1.15213	0.856	0.385	1.79312e-117	9.60053e-20	1.74785e-121
RPTN	3.4426e-116	0.774393	0.263	0.007	7.06352e-112	1.26404e-121	0.394307	0.154	0.001	2.59357e-117	3.4426e-116	2.52809e-121
TNFAIP2	1.69528e-121	0.337634	0.297	0.009	3.47837e-117	2.35331e-82	0.397895	0.294	0.037	4.82853e-78	2.35331e-82	3.39056e-121
TSPAN1	2.83265e-121	0.81174	0.61	0.057	5.81202e-117	1.32178e-33	0.444131	0.351	0.129	2.71203e-29	1.32178e-33	5.66529e-121
SORT1	9.44949e-63	0.440452	0.568	0.1	1.93885e-58	8.6828e-121	0.622633	0.662	0.178	1.78154e-116	9.44949e-63	1.73656e-120
MPRIP	8.53845e-18	0.514293	0.771	0.552	1.75192e-13	1.17253e-120	1.17347	0.93	0.683	2.4058e-116	8.53845e-18	2.34506e-120
MYL6	4.44155e-14	0.378737	1	0.998	9.11318e-10	5.55292e-117	0.840155	0.997	0.996	1.13935e-112	4.44155e-14	1.11058e-116
LRP10	1.73219e-43	0.657135	0.958	0.685	3.55411e-39	6.67923e-117	0.892701	0.933	0.74	1.37045e-112	1.73219e-43	1.33585e-116
UBE2H	1.47884e-13	0.401206	0.805	0.568	3.03428e-09	1.13055e-116	1.05742	0.933	0.697	2.31966e-112	1.47884e-13	2.2611e-116
SLK	7.31827e-32	0.723402	0.958	0.765	1.50156e-27	1.49943e-116	0.961756	0.96	0.824	3.07653e-112	7.31827e-32	2.99886e-116
SAMD9	9.1018e-39	0.711069	0.678	0.226	1.86751e-34	3.14132e-115	1.19908	0.896	0.522	6.44536e-111	9.1018e-39	6.28264e-115
HBP1	1.93245e-28	0.461145	0.669	0.273	3.96499e-24	6.95782e-115	0.717356	0.813	0.355	1.4276e-110	1.93245e-28	1.39156e-114
ISG15	2.93239e-13	0.324438	0.381	0.154	6.01669e-09	2.9231e-114	1.17724	0.702	0.224	5.99761e-110	2.93239e-13	5.8462e-114
FBXO32	1.12308e-16	0.667779	0.712	0.412	2.30434e-12	8.14617e-114	1.24403	0.87	0.456	1.67143e-109	1.12308e-16	1.62923e-113
MLLT4	1.15299e-32	0.608539	0.805	0.412	2.3657e-28	9.02084e-114	0.925844	0.913	0.671	1.85089e-109	1.15299e-32	1.80417e-113
SNCG	1.01849e-113	2.13397	0.856	0.158	2.08974e-109	1.59844e-80	1.33165	0.592	0.205	3.27968e-76	1.59844e-80	2.03698e-113
B4GALT5	2.82541e-45	0.575888	0.695	0.215	5.79717e-41	3.25643e-113	0.760802	0.742	0.276	6.68154e-109	2.82541e-45	6.51286e-113
PCMTD1	3.22936e-41	0.661661	0.949	0.637	6.62601e-37	6.74642e-113	0.890804	0.936	0.75	1.38423e-108	3.22936e-41	1.34928e-112
PRDM1	4.6215e-24	0.291478	0.288	0.058	9.48239e-20	8.60707e-113	0.524148	0.512	0.098	1.766e-108	4.6215e-24	1.72141e-112
FAM84A	1.5016e-16	0.446056	0.839	0.565	3.08098e-12	1.66925e-112	1.24643	0.936	0.69	3.42496e-108	1.5016e-16	3.33849e-112
RNPEPL1	3.04394e-13	0.311805	0.653	0.405	6.24556e-09	1.864e-112	0.868964	0.863	0.478	3.82455e-108	3.04394e-13	3.72799e-112
EIF4EBP2	6.20708e-24	0.431021	0.669	0.331	1.27357e-19	2.17048e-112	0.834207	0.806	0.359	4.45338e-108	6.20708e-24	4.34095e-112
PNPLA2	1.41922e-23	0.33671	0.653	0.292	2.91196e-19	3.1765e-112	0.699175	0.773	0.315	6.51755e-108	1.41922e-23	6.35301e-112
AGR2	3.84638e-58	1.213	0.686	0.165	7.89201e-54	6.57288e-112	0.725866	0.418	0.06	1.34862e-107	3.84638e-58	1.31458e-111
TRAM1	3.55321e-07	0.355137	0.822	0.713	0.00729048	1.41209e-111	0.907698	0.95	0.849	2.89733e-107	3.55321e-07	2.82419e-111
TMEM59	9.19621e-56	0.961476	0.992	0.839	1.88688e-51	4.40742e-110	0.936739	0.946	0.892	9.04315e-106	9.19621e-56	8.81485e-110
CTNNA1	1.28828e-14	0.468218	0.907	0.796	2.6433e-10	1.05286e-109	0.780118	0.943	0.808	2.16026e-105	1.28828e-14	2.10572e-109
USP53	1.87361e-33	0.419564	0.653	0.235	3.84427e-29	1.32781e-109	1.047	0.819	0.395	2.7244e-105	1.87361e-33	2.65562e-109
MLPH	2.19504e-96	0.273422	0.356	0.021	4.50378e-92	2.11738e-109	0.318499	0.411	0.06	4.34444e-105	2.19504e-96	4.23476e-109
SECISBP2L	2.51908e-30	0.417671	0.559	0.188	5.16864e-26	2.262e-109	0.608395	0.672	0.207	4.64117e-105	2.51908e-30	4.524e-109
TMOD3	4.36494e-31	0.605861	0.898	0.642	8.95599e-27	3.1689e-109	0.842066	0.943	0.767	6.50194e-105	4.36494e-31	6.3378e-109
OAS1	5.65305e-45	0.650306	0.61	0.163	1.15989e-40	4.17254e-109	1.07036	0.696	0.243	8.56121e-105	5.65305e-45	8.34508e-109
CAMK2G	6.9487e-48	0.447198	0.678	0.191	1.42574e-43	6.37037e-108	0.644631	0.732	0.278	1.30707e-103	6.9487e-48	1.27407e-107
CTSA	1.29223e-44	0.692339	0.898	0.469	2.65139e-40	6.96963e-108	0.829883	0.846	0.491	1.43003e-103	1.29223e-44	1.39393e-107
MUC15	4.38169e-46	0.400448	0.5	0.101	8.99035e-42	2.07691e-107	0.522073	0.532	0.109	4.2614e-103	4.38169e-46	4.15382e-107
ITGB8	0.0256757	0.582215	0.407	0.38	1	1.01692e-106	1.68233	0.863	0.532	2.08651e-102	0.0256757	2.03383e-106
GBP3	2.03389e-41	0.376418	0.525	0.123	4.17313e-37	2.90334e-106	0.500268	0.542	0.121	5.95708e-102	2.03389e-41	5.80668e-106
RIOK3	1.90874e-21	0.611819	0.881	0.666	3.91635e-17	3.15274e-106	0.957342	0.936	0.803	6.46879e-102	1.90874e-21	6.30548e-106
ANKRD13A	6.96119e-26	0.440317	0.653	0.289	1.4283e-21	1.37852e-105	0.850873	0.823	0.403	2.82845e-101	6.96119e-26	2.75704e-105
METRNL	8.76737e-61	0.771364	0.907	0.347	1.79889e-56	2.06092e-105	0.88979	0.906	0.588	4.22859e-101	8.76737e-61	4.12183e-105
TPM4	4.57064e-12	0.547723	0.915	0.864	9.37803e-08	2.75442e-105	1.10351	0.98	0.931	5.65152e-101	4.57064e-12	5.50884e-105
KRT18	9.27182e-45	1.53424	0.924	0.583	1.90239e-40	3.73051e-105	1.27128	0.903	0.574	7.65425e-101	9.27182e-45	7.46101e-105
FAM3C	1.275e-30	0.701398	0.847	0.511	2.61605e-26	1.09336e-104	0.906975	0.876	0.566	2.24336e-100	1.275e-30	2.18672e-104
STK38	4.9063e-33	0.464687	0.678	0.259	1.00668e-28	1.93619e-103	0.64657	0.759	0.318	3.97268e-99	4.9063e-33	3.87239e-103
VPS37B	1.116e-16	0.390565	0.653	0.363	2.2898e-12	2.45738e-103	0.833271	0.853	0.485	5.04206e-99	1.116e-16	4.91476e-103
SMIM5	2.73895e-103	0.432691	0.5	0.043	5.61978e-99	1.81975e-80	0.268705	0.341	0.054	3.73376e-76	1.81975e-80	5.4779e-103
TXNRD1	9.72362e-19	0.37518	0.483	0.192	1.99509e-14	5.60412e-103	0.668865	0.726	0.273	1.14985e-98	9.72362e-19	1.12082e-102
TALDO1	9.49162e-31	0.617164	0.992	0.923	1.94749e-26	5.87036e-103	0.824901	0.97	0.931	1.20448e-98	9.49162e-31	1.17407e-102
CSNK1E	1.66175e-07	0.396167	0.695	0.542	0.00340958	2.27926e-102	0.848321	0.903	0.666	4.67659e-98	1.66175e-07	4.55852e-102
SMIM14	6.03179e-26	0.373865	0.678	0.309	1.2376e-21	3.25244e-102	0.661237	0.816	0.418	6.67336e-98	6.03179e-26	6.50488e-102
NEAT1	4.6149e-34	0.877263	1	0.997	9.46886e-30	5.33668e-102	1.225	0.997	0.993	1.09498e-97	4.6149e-34	1.06734e-101
SNX18	8.77952e-15	0.28861	0.466	0.203	1.80138e-10	2.05681e-101	0.686912	0.719	0.28	4.22016e-97	8.77952e-15	4.11361e-101
HIST2H2BE	8.99097e-42	0.288001	0.305	0.04	1.84477e-37	4.47836e-101	0.350141	0.398	0.06	9.1887e-97	8.99097e-42	8.95672e-101
CXCL17	1.00108e-100	0.928099	0.729	0.112	2.05402e-96	7.33088e-98	0.893228	0.612	0.179	1.50415e-93	7.33088e-98	2.00216e-100
SAMHD1	1.15377e-100	0.296396	0.356	0.02	2.3673e-96	8.99486e-86	0.260175	0.298	0.037	1.84556e-81	8.99486e-86	2.30754e-100
LITAF	3.01798e-22	0.600196	0.898	0.715	6.19228e-18	1.32117e-100	0.869253	0.963	0.885	2.71077e-96	3.01798e-22	2.64233e-100
BAG1	1.6928e-33	0.900746	0.958	0.853	3.47328e-29	1.70724e-100	1.14034	0.967	0.925	3.50293e-96	1.6928e-33	3.41449e-100
GLUL	5.96792e-54	1.44749	0.932	0.541	1.2245e-49	2.231e-100	1.65561	0.9	0.648	4.57756e-96	5.96792e-54	4.46199e-100
SLC11A2	1.19272e-28	0.30336	0.492	0.144	2.44723e-24	3.2724e-100	0.56	0.645	0.205	6.71431e-96	1.19272e-28	6.5448e-100
EPS8L2	5.18471e-23	0.553357	0.932	0.69	1.0638e-18	6.64835e-100	0.848378	0.92	0.738	1.36411e-95	5.18471e-23	1.32967e-99
TMEM80	4.06596e-14	0.365696	0.492	0.236	8.34254e-10	7.75709e-100	0.875603	0.732	0.3	1.5916e-95	4.06596e-14	1.55142e-99
B2M	0.526614	0.489954	0.992	0.991	1	1.01966e-99	1.19225	0.99	0.988	2.09214e-95	0.526614	2.03932e-99
KRT15	1.27698e-31	1.08553	0.975	0.811	2.62011e-27	1.06611e-99	1.3269	0.86	0.376	2.18744e-95	1.27698e-31	2.13221e-99
NCOA2	4.75648e-31	0.331279	0.627	0.214	9.75935e-27	3.95955e-98	0.561743	0.702	0.254	8.12421e-94	4.75648e-31	7.9191e-98
GOLGB1	2.80674e-15	0.395026	0.949	0.834	5.75888e-11	5.15553e-98	0.686411	0.957	0.879	1.05781e-93	2.80674e-15	1.03111e-97
TAOK3	5.12693e-18	0.33861	0.729	0.452	1.05194e-13	1.23281e-97	0.734969	0.839	0.502	2.52949e-93	5.12693e-18	2.46563e-97
ARF1	6.26326e-12	0.313254	0.949	0.89	1.28509e-07	1.35636e-97	0.668964	0.96	0.959	2.78298e-93	6.26326e-12	2.71272e-97
NBR1	3.17735e-18	0.371598	0.72	0.421	6.51929e-14	2.40743e-97	0.74807	0.839	0.508	4.93956e-93	3.17735e-18	4.81485e-97
VMP1	7.09923e-19	0.54207	0.839	0.546	1.45662e-14	3.37239e-97	0.898844	0.923	0.762	6.91947e-93	7.09923e-19	6.74478e-97
PLXNB2	4.05248e-17	0.505342	0.839	0.663	8.31487e-13	4.01864e-97	0.814852	0.91	0.755	8.24544e-93	4.05248e-17	8.03728e-97
NET1	1.05431e-12	0.290245	0.686	0.43	2.16323e-08	6.94466e-97	1.09445	0.866	0.598	1.4249e-92	1.05431e-12	1.38893e-96
H2AFJ	3.48825e-56	1.05332	0.983	0.736	7.15719e-52	1.53784e-96	0.94975	0.96	0.853	3.15534e-92	3.48825e-56	3.07568e-96
MT-TM	3.37815e-19	0.400903	0.576	0.275	6.93129e-15	9.7484e-96	0.597728	0.612	0.182	2.00018e-91	3.37815e-19	1.94968e-95
MT-RNR1	9.24155e-44	0.542945	1	1	1.89618e-39	9.76983e-96	0.646367	1	0.999	2.00457e-91	9.24155e-44	1.95397e-95
NR1D2	2.21716e-16	0.296058	0.373	0.13	4.54916e-12	1.18668e-95	0.608433	0.639	0.206	2.43484e-91	2.21716e-16	2.37337e-95
MBOAT2	1.05346e-54	0.635732	0.864	0.314	2.1615e-50	1.30102e-94	0.763564	0.876	0.561	2.66944e-90	1.05346e-54	2.60204e-94
GADD45B	9.28309e-23	0.319208	0.466	0.156	1.9047e-18	2.38738e-94	0.735065	0.736	0.306	4.89843e-90	9.28309e-23	4.77476e-94
CAMK2N1	1.13358e-17	0.6032	0.805	0.563	2.32588e-13	7.19565e-94	1.13922	0.953	0.793	1.4764e-89	1.13358e-17	1.43913e-93
ZDHHC13	4.93582e-53	0.385731	0.568	0.115	1.01273e-48	1.25142e-93	0.499257	0.669	0.236	2.56766e-89	4.93582e-53	2.50284e-93
PTK6	6.44719e-48	0.533111	0.788	0.276	1.32283e-43	1.27683e-93	0.711987	0.789	0.393	2.6198e-89	6.44719e-48	2.55366e-93
ABHD12	1.22828e-28	0.410787	0.678	0.281	2.52019e-24	1.63445e-93	0.621915	0.793	0.403	3.35357e-89	1.22828e-28	3.26891e-93
TMEM106B	7.36098e-10	0.346905	0.475	0.261	1.51033e-05	2.64553e-93	0.86823	0.763	0.361	5.42809e-89	7.36098e-10	5.29105e-93
C9orf169	5.78481e-93	1.03851	0.847	0.185	1.18693e-88	1.0091e-59	0.770156	0.686	0.366	2.07047e-55	1.0091e-59	1.15696e-92
HIST1H2BK	5.69581e-78	0.456119	0.542	0.072	1.16867e-73	7.91943e-93	0.569448	0.542	0.14	1.62491e-88	5.69581e-78	1.58389e-92
KIF1C	2.79331e-25	0.48655	0.898	0.62	5.73131e-21	3.56088e-92	0.72344	0.91	0.705	7.30622e-88	2.79331e-25	7.12176e-92
ZNF292	2.90503e-11	0.312561	0.729	0.536	5.96054e-07	4.22387e-92	0.882523	0.873	0.595	8.66653e-88	2.90503e-11	8.44774e-92
H1F0	1.1612e-24	0.353512	0.432	0.124	2.38255e-20	6.32582e-92	1.00991	0.873	0.54	1.29793e-87	1.1612e-24	1.26516e-91
GRHL1	3.60638e-19	0.407808	0.61	0.29	7.39957e-15	1.3821e-91	0.765887	0.803	0.422	2.8358e-87	3.60638e-19	2.7642e-91
IL1RN	9.56638e-20	0.661157	0.661	0.365	1.96283e-15	4.19131e-91	1.11603	0.849	0.56	8.59973e-87	9.56638e-20	8.38262e-91
SCAMP2	6.61793e-29	0.513681	0.839	0.489	1.35787e-24	6.5021e-91	0.732619	0.86	0.587	1.3341e-86	6.61793e-29	1.30042e-90
VAMP2	1.21324e-28	0.503029	0.915	0.648	2.48933e-24	5.5155e-90	0.741669	0.93	0.815	1.13167e-85	1.21324e-28	1.1031e-89
XDH	9.37438e-46	0.349561	0.356	0.05	1.92344e-41	7.04553e-90	0.416253	0.405	0.071	1.4456e-85	9.37438e-46	1.40911e-89
CD63	4.18265e-20	0.514053	0.992	0.985	8.58197e-16	7.50127e-90	0.74681	0.983	0.969	1.53911e-85	4.18265e-20	1.50025e-89
RB1CC1	5.89619e-08	0.308987	0.881	0.767	0.00120978	2.07377e-88	0.757224	0.946	0.875	4.25497e-84	5.89619e-08	4.14754e-88
CST3	5.90862e-41	0.791927	1	0.986	1.21233e-36	1.03962e-87	0.758786	0.973	0.984	2.1331e-83	5.90862e-41	2.07925e-87
CAPN1	1.11446e-12	0.347807	0.941	0.895	2.28664e-08	1.29659e-87	0.68243	0.936	0.899	2.66034e-83	1.11446e-12	2.59318e-87
EVPL	1.79076e-36	0.730843	0.898	0.586	3.67428e-32	1.49155e-87	0.827482	0.893	0.669	3.06037e-83	1.79076e-36	2.9831e-87
MAPK3	1.23478e-26	0.489799	0.568	0.215	2.53351e-22	2.17323e-87	0.583631	0.692	0.29	4.45903e-83	1.23478e-26	4.34645e-87
FLG	6.84892e-87	2.44254	0.627	0.093	1.40526e-82	1.19053e-84	0.516633	0.154	0.006	2.44273e-80	1.19053e-84	1.36978e-86
GIPC1	1.01271e-33	0.583605	0.983	0.818	2.07788e-29	8.63272e-87	0.697652	0.93	0.892	1.77126e-82	1.01271e-33	1.72654e-86
CALCOCO1	4.67793e-20	0.313727	0.568	0.244	9.59818e-16	1.23201e-86	0.52157	0.706	0.292	2.52784e-82	4.67793e-20	2.46402e-86
CHMP5	2.61931e-46	0.742036	0.983	0.738	5.3743e-42	2.23119e-86	0.737396	0.92	0.871	4.57797e-82	2.61931e-46	4.46239e-86
MALAT1	1.24915e-15	0.429505	1	1	2.563e-11	2.47416e-86	0.880268	1	1	5.07649e-82	1.24915e-15	4.94833e-86
RAC1	8.39917e-16	0.39756	0.992	0.983	1.72334e-11	2.74827e-86	0.517016	0.983	0.987	5.63889e-82	8.39917e-16	5.49653e-86
DUSP10	4.33319e-14	0.27933	0.398	0.157	8.89085e-10	1.73145e-85	0.745009	0.719	0.322	3.55259e-81	4.33319e-14	3.4629e-85
AKAP13	3.94658e-21	0.437585	0.814	0.549	8.0976e-17	4.07372e-85	0.678866	0.873	0.668	8.35846e-81	3.94658e-21	8.14744e-85
CARHSP1	4.40624e-15	0.409076	0.839	0.707	9.04072e-11	5.0402e-85	0.759722	0.946	0.915	1.03415e-80	4.40624e-15	1.00804e-84
NEBL	4.76031e-35	0.534443	0.771	0.321	9.76721e-31	1.2238e-84	0.72687	0.839	0.49	2.51099e-80	4.76031e-35	2.44759e-84
BEST1	8.29134e-23	0.316232	0.364	0.098	1.70122e-18	1.31076e-84	0.484671	0.542	0.156	2.68942e-80	8.29134e-23	2.62152e-84
ADIPOR1	1.24127e-15	0.404021	0.72	0.516	2.54684e-11	2.6682e-84	0.653812	0.89	0.708	5.47462e-80	1.24127e-15	5.33641e-84
YPEL5	9.2055e-12	0.347263	0.619	0.388	1.88878e-07	2.97371e-84	0.654655	0.843	0.537	6.10146e-80	9.2055e-12	5.94742e-84
TMEM127	9.46846e-18	0.320649	0.585	0.268	1.94274e-13	3.669e-84	0.679994	0.729	0.348	7.52806e-80	9.46846e-18	7.33801e-84
TAPBP	7.33363e-05	0.323205	0.686	0.622	1	4.11701e-84	0.777119	0.88	0.66	8.44727e-80	7.33363e-05	8.23401e-84
ERBB2IP	1.0661e-11	0.306712	0.559	0.339	2.18742e-07	9.04108e-84	0.806336	0.813	0.495	1.85505e-79	1.0661e-11	1.80822e-83
GPX1	4.04045e-16	0.667913	0.966	0.928	8.29019e-12	3.94098e-83	0.870407	0.973	0.976	8.0861e-79	4.04045e-16	7.88196e-83
ZFAND6	1.52625e-18	0.41639	0.746	0.483	3.13155e-14	4.42085e-83	0.73514	0.863	0.68	9.07069e-79	1.52625e-18	8.84169e-83
AHR	7.37593e-23	0.402118	0.653	0.309	1.51339e-18	5.2409e-83	0.736243	0.799	0.441	1.07533e-78	7.37593e-23	1.04818e-82
RAB2A	2.09211e-24	0.443802	1	0.968	4.2926e-20	5.91567e-83	0.592969	0.977	0.977	1.21378e-78	2.09211e-24	1.18313e-82
S100A9	1.17635e-60	2.25937	1	0.995	2.41364e-56	8.36325e-83	1.35861	1	0.988	1.71597e-78	1.17635e-60	1.67265e-82
ZBTB4	1.06285e-11	0.2506	0.568	0.328	2.18075e-07	8.67592e-83	0.631217	0.756	0.387	1.78013e-78	1.06285e-11	1.73518e-82
CTD-2319I12.1	7.35681e-48	2.2588	0.847	0.381	1.50947e-43	9.33297e-83	2.555	0.793	0.505	1.91494e-78	7.35681e-48	1.86659e-82
EPHA2	1.08087e-21	0.359363	0.517	0.201	2.21773e-17	1.23036e-82	0.651858	0.706	0.319	2.52445e-78	1.08087e-21	2.46072e-82
LYPLA1	5.20299e-20	0.45192	0.966	0.88	1.06755e-15	2.37838e-82	0.609754	0.957	0.952	4.87996e-78	5.20299e-20	4.75676e-82
BASP1	0.100168	0.319618	0.602	0.624	1	3.94283e-82	0.958857	0.893	0.726	8.08989e-78	0.100168	7.88565e-82
GCHFR	4.76994e-82	0.908665	0.61	0.093	9.78697e-78	2.4279e-80	0.613013	0.595	0.205	4.98156e-76	2.4279e-80	9.53989e-82
TMEM30A	7.03969e-13	0.371796	0.636	0.398	1.4444e-08	7.77485e-82	0.713937	0.809	0.52	1.59524e-77	7.03969e-13	1.55497e-81
RTN3	6.48968e-24	0.408341	0.788	0.425	1.33155e-19	1.90966e-81	0.657602	0.839	0.555	3.91824e-77	6.48968e-24	3.81932e-81
PTTG1IP	1.93251e-10	0.476228	0.678	0.551	3.96513e-06	8.07711e-81	0.718913	0.873	0.67	1.65726e-76	1.93251e-10	1.61542e-80
TXNIP	6.39786e-12	0.47987	0.856	0.699	1.31271e-07	8.34331e-81	0.881942	0.478	0.117	1.71188e-76	6.39786e-12	1.66866e-80
LLGL2	3.10109e-36	0.465701	0.729	0.294	6.36282e-32	6.08119e-80	0.597536	0.726	0.362	1.24774e-75	3.10109e-36	1.21624e-79
SFT2D2	5.29928e-15	0.299011	0.661	0.391	1.08731e-10	2.07029e-78	0.705928	0.769	0.463	4.24781e-74	5.29928e-15	4.14057e-78
TM9SF3	1.64539e-21	0.467792	0.941	0.755	3.376e-17	3.72141e-78	0.613565	0.93	0.879	7.63558e-74	1.64539e-21	7.44281e-78
EIF4G2	4.32796e-11	0.297522	0.975	0.982	8.88011e-07	4.55108e-78	0.531957	0.98	0.985	9.3379e-74	4.32796e-11	9.10215e-78
TJP1	3.30856e-12	0.339045	0.737	0.556	6.7885e-08	5.79443e-78	0.669149	0.88	0.735	1.1889e-73	3.30856e-12	1.15889e-77
DYNLRB1	3.5799e-12	0.348328	0.949	0.884	7.34525e-08	1.36539e-77	0.660519	0.96	0.942	2.80151e-73	3.5799e-12	2.73078e-77
TSPAN14	5.89872e-09	0.264961	0.686	0.487	0.00012103	1.7511e-77	0.70038	0.826	0.571	3.59291e-73	5.89872e-09	3.50221e-77
TINCR	6.40541e-15	0.377861	0.737	0.462	1.31426e-10	2.06891e-77	0.732255	0.806	0.501	4.24498e-73	6.40541e-15	4.13781e-77
ATP6V1E1	3.84713e-12	0.311227	0.847	0.706	7.89353e-08	4.15839e-77	0.608894	0.86	0.67	8.53218e-73	3.84713e-12	8.31678e-77
ALCAM	2.87805e-31	0.709379	0.839	0.492	5.90518e-27	7.32772e-77	0.712162	0.823	0.547	1.5035e-72	2.87805e-31	1.46554e-76
CHP1	1.029e-22	0.470598	0.814	0.537	2.1113e-18	8.15102e-76	0.590305	0.856	0.657	1.67243e-71	1.029e-22	1.6302e-75
CNDP2	5.32002e-11	0.324159	0.78	0.607	1.09156e-06	1.83972e-75	0.682469	0.843	0.642	3.77473e-71	5.32002e-11	3.67944e-75
LMBRD1	4.71576e-17	0.266542	0.458	0.183	9.67581e-13	1.97741e-75	0.436318	0.599	0.217	4.05725e-71	4.71576e-17	3.95482e-75
ARFGEF1	1.24681e-26	0.484281	0.898	0.622	2.5582e-22	4.8696e-75	0.634335	0.883	0.728	9.99144e-71	1.24681e-26	9.7392e-75
RASSF5	2.06586e-73	0.281195	0.432	0.046	4.23873e-69	5.34102e-75	0.281743	0.428	0.098	1.09587e-70	2.06586e-73	1.0682e-74
MSLN	3.92503e-06	0.258235	0.305	0.155	0.0805337	6.40631e-75	0.527639	0.632	0.23	1.31445e-70	3.92503e-06	1.28126e-74
ZNF185	2.52097e-29	0.493186	0.763	0.377	5.17253e-25	9.21786e-75	0.644022	0.769	0.451	1.89132e-70	2.52097e-29	1.84357e-74
SLPI	2.8637e-63	2.39547	0.992	0.678	5.87575e-59	1.35544e-74	1.31733	0.977	0.872	2.78109e-70	2.8637e-63	2.71088e-74
APLP2	9.80514e-13	0.348929	0.966	0.867	2.01182e-08	1.52964e-74	0.643009	0.94	0.884	3.13851e-70	9.80514e-13	3.05927e-74
ARRDC1	1.6713e-11	0.313211	0.737	0.537	3.42916e-07	2.54384e-73	0.62445	0.866	0.714	5.21946e-69	1.6713e-11	5.08768e-73
PKN2	2.15413e-10	0.264313	0.737	0.566	4.41985e-06	2.72208e-73	0.634088	0.896	0.777	5.58516e-69	2.15413e-10	5.44416e-73
EXPH5	9.70007e-73	0.453919	0.602	0.098	1.99026e-68	5.04828e-73	0.492472	0.545	0.176	1.03581e-68	9.70007e-73	1.00966e-72
ITSN2	3.06996e-21	0.344615	0.568	0.24	6.29894e-17	1.34093e-72	0.565039	0.766	0.441	2.75133e-68	3.06996e-21	2.68187e-72
KLF6	1.79592e-05	0.336151	0.712	0.596	0.368487	1.3512e-72	0.846261	0.896	0.778	2.7724e-68	1.79592e-05	2.70241e-72
ABHD17C	8.81925e-10	0.265169	0.441	0.237	1.80953e-05	1.92662e-72	0.608996	0.649	0.281	3.95303e-68	8.81925e-10	3.85323e-72
SLC44A2	1.60211e-29	0.413952	0.661	0.273	3.28721e-25	2.69504e-72	0.663485	0.742	0.427	5.52968e-68	1.60211e-29	5.39008e-72
ABHD2	7.47176e-35	0.574946	0.695	0.273	1.53306e-30	5.69216e-72	0.751079	0.749	0.45	1.16792e-67	7.47176e-35	1.13843e-71
MCL1	2.6355e-08	0.253644	0.797	0.633	0.000540753	8.44682e-72	0.604733	0.87	0.787	1.73312e-67	2.6355e-08	1.68936e-71
SH2D4A	1.81117e-71	0.590672	0.737	0.166	3.71616e-67	9.2925e-65	0.575725	0.686	0.359	1.90663e-60	9.2925e-65	3.62234e-71
MFSD6	1.80547e-24	0.344136	0.542	0.198	3.70447e-20	1.81879e-71	0.481116	0.676	0.299	3.7318e-67	1.80547e-24	3.63759e-71
PPP1R15A	2.5934e-05	0.253079	0.331	0.191	0.532114	3.38762e-71	0.655513	0.645	0.273	6.95072e-67	2.5934e-05	6.77524e-71
ATP6AP1	8.50655e-29	0.461182	0.873	0.573	1.74537e-24	3.44991e-71	0.600358	0.809	0.56	7.07852e-67	8.50655e-29	6.89981e-71
VPS4B	1.21526e-12	0.272612	0.856	0.733	2.49348e-08	2.54898e-70	0.546478	0.896	0.777	5.22999e-66	1.21526e-12	5.09795e-70
LASP1	1.72685e-09	0.305277	0.627	0.436	3.54315e-05	3.45097e-70	0.670498	0.786	0.519	7.08069e-66	1.72685e-09	6.90193e-70
CDC42EP5	4.12914e-34	0.659303	0.822	0.504	8.47217e-30	3.54359e-70	0.760651	0.826	0.63	7.27075e-66	4.12914e-34	7.08719e-70
TMEM184A	1.20717e-66	0.533374	0.771	0.188	2.47688e-62	4.7535e-69	0.5835	0.702	0.347	9.75322e-65	1.20717e-66	9.50699e-69
ST3GAL4	2.45664e-29	0.343475	0.475	0.13	5.04053e-25	5.40811e-69	0.589161	0.662	0.296	1.10964e-64	2.45664e-29	1.08162e-68
RAB11A	2.12707e-32	0.591469	0.915	0.783	4.36432e-28	7.12181e-69	0.580509	0.88	0.814	1.46125e-64	2.12707e-32	1.42436e-68
PLS3	1.16993e-08	0.313005	0.78	0.652	0.000240047	9.66427e-69	0.652072	0.883	0.753	1.98291e-64	1.16993e-08	1.93285e-68
KLK7	1.33152e-62	1.6159	0.881	0.329	2.73202e-58	1.51468e-68	1.24693	0.722	0.352	3.10781e-64	1.33152e-62	3.02935e-68
B3GALT4	3.06899e-68	0.3503	0.551	0.082	6.29694e-64	3.9377e-56	0.270177	0.452	0.141	8.07937e-52	3.9377e-56	6.13797e-68
H3F3A	2.42707e-29	0.434686	1	0.998	4.97986e-25	8.17594e-68	0.49106	1	0.997	1.67754e-63	2.42707e-29	1.63519e-67
FOXC1	2.92266e-08	0.338995	0.542	0.36	0.000599672	1.95675e-67	0.641987	0.732	0.419	4.01486e-63	2.92266e-08	3.9135e-67
HECTD1	7.48591e-17	0.396492	0.864	0.658	1.53596e-12	5.48406e-67	0.579106	0.873	0.781	1.12522e-62	7.48591e-17	1.09681e-66
STK24	3.69368e-13	0.350801	0.771	0.566	7.5787e-09	1.66164e-66	0.606104	0.846	0.755	3.40934e-62	3.69368e-13	3.32327e-66
TM7SF2	5.25173e-66	0.896354	0.864	0.273	1.07755e-61	8.16826e-37	0.365764	0.508	0.234	1.67596e-32	8.16826e-37	1.05035e-65
ACSL3	3.4856e-15	0.436687	0.847	0.585	7.15176e-11	1.08809e-65	0.673512	0.893	0.752	2.23254e-61	3.4856e-15	2.17618e-65
C4orf3	3.84303e-42	0.745626	0.975	0.932	7.88513e-38	1.23452e-65	0.62984	0.963	0.961	2.53298e-61	3.84303e-42	2.46903e-65
TMEM165	1.21911e-35	0.733206	0.924	0.736	2.50137e-31	1.29952e-65	0.686865	0.91	0.884	2.66635e-61	1.21911e-35	2.59904e-65
TOM1	1.14453e-19	0.314461	0.534	0.231	2.34835e-15	1.41453e-65	0.435853	0.639	0.281	2.90233e-61	1.14453e-19	2.82906e-65
RP11-532F12.5	8.28498e-34	0.487124	0.771	0.375	1.69991e-29	1.75321e-65	0.574995	0.753	0.476	3.59723e-61	8.28498e-34	3.50642e-65
CDKN1A	0.00022312	0.357821	0.847	0.771	1	4.74448e-65	1.06725	0.903	0.777	9.73473e-61	0.00022312	9.48896e-65
TOM1L2	3.24066e-16	0.347808	0.788	0.502	6.64918e-12	4.76995e-65	0.644608	0.769	0.492	9.78698e-61	3.24066e-16	9.5399e-65
ZNFX1	3.81886e-15	0.251468	0.5	0.221	7.83554e-11	1.02175e-64	0.516723	0.632	0.288	2.09642e-60	3.81886e-15	2.04349e-64
CASP4	2.4341e-33	0.587343	0.907	0.611	4.99429e-29	2.80362e-64	0.620996	0.803	0.626	5.75247e-60	2.4341e-33	5.60724e-64
TRIM38	1.38359e-11	0.269557	0.517	0.284	2.83885e-07	3.20493e-64	0.473405	0.639	0.292	6.57587e-60	1.38359e-11	6.40986e-64
ST14	1.84682e-12	0.333714	0.737	0.519	3.78931e-08	6.72954e-64	0.599672	0.796	0.601	1.38077e-59	1.84682e-12	1.34591e-63
FOXQ1	2.16708e-33	0.502638	0.72	0.283	4.44641e-29	1.24391e-63	0.600912	0.729	0.37	2.55226e-59	2.16708e-33	2.48782e-63
RNF141	1.33853e-16	0.383775	0.797	0.576	2.74639e-12	2.36294e-63	0.576278	0.809	0.624	4.84829e-59	1.33853e-16	4.72589e-63
ACSL1	2.27121e-06	0.274425	0.619	0.494	0.0466008	5.65345e-63	0.594949	0.819	0.61	1.15997e-58	2.27121e-06	1.13069e-62
CLTC	9.86886e-16	0.364012	0.924	0.788	2.02489e-11	7.10431e-63	0.604331	0.896	0.812	1.45766e-58	9.86886e-16	1.42086e-62
YTHDC1	0.00029138	0.256722	0.568	0.463	1	1.16853e-62	0.62231	0.789	0.533	2.3976e-58	0.00029138	2.33707e-62
IDH1	2.45226e-23	0.561765	0.754	0.438	5.03155e-19	1.80578e-62	0.706727	0.729	0.479	3.7051e-58	2.45226e-23	3.61156e-62
MAP1LC3B	2.64299e-13	0.393237	0.797	0.642	5.42288e-09	2.37385e-62	0.630865	0.88	0.842	4.87067e-58	2.64299e-13	4.74771e-62
JUND	7.15594e-26	0.614005	0.958	0.849	1.46826e-21	9.6346e-62	0.658863	0.953	0.948	1.97683e-57	7.15594e-26	1.92692e-61
SH3GLB2	1.45591e-26	0.423346	0.78	0.406	2.98723e-22	1.19655e-61	0.555972	0.793	0.578	2.45509e-57	1.45591e-26	2.39311e-61
SCARB2	8.2458e-08	0.260584	0.619	0.45	0.00169187	2.5316e-61	0.500363	0.789	0.536	5.19433e-57	8.2458e-08	5.06319e-61
ECM1	0.00676398	1.16327	0.314	0.252	1	4.33399e-61	1.2155	0.679	0.377	8.89248e-57	0.00676398	8.66798e-61
RERE	5.83172e-12	0.289992	0.653	0.398	1.19655e-07	1.843e-60	0.488123	0.763	0.507	3.78146e-56	5.83172e-12	3.68599e-60
MYEOV	6.63407e-08	0.308462	0.356	0.193	0.00136118	1.8676e-60	0.573109	0.669	0.359	3.83193e-56	6.63407e-08	3.73519e-60
GALNT3	3.76638e-20	0.368393	0.585	0.261	7.72787e-16	2.01257e-60	0.588586	0.749	0.497	4.12939e-56	3.76638e-20	4.02514e-60
KRT8	3.43678e-29	0.428567	0.475	0.135	7.05158e-25	2.12892e-60	0.367828	0.441	0.129	4.36812e-56	3.43678e-29	4.25784e-60
RNA28S5	0.000169216	0.34431	1	1	1	3.78697e-60	0.900432	1	1	7.7701e-56	0.000169216	7.57394e-60
VAMP8	1.76746e-51	0.854528	0.975	0.946	3.62647e-47	7.43543e-60	0.551483	0.95	0.955	1.5256e-55	1.76746e-51	1.48709e-59
YIPF3	8.8999e-11	0.293919	0.763	0.555	1.82608e-06	7.48728e-60	0.580992	0.759	0.513	1.53624e-55	8.8999e-11	1.49746e-59
ABHD5	3.23723e-31	0.389704	0.593	0.204	6.64216e-27	2.98667e-59	0.56147	0.639	0.318	6.12805e-55	3.23723e-31	5.97334e-59
SAA2	9.57354e-09	0.879782	0.237	0.092	0.00019643	3.48086e-59	1.75106	0.518	0.194	7.14202e-55	9.57354e-09	6.96171e-59
ADIRF	3.47184e-54	1.99734	0.915	0.469	7.12353e-50	3.48867e-59	1.0098	0.702	0.42	7.15805e-55	3.47184e-54	6.97733e-59
RDH10	6.6865e-09	0.338393	0.373	0.186	0.000137194	9.03646e-59	0.735424	0.599	0.278	1.8541e-54	6.6865e-09	1.80729e-58
MIEN1	2.69863e-19	0.4919	0.856	0.666	5.53704e-15	1.30717e-58	0.565781	0.906	0.868	2.68205e-54	2.69863e-19	2.61434e-58
PTPN3	2.65387e-08	0.252917	0.517	0.322	0.000544522	1.70068e-58	0.624197	0.709	0.432	3.48945e-54	2.65387e-08	3.40136e-58
SPSB3	7.22966e-18	0.369555	0.737	0.438	1.48338e-13	1.98524e-58	0.582517	0.823	0.674	4.07332e-54	7.22966e-18	3.97049e-58
BLOC1S1	3.61622e-18	0.500097	0.89	0.785	7.41977e-14	2.41621e-58	0.596158	0.87	0.883	4.95759e-54	3.61622e-18	4.83243e-58
PLEKHB2	3.67442e-09	0.311071	0.644	0.455	7.53917e-05	6.82339e-58	0.522217	0.756	0.531	1.40002e-53	3.67442e-09	1.36468e-57
KLF5	3.76254e-13	0.346878	0.941	0.872	7.71999e-09	1.45487e-57	0.563115	0.963	0.922	2.98511e-53	3.76254e-13	2.90975e-57
EPHB3	2.05957e-15	0.309485	0.627	0.357	4.22582e-11	1.58151e-57	0.586231	0.722	0.456	3.24493e-53	2.05957e-15	3.16301e-57
CHMP4C	2.40284e-26	0.457255	0.712	0.341	4.93015e-22	1.77809e-57	0.539497	0.759	0.541	3.64828e-53	2.40284e-26	3.55617e-57
MEF2D	7.34417e-10	0.265442	0.364	0.171	1.50688e-05	4.08919e-57	0.41377	0.569	0.236	8.39019e-53	7.34417e-10	8.17837e-57
RPS27L	0.0171222	0.272308	0.941	0.957	1	4.09414e-57	0.676619	0.943	0.95	8.40035e-53	0.0171222	8.18827e-57
AFF1	0.000343424	0.267979	0.305	0.201	1	8.21397e-57	0.567333	0.569	0.244	1.68534e-52	0.000343424	1.64279e-56
DOCK9	9.36051e-25	0.351246	0.61	0.245	1.92059e-20	1.1659e-56	0.478747	0.689	0.392	2.39219e-52	9.36051e-25	2.3318e-56
CD164	4.71829e-13	0.556802	0.788	0.634	9.68099e-09	1.43897e-56	0.529377	0.856	0.773	2.95248e-52	4.71829e-13	2.87794e-56
UBE2B	3.52262e-07	0.33523	0.822	0.776	0.00722772	1.47363e-56	0.53258	0.93	0.923	3.02359e-52	3.52262e-07	2.94726e-56
ARHGAP32	7.90441e-20	0.380125	0.72	0.42	1.62183e-15	1.78365e-56	0.556128	0.753	0.516	3.65969e-52	7.90441e-20	3.56729e-56
ARHGEF28	8.14653e-36	0.37678	0.517	0.134	1.67151e-31	3.56797e-56	0.48905	0.565	0.237	7.32076e-52	8.14653e-36	7.13594e-56
C10orf118	2.72306e-19	0.361425	0.729	0.427	5.58718e-15	4.78966e-56	0.463447	0.776	0.558	9.82742e-52	2.72306e-19	9.57931e-56
CRB3	2.24055e-26	0.378892	0.644	0.279	4.59717e-22	1.08248e-55	0.540476	0.753	0.541	2.22103e-51	2.24055e-26	2.16495e-55
FAM84B	1.70729e-25	0.298631	0.508	0.167	3.50301e-21	1.34893e-55	0.406244	0.615	0.29	2.76774e-51	1.70729e-25	2.69786e-55
SAR1B	1.84425e-12	0.27022	0.72	0.471	3.78404e-08	1.78e-55	0.492743	0.776	0.594	3.6522e-51	1.84425e-12	3.55999e-55
RNA18S5	2.9575e-05	0.300277	1	1	0.60682	2.18877e-55	0.604547	1	1	4.49091e-51	2.9575e-05	4.37753e-55
CNFN	2.41631e-55	1.75641	0.881	0.422	4.95778e-51	1.94593e-08	0.495821	0.572	0.511	0.000399267	1.94593e-08	4.83262e-55
TSC22D4	2.56747e-16	0.297203	0.619	0.329	5.26793e-12	2.75984e-55	0.470328	0.682	0.404	5.66265e-51	2.56747e-16	5.51969e-55
MMP24-AS1	8.63705e-10	0.283253	0.771	0.655	1.77215e-05	1.31316e-54	0.549735	0.826	0.697	2.69435e-50	8.63705e-10	2.62633e-54
TMEM219	8.82924e-15	0.403055	0.814	0.69	1.81158e-10	1.5163e-54	0.499223	0.849	0.804	3.11114e-50	8.82924e-15	3.03259e-54
SPINK5	3.79183e-54	2.41335	0.958	0.666	7.78008e-50	2.29599e-07	0.591658	0.722	0.694	0.00471091	2.29599e-07	7.58366e-54
ACTN4	3.24965e-10	0.345461	0.958	0.922	6.66763e-06	3.82666e-54	0.580928	0.946	0.916	7.85154e-50	3.24965e-10	7.65332e-54
GABARAPL2	3.22111e-25	0.559999	0.907	0.794	6.60907e-21	5.42057e-54	0.607267	0.936	0.911	1.11219e-49	3.22111e-25	1.08411e-53
PHACTR2	1.66363e-19	0.367699	0.602	0.303	3.41344e-15	5.55885e-54	0.547204	0.679	0.383	1.14057e-49	1.66363e-19	1.11177e-53
RANBP9	1.66819e-30	0.422756	0.653	0.255	3.42278e-26	9.54156e-54	0.424631	0.666	0.379	1.95774e-49	1.66819e-30	1.90831e-53
ACTR2	1.39876e-07	0.254375	0.805	0.735	0.00286997	1.25767e-53	0.477212	0.886	0.792	2.58048e-49	1.39876e-07	2.51533e-53
ATP6V1G1	2.95786e-53	0.864118	0.992	0.947	6.06895e-49	1.85059e-45	0.516028	0.953	0.974	3.79704e-41	1.85059e-45	5.91573e-53
TRIP10	4.10449e-26	0.365229	0.61	0.241	8.42159e-22	1.5506e-52	0.543517	0.696	0.433	3.18152e-48	4.10449e-26	3.1012e-52
OXR1	1.00813e-16	0.352542	0.72	0.46	2.06849e-12	1.97367e-52	0.544657	0.796	0.657	4.04959e-48	1.00813e-16	3.94735e-52
WHSC1L1	8.01862e-09	0.25971	0.746	0.602	0.000164526	2.13015e-52	0.489605	0.863	0.74	4.37064e-48	8.01862e-09	4.26029e-52
ZNF217	9.64451e-16	0.288179	0.525	0.233	1.97886e-11	2.79479e-52	0.511699	0.635	0.337	5.73435e-48	9.64451e-16	5.58958e-52
PRR13	1.87942e-14	0.293788	0.78	0.539	3.8562e-10	2.08039e-51	0.479956	0.793	0.656	4.26854e-47	1.87942e-14	4.16077e-51
NDFIP1	5.90039e-10	0.260778	0.754	0.562	1.21064e-05	2.44027e-51	0.496407	0.823	0.703	5.00694e-47	5.90039e-10	4.88053e-51
FAM83A	1.09355e-34	0.838806	0.949	0.809	2.24376e-30	3.15636e-51	0.852532	0.863	0.869	6.47622e-47	1.09355e-34	6.31272e-51
ADRBK1	1.6557e-10	0.286199	0.678	0.477	3.39716e-06	4.30646e-51	0.554042	0.796	0.64	8.83599e-47	1.6557e-10	8.61292e-51
AKAP9	5.78869e-08	0.250784	0.881	0.817	0.00118772	5.07702e-51	0.47992	0.886	0.84	1.0417e-46	5.78869e-08	1.0154e-50
MALL	5.31636e-51	1.11306	0.915	0.507	1.09081e-46	5.22693e-48	0.794326	0.779	0.671	1.07246e-43	5.22693e-48	1.06327e-50
UNC93B1	6.76302e-20	0.335639	0.466	0.171	1.38764e-15	1.71338e-50	0.379022	0.515	0.212	3.51551e-46	6.76302e-20	3.42676e-50
RP11-622K12.1	4.14847e-21	0.463712	0.915	0.786	8.51183e-17	1.77142e-50	0.593162	0.896	0.858	3.63459e-46	4.14847e-21	3.54283e-50
OXSR1	2.56905e-09	0.318543	0.483	0.293	5.27118e-05	2.17371e-50	0.471064	0.679	0.405	4.46001e-46	2.56905e-09	4.34741e-50
RASSF7	3.38192e-15	0.342236	0.737	0.481	6.93903e-11	2.29983e-50	0.50913	0.783	0.63	4.71879e-46	3.38192e-15	4.59966e-50
ZFAND5	1.28793e-05	0.270531	0.576	0.451	0.264257	2.7722e-50	0.512643	0.786	0.608	5.68799e-46	1.28793e-05	5.54439e-50
NIPAL3	5.99084e-22	0.389511	0.636	0.305	1.2292e-17	7.69341e-50	0.417426	0.662	0.396	1.57853e-45	5.99084e-22	1.53868e-49
PTBP3	1.38158e-09	0.274926	0.78	0.614	2.83473e-05	1.50087e-49	0.492009	0.853	0.763	3.07948e-45	1.38158e-09	3.00173e-49
STK39	4.31248e-16	0.300172	0.449	0.185	8.84835e-12	1.74251e-49	0.344496	0.525	0.218	3.57528e-45	4.31248e-16	3.48502e-49
ACADM	6.82201e-25	0.634704	0.737	0.411	1.39974e-20	3.61299e-49	0.772119	0.739	0.571	7.41313e-45	6.82201e-25	7.22598e-49
RNF11	4.29994e-12	0.263392	0.636	0.393	8.82262e-08	4.58703e-49	0.471466	0.736	0.503	9.41167e-45	4.29994e-12	9.17406e-49
SRSF5	1.40651e-12	0.303799	0.907	0.818	2.88588e-08	1.4614e-48	0.49256	0.906	0.898	2.9985e-44	1.40651e-12	2.92279e-48
ARHGAP27	6.40135e-20	0.288814	0.525	0.201	1.31343e-15	1.88827e-48	0.420793	0.612	0.335	3.87436e-44	6.40135e-20	3.77655e-48
OPTN	7.94647e-11	0.428103	0.847	0.731	1.63046e-06	3.00992e-48	0.612092	0.843	0.745	6.17576e-44	7.94647e-11	6.01985e-48
C10orf54	1.40048e-19	0.400909	0.72	0.411	2.8735e-15	3.09085e-48	0.644197	0.722	0.521	6.3418e-44	1.40048e-19	6.1817e-48
CTTNBP2NL	5.9322e-10	0.264034	0.576	0.352	1.21717e-05	3.51959e-48	0.461448	0.672	0.428	7.2215e-44	5.9322e-10	7.03919e-48
ZNF91	5.62584e-22	0.409782	0.695	0.353	1.15431e-17	4.37921e-48	0.440655	0.635	0.355	8.98526e-44	5.62584e-22	8.75842e-48
PEA15	7.43988e-20	0.276283	0.627	0.295	1.52651e-15	8.64573e-48	0.530551	0.709	0.502	1.77393e-43	7.43988e-20	1.72915e-47
ACBD3	3.1243e-09	0.286889	0.754	0.603	6.41044e-05	9.69645e-48	0.478881	0.799	0.705	1.98952e-43	3.1243e-09	1.93929e-47
PVRL2	1.94054e-22	0.357023	0.712	0.359	3.98161e-18	1.33744e-47	0.403988	0.612	0.317	2.74417e-43	1.94054e-22	2.67489e-47
STRN	1.58805e-19	0.306198	0.576	0.263	3.25835e-15	1.38693e-47	0.461438	0.662	0.4	2.8457e-43	1.58805e-19	2.77386e-47
PDXDC1	4.21328e-10	0.292451	0.636	0.413	8.64481e-06	1.47746e-47	0.411619	0.716	0.467	3.03146e-43	4.21328e-10	2.95492e-47
WIPI1	5.24488e-16	0.280861	0.525	0.242	1.07614e-11	1.62723e-47	0.319619	0.518	0.216	3.33875e-43	5.24488e-16	3.25446e-47
C15orf52	2.62697e-19	0.262641	0.449	0.164	5.39002e-15	2.06061e-47	0.3788	0.525	0.226	4.22797e-43	2.62697e-19	4.12123e-47
PITX1	5.62362e-45	1.12706	0.932	0.799	1.15385e-40	3.86101e-47	0.702734	0.903	0.91	7.92203e-43	5.62362e-45	7.72203e-47
KIAA1522	9.05375e-15	0.294417	0.661	0.382	1.85765e-10	9.21286e-47	0.473592	0.742	0.56	1.89029e-42	9.05375e-15	1.84257e-46
GOLGA2	8.93796e-21	0.392534	0.847	0.59	1.83389e-16	1.40973e-46	0.442097	0.763	0.61	2.89248e-42	8.93796e-21	2.81946e-46
ZNF83	2.23249e-24	0.341682	0.441	0.134	4.58062e-20	2.10519e-46	0.334188	0.415	0.142	4.31943e-42	2.23249e-24	4.21038e-46
TMPRSS4	3.88781e-35	0.52752	0.559	0.167	7.977e-31	4.55245e-46	0.560891	0.639	0.376	9.34072e-42	3.88781e-35	9.1049e-46
VTI1B	7.13816e-21	0.390129	0.881	0.668	1.46461e-16	5.00836e-46	0.456131	0.833	0.759	1.02762e-41	7.13816e-21	1.00167e-45
GABRE	5.78169e-26	0.476492	0.669	0.315	1.18629e-21	5.04489e-46	0.460722	0.572	0.276	1.03511e-41	5.78169e-26	1.00898e-45
ATP6V0B	1.33213e-22	0.463854	0.975	0.951	2.73326e-18	3.50457e-45	0.457793	0.973	0.974	7.19067e-41	1.33213e-22	7.00913e-45
RAB25	3.74467e-45	0.811019	0.958	0.814	7.68332e-41	3.34844e-14	0.30841	0.883	0.908	6.87034e-10	3.34844e-14	7.48934e-45
CHMP2A	1.65868e-08	0.295322	0.907	0.909	0.000340328	9.00449e-45	0.45024	0.88	0.862	1.84754e-40	1.65868e-08	1.8009e-44
DNAJC5	6.70232e-13	0.330141	0.703	0.453	1.37518e-08	1.51796e-44	0.453351	0.739	0.558	3.11455e-40	6.70232e-13	3.03592e-44
RMND5B	9.28292e-13	0.26712	0.483	0.237	1.90467e-08	2.18861e-44	0.416146	0.609	0.358	4.49058e-40	9.28292e-13	4.37721e-44
INADL	2.25578e-13	0.302172	0.703	0.443	4.62841e-09	2.34135e-44	0.468464	0.739	0.574	4.80398e-40	2.25578e-13	4.6827e-44
ARF6	3.22006e-15	0.3932	0.737	0.509	6.60692e-11	3.15575e-44	0.515947	0.813	0.73	6.47496e-40	3.22006e-15	6.31149e-44
CD82	1.12617e-27	0.601582	0.89	0.594	2.31068e-23	4.29486e-44	0.517426	0.823	0.736	8.81219e-40	1.12617e-27	8.58972e-44
2021-09-08	1.73797e-13	0.268325	0.508	0.256	3.56596e-09	4.9628e-44	0.435256	0.595	0.318	1.01827e-39	1.73797e-13	9.92561e-44
TET2	9.75233e-13	0.303496	0.576	0.339	2.00098e-08	6.37687e-43	0.40645	0.645	0.396	1.30841e-38	9.75233e-13	1.27537e-42
BACE2	1.05086e-13	0.320748	0.619	0.36	2.15615e-09	1.04022e-42	0.479859	0.729	0.533	2.13432e-38	1.05086e-13	2.08044e-42
DTX2	6.12833e-17	0.278587	0.61	0.307	1.25741e-12	1.35596e-42	0.446114	0.585	0.323	2.78216e-38	6.12833e-17	2.71192e-42
KCNK1	1.42759e-11	0.297462	0.576	0.331	2.92912e-07	1.71599e-42	0.435042	0.666	0.432	3.52087e-38	1.42759e-11	3.43198e-42
PDCD6IP	2.43678e-12	0.281384	0.864	0.678	4.99978e-08	2.47362e-42	0.449568	0.843	0.79	5.07538e-38	2.43678e-12	4.94725e-42
RRBP1	1.46156e-11	0.331383	0.822	0.698	2.99882e-07	3.38325e-42	0.469615	0.783	0.678	6.94176e-38	1.46156e-11	6.7665e-42
OBFC1	5.93886e-42	0.694451	0.831	0.384	1.21854e-37	3.65004e-18	0.373824	0.612	0.573	7.48916e-14	3.65004e-18	1.18777e-41
S100A12	1.07106e-41	0.922598	0.551	0.139	2.19759e-37	1.48615e-09	0.333178	0.298	0.182	3.04928e-05	1.48615e-09	2.14211e-41
COPZ1	2.87848e-10	0.273813	0.788	0.636	5.90606e-06	2.82692e-41	0.418617	0.823	0.743	5.80028e-37	2.87848e-10	5.65385e-41
ABCD3	5.99242e-28	0.419097	0.712	0.342	1.22953e-23	4.37089e-41	0.368471	0.629	0.376	8.96819e-37	5.99242e-28	8.74178e-41
KLK5	9.82628e-30	1.19979	0.788	0.45	2.01616e-25	5.20014e-41	0.574013	0.411	0.15	1.06696e-36	9.82628e-30	1.04003e-40
ARHGAP5	6.05579e-06	0.260216	0.72	0.592	0.124253	8.45727e-41	0.456612	0.819	0.728	1.73526e-36	6.05579e-06	1.69145e-40
RER1	9.26687e-11	0.309247	0.881	0.811	1.90138e-06	3.60118e-40	0.463572	0.853	0.891	7.38889e-36	9.26687e-11	7.20235e-40
ZNF503	9.33322e-18	0.438303	0.729	0.433	1.91499e-13	3.75202e-40	0.533495	0.632	0.408	7.6984e-36	9.33322e-18	7.50404e-40
PDZK1IP1	6.92255e-40	0.53539	0.669	0.211	1.42037e-35	3.56025e-30	0.522544	0.522	0.265	7.30491e-26	3.56025e-30	1.38451e-39
NCOA3	6.06924e-12	0.291094	0.669	0.422	1.24529e-07	1.34619e-39	0.453024	0.753	0.605	2.76211e-35	6.06924e-12	2.69238e-39
CXXC5	8.83156e-38	0.551874	0.814	0.388	1.81206e-33	1.66761e-39	0.454622	0.739	0.624	3.42161e-35	8.83156e-38	3.33523e-39
KCTD3	6.79252e-16	0.260196	0.466	0.193	1.39369e-11	1.96036e-39	0.372193	0.579	0.327	4.02226e-35	6.79252e-16	3.92071e-39
TGFA	1.02925e-22	0.277455	0.466	0.15	2.11182e-18	2.75802e-39	0.332893	0.538	0.277	5.65891e-35	1.02925e-22	5.51604e-39
CLOCK	8.06494e-05	0.254139	0.441	0.341	1	3.14108e-39	0.582341	0.679	0.496	6.44487e-35	8.06494e-05	6.28216e-39
USP46	1.01803e-19	0.272355	0.61	0.28	2.08879e-15	5.21528e-39	0.38574	0.589	0.343	1.07007e-34	1.01803e-19	1.04306e-38
TRIM16	9.48405e-15	0.410729	0.661	0.396	1.94594e-10	5.33912e-39	0.46807	0.672	0.484	1.09548e-34	9.48405e-15	1.06782e-38
C2orf54	5.47582e-39	0.4005	0.492	0.115	1.12353e-34	4.35533e-36	0.346652	0.428	0.175	8.93626e-32	4.35533e-36	1.09516e-38
SAP18	2.7924e-10	0.274731	0.966	0.955	5.72944e-06	8.62855e-39	0.415971	0.96	0.972	1.77041e-34	2.7924e-10	1.72571e-38
GFPT1	1.52847e-14	0.264537	0.483	0.216	3.13611e-10	7.71291e-38	0.394781	0.575	0.319	1.58254e-33	1.52847e-14	1.54258e-37
REL	1.7258e-08	0.270255	0.602	0.399	0.0003541	8.07326e-38	0.452493	0.712	0.527	1.65647e-33	1.7258e-08	1.61465e-37
TSTD1	5.09295e-33	0.638812	0.924	0.805	1.04497e-28	2.97975e-37	0.440893	0.926	0.959	6.11384e-33	5.09295e-33	5.95949e-37
ERBB2	1.79105e-34	0.439622	0.695	0.277	3.67488e-30	5.72606e-37	0.366184	0.612	0.394	1.17487e-32	1.79105e-34	1.14521e-36
SMAGP	2.01854e-28	0.574826	0.822	0.521	4.14163e-24	1.07911e-36	0.414156	0.799	0.732	2.21413e-32	2.01854e-28	2.15823e-36
ICMT	8.13963e-15	0.298428	0.72	0.445	1.67009e-10	1.6302e-36	0.396697	0.736	0.592	3.34485e-32	8.13963e-15	3.2604e-36
C11orf31	2.03372e-14	0.359961	0.915	0.84	4.17279e-10	1.80041e-36	0.371486	0.913	0.938	3.69408e-32	2.03372e-14	3.60082e-36
WWC1	8.01861e-15	0.26617	0.483	0.219	1.64526e-10	2.60811e-36	0.391127	0.532	0.287	5.35133e-32	8.01861e-15	5.21623e-36
MARK2	1.31689e-17	0.329805	0.797	0.557	2.702e-13	3.87892e-36	0.413846	0.766	0.653	7.95876e-32	1.31689e-17	7.75783e-36
DENND4C	1.4127e-09	0.251868	0.559	0.355	2.89857e-05	4.88042e-36	0.383001	0.622	0.404	1.00136e-31	1.4127e-09	9.76083e-36
FAM63B	4.63406e-13	0.262391	0.61	0.365	9.50817e-09	5.7763e-36	0.422402	0.709	0.513	1.18518e-31	4.63406e-13	1.15526e-35
NUP50	4.33169e-19	0.39382	0.72	0.434	8.88777e-15	1.34617e-35	0.397414	0.709	0.551	2.76207e-31	4.33169e-19	2.69234e-35
RAB5A	3.91115e-16	0.293537	0.636	0.337	8.02489e-12	1.58452e-35	0.358905	0.679	0.489	3.25112e-31	3.91115e-16	3.16904e-35
S100A8	2.12117e-35	1.69894	1	0.994	4.35222e-31	0.462475	0.43176	0.94	0.975	1	0.462475	4.24234e-35
GRN	2.02871e-22	0.452532	0.975	0.966	4.16251e-18	3.37107e-35	0.401284	0.906	0.942	6.91675e-31	2.02871e-22	6.74213e-35
RNF144B	3.90523e-14	0.276875	0.492	0.24	8.01275e-10	4.98531e-35	0.418377	0.642	0.447	1.02289e-30	3.90523e-14	9.97062e-35
TMEM238	2.73773e-34	0.592596	0.958	0.737	5.61727e-30	6.67437e-27	0.395332	0.846	0.913	1.36945e-22	6.67437e-27	5.47546e-34
CANT1	2.86155e-22	0.339421	0.644	0.296	5.87132e-18	4.02855e-34	0.298863	0.575	0.336	8.26578e-30	2.86155e-22	8.0571e-34
ATP6V0E1	7.92953e-13	0.305505	0.983	0.957	1.62698e-08	4.7266e-34	0.330046	0.96	0.975	9.69804e-30	7.92953e-13	9.4532e-34
AHNAK	9.00713e-18	0.441159	0.983	0.989	1.84808e-13	5.24171e-34	0.448366	0.96	0.984	1.07549e-29	9.00713e-18	1.04834e-33
UBALD2	3.85882e-09	0.266043	0.619	0.408	7.91752e-05	1.06661e-33	0.482664	0.776	0.675	2.18847e-29	3.85882e-09	2.13322e-33
ANKRD9	1.82559e-13	0.27475	0.568	0.309	3.74574e-09	1.60386e-33	0.379598	0.672	0.516	3.2908e-29	1.82559e-13	3.20772e-33
SETD7	2.75455e-11	0.252865	0.585	0.37	5.65178e-07	1.2059e-32	0.407345	0.686	0.532	2.47426e-28	2.75455e-11	2.41179e-32
H1FX	0.00480057	0.271559	0.737	0.657	1	5.58715e-32	0.640279	0.87	0.847	1.14637e-27	0.00480057	1.11743e-31
MT-ND2	2.50871e-11	0.294852	1	0.999	5.14738e-07	7.12995e-32	0.366543	1	0.999	1.46292e-27	2.50871e-11	1.42599e-31
GAN	2.54118e-31	0.846203	0.746	0.429	5.21398e-27	1.17292e-31	0.416021	0.639	0.465	2.40659e-27	2.54118e-31	2.34584e-31
EFCAB14	1.24942e-13	0.280352	0.703	0.441	2.56357e-09	1.20953e-31	0.384857	0.696	0.569	2.48171e-27	1.24942e-13	2.41906e-31
SLFN5	1.83212e-31	0.355536	0.576	0.175	3.75914e-27	6.76803e-23	0.283645	0.455	0.256	1.38866e-18	6.76803e-23	3.66423e-31
VAPA	2.2031e-16	0.332879	0.983	0.939	4.52032e-12	1.9049e-31	0.326964	0.943	0.969	3.90848e-27	2.2031e-16	3.80981e-31
ANXA3	1.40585e-17	0.385562	0.441	0.163	2.88453e-13	2.70531e-31	0.401552	0.545	0.289	5.55075e-27	1.40585e-17	5.41061e-31
MAPK13	1.52399e-20	0.344703	0.669	0.345	3.12692e-16	2.9643e-31	0.359259	0.686	0.517	6.08214e-27	1.52399e-20	5.92859e-31
MARCKS	2.34427e-11	0.437988	0.797	0.706	4.80997e-07	3.44494e-31	0.538898	0.846	0.877	7.06833e-27	2.34427e-11	6.88988e-31
IFI27	4.45625e-18	0.672254	0.263	0.065	9.14333e-14	7.19023e-31	0.868483	0.425	0.188	1.47529e-26	4.45625e-18	1.43805e-30
C19orf33	3.49339e-16	0.478503	0.941	0.955	7.16773e-12	1.22431e-30	0.401233	0.89	0.934	2.51203e-26	3.49339e-16	2.44861e-30
PEPD	5.89232e-11	0.343166	0.661	0.486	1.20899e-06	1.61884e-30	0.374213	0.632	0.456	3.32154e-26	5.89232e-11	3.23768e-30
LINC00969	9.68883e-12	0.285813	0.644	0.422	1.98796e-07	3.07171e-30	0.408813	0.639	0.474	6.30253e-26	9.68883e-12	6.14341e-30
CCNDBP1	2.67489e-11	0.255084	0.61	0.368	5.48833e-07	3.40156e-30	0.309994	0.625	0.44	6.97931e-26	2.67489e-11	6.80311e-30
GGT6	6.35613e-29	0.28216	0.492	0.141	1.30415e-24	1.03589e-29	0.265689	0.445	0.219	2.12544e-25	6.35613e-29	2.07179e-29
SOCS6	2.13995e-18	0.293366	0.534	0.231	4.39074e-14	1.3932e-29	0.288999	0.515	0.295	2.85858e-25	2.13995e-18	2.78641e-29
UGP2	4.05499e-11	0.3238	0.746	0.579	8.32003e-07	1.69374e-29	0.351555	0.732	0.615	3.47522e-25	4.05499e-11	3.38748e-29
SBDS	2.34749e-08	0.284212	0.737	0.608	0.000481659	1.5619e-28	0.38982	0.826	0.826	3.20471e-24	2.34749e-08	3.12381e-28
CHMP2B	5.26691e-11	0.25471	0.712	0.489	1.08066e-06	1.95907e-28	0.380738	0.726	0.654	4.01962e-24	5.26691e-11	3.91814e-28
TACC2	5.64364e-17	0.360155	0.695	0.42	1.15796e-12	7.34727e-28	0.381579	0.645	0.527	1.50751e-23	5.64364e-17	1.46945e-27
BNIP3L	1.39465e-11	0.27485	0.78	0.597	2.86155e-07	3.8789e-27	0.330918	0.776	0.685	7.95872e-23	1.39465e-11	7.7578e-27
UGCG	9.51826e-27	0.352395	0.568	0.208	1.95296e-22	2.16204e-21	0.312985	0.545	0.376	4.43607e-17	2.16204e-21	1.90365e-26
NR2F6	1.85247e-26	0.482035	0.898	0.75	3.8009e-22	2.53883e-22	0.324359	0.846	0.903	5.20916e-18	2.53883e-22	3.70494e-26
UACA	1.0827e-12	0.273522	0.508	0.27	2.22149e-08	3.14734e-26	0.305221	0.548	0.344	6.45771e-22	1.0827e-12	6.29468e-26
GTF2A2	8.95623e-26	0.598167	0.898	0.754	1.83764e-21	7.02448e-22	0.43408	0.863	0.917	1.44128e-17	7.02448e-22	1.79125e-25
ARRDC3	9.99344e-26	0.326686	0.525	0.175	2.05045e-21	2.65204e-24	0.321431	0.358	0.164	5.44146e-20	2.65204e-24	1.99869e-25
SYT8	1.24337e-25	0.735675	0.898	0.698	2.55115e-21	0.000349259	0.254111	0.582	0.571	1	0.000349259	2.48674e-25
PEG10	1.63928e-05	0.670917	0.229	0.115	0.336347	1.68585e-25	1.25683	0.395	0.197	3.45903e-21	1.63928e-05	3.3717e-25
ZMYND8	7.91353e-13	0.336267	0.686	0.454	1.6237e-08	2.95306e-25	0.373329	0.642	0.519	6.05909e-21	7.91353e-13	5.90613e-25
HAGH	2.06553e-14	0.274921	0.72	0.431	4.23806e-10	3.82414e-25	0.330483	0.699	0.627	7.84636e-21	2.06553e-14	7.64827e-25
WDR26	3.73956e-19	0.378036	0.644	0.339	7.67283e-15	8.70318e-25	0.338683	0.602	0.448	1.78572e-20	3.73956e-19	1.74064e-24
GOLGA4	5.66559e-15	0.331458	0.975	0.915	1.16247e-10	9.40707e-25	0.29737	0.923	0.944	1.93014e-20	5.66559e-15	1.88141e-24
PTPN13	1.25695e-07	0.310768	0.712	0.57	0.00257901	1.12594e-24	0.564905	0.669	0.592	2.3102e-20	1.25695e-07	2.25188e-24
DHRS3	1.28306e-24	0.399842	0.525	0.184	2.63259e-20	1.26019e-11	0.261169	0.391	0.276	2.58567e-07	1.26019e-11	2.56613e-24
ZKSCAN1	9.33996e-14	0.35414	0.898	0.735	1.91637e-09	1.0221e-23	0.339223	0.766	0.733	2.09714e-19	9.33996e-14	2.04419e-23
CMPK1	2.2577e-11	0.262969	0.737	0.557	4.63236e-07	1.5831e-23	0.319138	0.766	0.759	3.2482e-19	2.2577e-11	3.16619e-23
FOXD1	3.02882e-14	0.335957	0.475	0.231	6.21454e-10	3.14871e-23	0.275523	0.485	0.303	6.46052e-19	3.02882e-14	6.29742e-23
DAAM1	5.8893e-11	0.317298	0.881	0.772	1.20837e-06	1.55546e-22	0.312394	0.813	0.803	3.19148e-18	5.8893e-11	3.11091e-22
RAB9A	2.63258e-08	0.253051	0.593	0.412	0.000540152	3.41429e-22	0.374685	0.666	0.614	7.00545e-18	2.63258e-08	6.82858e-22
RNF19A	2.84299e-17	0.404518	0.78	0.519	5.83324e-13	5.92478e-22	0.388839	0.702	0.657	1.21565e-17	2.84299e-17	1.18496e-21
TSPAN3	1.04318e-21	0.426608	0.839	0.622	2.14041e-17	8.36064e-22	0.364416	0.702	0.653	1.71544e-17	1.04318e-21	1.67213e-21
CMAS	1.78837e-08	0.255609	0.661	0.464	0.000366938	8.84805e-22	0.366176	0.672	0.608	1.81544e-17	1.78837e-08	1.76961e-21
SHB	1.32346e-10	0.255767	0.593	0.352	2.71548e-06	1.47652e-21	0.336575	0.599	0.459	3.02952e-17	1.32346e-10	2.95303e-21
HINT3	4.17075e-13	0.250561	0.424	0.188	8.55755e-09	1.76841e-21	0.258086	0.495	0.311	3.62843e-17	4.17075e-13	3.53682e-21
AAK1	1.61629e-17	0.332194	0.661	0.374	3.31631e-13	3.80538e-21	0.294076	0.528	0.368	7.80788e-17	1.61629e-17	7.61076e-21
CUL3	5.02905e-12	0.282415	0.712	0.482	1.03186e-07	3.9968e-21	0.351745	0.682	0.615	8.20064e-17	5.02905e-12	7.99361e-21
DYNLT1	7.38656e-12	0.352875	0.941	0.918	1.51557e-07	5.41339e-20	0.309088	0.906	0.964	1.11072e-15	7.38656e-12	1.08268e-19
IER2	1.18248e-08	0.307264	0.847	0.743	0.000242621	6.66577e-20	0.347457	0.9	0.892	1.36768e-15	1.18248e-08	1.33315e-19
EPN3	3.50349e-14	0.325471	0.653	0.396	7.18846e-10	5.85575e-19	0.290938	0.579	0.448	1.20148e-14	3.50349e-14	1.17115e-18
SPINT2	8.17213e-19	0.414917	0.966	0.953	1.67676e-14	3.99302e-18	0.316431	0.896	0.96	8.19289e-14	3.99302e-18	1.63443e-18
GSN	0.000130502	0.273126	0.847	0.797	1	1.17265e-18	0.391753	0.786	0.73	2.40605e-14	0.000130502	2.34531e-18
SPRR2D	0.175186	0.826076	0.178	0.143	1	1.62273e-18	0.769021	0.472	0.289	3.32953e-14	0.175186	3.24547e-18
STARD10	8.73287e-18	0.440781	0.873	0.827	1.79181e-13	2.42119e-18	0.280849	0.853	0.888	4.9678e-14	8.73287e-18	4.84238e-18
CD2AP	5.73746e-18	0.306683	0.746	0.458	1.17721e-13	1.47827e-16	0.284992	0.625	0.565	3.03311e-12	1.47827e-16	1.14749e-17
ACAA1	1.42614e-11	0.38408	0.754	0.574	2.92615e-07	3.54566e-17	0.306563	0.635	0.559	7.27499e-13	1.42614e-11	7.09132e-17
GSTK1	6.32166e-17	0.513191	0.881	0.763	1.29708e-12	4.76479e-10	0.331232	0.722	0.822	9.77641e-06	4.76479e-10	1.26433e-16
RASEF	9.13183e-14	0.254945	0.364	0.136	1.87367e-09	1.17007e-16	0.262351	0.441	0.292	2.40075e-12	9.13183e-14	2.34014e-16
DBP	3.68124e-12	0.321072	0.534	0.301	7.55317e-08	2.42119e-16	0.336757	0.512	0.375	4.96779e-12	3.68124e-12	4.84237e-16
GLRX	2.46057e-16	0.268193	0.331	0.105	5.0486e-12	1.3554e-12	0.267617	0.301	0.17	2.78101e-08	1.3554e-12	4.92114e-16
EPAS1	1.14981e-10	0.26516	0.729	0.506	2.35918e-06	3.80052e-16	0.277265	0.689	0.631	7.7979e-12	1.14981e-10	7.60104e-16
BCAT1	1.38365e-15	0.343316	0.424	0.167	2.83897e-11	1.56632e-13	0.29925	0.462	0.331	3.21378e-09	1.56632e-13	2.7673e-15
C3	0.000104544	0.308386	0.254	0.143	1	1.8379e-15	0.539487	0.401	0.249	3.77101e-11	0.000104544	3.67581e-15
HM13	1.24054e-07	0.290954	0.763	0.659	0.00254535	2.92115e-15	0.299135	0.769	0.798	5.99362e-11	1.24054e-07	5.8423e-15
PROM2	2.51182e-09	0.287879	0.873	0.743	5.15376e-05	5.57942e-15	0.314872	0.759	0.819	1.14478e-10	2.51182e-09	1.11588e-14
TMEM54	3.99921e-09	0.335549	0.924	0.903	8.20557e-05	2.17179e-14	0.254764	0.893	0.935	4.45609e-10	3.99921e-09	4.34359e-14
BCYRN1	1.08263e-07	0.425107	0.398	0.216	0.00222134	1.85636e-13	0.283925	0.278	0.141	3.80889e-09	1.08263e-07	3.71273e-13
ILVBL	4.08858e-10	0.289275	0.644	0.421	8.38895e-06	2.21586e-13	0.317851	0.528	0.466	4.54651e-09	4.08858e-10	4.43172e-13
KLF3	1.70778e-05	0.284644	0.712	0.634	0.350403	5.05481e-13	0.271402	0.766	0.784	1.03715e-08	1.70778e-05	1.01096e-12
HILPDA	6.18311e-10	0.251224	0.619	0.402	1.26865e-05	0.000790697	0.271849	0.515	0.556	1	0.000790697	1.23662e-09
CDC42EP3	2.60351e-09	0.486121	0.534	0.349	5.34188e-05	1.28574e-06	0.361996	0.475	0.467	0.0263809	1.28574e-06	5.20702e-09
SAA1	1.80165e-06	0.259891	0.322	0.578	0.0369662	0.00178709	1.19624	0.579	0.679	1	0.00178709	3.60329e-06

## Sheet: TCGA HNSCC
		Statistical test: Spearman Rank Correlation
Genes correlated with ELF3	Cytoband	Spearman r Correlation test	p-Value	q-Value
MUC20	3q29	0.77526	1.9882e-104	4.01576e-100		Spearman cutoff	0.4
TJP3	19p13.3	0.736642	3.42483e-89	3.45874e-85		Gene list count (+ELF3)	652
MUC4	3q29	0.703269	4.82956e-78	3.25158e-74
CLDN7	17p13.1	0.700084	4.64176e-77	2.34385e-73
FUT6	19p13.3	0.687305	3.03617e-73	1.22649e-69
TMPRSS2	21q22.3	0.684601	1.83867e-72	6.18958e-69
CLDN4	7q11.23	0.681652	1.28207e-71	3.69932e-68
FOXA1	14q21.1	0.678652	9.0295e-71	2.27972e-67
TMPRSS4	11q23.3	0.672877	3.62722e-69	8.1403e-66
FUT3	19p13.3	0.664799	5.53382e-67	1.11772e-63
FAM83E	19q13.33	0.660821	6.21242e-66	1.14071e-62
ILDR1	3q13.33	0.629185	4.0343e-58	6.79041e-55
CXCL17	19q13.2	0.624045	6.17816e-57	9.59896e-54
SCNN1A	12p13.31	0.617751	1.62987e-55	2.35144e-52
RBM47	4p14	0.615919	4.16778e-55	5.61205e-52
CGN	1q21.3	0.614881	7.07516e-55	8.93151e-52
ADGRF1	6p12.3|6	0.61341	1.49203e-54	1.77271e-51
LIPH	3q27.2	0.612744	2.09004e-54	2.34526e-51
GRB7	17q12	0.610913	5.25041e-54	5.58146e-51
TTC9	14q24.2	0.609584	1.02119e-53	1.0313e-50
SNAI2	8q11.21	-0.605628	7.2571e-53	6.97995e-50
STYK1	12p13.2	0.605217	8.88644e-53	8.15856e-50
MANSC1	12p13.2	0.603724	1.8474e-52	1.62234e-49
HTRA1	10q26.13	-0.601737	4.86429e-52	4.09371e-49
CAVIN1	17q21.2	-0.600995	6.97262e-52	5.63332e-49
RAPGEFL1	17q21.1	0.60072	7.96396e-52	6.18677e-49
TGFBI	5q31.1	-0.600586	8.49534e-52	6.35515e-49
PHLDB1	11q23.3	-0.599894	1.1871e-51	8.56321e-49
CEACAM5	19q13.2	0.598401	2.43414e-51	1.69534e-48
SOWAHB	4q21.1	0.595681	8.92534e-51	6.00913e-48
SFXN3	10q24.31	-0.590486	1.0311e-49	6.71814e-47
ACTN1	14q24.1|14q22-q24	-0.590417	1.06449e-49	6.71892e-47
ERBB3	12q13.2	0.586542	6.41522e-49	3.92651e-46
TACSTD2	1p32.1	0.586028	8.12728e-49	4.82808e-46
SERPINH1	11q13.5	-0.585047	1.27489e-48	7.35718e-46
GPR37L1	1q32.1	0.581932	5.26791e-48	2.95559e-45
PRSS23	11q14.2	-0.578149	2.89228e-47	1.57887e-44
MYH14	19q13.33	0.577427	3.99323e-47	2.12251e-44
SLC39A13	11p11.2	-0.576013	7.49077e-47	3.87945e-44
FA2H	16q23.1	0.575576	9.09341e-47	4.50808e-44
RAB11FIP1	8p11.23	0.575562	9.15096e-47	4.50808e-44
LNX1	4q12	0.574989	1.17911e-46	5.67042e-44
FLRT2	14q31.3	-0.573666	2.11424e-46	9.93102e-44
VEGFC	4q34.3	-0.573213	2.58098e-46	1.18479e-43
CALD1	7q33	-0.571808	4.78084e-46	2.14585e-43
TMC5	16p12.3	0.571337	5.87366e-46	2.57905e-43
CSPG4	15q24.2	-0.570396	8.85251e-46	3.80432e-43
SPACA4	19q13.33	0.568935	1.66985e-45	7.0266e-43
EVA1A	2p12	-0.565343	7.84491e-45	3.2337e-42
OCLN	5q13.2	0.56486	9.64455e-45	3.89601e-42
CAV1	7q31.2	-0.56396	1.41587e-44	5.60739e-42
ANXA5	4q27	-0.56346	1.75196e-44	6.80502e-42
EMP2	16p13.13	0.56222	2.96476e-44	1.12985e-41
SUSD4	1q41	0.561752	3.61363e-44	1.35163e-41
STX2	12q24.33	-0.561629	3.80705e-44	1.39809e-41
SLC12A4	16q22.1	-0.561583	3.88131e-44	1.39991e-41
P3H1	1p34.2	-0.560567	5.95945e-44	2.11174e-41
EDNRA	4q31.22-q31.23	-0.560116	7.20355e-44	2.50857e-41
SLC25A23	19p13.3	0.556949	2.70919e-43	9.2746e-41
FHOD1	16q22.1	-0.555449	5.0466e-43	1.69886e-40
NSUN7	4p14	0.555208	5.57733e-43	1.84674e-40
ZBTB7C	18q21.1	0.554448	7.63188e-43	2.48627e-40
PDPN	1p36.21	-0.55426	8.24865e-43	2.64454e-40
TMPRSS11A	4q13.2	0.553644	1.06293e-42	3.35454e-40
APBB2	4p14-p13	-0.552646	1.60123e-42	4.97563e-40
PLEKHG6	12p13.31	0.550518	3.81957e-42	1.1689e-39
LCN2	9q34.11	0.550321	4.1374e-42	1.24727e-39
IKZF2	2q34	0.550062	4.59738e-42	1.36556e-39
SH2D4A	8p21.3	0.546725	1.77061e-41	5.18302e-39
FAM3B	21q22.3	0.546512	1.92909e-41	5.56626e-39
CRB3	19p13.3	0.545586	2.7968e-41	7.95631e-39
DLG3	Xq13.1	0.5447	3.98466e-41	1.11781e-38
LGALS1	22q13.1	-0.544588	4.16741e-41	1.15306e-38
ATP8B1	18q21.31	0.543883	5.51891e-41	1.50636e-38
ABHD17C	15q25.1	0.542364	1.00863e-40	2.71631e-38
CEL	9q34.13	0.539976	2.58738e-40	6.8763e-38
SULF2	20q13.12	-0.53966	2.92824e-40	7.68111e-38
PITX1	5q31.1	0.538344	4.9034e-40	1.26973e-37
PDGFC	4q32.1	-0.537797	6.0707e-40	1.5521e-37
PSCA	8q24.3	0.536777	9.03116e-40	2.28014e-37
NECTIN4	1q23.3	0.535994	1.22365e-39	3.05128e-37
SIRPA	20p13	-0.535902	1.26796e-39	3.12321e-37
FSTL3	19p13.3	-0.535787	1.32565e-39	3.22596e-37
GCNT3	15q22.2	0.535272	1.61811e-39	3.89079e-37
ALDH3A1	17p11.2	0.534141	2.50432e-39	5.95086e-37
GCHFR	15q15.1	0.532986	3.90357e-39	9.16794e-37
C1QTNF6	22q12.3	-0.532769	4.24258e-39	9.84962e-37
COL5A3	19p13.2	-0.531524	6.83198e-39	1.56809e-36
SCNN1B	16p12.2	0.530781	9.07268e-39	2.05899e-36
TENM3	4q34.3-q35.1	-0.530525	9.9997e-39	2.24415e-36
CAVIN3	11p15.4	-0.528802	1.92316e-38	4.26857e-36
PAX9	14q13.3	0.528553	2.11317e-38	4.63932e-36
ST6GALNAC1	17q25.1	0.528523	2.13717e-38	4.64156e-36
CEACAM7	19q13.2	0.528231	2.38614e-38	5.12716e-36
RASSF5	1q32.1	0.528148	2.46222e-38	5.23494e-36
MYB	6q23.3	0.5251	7.73917e-38	1.62829e-35
BCL3	19q13.32	0.52504	7.91393e-38	1.64789e-35
NRTN	19p13.3	0.524902	8.33535e-38	1.71793e-35
MACC1	7p21.1	0.52433	1.03161e-37	2.10469e-35
PDLIM7	5q35.3	-0.523758	1.27684e-37	2.57897e-35
EPB41L1	20q11.23	0.523574	1.36716e-37	2.73404e-35
AMIGO2	12q13.11	-0.523215	1.56251e-37	3.09407e-35
GGT6	17p13.2	0.522217	2.26222e-37	4.43614e-35
RBBP8NL	20q13.33	0.52179	2.64947e-37	5.14557e-35
COL5A1	9q34.3	-0.520532	4.21423e-37	8.10658e-35
ILK	11p15.4	-0.520503	4.25921e-37	8.1158e-35
MICAL2	11p15.3	-0.520008	5.10921e-37	9.64447e-35
PLEKHA7	11p15.2-p15.1	0.51862	8.50086e-37	1.58982e-34
DKK3	11p15.3	-0.518474	8.96776e-37	1.66175e-34
KCTD3	1q41	0.518232	9.79425e-37	1.7984e-34
KRT13	17q21.2	0.51813	1.01686e-36	1.85031e-34
RDH10	8q21.11	0.517465	1.29601e-36	2.33722e-34
PRR15L	17q21.32	0.51729	1.38138e-36	2.46912e-34
MARVELD1	10q24.2	-0.516492	1.84623e-36	3.27107e-34
SAMD12	8q24.11-q24.12	0.515776	2.39427e-36	4.20516e-34
SLC9A4	2q12.1	0.515522	2.6249e-36	4.57049e-34
PGD	1p36.22	0.515183	2.96786e-36	5.12348e-34
DUOX2	15q21.1	0.51495	3.229e-36	5.52706e-34
SGPP1	14q23.2	-0.514407	3.92786e-36	6.66679e-34
CEACAM1	19q13.2	0.513814	4.86309e-36	8.1854e-34
DCBLD1	6q22.1	-0.513597	5.25925e-36	8.77903e-34
TNFAIP2	14q32.32	0.511264	1.21329e-35	2.00869e-33
COL17A1	10q25.1	-0.511054	1.30783e-35	2.14761e-33
SRPX	Xp11.4	-0.510393	1.65529e-35	2.69626e-33
EVA1C	21q22.11	0.510106	1.83317e-35	2.9621e-33
NCK1	3q22.3	0.50993	1.95159e-35	3.12842e-33
CDH13	16q23.3	-0.509117	2.60449e-35	4.14216e-33
SLC9A3R1	17q25.1	0.509001	2.71385e-35	4.28238e-33
FJX1	11p13	-0.508838	2.87518e-35	4.50178e-33
PTK7	6p21.1	-0.507077	5.3553e-35	8.32049e-33
SOX21	13q32.1	0.507022	5.45941e-35	8.41749e-33
MYO5C	15q21.2	0.506355	6.90268e-35	1.05621e-32
CLMP	11q24.1	-0.506298	7.04383e-35	1.06971e-32
SPRR3	1q21.3	0.505353	9.80862e-35	1.47847e-32
PLS1	3q23	0.504982	1.11693e-34	1.67109e-32
COLCA1	11q23.1	0.504628	1.2639e-34	1.87707e-32
HLF	17q22	0.504576	1.28705e-34	1.89751e-32
FAM221A	7p15.3	0.504532	1.30716e-34	1.91319e-32
SOX13	1q32.1	0.504432	1.35337e-34	1.96657e-32
MFSD4A	1q32.1	0.504204	1.46569e-34	2.11457e-32
ABCA13	7p12.3	0.503836	1.6665e-34	2.38723e-32
ARHGEF26	3q25.2	0.503788	1.69429e-34	2.40994e-32
PCP4L1	1q23.3	0.50306	2.18288e-34	3.0832e-32
HTR7	10q23.31	-0.502974	2.24849e-34	3.15381e-32
CEP70	3q22.3	0.501533	3.70577e-34	5.162e-32
DHRS3	1p36.21	0.501473	3.78366e-34	5.23441e-32
P4HA2	5q31.1	-0.500157	5.95663e-34	8.18449e-32
CLDN3	7q11.23	0.49972	6.92193e-34	9.44656e-32
PLEK2	14q23.3-q24.1	-0.499646	7.10137e-34	9.62641e-32
STARD13	13q13.1-q13.2	-0.499569	7.29052e-34	9.81693e-32
TPD52	8q21.13	0.499191	8.30196e-34	1.11048e-31
MUC1	1q22	0.498852	9.32253e-34	1.23879e-31
CD9	12p13.31	0.498825	9.4088e-34	1.24208e-31
DLX1	2q31.1	-0.498649	9.99635e-34	1.31108e-31
ATP13A4	3q29	0.498626	1.00728e-33	1.31259e-31
TLL1	4q32.3	-0.498535	1.03944e-33	1.34581e-31
MAP3K8	10p11.23	0.498214	1.16007e-33	1.49243e-31
TENM3-AS1	4q34.3	-0.497181	1.65018e-33	2.10952e-31
ITGA3	17q21.33	-0.497108	1.69191e-33	2.14926e-31
TNFRSF12A	16p13.3	-0.497001	1.75487e-33	2.21531e-31
IKBIP	12q23.1	-0.496834	1.85729e-33	2.33003e-31
GRID2IP	7p22.1	0.496468	2.10385e-33	2.60365e-31
TPM1	15q22.2	-0.496459	2.10978e-33	2.60365e-31
GSDME	7p15.3	-0.496454	2.11407e-33	2.60365e-31
PLOD1	1p36.22	-0.496342	2.19552e-33	2.68758e-31
RNF183	9q32	0.496089	2.39302e-33	2.9117e-31
MAOA	Xp11.3	0.495949	2.50958e-33	3.03524e-31
LLGL2	17q25.1	0.495926	2.52934e-33	3.04093e-31
SPON2	4p16.3	-0.495866	2.58083e-33	3.08448e-31
GPX8	5q11.2	-0.495568	2.85538e-33	3.39253e-31
ALDH5A1	6p22.3	0.495014	3.44415e-33	4.05869e-31
CD276	15q24.1	-0.495004	3.45626e-33	4.05869e-31
TMPRSS11BNL	4q13.2	0.494812	3.6882e-33	4.30603e-31
DBNDD1	16q24.3	0.494738	3.78173e-33	4.38985e-31
MN1	22q12.1	-0.494519	4.07261e-33	4.70049e-31
EHD2	19q13.33	-0.494132	4.64058e-33	5.32559e-31
LTBP1	2p22.3	-0.494055	4.76333e-33	5.43558e-31
2021-03-01	1q41	0.493873	5.06417e-33	5.74641e-31
BMP1	8p21.3	-0.493817	5.15977e-33	5.82219e-31
SMIM5	17q25.1	0.493642	5.47381e-33	6.14222e-31
ADH7	4q23	0.493617	5.52047e-33	6.16035e-31
USP6NL	10p14	0.49336	6.01916e-33	6.67995e-31
LHX1	17q12	-0.493172	6.41276e-33	7.07786e-31
KRT19	17q21.2	0.49265	7.64211e-33	8.38888e-31
FAM3D	3p14.2	0.492006	9.4829e-33	1.03533e-30
FBXO34	14q22.3	0.49152	1.11602e-32	1.21191e-30
GNA12	7p22.3-p22.2	-0.491411	1.15735e-32	1.25006e-30
TRPV4	12q24.11	0.490825	1.40779e-32	1.51247e-30
PXN	12q24.23	-0.49023	1.71663e-32	1.83452e-30
FAP	2q24.2	-0.489928	1.89781e-32	2.01747e-30
CCBE1	18q21.32	-0.489726	2.02969e-32	2.14637e-30
SOX2	3q26.33	0.489514	2.178e-32	2.29121e-30
EMP3	19q13.33	-0.489357	2.29466e-32	2.40143e-30
DOC2B	17p13.3	0.488989	2.59258e-32	2.69923e-30
CAPN14	2p23.1	0.488143	3.43174e-32	3.55458e-30
PLSCR3	17p13.1	-0.488023	3.57041e-32	3.67934e-30
REPIN1	7q36.1	0.487541	4.18705e-32	4.2929e-30
BSPRY	9q32	0.487414	4.36518e-32	4.45293e-30
SDC3	1p35.2	-0.486248	6.4092e-32	6.50518e-30
TMPRSS11B	4q13.2	0.48609	6.74999e-32	6.81681e-30
TMC4	19q13.42	0.48602	6.90876e-32	6.94244e-30
FRAT2	10q24.1	0.485539	8.08858e-32	8.08778e-30
BICDL1	12q24.23	0.485399	8.46884e-32	8.42628e-30
LAMA3	18q11.2	-0.485311	8.71651e-32	8.6302e-30
SYT2	1q32.1	0.484391	1.17799e-31	1.16063e-29
TENM2	5q34	-0.484276	1.22293e-31	1.19907e-29
FAAH2	Xp11.21	0.48352	1.56496e-31	1.52701e-29
NMNAT3	3q23	0.4832	1.73699e-31	1.68672e-29
LAMB1	7q31.1	-0.482991	1.85888e-31	1.79334e-29
WNK2	9q22.31	0.482982	1.86455e-31	1.79334e-29
LHFPL6	13q13.3-q14.11	-0.482933	1.89459e-31	1.8136e-29
PARD6B	20q13.13	0.482304	2.32358e-31	2.21376e-29
ANKRD65	1p36.33	0.48155	2.96659e-31	2.8131e-29
PANX1	11q21	-0.480806	3.77333e-31	3.56139e-29
RTN4	2p16.1	-0.480666	3.94871e-31	3.70958e-29
ADARB1	21q22.3	-0.480426	4.26671e-31	3.98977e-29
N4BP3	5q35.3	0.480138	4.68064e-31	4.35667e-29
NT5E	6q14.3	-0.479565	5.62988e-31	5.21616e-29
SPECC1	17p11.2	-0.478926	6.91045e-31	6.37339e-29
EYA2	20q13.12	0.478146	8.87471e-31	8.14779e-29
GLS2	12q13.3	0.478092	9.02797e-31	8.25099e-29
GLUL	1q25.3	0.47766	1.03655e-30	9.43076e-29
CLCA4	1p22.3	0.477516	1.08542e-30	9.83112e-29
PARD3	10p11.22-p11.21	0.477461	1.10451e-30	9.95935e-29
ITGA5	12q13.13	-0.477141	1.22347e-30	1.0983e-28
FHL3	1p34.3	-0.476892	1.32456e-30	1.18378e-28
PRNP	20p13	-0.47686	1.33818e-30	1.19069e-28
MUC21	6p21.33	0.476825	1.35321e-30	1.19878e-28
SLC11A2	12q13.12	0.476795	1.3661e-30	1.20491e-28
COL16A1	1p35.2	-0.476663	1.42461e-30	1.25105e-28
USP54	10q22.2	0.476241	1.62962e-30	1.4249e-28
COL4A2	13q34	-0.475791	1.8799e-30	1.63665e-28
MMP1	11q22.2	-0.475411	2.12083e-30	1.83848e-28
C4ORF19	4p14	0.475393	2.13337e-30	1.84144e-28
AKNAD1	1p13.3	-0.475099	2.34167e-30	2.01264e-28
GALNT12	9q22.33	0.473947	3.37059e-30	2.88471e-28
EPHX3	19p13.12	0.473696	3.64857e-30	3.10389e-28
CEACAM6	19q13.2	0.473688	3.65742e-30	3.10389e-28
PMEPA1	20q13.31	-0.473602	3.75855e-30	3.17637e-28
NUP210	3p25.1	0.473573	3.79328e-30	3.19236e-28
TUBA1A	12q13.12	-0.473187	4.28349e-30	3.58996e-28
SH3BGRL2	6q14.1	0.472717	4.96654e-30	4.14522e-28
PPP1R18	6p21.33	-0.472373	5.53256e-30	4.59863e-28
BICDL2	16p13.3	0.472108	6.01336e-30	4.97778e-28
JPH2	20q13.12	-0.471868	6.48347e-30	5.34502e-28
TGFBR2	3p24.1	-0.471647	6.94791e-30	5.70463e-28
TGFB1I1	16p11.2	-0.471054	8.36347e-30	6.83696e-28
PRKX	Xp22.33	0.471042	8.39569e-30	6.83696e-28
KRT33A	17q21.2	0.47103	8.42857e-30	6.83696e-28
SCG5	15q13.3	-0.470161	1.10546e-29	8.93127e-28
ALOX15	17p13.2	0.469933	1.18673e-29	9.54966e-28
CYP4X1	1p33|1	0.469874	1.20864e-29	9.68736e-28
ECHDC2	1p32.3	0.469709	1.27233e-29	1.01255e-27
PIM3	22q13.33	0.469707	1.27333e-29	1.01255e-27
RND1	12q13.12	0.469503	1.35667e-29	1.07459e-27
ANTXR2	4q21.21	-0.469367	1.41539e-29	1.11672e-27
CDH26	20q13.33	0.469017	1.57789e-29	1.24008e-27
TCEA3	1p36.12	0.468987	1.59268e-29	1.24686e-27
CD151	11p15.5	-0.46891	1.63146e-29	1.27229e-27
KANK4	1p31.3	-0.467928	2.21144e-29	1.71795e-27
B3GNT6	11q13.5	0.467847	2.26796e-29	1.75511e-27
MYO5B	18q21.1	0.467488	2.5337e-29	1.95327e-27
PROC	2q14.3	-0.467157	2.80706e-29	2.15578e-27
SMTN	22q12.2	-0.466781	3.15156e-29	2.41118e-27
WNT7A	3p25.1	-0.46667	3.26118e-29	2.48563e-27
STRBP	9q33.3	0.46661	3.32206e-29	2.52252e-27
COL6A1	21q22.3	-0.466573	3.36035e-29	2.54204e-27
AFTPH	2p14	0.465881	4.15732e-29	3.13319e-27
ITGB1	10p11.22	-0.465714	4.37624e-29	3.28592e-27
COL13A1	10q22.1	-0.465634	4.48612e-29	3.35595e-27
FLNA	Xq28	-0.465281	4.99948e-29	3.72618e-27
CALU	7q32.1	-0.464863	5.68279e-29	4.21989e-27
C11ORF24	11q13.2	-0.464275	6.80337e-29	5.0335e-27
KRT4	12q13.13	0.464181	7.00204e-29	5.15611e-27
LPCAT1	5p15.33	-0.464172	7.02015e-29	5.15611e-27
SPIRE2	16q24.3	0.463929	7.56136e-29	5.52446e-27
LINC01001	11p15.5	0.463923	7.57637e-29	5.52446e-27
GPD2	2q24.1	0.463747	7.99463e-29	5.80847e-27
SREBF1	17p11.2	0.463728	8.03882e-29	5.81965e-27
SLC31A2	9q32	-0.463321	9.10252e-29	6.56617e-27
SEMA3C	7q21.11	-0.463055	9.87167e-29	7.09566e-27
ESYT1	12q13.2	-0.462725	1.09128e-28	7.81621e-27
PAEP	9q34.3	-0.462333	1.22949e-28	8.77497e-27
GPR160	3q26.2	0.461805	1.44311e-28	1.02633e-26
CD46	1q32.2	0.460961	1.86342e-28	1.32061e-26
GSTA1	6p12.2	0.459873	2.58831e-28	1.82793e-26
FUT2	19q13.33	0.45966	2.75955e-28	1.94207e-26
SMAGP	12q13.13	0.459532	2.86744e-28	2.01099e-26
MMP14	14q11.2	-0.459479	2.91398e-28	2.03656e-26
CASP9	1p36.21	0.459155	3.21207e-28	2.23715e-26
DISP2	15q15.1	-0.458927	3.44006e-28	2.38771e-26
LGI3	8p21.3	0.458611	3.78197e-28	2.61604e-26
COLCA2	11q23.1	0.458509	3.90014e-28	2.68857e-26
BCAS1	20q13.2	0.458451	3.96886e-28	2.72664e-26
PTGFRN	1p13.1	-0.457927	4.64259e-28	3.17868e-26
SHISAL1	22q13.31	-0.457524	5.23738e-28	3.5738e-26
B4GALT4	3q13.32	0.457407	5.42483e-28	3.68925e-26
CYP26B1	2p13.2	-0.456781	6.53825e-28	4.43153e-26
NFE2L2	2q31.2	0.456675	6.74972e-28	4.55956e-26
SLC4A11	20p13	0.456552	7.00051e-28	4.71321e-26
PLAC8	4q21.22	0.456005	8.24031e-28	5.5295e-26
INHBA	7p14.1	-0.455972	8.32125e-28	5.56532e-26
TTLL11	9q33.2	-0.455688	9.05356e-28	6.03511e-26
SLC16A2	Xq13.2	-0.455589	9.32387e-28	6.19486e-26
DTX2P1-UPK3BP1-PMS2P11	7q11.23	0.455458	9.69506e-28	6.40896e-26
FZD2	17q21.31	-0.455453	9.70958e-28	6.40896e-26
CYP4F3	19p13.12	0.455327	1.008e-27	6.62451e-26
EPB41L4A	5q22.1-q22.2	0.455319	1.01017e-27	6.62451e-26
PIK3CD	1p36.22	-0.455304	1.01492e-27	6.63407e-26
CALHM5	6q22.1	-0.455007	1.10826e-27	7.21098e-26
HSPA12A	10q25.3	-0.455001	1.11032e-27	7.21098e-26
RAB26	16p13.3	0.454504	1.28628e-27	8.32704e-26
COL6A2	21q22.3	-0.454413	1.3214e-27	8.52705e-26
KIAA1522	1p35.1	0.454399	1.32688e-27	8.53513e-26
CLINT1	5q33.3	0.454074	1.46086e-27	9.3671e-26
ATP13A5	3q29	0.453695	1.63399e-27	1.04441e-25
NAV3	12q21.2	-0.453439	1.76211e-27	1.12171e-25
COL5A2	2q32.2	-0.453432	1.76604e-27	1.12171e-25
POGLUT2	13q33.1	-0.45316	1.91336e-27	1.21147e-25
MFAP2	1p36.13	-0.452472	2.34253e-27	1.47858e-25
C1ORF210	1p34.2	0.451974	2.712e-27	1.70645e-25
THEM6	8q24.3	0.451857	2.80684e-27	1.76064e-25
KCNG3	2p21	0.451752	2.8948e-27	1.81019e-25
FHL2	2q12.2	-0.4516	3.02674e-27	1.88685e-25
PDE4C	19p13.11	0.451549	3.07225e-27	1.90933e-25
SNX31	8q22.3	0.451406	3.20341e-27	1.98474e-25
F11R	1q23.3	0.450727	3.9077e-27	2.41369e-25
RALGPS1	9q33.3	0.450649	3.99804e-27	2.46197e-25
TIGD3	11q13.1	0.450599	4.05671e-27	2.4905e-25
MSMB	10q11.22	0.450452	4.23459e-27	2.59182e-25
MT2A	16q13	-0.450395	4.30526e-27	2.62712e-25
C2ORF15	2q11.2	0.450146	4.63035e-27	2.81698e-25
SLC26A9	1q32.1	0.449987	4.85081e-27	2.94224e-25
LOXL2	8p21.3	-0.449528	5.544e-27	3.35262e-25
MAP3K7CL	21q21.3	-0.449089	6.29933e-27	3.79802e-25
ERMP1	9p24.1	0.448925	6.60723e-27	3.96984e-25
DKK4	8p11.21	0.448917	6.62361e-27	3.96984e-25
ERBB2	17q12	0.44878	6.89215e-27	4.11857e-25
ENC1	5q13.3	-0.448652	7.15336e-27	4.26205e-25
GTF2IRD1	7q11.23	0.4485	7.47545e-27	4.44086e-25
TMTC2	12q21.31	0.448114	8.36163e-27	4.95273e-25
MAP4	3p21.31	-0.447885	8.9351e-27	5.27693e-25
DIPK2A	3q24	0.447748	9.29609e-27	5.47412e-25
VIM	10p13	-0.447509	9.96038e-27	5.84825e-25
RTKN2	10q21.2	0.447436	1.01748e-26	5.95685e-25
PEX1	7q21.2	0.447391	1.03062e-26	6.01629e-25
LRRC8B	1p22.2	0.447247	1.07458e-26	6.25483e-25
PRSS22	16p13.3	0.447176	1.09696e-26	6.36678e-25
FAM222A	12q24.11	0.447076	1.12899e-26	6.53391e-25
TNFAIP6	2q23.3	-0.446763	1.23592e-26	7.13232e-25
CERCAM	9q34.11	-0.446504	1.33149e-26	7.66192e-25
NGF	1p13.2	-0.44645	1.35256e-26	7.76108e-25
ST3GAL2	16q22.1	-0.44641	1.36835e-26	7.82945e-25
SCYL3	1q24.2	0.445938	1.56724e-26	8.94214e-25
PARVA	11p15.3	-0.445863	1.60144e-26	9.11153e-25
FLRT3	20p12.1	-0.44474	2.21121e-26	1.25455e-24
ZSCAN16	6p22.1	0.444566	2.32416e-26	1.31494e-24
FAM102A	9q34.11	0.443944	2.77644e-26	1.56644e-24
PLAC4	21q22.2	0.443882	2.82674e-26	1.59038e-24
ACTR1A	10q24.32	-0.443815	2.88076e-26	1.61626e-24
NREP	5q22.1	-0.443788	2.90345e-26	1.62448e-24
C15ORF56	15q15.1	0.443733	2.94918e-26	1.64551e-24
CYP4Z1	1p33	0.443522	3.13282e-26	1.74316e-24
EVC	4p16.2	-0.443414	3.23066e-26	1.79266e-24
C15ORF48	15q21.1	0.443217	3.41755e-26	1.88775e-24
FOXJ1	17q25.1	0.443214	3.42071e-26	1.88775e-24
CYP2E1	10q26.3	0.443148	3.48481e-26	1.91788e-24
SLC29A2	11q13.2	0.443118	3.51557e-26	1.92955e-24
SMIM3	5q33.1	-0.442913	3.72704e-26	2.04007e-24
AMN	14q32.32	0.442895	3.74568e-26	2.04474e-24
STON2	14q31.1	-0.442722	3.93507e-26	2.14233e-24
CCM2	7p13	-0.442587	4.08936e-26	2.22035e-24
COL12A1	6q13-q14.1	-0.44252	4.1675e-26	2.25671e-24
LOC100130691	2q31.2	0.442475	4.22106e-26	2.2796e-24
COL4A1	13q34	-0.442424	4.2829e-26	2.30683e-24
FAM225B	9q32	-0.442411	4.29854e-26	2.3091e-24
TADA1	1q24.1	0.442397	4.31642e-26	2.31255e-24
KDELR3	22q13.1	-0.442229	4.52745e-26	2.41919e-24
PTPN21	14q31.3	-0.442027	4.79476e-26	2.55527e-24
MSN	Xq12	-0.441809	5.10087e-26	2.71125e-24
MCCC1	3q27.1	0.441569	5.46089e-26	2.89499e-24
PIR	Xp22.2	0.441555	5.4823e-26	2.89873e-24
IL20RA	6q23.3	0.441255	5.96817e-26	3.14739e-24
GCNT2	6p24.3-p24.2	0.441227	6.01666e-26	3.1647e-24
CYP4B1	1p33	0.441184	6.08986e-26	3.19488e-24
GDPGP1	15q26.1	0.441097	6.24248e-26	3.26647e-24
BASP1	5p15.1	-0.44102	6.3794e-26	3.32949e-24
KRT24	17q21.2	0.440804	6.78139e-26	3.53017e-24
CYP27C1	2q14.3	-0.440574	7.23802e-26	3.75819e-24
PDIK1L	1p36.11	0.440548	7.28981e-26	3.77538e-24
OSTM1	6q21	-0.440391	7.62107e-26	3.93684e-24
PRICKLE4	6p21.1	0.440357	7.69557e-26	3.96518e-24
RAB25	1q22	0.439839	8.90766e-26	4.57804e-24
RHOBTB2	8p21.3	-0.439757	9.11546e-26	4.67295e-24
CYTH3	7p22.1	-0.439603	9.5196e-26	4.86777e-24
YWHAEP7	17q12	0.439481	9.85096e-26	5.02449e-24
FKBP9	7p14.3	-0.439304	1.03548e-25	5.26818e-24
LINC01002	19p13.3	0.439089	1.10011e-25	5.58291e-24
GRTP1	13q34	0.439053	1.11139e-25	5.62604e-24
MUL1	1p36.12	-0.438984	1.13296e-25	5.72089e-24
TRIM2	4q31.3	0.438847	1.1777e-25	5.93196e-24
RMND5B	5q35.3	0.438822	1.18581e-25	5.95796e-24
C15ORF62	15q15.1	0.438619	1.25563e-25	6.29311e-24
CHST11	12q23.3	-0.438576	1.2709e-25	6.35389e-24
MTMR1	Xq28	0.438451	1.31598e-25	6.56299e-24
CMTM3	16q22.1	-0.438385	1.34071e-25	6.66984e-24
ARHGEF16	1p36.32	0.438284	1.37936e-25	6.84527e-24
VAV2	9q34.2	-0.43818	1.41998e-25	7.02962e-24
GLI3	7p14.1	-0.437326	1.80373e-25	8.90753e-24
ANKHD1	5q31.3	0.437129	1.90569e-25	9.37264e-24
TIMP3	22q12.3	-0.437127	1.9072e-25	9.37264e-24
SORCS2	4p16.1	-0.437077	1.9336e-25	9.47932e-24
RELCH	18q21.33	0.436603	2.20733e-25	1.07951e-23
VDR	12q13.11	-0.436244	2.43957e-25	1.1902e-23
GPR143	Xp22.2	0.436129	2.5193e-25	1.22614e-23
ADAMTS14	10q22.1	-0.43577	2.78421e-25	1.35181e-23
SDK2	17q25.1	-0.435054	3.39657e-25	1.64518e-23
LIPE	19q13.2	0.435034	3.41609e-25	1.65067e-23
DUOXA2	15q21.1	0.434327	4.15552e-25	2.00318e-23
ACPP	3q22.1	0.434311	4.17406e-25	2.00733e-23
MOB3B	9p21.2	-0.434222	4.2779e-25	2.05237e-23
AP1M1	19p13.11	-0.434149	4.36474e-25	2.08908e-23
MSX2	5q35.2	-0.433919	4.65223e-25	2.22141e-23
SEMA4A	1q22	0.433873	4.71148e-25	2.2444e-23
GLIPR1	12q21.2	-0.433832	4.76545e-25	2.26476e-23
RBP7	1p36.22	0.433755	4.86754e-25	2.30785e-23
MDM2	12q15	0.433579	5.11025e-25	2.41726e-23
KLB	4p14	0.432929	6.11393e-25	2.88526e-23
TTPAL	20q13.12	-0.432882	6.1937e-25	2.91609e-23
LIMA1	12q13.12	-0.432856	6.23741e-25	2.92984e-23
UBTD1	10q24.1-q24.2	-0.432658	6.58794e-25	3.08731e-23
FRK	6q22.1	0.432571	6.74677e-25	3.15443e-23
NOXA1	9q34.3	0.432444	6.98732e-25	3.25935e-23
THBS1	15q14	-0.432361	7.14822e-25	3.32672e-23
MISP3	19p13.12	0.43225	7.37025e-25	3.42217e-23
CYP3A5	7q22.1	0.432164	7.54556e-25	3.49553e-23
PCBD2	5q31.1	0.431964	7.97349e-25	3.68532e-23
TSPAN4	11p15.5	-0.431922	8.06614e-25	3.71963e-23
BCL6	3q27.3	0.431747	8.46186e-25	3.89323e-23
MMP16	8q21.3	-0.431569	8.88651e-25	4.07931e-23
SGK1	6q23.2	0.431552	8.92719e-25	4.08869e-23
GAS2L1P2	9q22.33	-0.431517	9.01272e-25	4.11853e-23
LRG1	19p13.3	0.431348	9.43994e-25	4.30402e-23
PHC2	1p35.1	-0.430912	1.06378e-24	4.83925e-23
MIR9-3HG	15q26.1	0.430499	1.19105e-24	5.40601e-23
CYP4F12	19p13.12	0.430329	1.24769e-24	5.65043e-23
ARSI	5q32	-0.430278	1.26514e-24	5.71664e-23
STX19	3q11.2	0.430047	1.34766e-24	6.0759e-23
GLB1L2	11q25	0.429958	1.38074e-24	6.21119e-23
FADS3	11q12.2	-0.429899	1.40308e-24	6.29767e-23
RFFL	17q12	0.429688	1.4862e-24	6.64749e-23
ADAMTS6	5q12.3	-0.429685	1.4876e-24	6.64749e-23
URAHP	16q24.3	0.429658	1.49844e-24	6.68112e-23
DYSF	2p13.2	-0.42963	1.50992e-24	6.71746e-23
LCN1	9q34.3	-0.429287	1.65786e-24	7.35945e-23
CNKSR3	6q25.2	0.429236	1.68091e-24	7.4454e-23
MYOM3	1p36.11	-0.429019	1.78332e-24	7.88173e-23
MMP13	11q22.2	-0.428935	1.82466e-24	8.04684e-23
SEC23A	14q21.1	-0.428796	1.89498e-24	8.33872e-23
GLOD5	Xp11.23	0.428686	1.9524e-24	8.57272e-23
GRHL1	2p25.1	0.428627	1.984e-24	8.69258e-23
GRAMD1C	3q13.31	0.4284	2.10985e-24	9.22399e-23
SH2D5	1p36.12	-0.427828	2.46408e-24	1.07494e-22
TMEM41A	3q27.2	0.42764	2.59271e-24	1.12861e-22
ABCC5	3q27.1	0.427356	2.79967e-24	1.21608e-22
SYNE4	19q13.12	0.427234	2.8935e-24	1.25331e-22
PLA2G15	16q22.1	-0.427229	2.89778e-24	1.25331e-22
APLN	Xq26.1	-0.426925	3.14559e-24	1.35758e-22
BMP7	20q13.31	0.4269	3.16694e-24	1.36388e-22
EHF	11p13	0.426804	3.25014e-24	1.39673e-22
RNF208	9q34.3	0.426752	3.29612e-24	1.41348e-22
YY1AP1	1q22	0.426687	3.35431e-24	1.43539e-22
DUSP6	12q21.33	-0.426548	3.48331e-24	1.48744e-22
WDR49	3q26.1	0.426259	3.76539e-24	1.6045e-22
LRRC1	6p12.1	0.426199	3.82677e-24	1.62722e-22
EPHX1	1q42.12	0.426061	3.97188e-24	1.68538e-22
DEPDC7	11p13	-0.425966	4.07477e-24	1.72541e-22
LOC148709	1q32.1	0.425918	4.12783e-24	1.74422e-22
BEND6	6p12.1	-0.425674	4.40759e-24	1.8585e-22
LOC100130449	2q37.3	0.425666	4.41668e-24	1.8585e-22
SCGB1A1	11q12.3	0.425405	4.73755e-24	1.98938e-22
CAP2	6p22.3	-0.42538	4.77042e-24	1.99902e-22
GLT8D2	12q23.3	-0.425317	4.8512e-24	2.02867e-22
GPR39	2q21.2	-0.425303	4.86928e-24	2.03202e-22
GNAI2	3p21.31	-0.425112	5.12631e-24	2.13487e-22
ACADSB	10q26.13	0.425019	5.2562e-24	2.18446e-22
MIR600HG	9q33.3	0.424837	5.51853e-24	2.28877e-22
TH	11p15.5	-0.42477	5.61849e-24	2.32545e-22
CORO2A	9q22.33	0.424746	5.65557e-24	2.33602e-22
APP	21q21.3	-0.42465	5.80298e-24	2.39201e-22
PLCD4	2q35	-0.424477	6.07743e-24	2.50004e-22
NEBL	10p12.31	0.42441	6.18828e-24	2.54046e-22
RIPK4	21q22.3	0.424189	6.56544e-24	2.68983e-22
APCDD1L	20q13.32	-0.424122	6.6835e-24	2.73266e-22
DLGAP4	20q11.23	-0.42377	7.34298e-24	2.99623e-22
PLEKHH3	17q21.2	0.42369	7.50322e-24	3.05544e-22
FN1	2q35	-0.423318	8.2856e-24	3.36725e-22
CCDC60	12q24.23	0.423293	8.34244e-24	3.38355e-22
TMEM183A	1q32.1	0.423	9.01938e-24	3.65077e-22
TUBB6	18p11.21	-0.42273	9.69217e-24	3.91525e-22
CHDH	3p21.1	0.422664	9.86502e-24	3.97712e-22
YBX2	17p13.1	0.422629	9.95573e-24	4.00569e-22
ADI1	2p25.3	0.422424	1.05165e-23	4.22291e-22
UGT1A6	2q37.1	0.422005	1.17548e-23	4.71079e-22
KRT40	17q21.2	0.421433	1.36807e-23	5.47174e-22
DENND2A	7q34	-0.421397	1.38124e-23	5.5135e-22
SIRPB1	20p13	-0.420999	1.53505e-23	6.11101e-22
TMEM263	12q23.3	-0.420994	1.53698e-23	6.11101e-22
PPP1R3D	20q13.33	0.420784	1.62487e-23	6.44776e-22
NNMT	11q23.2	-0.420389	1.80382e-23	7.14385e-22
IL36A	2q14.1	0.420366	1.81491e-23	7.17369e-22
GSR	8p12	0.420218	1.88704e-23	7.44422e-22
CHST4	16q22.2	0.41971	2.15816e-23	8.49719e-22
MYO7B	2q14.3	-0.419253	2.43407e-23	9.56484e-22
HID1	17q25.1	0.418897	2.6731e-23	1.04838e-21
TPD52L2	20q13.33	-0.418879	2.68598e-23	1.05138e-21
SLC44A4	6p21.33	0.418438	3.01562e-23	1.17813e-21
CHPF2	7q36.1	-0.41813	3.26959e-23	1.27489e-21
IQCB1	3q13.33|3q21.1	0.418111	3.2859e-23	1.27878e-21
ZNF672	1q44	0.417679	3.67999e-23	1.42939e-21
ALDH1A1	9q21.13	0.417587	3.76988e-23	1.4615e-21
DSE	6q22.1	-0.417372	3.98794e-23	1.54307e-21
KMT5A	12q24.31	0.417317	4.0453e-23	1.56228e-21
RPSAP52	12q14.3	-0.417272	4.09306e-23	1.5777e-21
SFTA1P	10p14	-0.417255	4.11189e-23	1.58194e-21
PFN1	17p13.2	-0.417136	4.24141e-23	1.62867e-21
USB1	16q21	-0.417097	4.28546e-23	1.64246e-21
C6ORF223	6p21.1	0.416963	4.43744e-23	1.69749e-21
CHPF	2q35	-0.416773	4.66335e-23	1.78054e-21
KATNAL1	13q12.3	-0.416639	4.83004e-23	1.8407e-21
PDCD1LG2	9p24.1	-0.416607	4.87058e-23	1.85266e-21
RHOV	15q15.1	0.416323	5.24439e-23	1.9883e-21
UGT1A7	2q37.1	0.416321	5.24687e-23	1.9883e-21
TARBP1	1q42.2	0.4162	5.41475e-23	2.04807e-21
EXT2	11p11.2	-0.41605	5.63101e-23	2.12589e-21
TNC	9q33.1	-0.415994	5.71355e-23	2.15303e-21
GPD1L	3p22.3	0.415864	5.91001e-23	2.22291e-21
LOC646999	7p14.1	-0.415585	6.35484e-23	2.38578e-21
TFR2	7q22.1	0.415523	6.45923e-23	2.42047e-21
GDF15	19p13.11	0.415507	6.48525e-23	2.42572e-21
TNFRSF13C	22q13.2	0.415374	6.71455e-23	2.50685e-21
C20ORF141	20p13	-0.415358	6.74228e-23	2.51256e-21
KLHDC7A	1p36.13	0.415274	6.88988e-23	2.56283e-21
RFTN1	3p24.3	-0.415136	7.14203e-23	2.65174e-21
BGN	Xq28	-0.415102	7.20601e-23	2.67059e-21
MFSD6	2q32.2	0.415071	7.26294e-23	2.68676e-21
SERPINE1	7q22.1	-0.41504	7.32232e-23	2.70377e-21
NDRG2	14q11.2	0.415013	7.37393e-23	2.71786e-21
CYP2F1	19q13.2	0.414759	7.87535e-23	2.89738e-21
BIN1	2q14.3	-0.414741	7.91288e-23	2.9059e-21
HS3ST6	16p13.3	0.41462	8.16457e-23	2.99289e-21
CES3	16q22.1	0.414572	8.2683e-23	3.02542e-21
TMCO4	1p36.13	0.414519	8.38241e-23	3.06162e-21
STAU2	8q21.11	0.414316	8.83426e-23	3.22084e-21
PNCK	Xq28	0.413724	1.02966e-22	3.74722e-21
TP53BP2	1q41	0.413417	1.11458e-22	4.04897e-21
PCDHGC5	5q31.3	-0.413394	1.12121e-22	4.06574e-21
PRSS27	16p13.3	0.41335	1.13419e-22	4.10544e-21
LFNG	7p22.3	-0.41333	1.14002e-22	4.11915e-21
MFGE8	15q26.1	-0.413084	1.2146e-22	4.3808e-21
TSHZ3	19q12	-0.412988	1.24497e-22	4.48234e-21
FBLIM1	1p36.21	-0.412945	1.25897e-22	4.52467e-21
EPHX2	8p21.2-p21.1	0.412847	1.29098e-22	4.63148e-21
GALNT10	5q33.2	-0.412674	1.34993e-22	4.83438e-21
RFLNB	17p13.3	-0.412599	1.37648e-22	4.91504e-21
PER2	2q37.3	0.412596	1.37732e-22	4.91504e-21
FEZ1	11q24.2	-0.412334	1.47328e-22	5.24821e-21
COP1	1q25.1-q25.2	0.412194	1.52762e-22	5.43219e-21
SPARC	5q33.1	-0.412079	1.57313e-22	5.58419e-21
SLC25A25	9q34.11	0.412001	1.6052e-22	5.68443e-21
PHLPP1	18q21.33	0.411997	1.607e-22	5.68443e-21
SLC51A	3q29	0.411557	1.79915e-22	6.353e-21
CAVIN4	9q31.1	-0.411549	1.8027e-22	6.35445e-21
PBX1	1q23.3	0.411527	1.81296e-22	6.37947e-21
CAPN13	2p23.1	0.411387	1.87901e-22	6.60039e-21
DSCAM	21q22.2	-0.411358	1.89303e-22	6.63811e-21
TPM2	9p13.3	-0.411129	2.00778e-22	7.02828e-21
SAMD10	20q13.33	0.410866	2.14734e-22	7.5038e-21
TCP11L1	11p13	-0.410646	2.27162e-22	7.9244e-21
KHK	2p23.3	0.410549	2.32867e-22	8.1094e-21
GOLPH3L	1q21.3	0.410161	2.57163e-22	8.94008e-21
MAL2	8q24.12	0.410111	2.60444e-22	9.03857e-21
PLOD3	7q22.1	-0.409979	2.6942e-22	9.33405e-21
VSIG10	12q24.23	0.409927	2.73001e-22	9.44192e-21
CSMD2	1p35.1	-0.409867	2.77163e-22	9.56947e-21
RIC8A	11p15.5	-0.409754	2.85272e-22	9.83265e-21
MAP3K20	2q31.1	-0.409161	3.31809e-22	1.14172e-20
RHOB	2p24.1	-0.409125	3.34842e-22	1.15019e-20
GAL3ST2	2q37.3	0.408965	3.48802e-22	1.19611e-20
PIP4P2	8q21.3	-0.40894	3.51018e-22	1.20167e-20
MYRF	11q12.2	0.408816	3.6229e-22	1.23816e-20
SYCP2	20q13.33	0.408742	3.691e-22	1.2593e-20
HCAR3	12q24.31	0.408667	3.76271e-22	1.28161e-20
TSPAN6	Xq22.1	0.408655	3.77415e-22	1.28334e-20
RMND5A	2p11.2	0.408477	3.9485e-22	1.34037e-20
REP15	12p11.22	-0.408356	4.0715e-22	1.3798e-20
LONRF1	8p23.1	0.408344	4.08383e-22	1.38166e-20
ARHGAP27	17q21.31	0.407969	4.49189e-22	1.51718e-20
GABRP	5q35.1	0.407912	4.55693e-22	1.53658e-20
ABHD11-AS1	7q11.23	0.407847	4.63317e-22	1.55968e-20
HADH	4q25	0.407331	5.27894e-22	1.77411e-20
GALNT2	1q42.13	-0.407177	5.48881e-22	1.84158e-20
TMEM246	9q31.1	0.407149	5.52734e-22	1.85143e-20
IGFBP7	4q12	-0.407085	5.61817e-22	1.87874e-20
CP	3q24-q25.1	0.407008	5.7276e-22	1.91217e-20
LDLRAD1	1p32.3	0.40694	5.82791e-22	1.94245e-20
CPA4	7q32.2	-0.406293	6.86126e-22	2.28309e-20
TEX29	13q34	-0.406164	7.087e-22	2.35433e-20
FAM225A	9q32	-0.406127	7.15415e-22	2.37273e-20
FSCN1	7p22.1	-0.406088	7.2249e-22	2.39227e-20
SPINT1	15q15.1	0.405725	7.91513e-22	2.61653e-20
PAXIP1-AS1	7q36.2	0.405049	9.38144e-22	3.09618e-20
CLDN8	21q22.11	0.404807	9.9674e-22	3.2842e-20
SLC38A4	12q13.11	-0.404742	1.01315e-21	3.33008e-20
E2F2	1p36.12	0.404739	1.01396e-21	3.33008e-20
MMP17	12q24.33	-0.404723	1.01816e-21	3.33843e-20
PXDC1	6p25.2	-0.404634	1.04092e-21	3.40754e-20
ERN2	16p12.2	0.404622	1.04422e-21	3.41281e-20
ZDHHC23	3q13.31	0.403972	1.22879e-21	4.00956e-20
LAMC2	1q25.3	-0.40369	1.31854e-21	4.29545e-20
GLIS1	1p32.3	-0.4034	1.41758e-21	4.61066e-20
IRS1	2q36.3	-0.403293	1.45567e-21	4.71978e-20
SLC27A5	19q13.43	0.403293	1.4558e-21	4.71978e-20
SOX2-OT	3q26.33	0.40328	1.46067e-21	4.72797e-20
NEXN	1p31.1	-0.403126	1.51769e-21	4.90469e-20
ABHD11	7q11.23	0.403024	1.55678e-21	5.02298e-20
TRIM11	1q42.13	0.402965	1.57968e-21	5.08875e-20
MMP10	11q22.2	-0.402843	1.62853e-21	5.23773e-20
CYP2S1	19q13.2	0.402663	1.70308e-21	5.46882e-20
CDH15	16q24.3	-0.401962	2.02752e-21	6.50031e-20
MAN1A1	6q22.31	-0.40183	2.09544e-21	6.70739e-20
SPTSSB	3q26.1	0.401787	2.11749e-21	6.76725e-20
CKAP4	12q23.3	-0.401682	2.17353e-21	6.93538e-20
CTNNAL1	9q31.3	-0.401561	2.23965e-21	7.1351e-20
MAP7D3	Xq26.3	-0.401476	2.28769e-21	7.27666e-20
C1ORF115	1q41	0.401303	2.38766e-21	7.58271e-20
SLC45A4	8q24.3	0.401177	2.46364e-21	7.8117e-20
HEYL	1p34.2	-0.401102	2.50954e-21	7.94478e-20
SYK	9q22.2	0.401008	2.56886e-21	8.11986e-20
FKBP14	7p14.3	-0.400921	2.62458e-21	8.283e-20
L1CAM	Xq28	-0.400889	2.64572e-21	8.33669e-20
LTBP2	14q24.3	-0.400823	2.68927e-21	8.46072e-20
KLHDC9	1q23.3	0.400789	2.71218e-21	8.51953e-20
RPS6KA4	11q13.1	-0.400657	2.80189e-21	8.78768e-20
COL1A1	17q21.33	-0.400555	2.87357e-21	8.9985e-20
SLC12A6	15q14	0.400462	2.93991e-21	9.19198e-20
ACAP2	3q29	0.400439	2.95693e-21	9.23091e-20
UGT1A9	2q37.1	0.40043	2.96362e-21	9.23754e-20
BIK	22q13.2	0.400309	3.05359e-21	9.50329e-20
IL11	19q13.42	-0.400207	3.13168e-21	9.73134e-20
SPTLC3	20p12.1	-0.400012	3.28576e-21	1.01944e-19
CYP4F29P	21q11.2	0.399852	3.41838e-21	1.05896e-19
OTX1	2p15	0.399641	3.60023e-21	1.11359e-19
TBC1D2B	15q24.3-q25.1	-0.399481	3.74527e-21	1.15668e-19
GSTA2	6p12.2	0.399278	3.93735e-21	1.21415e-19
LRRC59	17q21.33	-0.399242	3.97249e-21	1.22312e-19
SH3RF3	2q13	-0.399208	4.00535e-21	1.23135e-19
THSD1	13q14.3	-0.399166	4.04681e-21	1.24221e-19
L3HYPDH	14q23.1	-0.39911	4.10335e-21	1.25765e-19
ITGB4	17q25.1	-0.39903	4.18516e-21	1.28078e-19
TPRG1	3q28	0.398589	4.66445e-21	1.4253e-19
KLF3	4p14	0.398429	4.85071e-21	1.47998e-19
LCN12	9q34.3	0.398277	5.03571e-21	1.53411e-19
ADH1C	4q23	0.398262	5.0531e-21	1.53709e-19
PTPRH	19q13.42	0.398193	5.14047e-21	1.56131e-19
MBD6	12q13.3	0.398092	5.26931e-21	1.59804e-19
RAB3IP	12q15	0.398021	5.3607e-21	1.62332e-19
OGFOD1	16q13	-0.398004	5.38432e-21	1.62803e-19
KRTCAP3	2p23.3	0.397965	5.43568e-21	1.6411e-19
MAP2K6	17q24.3	0.397956	5.44681e-21	1.64201e-19
ACOT9	Xp22.11	-0.397886	5.54188e-21	1.66818e-19
SLC37A1	21q22.3	0.397873	5.55913e-21	1.67088e-19
APCDD1	18p11.22	-0.397843	5.59991e-21	1.68064e-19
SERPINB13	18q21.33	0.397743	5.73955e-21	1.71999e-19
DHRS13	17q11.2	0.397636	5.89127e-21	1.76284e-19
LOC730101	6p12.2	0.397512	6.07322e-21	1.8146e-19
GPLD1	6p22.3	0.397234	6.50047e-21	1.93939e-19
PLXDC1	17q12	-0.397015	6.85729e-21	2.04283e-19
SAPCD2	9q34.3	0.396953	6.96165e-21	2.07086e-19
CYP27B1	12q14.1	-0.396847	7.14423e-21	2.12205e-19
MAL	2q11.1	0.396465	7.84202e-21	2.32589e-19
MKNK2	19p13.3	0.396448	7.87578e-21	2.33248e-19
LRRN4	20p12.3	-0.39639	7.98709e-21	2.36198e-19
RNF216P1	7p22.1	-0.396218	8.32895e-21	2.45947e-19
TBXA2R	19p13.3	-0.396098	8.57626e-21	2.52881e-19
FOXC2	16q24.1	-0.395952	8.88695e-21	2.6166e-19
PKM	15q23	-0.395834	9.14498e-21	2.68865e-19
PLLP	16q13	0.395793	9.23729e-21	2.71184e-19
COL18A1	21q22.3	-0.395574	9.74166e-21	2.85576e-19
REV1	2q11.2	0.395532	9.84077e-21	2.88064e-19
MXI1	10q25.2	0.395498	9.92284e-21	2.90045e-19
BCL11A	2p16.1	0.395249	1.05418e-20	3.07694e-19
ARFGAP1	20q13.33	-0.395161	1.07707e-20	3.13919e-19
USP21	1q23.3	0.395096	1.094e-20	3.18396e-19
PLPP2	19p13.3	0.395073	1.10021e-20	3.1974e-19
PLAU	10q22.2	-0.394977	1.12609e-20	3.26792e-19
THBS2	6q27	-0.394946	1.13461e-20	3.28794e-19
ZDHHC13	11p15.1	0.394915	1.14313e-20	3.30787e-19
LOC100132287	1p36.33	0.39486	1.1585e-20	3.34755e-19
CCDC92	12q24.31	-0.394826	1.16824e-20	3.37087e-19
AFAP1L1	5q32	-0.394668	1.21362e-20	3.49683e-19
ZYG11A	1p32.3	0.394623	1.22694e-20	3.53015e-19
UBE2V1	20q13.13	-0.39442	1.28897e-20	3.70337e-19
SLC16A14	2q36.3	0.394369	1.30475e-20	3.74337e-19
SPOCK1	5q31.2	-0.394286	1.33137e-20	3.81433e-19
TLX3	5q35.1	0.394203	1.35819e-20	3.88564e-19
B4GAT1	11q13.2	-0.394069	1.40315e-20	4.00861e-19
SAR1A	10q22.1	-0.39393	1.4511e-20	4.13972e-19
NMU	4q12	0.393898	1.46217e-20	4.16512e-19
BCL2L15	1p13.2	0.393893	1.46412e-20	4.16512e-19
IFITM3	11p15.5	-0.393482	1.61672e-20	4.59275e-19
CSGALNACT2	10q11.21	-0.393117	1.76564e-20	5.00877e-19
RAB11FIP5	2p13.2	-0.393092	1.7764e-20	5.03223e-19
NOS1AP	1q23.3	0.393076	1.78324e-20	5.04452e-19
SERPINI2	3q26.1	0.392853	1.88145e-20	5.31491e-19
DTX2	7q11.23	0.392759	1.92461e-20	5.42924e-19
ATG4D	19p13.2	0.392719	1.94314e-20	5.47385e-19
FGF5	4q21.21	-0.392664	1.96894e-20	5.53881e-19
GJC1	17q21.31	-0.392534	2.03164e-20	5.70725e-19
PODXL2	3q21.3	0.392507	2.04478e-20	5.72918e-19
MMP3	11q22.2	-0.392507	2.04512e-20	5.72918e-19
PROCR	20q11.22	-0.392436	2.07998e-20	5.81877e-19
F2RL1	5q13.3	-0.391883	2.37542e-20	6.63606e-19
KLF5	13q22.1	0.391831	2.40576e-20	6.71154e-19
ROBO4	11q24.2	-0.391364	2.6907e-20	7.49612e-19
ITGA6	2q31.1	-0.39121	2.79169e-20	7.76675e-19
ST8SIA2	15q26.1	-0.391195	2.80137e-20	7.78295e-19
TC2N	14q32.12	0.391056	2.89678e-20	8.03697e-19
SNPH	20p13	-0.390998	2.9366e-20	8.13627e-19
BEX2	Xq22.2	0.390944	2.97486e-20	8.231e-19
CFL2	14q13.1	-0.390851	3.04233e-20	8.40614e-19
NKD1	16q12.1	-0.39083	3.05751e-20	8.42905e-19
RET	10q11.21	-0.390828	3.05896e-20	8.42905e-19
WDSUB1	2q24.2	0.390781	3.0936e-20	8.51287e-19
ZNF687	1q21.3	0.390767	3.10378e-20	8.52928e-19
SEC22C	3p22.1	-0.39075	3.11643e-20	8.5524e-19
SP100	2q37.1	-0.390661	3.18364e-20	8.72498e-19
AJAP1	1p36.32	-0.390609	3.22348e-20	8.82221e-19
MT1L	16q13	-0.390375	3.40865e-20	9.31636e-19
AGBL1	15q25.3	-0.390306	3.4648e-20	9.45704e-19
ARHGEF19	1p36.13	0.390196	3.55714e-20	9.69597e-19
RASAL1	12q24.13	0.389898	3.81897e-20	1.03956e-18
NID2	14q22.1	-0.389524	4.17501e-20	1.13495e-18
NR4A2	2q24.1	0.389391	4.30948e-20	1.16993e-18
AGR3	7p21.1	0.389336	4.36637e-20	1.18378e-18
TBL1X	Xp22.31-p22.2	0.389256	4.45036e-20	1.20494e-18
PLEC	8q24.3	-0.389185	4.52555e-20	1.22366e-18
SURF4	9q34.2	-0.389168	4.54403e-20	1.22701e-18
ETS1	11q24.3	-0.389133	4.58245e-20	1.23573e-18
KIAA0319	6p22.3	0.389054	4.66902e-20	1.2574e-18
SLC26A5	7q22.1	0.388917	4.82331e-20	1.29722e-18
SMIM10L2A	Xq26.3	0.388756	5.01152e-20	1.34605e-18
FHL1	Xq26.3	-0.388744	5.02556e-20	1.34803e-18
TLR5	1q41	0.388614	5.18379e-20	1.38862e-18
GJA1	6q22.31	-0.388559	5.25184e-20	1.40499e-18
CD248	11q13.2	-0.388509	5.31406e-20	1.41975e-18
IKBKE	1q32.1	0.388441	5.40104e-20	1.44109e-18
AGFG2	7q22.1	0.388314	5.56599e-20	1.48314e-18
POF1B	Xq21.1	0.388271	5.62285e-20	1.49632e-18
ARSG	17q24.2	0.387872	6.18093e-20	1.64266e-18
CHST9	18q11.2	0.387494	6.75905e-20	1.79395e-18
ZNF711	Xq21.1	0.387471	6.79495e-20	1.80111e-18
SERPINE2	2q36.1	-0.387255	7.1513e-20	1.89308e-18
MRAP2	6q14.2	0.387106	7.40695e-20	1.95819e-18
NOS2	17q11.2	0.386986	7.61926e-20	2.01168e-18
KIFC3	16q21	-0.386896	7.78439e-20	2.0526e-18
CYP2C19	10q23.33	0.386799	7.96375e-20	2.09715e-18
ARHGAP29	1p22.1	-0.386762	8.03377e-20	2.11284e-18
BCKDHA	19q13.2	0.38675	8.0571e-20	2.11622e-18
MAB21L4	2q37.3	0.386679	8.19195e-20	2.14884e-18
TTYH1	19q13.42	0.386645	8.25743e-20	2.16321e-18
PPP1R9B	17q21.33	-0.386329	8.89625e-20	2.32754e-18
ANO6	12q12	-0.386182	9.20908e-20	2.40627e-18
TTYH3	7p22.3	-0.386095	9.3997e-20	2.45291e-18
PLIN5	19p13.3	0.385816	1.00384e-19	2.61619e-18
CFL1	11q13.1	-0.385718	1.0272e-19	2.67364e-18
FRAT1	10q24.1	0.385613	1.05272e-19	2.73654e-18
ZYX	7q34	-0.385579	1.06114e-19	2.75488e-18
EPB41L4A-DT	5q22.2	0.385544	1.07011e-19	2.77459e-18
RBFOX2	22q12.3	-0.38541	1.10415e-19	2.85919e-18
AXL	19q13.2	-0.385372	1.11419e-19	2.88149e-18
ZNF648	1q25.3	0.38535	1.11979e-19	2.89225e-18
GPR68	14q32.11	-0.38524	1.14919e-19	2.9644e-18
YKT6	7p13	-0.385182	1.16487e-19	3.00104e-18
PRKCE	2p21	0.385075	1.19462e-19	3.07376e-18
RPP25	15q24.2	0.385045	1.20302e-19	3.09142e-18
CHSY1	15q26.3	-0.384874	1.25213e-19	3.21352e-18
RABAC1	19q13.2	-0.384839	1.26237e-19	3.23571e-18
MIR31HG	9p21.3	-0.384497	1.36772e-19	3.5013e-18
FDFT1	8p23.1	0.384386	1.40379e-19	3.58909e-18
GAS1	9q21.33	-0.384253	1.44817e-19	3.69788e-18
MYO3A	10p12.1	0.383902	1.57162e-19	4.00803e-18
NCKAP5L	12q13.12	-0.383806	1.60739e-19	4.09408e-18
OGFRL1	6q13	0.383792	1.61282e-19	4.10273e-18
COL4A6	Xq22.3	-0.383589	1.69077e-19	4.29563e-18
RAVER2	1p31.3	0.383244	1.8325e-19	4.64986e-18
KSR1	17q11.2	0.383167	1.86588e-19	4.72862e-18
MMP2	16q12.2	-0.383128	1.88291e-19	4.7658e-18
PPFIBP2	11p15.4	0.382821	2.02221e-19	5.11196e-18
MFSD4A-AS1	1q32.1	0.382699	2.08052e-19	5.25278e-18
TRIML2	4q35.2	-0.382631	2.11358e-19	5.32961e-18
LIN54	4q21.22	0.382594	2.13202e-19	5.36604e-18
IL31RA	5q11.2	-0.382585	2.1361e-19	5.36604e-18
CYP4F35P	18p11.21	0.382581	2.13848e-19	5.36604e-18
CRYM	16p12.2	0.38258	2.13866e-19	5.36604e-18
TAGLN	11q23.3	-0.382386	2.23753e-19	5.60716e-18
HOOK2	19p13.13	0.382329	2.26709e-19	5.67418e-18
OCA2	15q12-q13.1	0.382111	2.38467e-19	5.96109e-18
C9ORF152	9q31.3	0.382072	2.40662e-19	6.00852e-18
LINC02210	17q21.31	0.38196	2.46972e-19	6.15844e-18
TMEM116	12q24.12-q24.13	0.381739	2.60003e-19	6.47538e-18
CNGB1	16q21	-0.381448	2.7814e-19	6.91855e-18
DMTN	8p21.3	0.381433	2.79063e-19	6.93299e-18
OXGR1	13q32.1	0.381035	3.06001e-19	7.59288e-18
IL23A	12q13.3	0.38097	3.10603e-19	7.69762e-18
ENPEP	4q25	-0.380742	3.27425e-19	8.10458e-18
ARFGEF3	6q23.3-q24.1	0.380676	3.32479e-19	8.2196e-18
TTPA	8q12.3	0.380604	3.38009e-19	8.34609e-18
TUBB3	16q24.3	-0.380531	3.43796e-19	8.47863e-18
SPRY4	5q31.3	-0.380382	3.55794e-19	8.76382e-18
FKBP9P1	7p11.2	-0.380354	3.58153e-19	8.81117e-18
SLC25A33	1p36.22	0.380217	3.69662e-19	9.08325e-18
PXYLP1	3q23	0.380122	3.77806e-19	9.2721e-18
NCDN	1p34.3	-0.380037	3.85316e-19	9.44491e-18
ALOX12	17p13.1	0.379997	3.88889e-19	9.52094e-18
GRHL3	1p36.11	0.379929	3.94973e-19	9.65819e-18
ECI2	6p25.2	-0.379843	4.02932e-19	9.84089e-18
AGR2	7p21.1	0.379819	4.0515e-19	9.88312e-18
SLC22A4	5q31.1	-0.379475	4.38483e-19	1.06763e-17
KRT15	17q21.2	0.379473	4.38722e-19	1.06763e-17
PRXL2C	9q22.33	-0.37945	4.40988e-19	1.07185e-17
MARVELD2	5q13.2	0.37932	4.54379e-19	1.10307e-17
MSL2	3q22.3	0.379256	4.61155e-19	1.11818e-17
TCEAL7	Xq22.2	-0.37924	4.62787e-19	1.11948e-17
LRRC8C	1p22.2	-0.37924	4.628e-19	1.11948e-17
EPB41	1p35.3	0.379225	4.64415e-19	1.12204e-17
SPOCD1	1p35.2	-0.37894	4.95802e-19	1.19564e-17
HOMER3	19p13.11	-0.378938	4.96062e-19	1.19564e-17
GCGR	17q25.3	0.378824	5.09289e-19	1.22606e-17
F2R	5q13.3	-0.378569	5.39915e-19	1.29824e-17
LAMA4	6q21	-0.378483	5.50615e-19	1.32239e-17
EIF4EBP3	5q31.3	0.378455	5.54259e-19	1.32956e-17
NPR2	9p13.3	-0.378419	5.58751e-19	1.33875e-17
SLC9A2	2q12.1	0.378082	6.0358e-19	1.44444e-17
ST3GAL5	2p11.2	-0.378073	6.04823e-19	1.44571e-17
ICA1	7p21.3	0.377982	6.17595e-19	1.47449e-17
SGPP2	2q36.1	0.377852	6.36248e-19	1.51723e-17
KLHL23	2q31.1	0.377786	6.45975e-19	1.53861e-17
ALPK2	18q21.31-q21.32	-0.37776	6.49824e-19	1.54595e-17
PLEKHG4	16q22.1	0.377692	6.59991e-19	1.56829e-17
RBMXL1	1p22.2	0.37754	6.83316e-19	1.62181e-17
SYNGR1	22q13.1	0.37748	6.92691e-19	1.64213e-17
RRAS	19q13.33	-0.377456	6.96537e-19	1.64932e-17
KLF3-AS1	4p14	0.377367	7.10759e-19	1.68102e-17
PODNL1	19p13.12	-0.377348	7.13844e-19	1.68634e-17
RHBDL2	1p34.3	0.377255	7.29224e-19	1.72066e-17
AK5	1p31.1	-0.377248	7.30418e-19	1.72147e-17
ALDH3A2	17p11.2	0.377192	7.39851e-19	1.74167e-17
KLC1	14q32.33	-0.377178	7.42138e-19	1.74502e-17
UPK1B	3q13.32	0.377133	7.49734e-19	1.76083e-17
ARPC1B	7q22.1	-0.377055	7.63201e-19	1.79038e-17
PDGFRB	5q32	-0.376942	7.8319e-19	1.83514e-17
CAP1	1p34.2	-0.376815	8.06151e-19	1.88675e-17
YIPF5	5q31.3	-0.376778	8.12925e-19	1.9004e-17
LRRC4	7q32.1	0.376716	8.24526e-19	1.92529e-17
EML1	14q32.2	-0.376623	8.4222e-19	1.96434e-17
SRRD	22q12.1	-0.376425	8.80966e-19	2.05234e-17
MICAL1	6q21	-0.376236	9.19851e-19	2.14046e-17
HPDL	1p34.1	0.376227	9.21728e-19	2.14235e-17
CAMSAP3	19p13.2	0.376134	9.41341e-19	2.18543e-17
TBC1D8	2q11.2	0.376107	9.47073e-19	2.19621e-17
COL1A2	7q21.3	-0.37608	9.53046e-19	2.20753e-17
SERPINB11	18q21.33	0.375835	1.00761e-18	2.33124e-17
WFDC2	20q13.12	0.375687	1.04206e-18	2.40817e-17
MYO6	6q14.1	0.375646	1.05159e-18	2.42744e-17
FKBP6	7q11.23	0.375544	1.07628e-18	2.48159e-17
ALKBH8	11q22.3	-0.37551	1.08459e-18	2.4979e-17
PPP1R13B	14q32.33	0.375326	1.13087e-18	2.60151e-17
TRIOBP	22q13.1	0.37526	1.14781e-18	2.63749e-17
IRF2BP2	1q42.3	0.375228	1.15615e-18	2.65363e-17
CAMK2N1	1p36.12	-0.374955	1.23006e-18	2.82006e-17
CREB3L4	1q21.3	0.374635	1.3224e-18	3.02832e-17
SHOC1	9q31.3	0.374609	1.33007e-18	3.04245e-17
PHF8	Xp11.22	0.374569	1.34225e-18	3.06682e-17
LAMP5	20p12.2	-0.374155	1.47397e-18	3.36399e-17
SYNGR3	16p13.3	0.373901	1.56076e-18	3.55804e-17
FXYD3	19q13.12	0.373878	1.56896e-18	3.57271e-17
SP1	12q13.13	0.37386	1.57523e-18	3.58293e-17
USH2A	1q41	0.373695	1.63502e-18	3.71475e-17
TTC7B	14q32.11	-0.373474	1.71874e-18	3.90057e-17
ASPHD2	22q12.1	-0.373084	1.87622e-18	4.25319e-17
ADM2	22q13.33	0.37301	1.90785e-18	4.32004e-17
DACT1	14q23.1	-0.372996	1.91381e-18	4.32846e-17
JKAMP	14q23.1	-0.372991	1.91586e-18	4.32846e-17
ZCCHC24	10q22.3	-0.372728	2.0327e-18	4.58732e-17
PPM1D	17q23.2	0.37257	2.10591e-18	4.74723e-17
ADAMTS15	11q24.3	-0.372451	2.16313e-18	4.86385e-17
POLR2J4	7p13	0.372448	2.16474e-18	4.86385e-17
SLC15A2	3q13.33	0.372447	2.16487e-18	4.86385e-17
ELFN2	22q13.1	-0.372198	2.28927e-18	5.13763e-17
DMRTA2	1p32.3	0.372153	2.31239e-18	5.18376e-17
CAMK2A	5q32	-0.37207	2.35619e-18	5.27609e-17
VSIG2	11q24.2	0.371901	2.44695e-18	5.47325e-17
PRINS	10p12.1	0.371604	2.6151e-18	5.84291e-17
EPCAM	2p21	0.371283	2.81022e-18	6.27192e-17
NR2F6	19p13.11	0.371213	2.85416e-18	6.36296e-17
INA	10q24.33	0.37117	2.88213e-18	6.41822e-17
SLC6A11	3p25.3	-0.370974	3.01071e-18	6.69717e-17
OAF	11q23.3	-0.370929	3.0413e-18	6.75777e-17
TGFB3	14q24.3	-0.370751	3.16468e-18	7.0242e-17
REN	1q32.1	0.370746	3.16824e-18	7.02438e-17
KCNE5	Xq23	-0.370538	3.3183e-18	7.34903e-17
SCNN1G	16p12.2	0.370304	3.49642e-18	7.73503e-17
C5ORF30	5q21.1	0.370243	3.54358e-18	7.83078e-17
TRPV6	7q34	0.370072	3.68137e-18	8.12636e-17
CENPC	4q13.2	0.37002	3.72397e-18	8.21144e-17
SLC39A14	8p21.3	-0.369865	3.85474e-18	8.49053e-17
EDA2R	Xq12	-0.369524	4.15818e-18	9.14891e-17
TBX6	16p11.2	0.369482	4.19784e-18	9.22611e-17
AGAP2-AS1	12q14.1	-0.369474	4.20514e-18	9.2321e-17
YIF1A	11q13.2	-0.369336	4.33611e-18	9.50932e-17
CGB8	19q13.33	-0.369176	4.49307e-18	9.84285e-17
AP2B1	17q12	-0.369063	4.60627e-18	1.00799e-16
KRBA1	7q36.1	-0.369004	4.66748e-18	1.02028e-16
RGS20	8q11.23	-0.368978	4.69489e-18	1.02516e-16
GTF2IP1	7q11.23	0.368941	4.73346e-18	1.03247e-16
SEC1P	19q13.33	0.368908	4.76737e-18	1.03874e-16
DCTN1	2p13.1	-0.368688	5.00662e-18	1.08969e-16
TM7SF2	11q13.1	0.367716	6.20629e-18	1.34935e-16
DCBLD2	3q12.1|3	-0.367372	6.69562e-18	1.45417e-16
LDHD	16q23.1	0.367338	6.7464e-18	1.46363e-16
LOC100133331	1p36.33	0.367226	6.91493e-18	1.49858e-16
HYKK	15q25.1	0.367021	7.23449e-18	1.56615e-16
CYP2C9	10q23.33	0.366904	7.42325e-18	1.6053e-16
PARD6A	16q22.1	0.366877	7.46725e-18	1.61309e-16
GRHL2	8q22.3	0.366809	7.5796e-18	1.63454e-16
PPM1B	2p21	0.366807	7.58322e-18	1.63454e-16
BCAR3	1p22.1	-0.3668	7.59481e-18	1.63454e-16
SLC10A5	8q21.13	0.366798	7.59896e-18	1.63454e-16
PLK2	5q11.2	-0.366729	7.71408e-18	1.65754e-16
ZNF396	18q12.2	0.366686	7.78735e-18	1.67151e-16
MAP3K13	3q27.2	0.366645	7.85885e-18	1.68506e-16
LINC01119	2p21	-0.366491	8.12877e-18	1.74109e-16
PTPRE	10q26.2	-0.36629	8.49588e-18	1.81779e-16
SEC14L5	16p13.3	0.366272	8.52956e-18	1.82307e-16
PKP4	2q24.1	0.366019	9.01735e-18	1.92529e-16
MCRIP1	17q25.3	-0.365995	9.06442e-18	1.9333e-16
NME7	1q24.2	-0.365907	9.24103e-18	1.96888e-16
GTPBP8	3q13.2	0.365756	9.55241e-18	2.03308e-16
ZDHHC11	5p15.33	0.365604	9.87754e-18	2.10007e-16
VNN1	6q23.2	0.365511	1.00806e-17	2.14099e-16
FSTL1	3q13.33	-0.365371	1.03946e-17	2.20536e-16
AMPH	7p14.1	-0.365329	1.0491e-17	2.22348e-16
PCCA	13q32.3	0.36531	1.05343e-17	2.23031e-16
RRAGD	6q15	0.365265	1.06385e-17	2.25002e-16
MYO1B	2q32.3	-0.365241	1.06945e-17	2.2595e-16
CYP2C18	10q23.33	0.365038	1.11788e-17	2.35935e-16
TNFRSF18	1p36.33	0.36496	1.13714e-17	2.39749e-16
NTRK2	9q21.33	0.364946	1.14063e-17	2.40233e-16
SAMD4A	14q22.2	-0.364931	1.14437e-17	2.40771e-16
SPRYD3	12q13.13	-0.364904	1.15111e-17	2.41938e-16
AKAP1	17q22	0.364894	1.15371e-17	2.4223e-16
PCLO	7q21.11	0.364832	1.16948e-17	2.45287e-16
LARP4B	10p15.3	0.364734	1.19473e-17	2.50324e-16
IGSF9	1q23.2	0.364697	1.20461e-17	2.52132e-16
ACP6	1q21.2	0.364682	1.20848e-17	2.5268e-16
PAM	5q21.1	-0.364584	1.23459e-17	2.57872e-16
MUC13	3q21.2	0.364541	1.24629e-17	2.60047e-16
TESK2	1p34.1	0.364485	1.26159e-17	2.62968e-16
ACBD7	10p13	0.364454	1.27006e-17	2.64461e-16
KAZN	1p36.21	0.364334	1.30396e-17	2.71241e-16
KIAA1671	22q11.23	0.364303	1.31274e-17	2.72785e-16
LARP1B	4q28.2	0.364216	1.33783e-17	2.77714e-16
DAPL1	2q24.1	0.364051	1.38667e-17	2.87557e-16
RNF207	1p36.31	0.363898	1.43397e-17	2.9706e-16
GOLGA7B	10q24.2	-0.363868	1.44308e-17	2.98641e-16
S100P	4p16.1	0.363805	1.46305e-17	3.02463e-16
MIDN	19p13.3	0.36377	1.47423e-17	3.04462e-16
RXRG	1q23.3	-0.363591	1.5331e-17	3.16298e-16
GOSR2	17q21.32	-0.363539	1.5503e-17	3.19519e-16
KRT14	17q21.2	-0.363485	1.56881e-17	3.23004e-16
SEMA4D	9q22.2	0.363457	1.57843e-17	3.24655e-16
DCLRE1C	10p13	0.36343	1.58752e-17	3.26192e-16
MYO1C	17p13.3	-0.363364	1.61041e-17	3.3056e-16
PCOLCE	7q22.1	-0.363272	1.64294e-17	3.36895e-16
CYP39A1	6p12.3	-0.36325	1.65099e-17	3.38202e-16
CYP26A1	10q23.33	0.363191	1.67235e-17	3.4223e-16
PDE7A	8q13.1	-0.363154	1.6859e-17	3.44655e-16
ZNF620	3p22.1	0.36314	1.69085e-17	3.45316e-16
CTSV	9q22.33	-0.363096	1.70705e-17	3.48272e-16
GALR2	17q25.1	0.363031	1.73146e-17	3.52896e-16
CLIC4	1p36.11	-0.362867	1.79409e-17	3.65293e-16
PPL	16p13.3	0.36274	1.84436e-17	3.7515e-16
POPDC3	6q21	-0.362719	1.85254e-17	3.76435e-16
FOLR3	11q13.4	-0.362673	1.87124e-17	3.79853e-16
TDRD5	1q25.2	0.362494	1.94546e-17	3.94522e-16
FOXE1	9q22.33	0.362431	1.97196e-17	3.99496e-16
ITSN2	2p23.3	0.362377	1.99553e-17	4.03865e-16
SP110	2q37.1	-0.362365	2.00055e-17	4.04476e-16
PCDH7	4p15.1	-0.362274	2.04051e-17	4.12141e-16
OLFML3	1p13.2	-0.362253	2.04946e-17	4.13535e-16
TMEM71	8q24.22	0.362241	2.05488e-17	4.14217e-16
PEAR1	1q23.1	-0.362097	2.12016e-17	4.26949e-16
PGAP3	17q12	0.362023	2.1545e-17	4.33433e-16
ULK3	15q24.1	0.361962	2.18278e-17	4.38685e-16
NID1	1q42.3	-0.361875	2.22424e-17	4.46573e-16
GALNT6	12q13.13	-0.361856	2.23356e-17	4.47793e-16
ANGPT2	8p23.1	-0.361854	2.23475e-17	4.47793e-16
RIMKLA	1p34.2	0.361823	2.24966e-17	4.50334e-16
SUGCT	7p14.1	-0.3618	2.2608e-17	4.52116e-16
DNAJB3	2q37.1	0.361652	2.33419e-17	4.6633e-16
ZNF469	16q24.2	-0.361602	2.35977e-17	4.70912e-16
PIGR	1q32.1	0.361598	2.36179e-17	4.70912e-16
CHN1	2q31.1	-0.361543	2.38992e-17	4.76052e-16
RIT1	1q22	0.361362	2.48534e-17	4.9457e-16
TRIM31	6p22.1	0.361334	2.5005e-17	4.97098e-16
DHRS7	14q23.1	-0.361288	2.52505e-17	5.01485e-16
ANKRD1	10q23.31	-0.361274	2.53271e-17	5.02511e-16
NPL	1q25.3	0.36111	2.62433e-17	5.20178e-16
ARHGEF17	11q13.4	-0.360761	2.82889e-17	5.60176e-16
UBASH3B	11q24.1	-0.360724	2.85195e-17	5.6419e-16
AEBP2	12p12.3	0.360612	2.92123e-17	5.77329e-16
IGFL2	19q13.32	-0.360541	2.96644e-17	5.8569e-16
HECW1	7p14.1-p13	-0.36045	3.02484e-17	5.96637e-16
LOC541473	7q11.23	0.360277	3.13994e-17	6.18737e-16
REXO5	16p12.3	0.360118	3.24925e-17	6.39653e-16
PLCG1	20q12	-0.359982	3.34543e-17	6.57946e-16
KCNJ15	21q22.13-q22.2	-0.359955	3.36472e-17	6.61095e-16
C6ORF136	6p21.33	0.359866	3.42963e-17	6.73194e-16
KATNAL2	18q21.1	0.359742	3.52274e-17	6.90305e-16
C18ORF25	18q21.1	0.35974	3.52364e-17	6.90305e-16
CHST3	10q22.1	-0.359677	3.57151e-17	6.99005e-16
ATAD2B	2p24.1-p23.3	0.359234	3.92763e-17	7.6796e-16
FDPSP2	7q11.23	0.359144	4.00409e-17	7.82153e-16
DEGS1	1q42.11	-0.35913	4.01645e-17	7.83809e-16
IL17C	16q24.2	0.359014	4.1173e-17	8.02715e-16
KIAA1958	9q32	0.35879	4.31947e-17	8.40592e-16
IMPDH1	7q32.1	-0.35879	4.3199e-17	8.40592e-16
RPS6KA5	14q32.11	0.358551	4.54588e-17	8.83711e-16
RALGDS	9q34.13-q34.2	0.358468	4.62748e-17	8.98709e-16
POU3F1	1p34.3	-0.358431	4.6639e-17	9.04913e-16
FAM157A	3q29	0.3584	4.69526e-17	9.0963e-16
SCGB2A1	11q12.3	0.358398	4.69722e-17	9.0963e-16
ANXA13	8q24.13	-0.358393	4.70201e-17	9.09686e-16
FAM98C	19q13.2	0.358383	4.71238e-17	9.1082e-16
KIRREL1	1q23.1	-0.358377	4.71814e-17	9.11062e-16
SUOX	12q13.2	0.358196	4.9039e-17	9.46027e-16
MYF5	12q21.31	-0.358089	5.01734e-17	9.66986e-16
FKBP1A	20p13	-0.358051	5.05821e-17	9.73934e-16
DLX2	2q31.1	-0.358027	5.08429e-17	9.78023e-16
CAV2	7q31.2	-0.358002	5.11168e-17	9.81516e-16
CDIPTOSP	16p11.2	0.358002	5.11216e-17	9.81516e-16
MSC	8q13.3	-0.357949	5.17027e-17	9.91729e-16
PCBD1	10q22.1	0.357705	5.44565e-17	1.04356e-15
PTPRN	2q35	-0.357658	5.50113e-17	1.05319e-15
CHRNA1	2q31.1	-0.357497	5.69291e-17	1.08888e-15
SYNC	1p35.1	-0.35748	5.71348e-17	1.09101e-15
COL6A3	2q37.3	-0.357479	5.71487e-17	1.09101e-15
KCTD12	13q22.3	-0.357442	5.76017e-17	1.09862e-15
PRODH	22q11.21	0.357369	5.84953e-17	1.11461e-15
MPC2	1q24.2	0.357259	5.98888e-17	1.14009e-15
MUC16	19p13.2	0.357196	6.06888e-17	1.15423e-15
P4HA3	11q13.4	-0.357095	6.20086e-17	1.17822e-15
PWP1	12q23.3	-0.357064	6.24182e-17	1.18489e-15
LRCH4	7q22.1	0.357006	6.31992e-17	1.19859e-15
PUM2	2p24.1	0.356853	6.52845e-17	1.23698e-15
TIFA	4q25	0.356829	6.562e-17	1.24217e-15
FAM20B	1q25.2	0.356582	6.91615e-17	1.30798e-15
HMCES	3q21.3	0.356526	6.9988e-17	1.32237e-15
COL3A1	2q32.2	-0.356459	7.09881e-17	1.34002e-15
MATN3	2p24.1	-0.356371	7.23211e-17	1.3639e-15
IL17RB	3p21.1	0.356295	7.34908e-17	1.38467e-15
EIF2S1	14q23.3	-0.356185	7.52291e-17	1.4161e-15
MXRA5	Xp22.33	-0.356176	7.53807e-17	1.41763e-15
MFSD6L	17p13.1	0.355885	8.01673e-17	1.50625e-15
FBXL2	3p22.3	-0.355839	8.09567e-17	1.51967e-15
TMED7-TICAM2	5q22.3	-0.355751	8.24717e-17	1.54667e-15
CYB5A	18q22.3	0.355737	8.27284e-17	1.55004e-15
ZNF750	17q25.3	0.35542	8.84494e-17	1.6557e-15
SLC13A4	7q33	0.355393	8.89691e-17	1.66389e-15
LRRC37A4P	17q21.31	0.355354	8.97002e-17	1.67601e-15
LINC00052	15q25.3	-0.355329	9.01822e-17	1.68346e-15
GLTP	12q24.11	0.355258	9.1534e-17	1.70696e-15
ARHGAP23	17q12	0.355254	9.16105e-17	1.70696e-15
POMT2	14q24.3	-0.355126	9.4124e-17	1.75218e-15
RGS3	9q32	-0.355105	9.45381e-17	1.75827e-15
GAS8	16q24.3	0.355033	9.60033e-17	1.78388e-15
GGA2	16p12.2	0.35501	9.64674e-17	1.79085e-15
NOXO1	16p13.3	0.354922	9.82639e-17	1.82253e-15
DLG1	3q29	0.354881	9.9135e-17	1.837e-15
DCST2	1q21.3	0.35486	9.95722e-17	1.84341e-15
SLC35A3	1p21.2	0.354852	9.97246e-17	1.84454e-15
SLC35F6	2p23.3	-0.354705	1.02868e-16	1.90094e-15
KCNE4	2q36.1	-0.354549	1.06325e-16	1.96303e-15
METAP1	4q23	0.354396	1.09804e-16	2.0254e-15
SEPTIN4	17q22	-0.354379	1.10189e-16	2.03066e-15
UGT2A1	4q13.3	0.35436	1.1064e-16	2.0371e-15
SIGIRR	11p15.5	0.35429	1.12286e-16	2.06552e-15
ICK	6p12.1	0.354274	1.12645e-16	2.07025e-15
CD44	11p13	-0.354246	1.13327e-16	2.08089e-15
ADGRV1	5q14.3	0.354178	1.14961e-16	2.10897e-15
FAM117B	2q33.2	0.354137	1.15956e-16	2.12529e-15
DLL1	6q27	-0.354112	1.16562e-16	2.13447e-15
IQCN	19p13.11	0.353986	1.19707e-16	2.19007e-15
GDA	9q21.13	0.353827	1.23761e-16	2.26219e-15
SH2D1B	1q23.3	0.353736	1.26151e-16	2.3038e-15
COLGALT1	19p13.11	-0.353609	1.29554e-16	2.36381e-15
KIAA1324	1p13.3	0.353546	1.31299e-16	2.39284e-15
FRMD5	15q15.3	-0.353541	1.31434e-16	2.39284e-15
C1QTNF1	17q25.3	-0.353538	1.31501e-16	2.39284e-15
COL2A1	12q13.11	-0.353505	1.32438e-16	2.40773e-15
STARD3NL	7p14.1	-0.353385	1.3581e-16	2.4668e-15
PAK4	19q13.2	0.353335	1.37228e-16	2.49032e-15
FAXC	6q16.2	0.353192	1.41423e-16	2.56415e-15
RCN3	19q13.33	-0.35314	1.42956e-16	2.58961e-15
NPM2	8p21.3	0.353123	1.43468e-16	2.59656e-15
LINC00928	15q26.1	0.352998	1.47277e-16	2.66312e-15
MAPK10	4q21.3	0.35298	1.47848e-16	2.67106e-15
SGTB	5q12.3	-0.352892	1.50612e-16	2.71856e-15
OLMALINC	10q24.31	0.352873	1.51185e-16	2.72645e-15
HOXA5	7p15.2	0.352671	1.5772e-16	2.84177e-15
PPP1R15B	1q32.1	0.352592	1.60359e-16	2.88674e-15
AAR2	20q11.23	-0.352552	1.61725e-16	2.90874e-15
SLC38A5	Xp11.23	-0.352387	1.67383e-16	3.00784e-15
ISM1	20p12.1	-0.352285	1.70988e-16	3.06987e-15
MSRB3	12q14.3	-0.352214	1.73563e-16	3.11335e-15
ADAMTS17	15q26.3	0.352144	1.76119e-16	3.15638e-15
PPEF1	Xp22.13	-0.352086	1.78276e-16	3.19221e-15
PLAT	8p11.21	0.352052	1.79516e-16	3.21158e-15
TMPRSS11D	4q13.2	0.351996	1.81657e-16	3.247e-15
RXFP3	5p13.2	-0.351969	1.82685e-16	3.26249e-15
POLB	8p11.21	0.351748	1.91304e-16	3.41339e-15
PGBD3	10q11.23	-0.351705	1.93006e-16	3.44071e-15
EZH2	7q36.1	0.351544	1.99625e-16	3.55557e-15
NCAM1	11q23.2	-0.351531	2.00139e-16	3.56159e-15
SLC25A21	14q13.3	0.351522	2.00539e-16	3.56556e-15
GCLC	6p12.1	0.351471	2.0269e-16	3.60064e-15
WDR45B	17q25.3	0.351253	2.12113e-16	3.76473e-15
CADM4	19q13.31	0.351206	2.14167e-16	3.79784e-15
CYP2A13	19q13.2	0.351181	2.15315e-16	3.81485e-15
MICALCL	11p15.3	-0.350999	2.23613e-16	3.95839e-15
NEK6	9q33.3	-0.350816	2.32316e-16	4.10886e-15
TTLL10	1p36.33	0.350704	2.37777e-16	4.20177e-15
NPY4R	10q11.22	-0.350651	2.40415e-16	4.24467e-15
ACTC1	15q14	-0.35055	2.455e-16	4.33066e-15
CCDC190	1q23.3	0.350545	2.45776e-16	4.33175e-15
RASL11A	13q12.2	0.350505	2.47786e-16	4.36337e-15
RSPH14	22q11.22-q11.23	0.350487	2.48721e-16	4.37003e-15
FEZF1	7q31.32	0.350486	2.48775e-16	4.37003e-15
PMS2P9	7q11.23	0.350486	2.48814e-16	4.37003e-15
STXBP1	9q34.11	-0.350473	2.49476e-16	4.37787e-15
CLEC11A	19q13.33	-0.350468	2.4972e-16	4.37835e-15
VKORC1	16p11.2	-0.350236	2.62027e-16	4.59013e-15
SLC24A2	9p22.1-p21.3	-0.350218	2.63013e-16	4.60341e-15
GK5	3q23	0.350163	2.66032e-16	4.65223e-15
ACTB	7p22.1	-0.350141	2.6724e-16	4.6693e-15
HOXC13	12q13.13	-0.350135	2.67597e-16	4.6715e-15
SLC27A2	15q21.2	0.350076	2.70886e-16	4.72483e-15
FOXD3	1p31.3	0.349848	2.84035e-16	4.9499e-15
NEDD4	15q21.3	-0.349809	2.86316e-16	4.98535e-15
SRM	1p36.22	-0.349751	2.8975e-16	5.04081e-15
IFNK	9p21.2	-0.349676	2.94299e-16	5.11553e-15
MEAK7	16q24.1	-0.349641	2.96463e-16	5.14872e-15
RAB31	18p11.22	-0.349584	2.99993e-16	5.20555e-15
RILPL1	12q24.31	-0.349559	3.01525e-16	5.22765e-15
SLC44A3	1p21.3	0.349529	3.03407e-16	5.25576e-15
ENSA	1q21.3	0.349371	3.13519e-16	5.42627e-15
ANAPC7	12q24.11	0.349272	3.19989e-16	5.5335e-15
RPRD2	1q21.2	0.349203	3.24569e-16	5.60791e-15
PCDH18	4q28.3	-0.349074	3.33389e-16	5.75537e-15
LINC02693	17p11.2	-0.349067	3.33836e-16	5.75818e-15
ACSS2	20q11.22	0.348817	3.51523e-16	6.05807e-15
CYP2A6	19q13.2	0.34876	3.55684e-16	6.12456e-15
RHPN1	8q24.3	0.348588	3.68528e-16	6.34032e-15
PCNX1	14q24.2	-0.348431	3.80652e-16	6.54333e-15
SPICE1	3q13.2	0.348378	3.8484e-16	6.60969e-15
TMEM211	22q11.23	0.348335	3.88282e-16	6.66315e-15
SLC34A2	4p15.2	0.348298	3.91308e-16	6.70937e-15
KDM3A	2p11.2	0.348262	3.94186e-16	6.75298e-15
CARD10	22q13.1	-0.348187	4.00288e-16	6.85171e-15
PPP1R14C	6q25.1	-0.348104	4.07242e-16	6.96484e-15
CPQ	8q22.1	-0.348063	4.10706e-16	7.01813e-15
GRAMD4	22q13.31	0.347999	4.16166e-16	7.10542e-15
GNB1	1p36.33	-0.347982	4.17553e-16	7.12309e-15
PLBD1	12p13.1	0.347869	4.27386e-16	7.28468e-15
INHBA-AS1	7p14.1	-0.347841	4.29874e-16	7.32091e-15
PDE2A	11q13.4	-0.347795	4.33958e-16	7.38422e-15
MAMDC2	9q21.12	-0.347777	4.35616e-16	7.4062e-15
CALR	19p13.13	-0.347651	4.47028e-16	7.59383e-15
PINK1	1p36.12	-0.347588	4.52807e-16	7.68554e-15
TMTC4	13q32.3	0.347568	4.54671e-16	7.71069e-15
FAM214A	15q21.2-q21.3	0.347478	4.63162e-16	7.84811e-15
OR2L2	1q44	-0.347471	4.63831e-16	7.85285e-15
DANCR	4q12	0.347442	4.66645e-16	7.89387e-15
SCN2B	11q23.3	-0.347414	4.69318e-16	7.93245e-15
RC3H1	1q25.1	0.347338	4.76768e-16	8.05164e-15
DGKE	17q22	0.347251	4.8531e-16	8.18904e-15
PPIB	15q22.31	-0.34724	4.86432e-16	8.20112e-15
FERMT2	14q22.1	-0.347196	4.90794e-16	8.26777e-15
TMEM45B	11q24.3	0.347168	4.93707e-16	8.30991e-15
IRF5	7q32.1	0.347085	5.02174e-16	8.4454e-15
INF2	14q32.33	-0.347074	5.03234e-16	8.45618e-15
ARHGDIA	17q25.3	-0.34696	5.15195e-16	8.64997e-15
POC1B	12q21.33	0.34693	5.18371e-16	8.69606e-15
KLHL12	1q32.1	0.34685	5.26941e-16	8.83249e-15
SLC15A4	12q24.33	-0.346799	5.32522e-16	8.91864e-15
RSBN1L	7q11.23	0.346755	5.37292e-16	8.99107e-15
PLPPR5	1p21.3	-0.346427	5.74687e-16	9.60888e-15
PRRG1	Xp21.1	-0.346341	5.84872e-16	9.77109e-15
PRDX2	19p13.13	0.346186	6.03717e-16	1.00776e-14
KRT75	12q13.13	-0.345872	6.437e-16	1.07361e-14
SNAPIN	1q21.3	0.345779	6.56112e-16	1.09341e-14
EFS	14q11.2	0.345554	6.86922e-16	1.14255e-14
PXDN	2p25.3	-0.345554	6.86983e-16	1.14255e-14
CCSER1	4q22.1	0.345551	6.87296e-16	1.14255e-14
IKBKB	8p11.21	0.34541	7.07474e-16	1.17513e-14
TEX101	19q13.31	0.345259	7.29544e-16	1.21079e-14
A2ML1	12p13.31	0.345229	7.33989e-16	1.21717e-14
SPDYE7P	7q11.23	0.345149	7.46109e-16	1.23625e-14
MFAP5	12p13.31	-0.345107	7.52475e-16	1.24578e-14
SYDE1	19p13.12	-0.344993	7.70162e-16	1.27402e-14
HMX2	10q26.13	0.344981	7.72066e-16	1.27612e-14
NTM	11q25	-0.34492	7.81664e-16	1.29093e-14
NRP1	10p11.22	-0.344899	7.85078e-16	1.29514e-14
SH2B3	12q24.12	-0.344896	7.85499e-16	1.29514e-14
PCCB	3q22.3	0.344812	7.99067e-16	1.31644e-14
TGFBR1	9q22.33	-0.344362	8.75789e-16	1.44166e-14
DENND1C	19p13.3	0.34419	9.06877e-16	1.49162e-14
BPNT1	1q41	0.344105	9.22593e-16	1.51624e-14
ZNF77	19p13.3	0.34405	9.32973e-16	1.53205e-14
CPXM1	20p13	-0.344004	9.41695e-16	1.54511e-14
TLN2	15q22.2	-0.343833	9.74972e-16	1.59817e-14
BMP3	4q21.21	0.34383	9.75616e-16	1.59817e-14
GUCY1A2	11q22.3	-0.343687	1.00431e-15	1.64384e-14
CCNL1	3q25.31	0.343371	1.07074e-15	1.75116e-14
TGFB2	1q41	-0.343328	1.08004e-15	1.76494e-14
NSD3	8p11.23	0.343289	1.08853e-15	1.77738e-14
RASEF	9q21.32	0.343184	1.11212e-15	1.81442e-14
ESPN	1p36.31	0.343069	1.13814e-15	1.85538e-14
PDZD7	10q24.31	-0.343042	1.14447e-15	1.86419e-14
MBOAT1	6p22.3	0.343016	1.15043e-15	1.87238e-14
MBTD1	17q21.33	0.34294	1.16837e-15	1.90005e-14
MYPN	10q21.3	-0.342904	1.17681e-15	1.91224e-14
LYN	8q12.1	0.342646	1.23992e-15	2.01318e-14
REPS1	6q24.1	0.342621	1.24602e-15	2.02145e-14
SLC16A11	17p13.1	0.34256	1.2615e-15	2.04492e-14
CFAP58	10q25.1	-0.342523	1.271e-15	2.05867e-14
SCAI	9q33.3	0.342472	1.28404e-15	2.07813e-14
TSPAN2	1p13.2	-0.342432	1.29446e-15	2.09332e-14
SMG7	1q25.3	0.342294	1.33111e-15	2.15085e-14
FMO6P	1q24.3	0.342197	1.35743e-15	2.19163e-14
LMO4	1p22.3	0.342133	1.37509e-15	2.21837e-14
HES1	3q29	0.342007	1.41038e-15	2.27348e-14
STK10	5q35.1	-0.341967	1.42187e-15	2.29019e-14
CDC42EP4	17q25.1	0.341874	1.44879e-15	2.33168e-14
RBM24	6p22.3	-0.34185	1.45581e-15	2.34112e-14
MDFI	6p21.1	-0.34172	1.49424e-15	2.401e-14
CCT6B	17q12	0.341628	1.52238e-15	2.44302e-14
ZBTB42	14q32.33	0.341626	1.5228e-15	2.44302e-14
ZG16B	16p13.3	0.341622	1.52411e-15	2.44317e-14
MYH10	17p13.1	-0.341492	1.56447e-15	2.50588e-14
MYL4	17q21.32	-0.341417	1.58826e-15	2.54197e-14
LPCAT2	16q12.2	-0.341381	1.59986e-15	2.5585e-14
LGALS3BP	17q25.3	-0.34129	1.62943e-15	2.60373e-14
RGS4	1q23.3	-0.341258	1.63987e-15	2.61835e-14
IYD	6q25.1	0.341206	1.65695e-15	2.64353e-14
UBE2Q2P2	15q25.2	0.341037	1.71422e-15	2.73274e-14
BVES	6q21	-0.340989	1.73099e-15	2.75547e-14
RECK	9p13.3	-0.340988	1.73121e-15	2.75547e-14
ZADH2	18q22.3	0.340968	1.73818e-15	2.7644e-14
SLC25A10	17q25.3	0.34096	1.74107e-15	2.7668e-14
NUAK1	12q23.3	-0.340936	1.74929e-15	2.77768e-14
ADD3	10q25.1-q25.2	0.340794	1.79997e-15	2.85592e-14
MCF2L	13q34	0.340688	1.83883e-15	2.91529e-14
LOC399815	10q26.13	0.340567	1.88374e-15	2.98195e-14
ABHD5	3p21.33	0.340567	1.88383e-15	2.98195e-14
RGS9BP	19q13.11	0.340446	1.93e-15	3.05245e-14
FMNL2	2q23.3	-0.340443	1.93139e-15	3.05245e-14
ANKRD20A11P	21q11.2	0.340378	1.95653e-15	3.08975e-14
TEC	4p12-p11	0.340369	1.96001e-15	3.09284e-14
ANKRD34B	5q14.1	0.340058	2.08614e-15	3.2893e-14
PPP1R14D	15q15.1	0.34001	2.10635e-15	3.31725e-14
CGB3	19q13.33	-0.340008	2.10715e-15	3.31725e-14
MAGIX	Xp11.23	0.339902	2.15221e-15	3.38554e-14
HECTD3	1p34.1	-0.339888	2.15821e-15	3.39234e-14
ARHGEF40	14q11.2	-0.339858	2.17118e-15	3.41007e-14
IL34	16q22.1	0.339837	2.18036e-15	3.42175e-14
RASSF8	12p12.1	-0.339833	2.182e-15	3.42175e-14
BHLHE40	3p26.1	0.339698	2.24186e-15	3.51289e-14
CDC27	17q21.32	-0.339507	2.32877e-15	3.64624e-14
TNS3	7p12.3	-0.33947	2.34645e-15	3.67107e-14
RPS10P7	1q32.1	0.339374	2.39184e-15	3.73919e-14
GNG11	7q21.3	-0.339308	2.42323e-15	3.78534e-14
MINPP1	10q23.2	-0.339275	2.43938e-15	3.80763e-14
LINC00346	13q34	-0.339134	2.50889e-15	3.91309e-14
AGPAT4	6q26	-0.339129	2.51128e-15	3.9138e-14
TNNT1	19q13.42	-0.339122	2.51518e-15	3.91686e-14
UGT2B28	4q13.2	0.339111	2.52059e-15	3.92225e-14
KLF11	2p25.1	0.339091	2.53052e-15	3.93468e-14
C12ORF74	12q22	0.339078	2.5371e-15	3.94187e-14
SPDYE8P	7q11.23	0.338869	2.64479e-15	4.10602e-14
PIEZO1	16q24.3	-0.33885	2.65504e-15	4.11877e-14
AEBP1	7p13	-0.338824	2.66878e-15	4.13692e-14
TRIM24	7q33-q34	0.338819	2.67173e-15	4.13831e-14
HMSD	18q22.1	0.338751	2.70775e-15	4.1909e-14
C1ORF68	1q21.3	-0.338646	2.7649e-15	4.27607e-14
MAN1B1	9q34.3	-0.338628	2.77491e-15	4.28827e-14
PPP3CB	10q22.2	-0.338589	2.79645e-15	4.31625e-14
HS3ST4	16p12.1	0.338588	2.79729e-15	4.31625e-14
TMEM30B	14q23.1	0.338369	2.92167e-15	4.50472e-14
MYH9	22q12.3	-0.338346	2.93528e-15	4.52226e-14
RHOBTB1	10q21.2	-0.338339	2.93954e-15	4.52537e-14
POR	7q11.23	0.338305	2.95953e-15	4.55267e-14
SINHCAF	12p11.21	0.338195	3.02449e-15	4.64905e-14
FILIP1L	3q12.1	-0.338147	3.05362e-15	4.69026e-14
FAM153B	5q35.2	0.338107	3.07829e-15	4.72456e-14
DRAM1	12q23.2	-0.337978	3.15812e-15	4.84342e-14
PCSK1	5q15	-0.337897	3.20936e-15	4.91825e-14
LYPD2	8q24.3	0.33787	3.22636e-15	4.94056e-14
SCT	11p15.5	-0.337838	3.24674e-15	4.96801e-14
ASRGL1	11q12.3	0.337631	3.38331e-15	5.17306e-14
CYB5R3	22q13.2	-0.337604	3.40164e-15	5.19715e-14
LINC00938	12q12	0.337533	3.4492e-15	5.26584e-14
IFIT1	10q23.31	-0.337449	3.5073e-15	5.35049e-14
GRIA3	Xq25	-0.337422	3.52634e-15	5.37547e-14
TWIST1	7p21.1	-0.337415	3.53145e-15	5.3792e-14
TM7SF3	12p11.23	0.337393	3.54673e-15	5.39841e-14
NTS	12q21.31	0.337264	3.63842e-15	5.5338e-14
GOLT1A	1q32.1	0.337081	3.77246e-15	5.73335e-14
LIN9	1q42.12	0.337051	3.79544e-15	5.76394e-14
RNF165	18q21.1	0.336941	3.87861e-15	5.88581e-14
RHOD	11q13.2	-0.336895	3.91391e-15	5.93493e-14
NUTF2	16q22.1	-0.336843	3.95425e-15	5.9916e-14
LIX1L	1q21.1	-0.336775	4.00799e-15	6.06847e-14
NCS1	9q34.11	-0.336676	4.08736e-15	6.18401e-14
BLVRB	19q13.2	0.336384	4.32975e-15	6.54582e-14
SRD5A3	4q12	0.336368	4.34344e-15	6.56161e-14
TMEFF1	9q31.1	-0.336346	4.36292e-15	6.58612e-14
FXYD5	19q13.12	-0.33628	4.41961e-15	6.66671e-14
FANCL	2p16.1	0.336128	4.55445e-15	6.86499e-14
EPHA2	1p36.13	0.336025	4.64825e-15	7.00115e-14
NRARP	9q34.3	0.336019	4.65305e-15	7.00316e-14
SACS	13q12.12	-0.335964	4.70468e-15	7.07559e-14
UGT1A8	2q37.1	0.335896	4.76814e-15	7.16569e-14
SHC1	1q21.3	-0.335846	4.8148e-15	7.23043e-14
HNF4G	8q21.13	0.335748	4.90884e-15	7.36618e-14
TMPRSS11F	4q13.2	0.33574	4.91698e-15	7.37292e-14
DDC	7p12.2-p12.1	0.33564	5.01441e-15	7.51343e-14
FOXP2	7q31.1	0.335589	5.06502e-15	7.58363e-14
POSTN	13q13.3	-0.33544	5.21536e-15	7.80295e-14
CLTCL1	22q11.21	-0.33532	5.34005e-15	7.9836e-14
GGT5	22q11.23	-0.335205	5.46285e-15	8.16114e-14
MECOM	3q26.2	0.335192	5.47694e-15	8.17614e-14
ZBTB18	1q44	0.335184	5.48536e-15	8.18267e-14
MYMK	9q34.2	-0.334836	5.87332e-15	8.75493e-14
GAREM1	18q12.1	0.334828	5.88295e-15	8.76282e-14
MLLT6	17q12	0.334792	5.92388e-15	8.81729e-14
ANXA11	10q22.3	0.334714	6.01582e-15	8.94753e-14
BEST3	12q15	-0.334677	6.05948e-15	9.00583e-14
ZNF541	19q13.33	0.334645	6.09802e-15	9.05645e-14
PRDM13	6q16.2	0.334578	6.17863e-15	9.16943e-14
COCH	14q12	0.334471	6.30921e-15	9.35635e-14
PALM2-AKAP2	9q31.3	-0.334417	6.3763e-15	9.44636e-14
LYRM1	16p12.3	0.334415	6.37926e-15	9.44636e-14
DYDC2	10q23.1	0.33428	6.54984e-15	9.69185e-14
FN3K	17q25.3	0.334236	6.60732e-15	9.76975e-14
CLDND1	3q11.2	0.334184	6.67487e-15	9.86241e-14
PHIP	6q14.1	0.333957	6.97779e-15	1.03024e-13
EXT1	8q24.11	-0.333865	7.10409e-15	1.04813e-13
MYADM	19q13.42	-0.333822	7.16387e-15	1.05617e-13
CGB5	19q13.33	-0.333729	7.29561e-15	1.07481e-13
EIF2B2	14q24.3	-0.333709	7.32494e-15	1.07835e-13
LDHA	11p15.1	-0.333646	7.41572e-15	1.09092e-13
FAM172A	5q15	0.33357	7.52618e-15	1.10636e-13
CYYR1	21q21.3	-0.333482	7.65703e-15	1.12478e-13
EHD1	11q13.1	-0.333436	7.726e-15	1.13408e-13
FSCN2	17q25.3	0.333402	7.77797e-15	1.14088e-13
COIL	17q22	0.333357	7.84619e-15	1.15005e-13
TRIM36	5q22.3	-0.333284	7.9583e-15	1.16501e-13
MAP3K21	1q42.2	0.333283	7.9598e-15	1.16501e-13
ENPP5	6p21.1	0.333276	7.97052e-15	1.16574e-13
SPAG17	1p12	0.333234	8.03766e-15	1.17471e-13
LUZP1	1p36.12	-0.333145	8.17798e-15	1.19417e-13
GK	Xp21.2	0.333142	8.18262e-15	1.19417e-13
PM20D2	6q15	0.333062	8.3114e-15	1.21208e-13
RNF32	7q36.3	0.332988	8.43137e-15	1.22869e-13
VTCN1	1p13.1-p12	0.332819	8.71382e-15	1.26894e-13
P4HTM	3p21.31|3p21.3	0.3327	8.9194e-15	1.29794e-13
CTSL	9q21.33	-0.332634	9.03431e-15	1.31338e-13
KCTD17	22q12.3	-0.332632	9.03849e-15	1.31338e-13
MEIS1	2p14	0.332622	9.05504e-15	1.31484e-13
TLX2	2p13.1	0.332591	9.10952e-15	1.3218e-13
GALR3	22q13.1	0.332563	9.16039e-15	1.32822e-13
MIR503HG	Xq26.3	-0.332477	9.31574e-15	1.34978e-13
A4GALT	22q13.2	0.332399	9.45767e-15	1.36936e-13
SYT17	16p12.3	0.332292	9.65566e-15	1.39703e-13
SNTN	3p14.2	0.332248	9.7401e-15	1.40824e-13
RPL3L	16p13.3	-0.332227	9.77901e-15	1.41285e-13
GOLGA2P5	12q23.1	0.332203	9.82469e-15	1.41843e-13
C11ORF45	11q24.3	-0.33217	9.88834e-15	1.4266e-13
PDCL2	4q12	0.332144	9.93807e-15	1.43276e-13
SYNPO	5q33.1	-0.33203	1.01616e-14	1.46393e-13
ZXDC	3q21.3	0.331923	1.03742e-14	1.4935e-13
EFR3B	2p23.3	-0.331882	1.04567e-14	1.50431e-13
ITGA1	5q11.2	-0.331776	1.06742e-14	1.53451e-13
OMA1	1p32.2-p32.1	0.331772	1.06842e-14	1.53485e-13
ESPNP	1p36.13	0.331557	1.11374e-14	1.59812e-13
HDHD3	9q32	0.331556	1.11405e-14	1.59812e-13
2021-03-04	2q35	-0.331335	1.16279e-14	1.66686e-13
CSMD3	8q23.3	-0.3312	1.19377e-14	1.71005e-13
HCN3	1q22	0.331129	1.2101e-14	1.73222e-13
STK26	Xq26.2	0.331026	1.23453e-14	1.76594e-13
COX5A	15q24.2	0.331015	1.23712e-14	1.76839e-13
HLX	1q41	-0.330975	1.24686e-14	1.78105e-13
ABO	9q34.2	0.330953	1.25209e-14	1.78725e-13
MCRIP2	16p13.3	0.330884	1.26889e-14	1.80996e-13
MAP7D1	1p34.3	-0.330815	1.28605e-14	1.83242e-13
CASQ2	1p13.1	-0.330813	1.28645e-14	1.83242e-13
ACSL4	Xq23	-0.330795	1.29111e-14	1.83776e-13
CCN1	1p22.3	-0.330789	1.29243e-14	1.83834e-13
TMEM51-AS1	1p36.21	0.330663	1.32432e-14	1.88238e-13
CD59	11p13	-0.330463	1.37675e-14	1.95553e-13
AREG	4q13.3	-0.330284	1.42499e-14	2.02262e-13
DBI	2q14.2	0.33022	1.44286e-14	2.04656e-13
GMFB	14q22.2	-0.330178	1.45457e-14	2.06171e-13
PRKCH	14q23.1	0.330168	1.45737e-14	2.06424e-13
ACVR2A	2q22.3-q23.1	0.330122	1.47023e-14	2.08099e-13
STOX2	4q35.1	0.330114	1.47266e-14	2.08297e-13
SLC52A1	17p13.2	0.330027	1.4975e-14	2.11662e-13
SUDS3	12q24.23	0.329981	1.51095e-14	2.13413e-13
PIGN	18q21.33	0.329974	1.51283e-14	2.1353e-13
KCNS3	2p24.2	0.329878	1.54134e-14	2.17402e-13
CUL9	6p21.1	0.329797	1.56555e-14	2.20663e-13
XIRP1	3p22.2	-0.329728	1.58656e-14	2.23468e-13
ZNF565	19q13.12	0.329701	1.59482e-14	2.24475e-13
ZNF608	5q23.2	-0.329679	1.60153e-14	2.25262e-13
HRCT1	9p13.3	-0.329669	1.60448e-14	2.25521e-13
PLAGL2	20q11.21	0.329665	1.60571e-14	2.25536e-13
ZIC5	13q32.3	0.329651	1.61014e-14	2.26002e-13
CZIB	1p32.3	-0.329561	1.63826e-14	2.29789e-13
SOX11	2p25.2	-0.329451	1.67337e-14	2.3455e-13
OLFML2B	1q23.3	-0.329444	1.67568e-14	2.34712e-13
TECR	19p13.12	0.329412	1.68594e-14	2.35986e-13
CSTA	3q21.1	0.329261	1.73563e-14	2.42772e-13
ATP8A2	13q12.13	-0.329208	1.75355e-14	2.45108e-13
P2RX6	22q11.21	-0.329015	1.81975e-14	2.54186e-13
TRIM3	11p15.4	-0.328977	1.83306e-14	2.55868e-13
CAPN9	1q42.2	0.328892	1.86331e-14	2.59911e-13
SGCB	4q12	-0.328761	1.91074e-14	2.66343e-13
CD55	1q32.2	0.328754	1.91319e-14	2.665e-13
SPATA6L	9p24.2-p24.1	0.328666	1.94584e-14	2.70863e-13
KLHL4	Xq21.31	-0.328591	1.97406e-14	2.74602e-13
FLII	17p11.2	-0.32858	1.97845e-14	2.75022e-13
UCN2	3p21.31	-0.328569	1.98256e-14	2.75404e-13
LINC00294	11p13	-0.328464	2.02303e-14	2.80833e-13
CDH2	18q12.1	-0.328414	2.04226e-14	2.83308e-13
DES	2q35	-0.328369	2.06021e-14	2.85601e-13
SDE2	1q42.12	0.328346	2.06933e-14	2.86669e-13
SUZ12	17q11.2	0.328264	2.10193e-14	2.90986e-13
TUBB7P	4q35.2	0.328256	2.10529e-14	2.91251e-13
KCNMB3	3q26.32	0.328182	2.13528e-14	2.95198e-13
WWC2	4q35.1	-0.328165	2.14212e-14	2.95941e-13
ANKRA2	5q13.2	0.32786	2.27091e-14	3.13394e-13
WDR54	2p13.1	-0.327859	2.27155e-14	3.13394e-13
TACR2	10q22.1	0.327652	2.36332e-14	3.25831e-13
ADH6	4q23	0.327462	2.45065e-14	3.37642e-13
TMEM26	10q21.2	-0.327395	2.4823e-14	3.41769e-13
VGLL2	6q22.1	-0.327341	2.50786e-14	3.45053e-13
DNMT3A	2p23.3	0.327198	2.5773e-14	3.54365e-13
ANXA9	1q21.3	0.327171	2.59093e-14	3.55997e-13
ANKRD37	4q35.1	0.327084	2.63411e-14	3.61684e-13
TSGA10	2q11.2	0.32695	2.70244e-14	3.70815e-13
KRT8	12q13.13	0.326941	2.70702e-14	3.71191e-13
MRC2	17q23.2	-0.326923	2.71642e-14	3.72227e-13
TMED9	5q35.3	-0.326907	2.72482e-14	3.73125e-13
FUT5	19p13.3	0.326742	2.81167e-14	3.84757e-13
TF	3q22.1	0.326729	2.8187e-14	3.85458e-13
EMP1	12p13.1	0.32665	2.86119e-14	3.91004e-13
PLBD2	12q24.13	-0.326562	2.90978e-14	3.97375e-13
SLC1A1	9p24.2	0.326425	2.98677e-14	4.07614e-13
ESPL1	12q13.13	0.326352	3.02827e-14	4.12998e-13
ARSH	Xp22.33	0.326326	3.04355e-14	4.14802e-13
ASB5	4q34.2	-0.326309	3.05344e-14	4.15868e-13
PAOX	10q26.3	0.326294	3.06238e-14	4.16806e-13
SGCD	5q33.2-q33.3	-0.326274	3.07372e-14	4.18067e-13
SFT2D3	2q14.3	0.326221	3.10475e-14	4.22003e-13
VGLL3	3p12.1	-0.326192	3.12223e-14	4.24095e-13
KEAP1	19p13.2	0.326171	3.13447e-14	4.2547e-13
MYLIP	6p22.3	0.326015	3.2288e-14	4.37981e-13
RPL32P3	3q21.3	0.32594	3.27558e-14	4.44029e-13
MCMDC2	8q13.1	0.325811	3.35648e-14	4.5469e-13
PGBD2	1q44	0.325707	3.42362e-14	4.63474e-13
NXN	17p13.3	-0.325683	3.43908e-14	4.65254e-13
LIPA	10q23.31	-0.325653	3.45881e-14	4.6761e-13
SDHAP2	3q29	0.325564	3.51767e-14	4.75251e-13
HINT3	6q22.32	0.325461	3.58731e-14	4.84335e-13
TTC39A	1p32.3	0.325221	3.75423e-14	5.06355e-13
ADD1	4p16.3	-0.325219	3.75542e-14	5.06355e-13
ABCB10	1q42.13	0.325107	3.83599e-14	5.16873e-13
DHRS9	2q31.1	0.325083	3.85391e-14	5.18941e-13
PIGX	3q29	0.325075	3.85962e-14	5.19365e-13
FTSJ1	Xp11.23	-0.324976	3.93229e-14	5.2879e-13
RHCG	15q26.1	0.324961	3.94356e-14	5.29954e-13
LRRC17	7q22.1	-0.324926	3.97006e-14	5.33161e-13
ZNF552	19q13.43	0.324911	3.98169e-14	5.34366e-13
CEMIP2	9q21.13	-0.324829	4.04352e-14	5.42304e-13
KCNF1	2p25.1	-0.324788	4.07541e-14	5.46219e-13
SCARF2	22q11.21	-0.324777	4.08365e-14	5.4696e-13
H3F3A	1q42.12	0.324772	4.08711e-14	5.47061e-13
KIFAP3	1q24.2	-0.324763	4.09432e-14	5.47663e-13
ENAH	1q42.12	-0.324532	4.27689e-14	5.71705e-13
GLS	2q32.2	-0.32442	4.36841e-14	5.83553e-13
EXTL2	1p21.2	-0.324393	4.39142e-14	5.86239e-13
CCDC185	1q41	0.324383	4.39979e-14	5.86968e-13
EIF4A2	3q27.3	0.324372	4.4083e-14	5.87716e-13
MKRN1	7q34	0.324335	4.43962e-14	5.915e-13
RPH3AL	17p13.3	0.324228	4.52993e-14	6.03135e-13
ZBED2	3q13.13	-0.324197	4.55661e-14	6.06288e-13
HPGD	4q34.1	0.324151	4.5967e-14	6.11218e-13
TRIM16	17p12	0.323981	4.74649e-14	6.30721e-13
KTN1	14q22.3	-0.323956	4.76896e-14	6.33291e-13
LEKR1	3q25.31	0.323916	4.80511e-14	6.37671e-13
SLC6A2	16q12.2	-0.323864	4.85212e-14	6.43488e-13
GPC6	13q31.3-q32.1	-0.323831	4.88227e-14	6.4706e-13
ADGRA2	8p11.23	-0.323724	4.98242e-14	6.59901e-13
IL24	1q32.1	-0.323705	4.99978e-14	6.61766e-13
CAV3	3p25.3	-0.323699	5.00539e-14	6.62076e-13
STAP2	19p13.3	0.323538	5.15945e-14	6.82006e-13
SLC16A1	1p13.2	-0.323478	5.21878e-14	6.89208e-13
WASHC4	12q23.3	-0.323476	5.22075e-14	6.89208e-13
BCAT2	19q13.33	0.32327	5.4265e-14	7.15901e-13
SHANK1	19q13.33	-0.323247	5.45059e-14	7.1861e-13
ACTA1	1q42.13	-0.322984	5.72661e-14	7.54508e-13
MYL2	12q24.11	-0.322974	5.73764e-14	7.55469e-13
NCMAP	1p36.11	0.322897	5.82123e-14	7.65975e-13
ABCA7	19p13.3	0.32287	5.85117e-14	7.69413e-13
NCLN	19p13.3	-0.322837	5.88744e-14	7.73679e-13
MPZL1	1q24.2	-0.322832	5.89314e-14	7.73924e-13
ADAM12	10q26.2	-0.322825	5.90005e-14	7.74328e-13
MYO5A	15q21.2	-0.32274	5.99593e-14	7.86402e-13
SLC25A30	13q14.13	-0.322574	6.18462e-14	8.10622e-13
MYH8	17p13.1	-0.322533	6.23303e-14	8.16438e-13
COBLL1	2q24.3	0.322362	6.43669e-14	8.42568e-13
FLVCR1	1q32.3	0.322336	6.46784e-14	8.46097e-13
SLC22A3	6q25.3	-0.322232	6.59543e-14	8.6223e-13
NT5C2	10q24.32-q24.33	0.322187	6.65073e-14	8.68896e-13
CHST15	10q26.13	-0.322119	6.73602e-14	8.79471e-13
RGS19	20q13.33	-0.322061	6.80982e-14	8.88532e-13
HABP4	9q22.32	-0.322016	6.86744e-14	8.95471e-13
GBP6	1p22.2	0.321966	6.93181e-14	9.03282e-13
TBX15	1p12	-0.32196	6.93957e-14	9.0371e-13
PTPN13	4q21.3	0.321922	6.98917e-14	9.09583e-13
ITGB6	2q24.2	-0.321864	7.06511e-14	9.18874e-13
LDLRAD3	11p13	-0.321813	7.13399e-14	9.27235e-13
TPP1	11p15.4	-0.321793	7.15961e-14	9.29966e-13
RNASEL	1q25.3	0.321763	7.20057e-14	9.34686e-13
MMEL1	1p36.32	0.32172	7.25861e-14	9.41614e-13
SLC38A2	12q13.11	-0.321706	7.27767e-14	9.43481e-13
AP1AR	4q25	0.321631	7.38078e-14	9.56235e-13
TPRN	9q34.3	0.321587	7.44215e-14	9.63567e-13
CCDC3	10p13	-0.321537	7.51094e-14	9.71851e-13
TES	7q31.2	-0.321505	7.55635e-14	9.77101e-13
EFNB2	13q33.3	-0.321388	7.72337e-14	9.98059e-13
ASAH1	8p22	0.321272	7.89292e-14	1.01932e-12
STOX1	10q22.1	0.321199	8.00101e-14	1.03262e-12
RTN2	19q13.32	-0.321185	8.02145e-14	1.03459e-12
DDX60L	4q32.3	-0.321121	8.11768e-14	1.04634e-12
DNAJB5	9p13.3	-0.321063	8.20756e-14	1.05725e-12
UBE2QL1	5p15.31	-0.321019	8.27425e-14	1.06516e-12
TANC2	17q23.2-q23.3	-0.320985	8.32773e-14	1.07136e-12
ATP6V0A4	7q34	0.320952	8.37901e-14	1.07708e-12
FAM162A	3q21.1	0.320949	8.38284e-14	1.07708e-12
KIF26B	1q44	-0.320898	8.46311e-14	1.0867e-12
TIAM1	21q22.11	0.32088	8.49188e-14	1.0897e-12
ALG1	16p13.3	-0.320865	8.51612e-14	1.09212e-12
PRR34	22q13.31	-0.320849	8.54105e-14	1.09462e-12
CDKN1B	12p13.1	0.32084	8.55598e-14	1.09584e-12
CTNND1	11q12.1	0.320821	8.58519e-14	1.09888e-12
SH3YL1	2p25.3	0.320802	8.61562e-14	1.10208e-12
TP53INP2	20q11.22	0.320756	8.69031e-14	1.11093e-12
METTL9	16p12.2	0.320672	8.82713e-14	1.12771e-12
SERTAD2	2p14	0.320657	8.8516e-14	1.13012e-12
OSBPL5	11p15.4	-0.320649	8.86559e-14	1.13119e-12
DUSP14	17q12	-0.320595	8.95508e-14	1.14189e-12
NCOA1	2p23.3	0.320545	9.03843e-14	1.15179e-12
KIAA1147	7q34	0.320526	9.07043e-14	1.15514e-12
ABHD17B	9q21.13	0.320465	9.17462e-14	1.16767e-12
GKAP1	9q21.32	0.320454	9.19396e-14	1.16939e-12
SMOC1	14q24.2	-0.320329	9.4102e-14	1.19592e-12
COPS8	2q37.3	-0.320327	9.41435e-14	1.19592e-12
ABCC6	16p13.11	0.320216	9.60979e-14	1.21998e-12
ALG1L	3q21.2	0.32016	9.71055e-14	1.232e-12
KLF10	8q22.3	-0.320123	9.77759e-14	1.23972e-12
TUBD1	17q23.1	0.320073	9.86954e-14	1.2506e-12
CACNA1G	17q21.33	-0.32006	9.89233e-14	1.2527e-12
ELF5	11p13	0.320042	9.92536e-14	1.25609e-12
LINC01003	7q36.1	0.320026	9.95472e-14	1.25902e-12
CBFA2T2	20q11.21-q11.22	0.320002	9.9997e-14	1.26392e-12
PLCB3	11q13.1	-0.31999	1.00225e-13	1.2655e-12
RNFT2	12q24.22	0.319989	1.00248e-13	1.2655e-12
ARHGAP22	10q11.22-q11.23	-0.319919	1.01557e-13	1.28123e-12
ITPKC	19q13.2	0.319886	1.02179e-13	1.28827e-12
CLGN	4q31.1	0.31987	1.02484e-13	1.29131e-12
MIEN1	17q12	0.319851	1.02842e-13	1.29501e-12
HAP1	17q21.2	0.319795	1.03917e-13	1.30773e-12
MAP4K4	2q11.2	-0.319774	1.04331e-13	1.31213e-12
PLEKHG7	12q22	0.319733	1.05135e-13	1.32141e-12
CDH3	16q22.1	-0.319693	1.05904e-13	1.33025e-12
NKX2-3	10q24.2	0.31939	1.12029e-13	1.40631e-12
ZHX3	20q12	-0.319331	1.13273e-13	1.42105e-12
MDM4	1q32.1	0.319301	1.13894e-13	1.42795e-12
ENDOD1	11q21	-0.319204	1.15974e-13	1.45312e-12
ADAMTS7	15q25.1	-0.318938	1.21819e-13	1.52541e-12
SPTBN2	11q13.2	0.318923	1.22176e-13	1.52813e-12
JAM3	11q25	-0.318922	1.22187e-13	1.52813e-12
SFXN2	10q24.32	0.31889	1.22919e-13	1.53549e-12
CNNM3	2q11.2	0.318889	1.22927e-13	1.53549e-12
UBE2Q2	15q24.2	-0.318828	1.24334e-13	1.5521e-12
METTL7A	12q13.12	0.318746	1.26237e-13	1.57489e-12
DOT1L	19p13.3	0.318685	1.27663e-13	1.59169e-12
MYH4	17p13.1	-0.318682	1.27747e-13	1.59175e-12
FZD9	7q11.23	0.318632	1.28932e-13	1.60553e-12
LINC00628	1q32.1	0.318589	1.29948e-13	1.61718e-12
HRK	12q24.22	0.318525	1.31497e-13	1.63545e-12
PCDHGC3	5q31.3	-0.318424	1.33969e-13	1.66517e-12
SPATS2L	2q33.1	-0.318408	1.34366e-13	1.66907e-12
NRF1	7q32.2	0.318352	1.35772e-13	1.68551e-12
FAM157B	9q34.3	0.318313	1.36763e-13	1.69677e-12
SLC4A3	2q35	-0.318305	1.36966e-13	1.69825e-12
L3MBTL4	18p11.31	0.318297	1.37166e-13	1.69968e-12
IL1RN	2q14.1	0.318286	1.37443e-13	1.70207e-12
ZIC2	13q32.3	0.318266	1.37957e-13	1.70738e-12
PRSS8	16p11.2	0.31817	1.40418e-13	1.73678e-12
TEX15	8p12	0.318107	1.42047e-13	1.75569e-12
PIK3C2B	1q32.1	0.318105	1.4212e-13	1.75569e-12
CACNA1B	9q34.3	0.318093	1.42419e-13	1.7583e-12
EPS8L3	1p13.3	0.318029	1.44107e-13	1.77805e-12
OXR1	8q23.1	0.317992	1.45108e-13	1.78931e-12
FAM122B	Xq26.3	0.317827	1.49592e-13	1.84347e-12
TTC23L	5p13.2	0.31777	1.51179e-13	1.8619e-12
PLSCR2	3q24	0.317691	1.53378e-13	1.88782e-12
EXOC6	10q23.33	0.317676	1.53805e-13	1.89193e-12
AQP4-AS1	18q11.2	0.317508	1.58657e-13	1.95043e-12
NPC1L1	7p13	0.317502	1.5882e-13	1.95124e-12
ATP1B4	Xq24	-0.317372	1.62681e-13	1.99747e-12
CRNN	1q21.3	0.317271	1.65718e-13	2.03352e-12
CYP4Z2P	1p33	0.317161	1.69094e-13	2.07368e-12
NOX4	11q14.3	-0.317123	1.70289e-13	2.08707e-12
MT1E	16q13	-0.317014	1.73727e-13	2.12792e-12
MCAM	11q23.3	-0.316944	1.76006e-13	2.15453e-12
TJP2	9q21.11	0.316852	1.78989e-13	2.18971e-12
MAST1	19p13.13	0.316786	1.81178e-13	2.21506e-12
TUBA4A	2q35	-0.316783	1.8128e-13	2.21506e-12
CASP14	19p13.12	-0.316723	1.83272e-13	2.23805e-12
SZRD1	1p36.13	-0.316688	1.84455e-13	2.25113e-12
LOC202181	5q35.3	0.316676	1.84874e-13	2.25488e-12
PPP1R3E	14q11.2	0.316581	1.88135e-13	2.29327e-12
PLPP5	8p11.23	0.316546	1.89325e-13	2.30638e-12
MYL3	3p21.31	-0.316524	1.90109e-13	2.31454e-12
KANK2	19p13.2	-0.316487	1.9139e-13	2.32873e-12
RASGRP1	15q14	0.316425	1.9358e-13	2.35397e-12
B3GALT4	6p21.32	0.316203	2.01637e-13	2.45046e-12
RAB32	6q24.3	-0.316183	2.02378e-13	2.45798e-12
KIF13A	6p22.3	-0.316081	2.06185e-13	2.50273e-12
CCDC177	14q24.1	0.316026	2.0826e-13	2.52639e-12
LAMB3	1q32.2	-0.316007	2.08995e-13	2.53378e-12
GASK1B	4q32.1	-0.315903	2.13028e-13	2.58112e-12
NAA50	3q13.31	0.315899	2.13182e-13	2.58144e-12
GPRC5D	12p13.1	0.315843	2.15367e-13	2.60577e-12
AADAC	3q25.1	0.315841	2.15449e-13	2.60577e-12
CDK6	7q21.2	-0.315785	2.17685e-13	2.63124e-12
AMIGO1	1p13.3	0.315735	2.19687e-13	2.65385e-12
SNAPC2	19p13.2	-0.315602	2.2509e-13	2.71749e-12
SMARCD2	17q23.3	0.315497	2.29429e-13	2.76822e-12
VWA5B2	3q27.1	0.315478	2.3026e-13	2.77659e-12
ABCA5	17q24.3	0.31542	2.32719e-13	2.80457e-12
IFI6	1p35.3	-0.315273	2.3903e-13	2.87891e-12
KIF3C	2p23.3	-0.315236	2.4067e-13	2.89693e-12
ZFP3	17p13.2	0.315205	2.42007e-13	2.91129e-12
JTB	1q21.3	0.315084	2.47437e-13	2.97484e-12
NOG	17q22	-0.314922	2.54827e-13	3.06186e-12
MYNN	3q26.2	0.314909	2.55433e-13	3.06732e-12
MGAT5B	17q25.2	-0.314902	2.55768e-13	3.06952e-12
HIBCH	2q32.2	0.314856	2.5795e-13	3.09387e-12
ADAMTS2	5q35.3	-0.314847	2.58355e-13	3.09689e-12
GAS6	13q34	-0.314752	2.62855e-13	3.14896e-12
WNT2B	1p13.2	0.314705	2.65156e-13	3.17465e-12
BCO1	16q23.2	0.314665	2.67061e-13	3.19556e-12
BCL2L11	2q13	0.314577	2.71381e-13	3.24533e-12
EXTL3	8p21.1	-0.314553	2.72587e-13	3.25781e-12
TRIM74	7q11.23	0.314541	2.73167e-13	3.26282e-12
ADRA1D	20p13	-0.314493	2.75558e-13	3.28944e-12
ALKAL2	2p25.3	0.314375	2.81539e-13	3.35885e-12
HHAT	1q32.2	0.314206	2.90347e-13	3.46189e-12
IGFALS	16p13.3	0.314183	2.91546e-13	3.47413e-12
ADRA1B	5q33.3	-0.31414	2.93844e-13	3.49945e-12
MGST2	4q31.1	0.314021	3.00311e-13	3.57436e-12
SOGA3	6q22.33	-0.313929	3.05358e-13	3.63229e-12
BID	22q11.21	0.313863	3.09013e-13	3.67359e-12
RBMS2	12q13.3	-0.313832	3.10753e-13	3.69211e-12
PTH1R	3p21.31	-0.313829	3.10935e-13	3.69211e-12
MMS19	10q24.1	-0.31381	3.12002e-13	3.70259e-12
ISOC1	5q23.3	0.313734	3.16332e-13	3.75177e-12
C22ORF31	22q12.1	0.313504	3.29872e-13	3.90987e-12
ARMCX1	Xq22.1	-0.313501	3.30049e-13	3.90987e-12
CYS1	2p25.1	-0.313475	3.31571e-13	3.92559e-12
CTNNBL1	20q11.23	-0.313458	3.3258e-13	3.93523e-12
TUBBP5	9q34.3	0.31336	3.38554e-13	4.00358e-12
TRAPPC1	17p13.1	-0.313356	3.38801e-13	4.00415e-12
PICALM	11q14.2	-0.313338	3.39906e-13	4.01487e-12
PTPRS	19p13.3	0.313224	3.47028e-13	4.0966e-12
FAM98A	2p22.3	-0.313185	3.49501e-13	4.12338e-12
TRIM5	11p15.4	-0.313115	3.53958e-13	4.17352e-12
HSPA14	10p13	0.312992	3.61926e-13	4.26498e-12
MIR100HG	11q24.1	-0.312828	3.72798e-13	4.39054e-12
LIMS3	2q13	-0.312712	3.80746e-13	4.48153e-12
MUC15	11p14.2	0.312678	3.83073e-13	4.50629e-12
DHTKD1	10p14	0.312675	3.83319e-13	4.50656e-12
TFDP2	3q23	0.312619	3.87224e-13	4.54983e-12
ACTBL2	5q11.2	-0.312612	3.87682e-13	4.55255e-12
PSORS1C1	6p21.33	-0.312556	3.91609e-13	4.596e-12
AKAP6	14q12	-0.312552	3.91908e-13	4.59684e-12
NUDT8	11q13.2	0.312526	3.93768e-13	4.61597e-12
FAM153A	5q35.3	0.312446	3.99524e-13	4.68074e-12
GMPPA	2q35	-0.312393	4.0336e-13	4.72294e-12
TMEM236	10p12.33	-0.312357	4.05995e-13	4.74842e-12
CNPY4	7q22.1	-0.312356	4.06006e-13	4.74842e-12
SYTL5	Xp11.4	0.312331	4.07858e-13	4.76731e-12
ZNF554	19p13.3	0.312277	4.11862e-13	4.81133e-12
VIPAS39	14q24.3	-0.312243	4.14435e-13	4.83859e-12
ELMOD1	11q22.3	-0.312202	4.17483e-13	4.87135e-12
GPT2	16q11.2	0.31216	4.20681e-13	4.90584e-12
CDC42EP3	2p22.2	-0.312125	4.23317e-13	4.93374e-12
AATBC	21q22.3	0.312045	4.29465e-13	5.0025e-12
RARA	17q21.2	-0.312013	4.32002e-13	5.02915e-12
PPP2R2A	8p21.2	0.311913	4.39835e-13	5.11739e-12
TSPOAP1	17q22	0.311883	4.42204e-13	5.14199e-12
CRIM1	2p22.2	-0.311821	4.47206e-13	5.19573e-12
PAG1	8q21.13	-0.311819	4.4734e-13	5.19573e-12
JDP2	14q24.3	-0.311799	4.48957e-13	5.21152e-12
PRSS21	16p13.3	0.311735	4.54213e-13	5.2695e-12
SPDYE1	7p13	0.311731	4.54487e-13	5.26965e-12
YWHAB	20q13.12	-0.31163	4.62845e-13	5.36347e-12
ATP10D	4p12	-0.311543	4.7016e-13	5.44512e-12
CBX7	22q13.1	0.311453	4.77884e-13	5.5314e-12
AFAP1L2	10q25.3	-0.311361	4.85854e-13	5.62043e-12
HSPA5	9q33.3	-0.311308	4.90446e-13	5.6693e-12
RIN1	11q13.2	-0.311306	4.9064e-13	5.6693e-12
MSANTD3	9q31.1	-0.311297	4.91455e-13	5.67547e-12
PHF13	1p36.31	0.311264	4.94423e-13	5.70648e-12
SDC2	8q22.1	-0.311198	5.0031e-13	5.77114e-12
SLC35B4	7q33	-0.311178	5.021e-13	5.78848e-12
TTC13	1q42.2	0.311155	5.04206e-13	5.80944e-12
ZNF697	1p12	-0.311145	5.05052e-13	5.81587e-12
SLC7A6	16q22.1	-0.311111	5.08165e-13	5.84838e-12
RIPPLY3	21q22.13	0.311009	5.17574e-13	5.95328e-12
SLFN12	17q12	-0.310894	5.28399e-13	6.07434e-12
ECI1	16p13.3	0.310888	5.28976e-13	6.0775e-12
RANBP9	6p23	0.310881	5.2962e-13	6.08145e-12
ARMC9	2q37.1	-0.310847	5.3285e-13	6.11506e-12
DBP	19q13.33	0.310819	5.35561e-13	6.14268e-12
PPFIBP1	12p11.23-p11.22	-0.310793	5.38016e-13	6.16734e-12
DNASE1L1	Xq28	-0.310748	5.42406e-13	6.21413e-12
QRICH2	17q25.1	0.310649	5.52145e-13	6.32212e-12
HEPACAM2	7q21.2	0.310636	5.53487e-13	6.3339e-12
AKR7A3	1p36.13	0.310582	5.58859e-13	6.38999e-12
TRMT2B	Xq22.1	0.31058	5.59021e-13	6.38999e-12
SLITRK6	13q31.1	-0.310563	5.60773e-13	6.40639e-12
GPR62	3p21.2	0.31048	5.69174e-13	6.49868e-12
PRUNE2	9q21.2	-0.310301	5.87694e-13	6.70635e-12
PTGES2-AS1	9q34.11	0.310288	5.89074e-13	6.7183e-12
PARP12	7q34	-0.310191	5.99365e-13	6.83005e-12
PASK	2q37.3	0.31019	5.99549e-13	6.83005e-12
GOPC	6q22.1	-0.310103	6.08911e-13	6.9328e-12
ACTA2	10q23.31	-0.310088	6.106e-13	6.94485e-12
CBS	21q22.3	0.310087	6.10658e-13	6.94485e-12
CRISPLD2	16q24.1	-0.310069	6.1263e-13	6.96337e-12
ARHGEF10	8p23.3	-0.310027	6.17303e-13	7.01254e-12
DPF3	14q24.2	-0.30998	6.22531e-13	7.06795e-12
ZNF823	19p13.2	0.309954	6.25415e-13	7.09671e-12
PDE6A	5q32	0.309928	6.28327e-13	7.12421e-12
TSPAN5	4q23	-0.309926	6.28544e-13	7.12421e-12
SVOPL	7q34	0.309835	6.38867e-13	7.23321e-12
LOC100132215	2p15	0.309835	6.38877e-13	7.23321e-12
PLXNB1	3p21.31	0.30982	6.40532e-13	7.24788e-12
TMEM159	16p12.3	0.309793	6.43742e-13	7.28012e-12
MTUS1	8p22	0.309778	6.45387e-13	7.29464e-12
GNE	9p13.3	0.309738	6.50095e-13	7.34375e-12
TRAM1	8q13.3	-0.309723	6.51793e-13	7.35881e-12
MESP1	15q26.1	0.309539	6.73612e-13	7.60091e-12
CSTB	21q22.3	0.309518	6.76185e-13	7.62489e-12
SAT1	Xp22.11	0.309515	6.76493e-13	7.62489e-12
ADAMTS4	1q23.3	-0.309451	6.84323e-13	7.70884e-12
MYL9	20q11.23	-0.30936	6.95453e-13	7.82985e-12
ZSWIM4	19p13.13-p13.12	0.309349	6.96862e-13	7.84135e-12
SBK1	16p12.1	0.309298	7.03254e-13	7.90887e-12
STK38	6p21.31	0.309265	7.07397e-13	7.95103e-12
SLC13A2	17q11.2	0.309235	7.11221e-13	7.98957e-12
LENG9	19q13.42	0.309182	7.17932e-13	8.06047e-12
FOXN4	12q24.11	0.309171	7.19373e-13	8.07217e-12
NUPR1	16p11.2	0.309044	7.35856e-13	8.25254e-12
TOM1L1	17q22	0.309005	7.40983e-13	8.30542e-12
FZD4	11q14.2	-0.308993	7.42562e-13	8.31851e-12
MANCR	10p15.1	-0.308968	7.45954e-13	8.35187e-12
LOC100270746	6p22.2	0.308746	7.76016e-13	8.68364e-12
THY1	11q23.3	-0.308677	7.85641e-13	8.78647e-12
LRATD2	8q24.21	0.308629	7.92321e-13	8.85629e-12
GATM	15q21.1	0.308489	8.12289e-13	9.07446e-12
APH1B	15q22.2	-0.308456	8.17067e-13	9.12279e-12
CCDC160	Xq26.2	0.308417	8.22824e-13	9.18198e-12
ASPG	14q32.33	0.308404	8.24778e-13	9.19684e-12
ZDHHC16	10q24.1	-0.308402	8.25065e-13	9.19684e-12
IGFN1	1q32.1	-0.308299	8.40263e-13	9.36108e-12
PADI1	1p36.13	0.308278	8.43408e-13	9.39093e-12
IRGM	5q33.1	-0.308249	8.47782e-13	9.43443e-12
CPEB3	10q23.32	0.308237	8.49562e-13	9.44904e-12
ATP6V0E2	7q36.1	0.30812	8.67471e-13	9.64292e-12
VGLL1	Xq26.3	0.308101	8.70411e-13	9.67028e-12
MYH13	17p13.1	-0.307987	8.88148e-13	9.86191e-12
FMO3	1q24.3	0.307923	8.98436e-13	9.97066e-12
BRMS1	11q13.2	-0.307916	8.9941e-13	9.97599e-12
CCDC86	11q12.2	-0.307866	9.07538e-13	1.00606e-11
TMED10	14q24.3	-0.307827	9.13761e-13	1.01241e-11
LAMC1	1q25.3	-0.307697	9.35113e-13	1.03549e-11
CDA	1p36.12	-0.307689	9.36499e-13	1.03646e-11
IGFBP6	12q13.13	-0.307681	9.37829e-13	1.03736e-11
COX5B	2q11.2	0.307638	9.45071e-13	1.0448e-11
MEIS3	19q13.32	-0.307589	9.53291e-13	1.05331e-11
DNER	2q36.3	-0.307573	9.5589e-13	1.05561e-11
ZDHHC2	8p22	0.307541	9.61378e-13	1.06109e-11
IGDCC4	15q22.31	-0.307354	9.93735e-13	1.0962e-11
C2CD5	12p12.1	0.307307	1.00209e-12	1.10482e-11
MS4A8	11q12.2	0.307257	1.01104e-12	1.11407e-11
SPATA12	3p14.3	0.307226	1.01667e-12	1.11966e-11
NEIL1	15q24.2	0.307062	1.04655e-12	1.15194e-11
RRNAD1	1q23.1	0.307047	1.0494e-12	1.15388e-11
SPAST	2p22.3	0.307047	1.04945e-12	1.15388e-11
FAIM	3q22.3	0.306962	1.06528e-12	1.17065e-11
EPSTI1	13q14.11	-0.306956	1.06639e-12	1.17123e-11
AJUBA	14q11.2	-0.306804	1.09548e-12	1.20252e-11
NCOA7	6q22.31-q22.32	0.306731	1.10962e-12	1.21738e-11
DHRS11	17q12	0.306683	1.11908e-12	1.2271e-11
HOXB1	17q21.32	0.306647	1.12627e-12	1.23431e-11
IDH1	2q34	0.306617	1.13238e-12	1.24034e-11
SLC29A1	6p21.1	-0.306501	1.15568e-12	1.26518e-11
KRT78	12q13.13	0.306473	1.16144e-12	1.27079e-11
MUC2	11p15.5	0.306438	1.16864e-12	1.27798e-11
REM2	14q11.2	0.306386	1.17944e-12	1.28909e-11
TGFB1	19q13.2	-0.306366	1.18353e-12	1.29286e-11
GATB	4q31.3	-0.306305	1.19652e-12	1.30634e-11
GDPD5	11q13.4-q13.5	-0.306243	1.20954e-12	1.31984e-11
PRPSAP1	17q25.1	0.306193	1.22026e-12	1.33082e-11
SMYD1	2p11.2	-0.306151	1.22948e-12	1.34016e-11
INTS3	1q21.3	0.306131	1.23375e-12	1.34409e-11
SMAD3	15q22.33	0.306021	1.25796e-12	1.36971e-11
C8G	9q34.3	0.306017	1.2588e-12	1.3699e-11
DLEC1	3p22.2	0.305997	1.26331e-12	1.37406e-11
SLC44A2	19p13.2	0.305868	1.29244e-12	1.40499e-11
B3GNT7	2q37.1|2q37.1	0.305732	1.32368e-12	1.43818e-11
MYF6	12q21.31	-0.305699	1.33134e-12	1.44572e-11
ADCY7	16q12.1	-0.305692	1.33312e-12	1.44687e-11
LSP1P4	2p11.2	-0.305657	1.34125e-12	1.45491e-11
NSF	17q21.31	0.305652	1.34239e-12	1.45537e-11
PIGA	Xp22.2	0.305619	1.35018e-12	1.46303e-11
SHFL	19p13.2	-0.305598	1.35535e-12	1.46785e-11
HPN-AS1	19q13.11-q13.12	0.305503	1.37822e-12	1.49182e-11
KRTAP5-8	11q13.4	0.305456	1.38954e-12	1.50326e-11
SLC7A8	14q11.2	-0.305384	1.40735e-12	1.52172e-11
ZBTB7B	1q21.3	0.305368	1.41117e-12	1.52503e-11
GPT	8q24.3	0.305357	1.41396e-12	1.52722e-11
SOAT1	1q25.2	-0.305335	1.41938e-12	1.53227e-11
BAK1	6p21.31	-0.305298	1.42874e-12	1.54154e-11
ZNF518A	10q24.1	0.305246	1.44175e-12	1.55475e-11
HSPH1	13q12.3	-0.305188	1.45653e-12	1.56985e-11
ISYNA1	19p13.11	0.305159	1.46408e-12	1.57715e-11
PLPP4	10q26.12	-0.305087	1.48285e-12	1.59599e-11
CSPG5	3p21.31	0.305085	1.48316e-12	1.59599e-11
XK	Xp21.1	0.305063	1.4889e-12	1.60132e-11
TM6SF2	19p13.11	-0.30501	1.503e-12	1.61562e-11
TRIM32	9q33.1	-0.304991	1.50798e-12	1.62012e-11
ACTR10	14q23.1	-0.304942	1.52103e-12	1.63326e-11
PRSS53	16p11.2	-0.304838	1.54899e-12	1.66241e-11
B3GALT5	21q22.2	0.304761	1.5701e-12	1.68417e-11
MIA2	14q21.1	0.30475	1.57306e-12	1.68576e-11
HS3ST1	4p15.33	0.30475	1.57326e-12	1.68576e-11
ZFP14	19q13.12	0.304639	1.60419e-12	1.71799e-11
INTS10	8p21.3	0.304607	1.61323e-12	1.72607e-11
C17ORF53	17q21.31	0.304606	1.61343e-12	1.72607e-11
FGL1	8p22	-0.304586	1.61892e-12	1.73101e-11
CC2D1A	19p13.12	0.304572	1.62312e-12	1.73459e-11
COTL1	16q24.1	-0.30453	1.63495e-12	1.74631e-11
MYL1	2q34	-0.304433	1.6632e-12	1.77555e-11
PMP22	17p12	-0.304419	1.66728e-12	1.77896e-11
CATSPER3	5q31.1	0.304308	1.69981e-12	1.81271e-11
WAC	10p12.1|10p12.1-p11.2	0.304208	1.72991e-12	1.84384e-11
UPK3B	7q11.2	0.304197	1.73337e-12	1.84655e-11
EPS8L1	19q13.42	0.304182	1.73789e-12	1.85039e-11
SEPTIN7	7p14.2	-0.304164	1.74319e-12	1.85506e-11
C3ORF18	3p21.31	-0.304124	1.75558e-12	1.86726e-11
FGFBP3	10q23.32	0.30412	1.75668e-12	1.86744e-11
TNFRSF11A	18q21.33	0.303916	1.82069e-12	1.93447e-11
C1R	12p13.31	-0.303889	1.82925e-12	1.94254e-11
CTSZ	20q13.32	-0.303827	1.84937e-12	1.96288e-11
NTAN1	16p13.11	-0.303823	1.85042e-12	1.96296e-11
STK40	1p34.3	0.30379	1.86128e-12	1.97345e-11
SCEL	13q22.3	0.303756	1.87244e-12	1.98423e-11
CASTOR3	7q22.1	0.303694	1.89282e-12	2.00478e-11
PVR	19q13.31	-0.303582	1.93009e-12	2.04318e-11
APOO	Xp22.11	0.303569	1.93454e-12	2.04682e-11
MYBPH	1q32.1	-0.303498	1.95879e-12	2.0714e-11
ACTR1B	2q11.2	0.303455	1.97346e-12	2.08581e-11
CLIC6	21q22.12	0.303367	2.00415e-12	2.11714e-11
HSD17B7P2	10p11.1	0.303349	2.01015e-12	2.12237e-11
RUNDC1	17q21.31	0.30333	2.01697e-12	2.12847e-11
MYCT1	6q25.2	-0.30328	2.03461e-12	2.14549e-11
SCART1	10q26.3	0.303278	2.03523e-12	2.14549e-11
RFX1	19p13.12	0.303259	2.04213e-12	2.15164e-11
PHF10	6q27	0.303236	2.0503e-12	2.15913e-11
RABL2A	2q14.1	0.303201	2.06282e-12	2.17117e-11
SLC18B1	6q23.2	0.303195	2.06519e-12	2.17254e-11
GK3P	4q32.3	0.303082	2.10606e-12	2.21438e-11
VILL	3p22.2	0.302975	2.14572e-12	2.25491e-11
KREMEN1	22q12.1	0.302972	2.14697e-12	2.25505e-11
TEDDM1	1q25.3	0.302819	2.20492e-12	2.31471e-11
CCDC146	7q11.23	0.302816	2.20625e-12	2.3149e-11
PHOSPHO2	2q31.1	0.302803	2.21095e-12	2.31862e-11
KDELR2	7p22.1	-0.302793	2.21511e-12	2.32179e-11
ZNF48	16p11.2	0.302779	2.22052e-12	2.32625e-11
HILS1	17q21.33	-0.302773	2.2228e-12	2.32743e-11
ATPAF1	1p33	0.302737	2.23664e-12	2.3407e-11
MYH1	17p13.1	-0.30271	2.24735e-12	2.3507e-11
DUBR	3q13.12	-0.302656	2.26834e-12	2.37142e-11
PCDH12	5q31.3	-0.302542	2.31379e-12	2.41769e-11
PYGO2	1q21.3	0.302519	2.32332e-12	2.42639e-11
BFAR	16p13.12	-0.302492	2.33429e-12	2.43617e-11
JMY	5q14.1	0.30249	2.33509e-12	2.43617e-11
SGCA	17q21.33	-0.302478	2.33981e-12	2.43982e-11
CLDN1	3q28	0.302269	2.42642e-12	2.52883e-11
GLG1	16q23.1	-0.302182	2.46345e-12	2.56611e-11
GCH1	14q22.2	0.302179	2.46477e-12	2.56616e-11
GAN	16q23.2	0.30212	2.48997e-12	2.59106e-11
ADTRP	6p24.1	-0.302087	2.50459e-12	2.60493e-11
PARP1	1q42.12	0.302052	2.51947e-12	2.61905e-11
C20ORF204	20q13.33	0.302044	2.52319e-12	2.62107e-11
NDST1	5q33.1	-0.302042	2.52401e-12	2.62107e-11
ZNRF1	16q23.1	0.30198	2.5515e-12	2.64826e-11
COG7	16p12.2	0.301937	2.57056e-12	2.66668e-11
NUAK2	1q32.1	0.301802	2.63144e-12	2.72843e-11
CAMSAP1	9q34.3	0.301754	2.65359e-12	2.74998e-11
SPIDR	8q11.21	0.301709	2.67438e-12	2.77011e-11
SPINK8	3p21.31	0.301703	2.6772e-12	2.77161e-11
NEFL	8p21.2	-0.301695	2.68052e-12	2.77362e-11
ATG9B	7q36.1	0.301689	2.68332e-12	2.7751e-11
CHSY3	5q23.3	-0.301601	2.72456e-12	2.8163e-11
HSPA8	11q24.1	-0.301555	2.74651e-12	2.83755e-11
DLC1	8p22	-0.301512	2.76713e-12	2.85739e-11
POGK	1q24.1	0.301486	2.77954e-12	2.86874e-11
CEP164	11q23.3	-0.301424	2.80962e-12	2.8983e-11
NDUFB4	3q13.33	0.301365	2.83847e-12	2.92656e-11
ERG	21q22.2	-0.301351	2.84564e-12	2.93246e-11
PRDM8	4q21.21	-0.301281	2.88023e-12	2.9666e-11
PKIG	20q13.12	-0.301272	2.88488e-12	2.96987e-11
EPHB2	1p36.12	-0.301243	2.89924e-12	2.98314e-11
SLC38A7	16q21	-0.301096	2.97371e-12	3.0582e-11
TSPAN1	1p34.1	0.301001	3.02298e-12	3.10728e-11
ARID4B	1q42.3	0.300969	3.0397e-12	3.12288e-11
EFNB1	Xq13.1	-0.300955	3.04738e-12	3.12918e-11
AHDC1	1p36.11-p35.3	0.300945	3.05233e-12	3.13268e-11
RCOR3	1q32.2-q32.3	0.300876	3.08942e-12	3.16913e-11
PLEKHS1	10q25.3	0.300845	3.10587e-12	3.18438e-11
CYTOR	2p11.2	-0.300684	3.1934e-12	3.27247e-11
RMI2	16p13.13	0.30062	3.22923e-12	3.3075e-11
ARL2	11q13.1	-0.300611	3.23413e-12	3.31007e-11
NRG1	8p12	-0.300609	3.23502e-12	3.31007e-11
MAP3K5	6q23.3	0.300549	3.26896e-12	3.34312e-11
SCRN1	7p14.3	-0.30054	3.27413e-12	3.3467e-11
EGOT	3p26.1	0.30052	3.28525e-12	3.35637e-11
ASH1L-AS1	1q22	0.300459	3.31978e-12	3.38994e-11
PRICKLE2	3p14.1	-0.300419	3.34277e-12	3.41169e-11
MYLK2	20q11.21	-0.30037	3.37158e-12	3.43935e-11
CCIN	9p13.3	-0.300321	3.39979e-12	3.46638e-11
PTGS1	9q33.2	-0.300305	3.4092e-12	3.47422e-11
SP9	2q31.1	0.300282	3.42291e-12	3.48644e-11
CELP	9q34.13	0.300248	3.44331e-12	3.50544e-11
RMC1	18q11.2	0.300229	3.4544e-12	3.51496e-11
SREBF2	22q13.2	0.30018	3.48357e-12	3.54285e-11
SMARCC2	12q13.2	0.300163	3.49411e-12	3.55178e-11
IGSF21	1p36.13	-0.300147	3.50339e-12	3.55943e-11
MAP7D2	Xp22.12	0.300075	3.54731e-12	3.60224e-11
PYGL	14q22.1	-0.299977	3.60758e-12	3.66161e-11
C11ORF52	11q23.1	0.299973	3.61009e-12	3.66231e-11
RNF103	2p11.2	0.299961	3.61776e-12	3.66825e-11
UROD	1p34.1	-0.299855	3.68417e-12	3.73371e-11
FBXO25	8p23.3	0.299775	3.7353e-12	3.78363e-11
BDNF-AS	11p14.1	0.299671	3.80285e-12	3.85012e-11
ARRDC5	19p13.3	0.299662	3.80865e-12	3.85407e-11
BRD1	22q13.33	0.299581	3.86246e-12	3.90656e-11
FHOD3	18q12.2	-0.2995	3.91683e-12	3.95957e-11
[truncated: 18,200 more rows]

## Sheet: TCGA Cervical SCC
Statistical test: Spearman Rank Correlation
Genes correlated with ELF3	Cytoband	Spearman r Correlation test	p-Value	q-Value
MUC20	3q29	0.686481	2.65717e-42	5.32976e-38		Spearman cutoff	0.4
SCNN1A	12p13.31	0.638392	4.67039e-35	4.68394e-31		Gene list count (+ELF3)	175
TJP3	19p13.3	0.626943	1.61766e-33	1.08157e-29
ADGRF1	6p12.3|6	0.598989	5.14172e-30	2.57831e-26
CEACAM5	19q13.2	0.593857	2.0764e-29	8.3297e-26
CLDN4	7q11.23	0.592865	2.71126e-29	9.06374e-26
PRR15L	17q21.32	0.579841	8.29128e-28	2.37581e-24
FUT3	19p13.3	0.577601	1.47058e-27	3.68712e-24
ERN2	16p12.2	0.575548	2.47669e-27	5.51971e-24
GOLPH3L	1q21.3	0.573042	4.6563e-27	9.33961e-24
ILDR1	3q13.33	0.568125	1.58205e-26	2.88479e-23
BCL2L15	1p13.2	0.566248	2.50996e-26	4.19539e-23
HDHD3	9q32	0.563309	5.14057e-26	7.9315e-23
MBOAT1	6p22.3	0.560126	1.10842e-25	1.58805e-22
PTPRH	19q13.42	0.557452	2.10014e-25	2.8083e-22
TMC5	16p12.3	0.553883	4.88367e-25	6.12228e-22
BCAS1	20q13.2	0.551582	8.37115e-25	9.87697e-22
CEACAM6	19q13.2	0.548445	1.73366e-24	1.93187e-21
TRIM31	6p22.1	0.546508	2.70678e-24	2.85751e-21
CLDN7	17p13.1	0.546074	2.98974e-24	2.99841e-21
VILL	3p22.2	0.542271	7.10363e-24	6.78498e-21
FUT6	19p13.3	0.539773	1.24669e-23	1.13664e-20
MACC1	7p21.1	0.533352	5.18083e-23	4.51813e-20
ERBB3	12q13.2	0.529466	1.20905e-22	1.01046e-19
SAMD12	8q24.11-q24.12	0.524749	3.33325e-22	2.67433e-19
C1ORF210	1p34.2	0.523447	4.39762e-22	3.3926e-19
FAM83E	19q13.33	0.520276	8.59384e-22	6.38427e-19
TMPRSS2	21q22.3	0.512329	4.46831e-21	3.2009e-18
SLC44A4	6p21.33	0.509059	8.6974e-21	5.86647e-18
FUT2	19q13.33	0.509015	8.77426e-21	5.86647e-18
PLEKHG7	12q22	0.508815	9.13767e-21	5.91236e-18
CXCL17	19q13.2	0.507928	1.09318e-20	6.78904e-18
C12ORF74	12q22	0.507821	1.11695e-20	6.78904e-18
MUC4	3q29	0.507109	1.28926e-20	7.60586e-18
CCDC60	12q24.23	0.505334	1.84083e-20	1.05495e-17
MFSD4A	1q32.1	0.503934	2.43483e-20	1.35661e-17
SPACA4	19q13.33	0.503764	2.51847e-20	1.36528e-17
ST6GALNAC1	17q25.1	0.503435	2.68857e-20	1.41914e-17
EPB41L1	20q11.23	0.502319	3.35563e-20	1.72583e-17
BICDL2	16p13.3	0.501949	3.61084e-20	1.81066e-17
RAB25	1q22	0.501653	3.82843e-20	1.87294e-17
PLEKHS1	10q25.3	0.501402	4.02307e-20	1.92131e-17
CGN	1q21.3	0.498658	6.90066e-20	3.21892e-17
FRK	6q22.1	0.4983	7.40095e-20	3.37383e-17
GNA12	7p22.3-p22.2	-0.497056	9.43389e-20	4.205e-17
PLS1	3q23	0.494319	1.60368e-19	6.99273e-17
PDE4C	19p13.11	0.491071	2.99151e-19	1.27668e-16
SPATA6L	9p24.2-p24.1	0.489188	4.2813e-19	1.78905e-16
TMPRSS4	11q23.3	0.4877	5.674e-19	2.32264e-16
TMEM125	1p34.2	0.482522	1.49634e-18	6.00273e-16
BSPRY	9q32	0.481067	1.95925e-18	7.70561e-16
CEACAM7	19q13.2	0.480784	2.06434e-18	7.9628e-16
STK38	6p21.31	0.480178	2.30839e-18	8.73615e-16
RAB11FIP1	8p11.23	0.476833	4.26083e-18	1.58266e-15
FSCN1	7p22.1	-0.473112	8.36116e-18	3.04924e-15
LLGL2	17q25.1	0.472998	8.53312e-18	3.05638e-15
AGR2	7p21.1	0.472423	9.46244e-18	3.32978e-15
LCN2	9q34.11	0.468516	1.90063e-17	6.57291e-15
C4ORF19	4p14	0.467756	2.17472e-17	7.3933e-15
SH3BGRL2	6q14.1	0.465816	3.06142e-17	1.02343e-14
VTCN1	1p13.1-p12	0.462482	5.48371e-17	1.80315e-14
LZTS3	20p13	0.459472	9.23151e-17	2.98654e-14
CAPN5	11q13.5	0.459072	9.88921e-17	3.14854e-14
LNX1	4q12	0.458249	1.13915e-16	3.57017e-14
ABHD11-AS1	7q11.23	0.458113	1.16593e-16	3.59787e-14
LIPH	3q27.2	0.457827	1.22457e-16	3.72158e-14
KRT19	17q21.2	0.457139	1.37746e-16	4.12376e-14
MFSD4A-AS1	1q32.1	0.454232	2.25822e-16	6.6611e-14
SLC35A3	1p21.2	0.454069	2.3214e-16	6.74819e-14
ANXA11	10q22.3	0.453535	2.54079e-16	7.16188e-14
TCEA3	1p36.12	0.453508	2.55236e-16	7.16188e-14
RBM47	4p14	0.453465	2.57082e-16	7.16188e-14
BMP3	4q21.21	0.450915	3.94684e-16	1.08446e-13
PLEKHA6	1q32.1	0.447816	6.6139e-16	1.79272e-13
GGT6	17p13.2	0.447687	6.75669e-16	1.80701e-13
MUC1	1q22	0.446357	8.41769e-16	2.22161e-13
STYK1	12p13.2	0.446027	8.8891e-16	2.31555e-13
AKR1A1	1p34.1	0.443871	1.26641e-15	3.25661e-13
GDF15	19p13.11	0.443501	1.34538e-15	3.41589e-13
FBXO34	14q22.3	0.443413	1.36477e-15	3.42181e-13
GNE	9p13.3	0.44228	1.64182e-15	4.02346e-13
GPRC5C	17q25.1	0.442268	1.64485e-15	4.02346e-13
KRT40	17q21.2	0.440711	2.11804e-15	5.1185e-13
FA2H	16q23.1	0.44061	2.15294e-15	5.1409e-13
GPD1L	3p22.3	0.440476	2.2e-15	5.19148e-13
SMIM5	17q25.1	0.440316	2.2577e-15	5.2657e-13
FOXA1	14q21.1	0.43898	2.80073e-15	6.45712e-13
GALNT12	9q22.33	0.438342	3.1032e-15	7.07319e-13
CYP4F12	19p13.12	0.438085	3.23421e-15	7.25889e-13
SLC51A	3q29	0.438017	3.26962e-15	7.25889e-13
FBN2	5q23.3	-0.437972	3.29324e-15	7.25889e-13
METTL7A	12q13.12	0.437346	3.64117e-15	7.93854e-13
GPR37L1	1q32.1	0.437245	3.70018e-15	7.98046e-13
DNAJB5	9p13.3	-0.436604	4.09955e-15	8.74774e-13
INAVA	1q32.1	0.435019	5.27732e-15	1.11424e-12
TC2N	14q32.12	0.434801	5.46324e-15	1.14148e-12
SLC37A1	21q22.3	0.433722	6.48273e-15	1.34052e-12
PRSS8	16p11.2	0.433406	6.81482e-15	1.39481e-12
SLC44A3	1p21.3	0.432188	8.25784e-15	1.67309e-12
MYH14	19q13.33	0.431721	8.88732e-15	1.78262e-12
RBPMS	8p12	0.431394	9.35615e-15	1.85808e-12
RNF183	9q32	0.431048	9.87726e-15	1.94233e-12
PRKCD	3p21.1	0.430656	1.05038e-14	2.04147e-12
GCNT3	15q22.2	0.430607	1.05849e-14	2.04147e-12
SLC18B1	6q23.2	0.429868	1.18816e-14	2.26972e-12
BCO1	16q23.2	0.429793	1.20223e-14	2.27493e-12
EPS8L1	19q13.42	0.429483	1.26178e-14	2.35231e-12
WFDC2	20q13.12	0.429459	1.26658e-14	2.35231e-12
SIRPA	20p13	-0.428095	1.566e-14	2.88173e-12
ETV6	12p13.2	0.427836	1.63025e-14	2.9727e-12
MAP7D3	Xq26.3	-0.427516	1.71325e-14	3.09589e-12
GABRP	5q35.1	0.426902	1.88424e-14	3.37447e-12
SH2D4A	8p21.3	0.42656	1.9866e-14	3.5263e-12
TMC4	19q13.42	0.424264	2.82847e-14	4.97662e-12
BCL2L14	12p13.2	0.42412	2.89187e-14	5.04393e-12
ATP10B	5q34	0.424033	2.93049e-14	5.06723e-12
SYNE3	14q32.13	-0.42373	3.07003e-14	5.26314e-12
PIGR	1q32.1	0.422894	3.4883e-14	5.91182e-12
LGALS3	14q22.3	0.422858	3.50736e-14	5.91182e-12
CLDN3	7q11.23	0.422537	3.68386e-14	6.15757e-12
ARHGAP22	10q11.22-q11.23	-0.422006	3.99411e-14	6.5788e-12
MUC16	19p13.2	0.421994	4.00146e-14	6.5788e-12
NEU4	2q37.3	0.421373	4.3977e-14	7.17148e-12
GALNT4	12q21.33	0.420837	4.77047e-14	7.71662e-12
MUC13	3q21.2	0.420341	5.14266e-14	8.25212e-12
MSN	Xq12	-0.420097	5.33595e-14	8.49433e-12
COLCA2	11q23.1	0.41995	5.45539e-14	8.61608e-12
SH2D5	1p36.12	-0.419896	5.50078e-14	8.6199e-12
FAM3B	21q22.3	0.419159	6.14755e-14	9.55872e-12
TGFB1	19q13.2	-0.41827	7.02774e-14	1.08433e-11
FAM3D	3p14.2	0.417744	7.60556e-14	1.16452e-11
CHSY1	15q26.3	-0.417497	7.89314e-14	1.1994e-11
PGBD3	10q11.23	-0.417443	7.95717e-14	1.20004e-11
STS	Xp22.31	0.416392	9.3135e-14	1.39411e-11
EPS8L3	1p13.3	0.415684	1.03511e-13	1.53794e-11
BCL10	1p22.3	0.415616	1.04555e-13	1.54203e-11
DKK3	11p15.3	-0.415085	1.13164e-13	1.65683e-11
PRSS22	16p13.3	0.412569	1.64282e-13	2.3878e-11
NR3C2	4q31.23	0.412088	1.76351e-13	2.54478e-11
POF1B	Xq21.1	0.410912	2.09622e-13	2.98726e-11
FMO5	1q21.1	0.4109	2.09993e-13	2.98726e-11
GEMIN8P4	1p22.2	0.410611	2.19069e-13	3.09442e-11
ERBB2	17q12	0.410551	2.21025e-13	3.10023e-11
TSPAN1	1p34.1	0.410371	2.2692e-13	3.16081e-11
ATP8B1	18q21.31	0.409279	2.66174e-13	3.68202e-11
ADH1C	4q23	0.408974	2.78292e-13	3.82328e-11
CAMSAP3	19p13.2	0.408649	2.91771e-13	3.98118e-11
OSBPL6	2q31.2	-0.408255	3.0899e-13	4.18765e-11
IFT172	2p23.3	0.408017	3.19877e-13	4.3061e-11
HNF4G	8q21.13	0.407852	3.27658e-13	4.38145e-11
FRAT1	10q24.1	0.406771	3.83239e-13	5.07958e-11
TMCO4	1p36.13	0.40674	3.84932e-13	5.07958e-11
KIAA1522	1p35.1	0.406584	3.9372e-13	5.16159e-11
AMN	14q32.32	0.406213	4.15443e-13	5.41101e-11
BASP1	5p15.1	-0.405989	4.29073e-13	5.55248e-11
MAGIX	Xp11.23	0.405389	4.6787e-13	6.01538e-11
CHST6	16q23.1	0.405305	4.73519e-13	6.01538e-11
RASAL1	12q24.13	0.4053	4.73841e-13	6.01538e-11
CHST11	12q23.3	-0.40474	5.13647e-13	6.47971e-11
IL10RB	21q22.11	0.404113	5.62013e-13	7.04554e-11
COLCA1	11q23.1	0.403954	5.74933e-13	7.16273e-11
GRAMD1C	3q13.31	0.403849	5.83691e-13	7.22696e-11
FLNA	Xq28	-0.403765	5.90742e-13	7.26939e-11
ITGA5	12q13.13	-0.40361	6.03992e-13	7.38712e-11
PCNX1	14q24.2	-0.40347	6.16215e-13	7.49093e-11
EAF2	3q13.33	0.403063	6.53177e-13	7.89242e-11
B3GNT3	19p13.11	0.402718	6.86164e-13	8.24136e-11
MAGI3	1p13.2	0.402347	7.23499e-13	8.63806e-11
MYO5B	18q21.1	0.401739	7.88833e-13	9.36237e-11
LDLRAD3	11p13	-0.401485	8.17904e-13	9.59877e-11
CCDC28A	6q24.1	0.401481	8.18322e-13	9.59877e-11
CAPN8	1q41	0.401291	8.40715e-13	9.80411e-11
CAVIN1	17q21.2	-0.400901	8.88595e-13	1.03026e-10
EFHC2	Xp11.3	0.40018	9.84162e-13	1.1345e-10
TOB1	17q21.33	0.399622	1.06502e-12	1.2207e-10
DLG3	Xq13.1	0.399004	1.1621e-12	1.3244e-10
CRB3	19p13.3	0.398853	1.18708e-12	1.34522e-10
SELENBP1	1q21.3	0.397847	1.3675e-12	1.54097e-10
PTPN18	2q21.1	0.397571	1.42156e-12	1.59295e-10
CMPK1	1p33	0.397033	1.53288e-12	1.70036e-10
MMEL1	1p36.32	0.397026	1.53438e-12	1.70036e-10
KTN1-AS1	14q22.3	-0.39609	1.749e-12	1.92518e-10
DEGS2	14q32.2	0.396059	1.75645e-12	1.92518e-10
MSANTD3	9q31.1	-0.395556	1.88414e-12	2.05391e-10
COL5A1	9q34.3	-0.395513	1.89564e-12	2.05528e-10
SGTB	5q12.3	-0.395308	1.9504e-12	2.09236e-10
BNIP5	6p21.31	0.395307	1.9507e-12	2.09236e-10
CRACR2B	11p15.5	0.395197	1.98083e-12	2.11338e-10
TMEM53	1p34.1	0.395027	2.02811e-12	2.15238e-10
CEACAM1	19q13.2	0.394623	2.14527e-12	2.26473e-10
ASS1	9q34.11	0.394523	2.17524e-12	2.27854e-10
PER2	2q37.3	0.394504	2.18108e-12	2.27854e-10
NSUN7	4p14	0.394251	2.25893e-12	2.34765e-10
PLCE1	10q23.33	0.394045	2.32444e-12	2.40328e-10
LRG1	19p13.3	0.393653	2.45424e-12	2.52447e-10
AGR3	7p21.1	0.393258	2.59218e-12	2.65275e-10
GSDMB	17q21.1	0.393136	2.63615e-12	2.68406e-10
RSPH1	21q22.3	0.392938	2.70941e-12	2.74472e-10
SLC15A2	3q13.33	0.392713	2.79471e-12	2.81032e-10
SLC38A2	12q13.11	-0.392694	2.80219e-12	2.81032e-10
DNAJB13	11q13.4	0.392422	2.90936e-12	2.90329e-10
STXBP3	1p13.3	0.392353	2.93715e-12	2.9165e-10
JUND	19p13.11	0.392239	2.98365e-12	2.94809e-10
ZNF648	1q25.3	0.392055	3.06043e-12	3.00912e-10
GPRC5A	12p13.1	0.391892	3.12995e-12	3.06246e-10
NSF	17q21.31	0.390872	3.60062e-12	3.50588e-10
ARSI	5q32	-0.390652	3.7108e-12	3.59571e-10
BIK	22q13.2	0.390509	3.78415e-12	3.64916e-10
MLPH	2q37.3	0.390452	3.81389e-12	3.66024e-10
FST	5q11.2	-0.390357	3.86394e-12	3.69062e-10
RNF216P1	7p22.1	-0.390147	3.97677e-12	3.78039e-10
MISP3	19p13.12	0.389841	4.14687e-12	3.91064e-10
AKR7A3	1p36.13	0.38983	4.15279e-12	3.91064e-10
PARD6B	20q13.13	0.389395	4.40681e-12	4.11814e-10
COL6A2	21q22.3	-0.389383	4.4142e-12	4.11814e-10
SCP2	1p32.3	0.389341	4.43959e-12	4.12266e-10
LRRC8B	1p22.2	0.389101	4.58757e-12	4.24043e-10
TRIM2	4q31.3	0.389041	4.62478e-12	4.25522e-10
COL9A2	1p34.2	0.388569	4.93188e-12	4.51707e-10
NDST1	5q33.1	-0.388265	5.14036e-12	4.68661e-10
MYO1A	12q13.3	0.388105	5.25357e-12	4.76815e-10
CCDC6	10q21.2	0.387966	5.35399e-12	4.8374e-10
PIP4P2	8q21.3	-0.387841	5.4454e-12	4.89793e-10
FAM221A	7p15.3	0.38772	5.5355e-12	4.95674e-10
CYP3A5	7q22.1	0.387311	5.85118e-12	5.21613e-10
PLSCR3	17p13.1	-0.387196	5.94344e-12	5.27223e-10
GALNT7	4q34.1	0.387167	5.96668e-12	5.27223e-10
GPR161	1q24.2	-0.386786	6.28197e-12	5.51731e-10
CLINT1	5q33.3	0.386766	6.29905e-12	5.51731e-10
TTC9	14q24.2	0.386429	6.59284e-12	5.74953e-10
NGF	1p13.2	-0.385964	7.02038e-12	6.09588e-10
FAM126A	7p15.3	-0.385842	7.13625e-12	6.16978e-10
TFCP2L1	2q14.2	0.385747	7.22835e-12	6.22259e-10
ARFGEF3	6q23.3-q24.1	0.385642	7.3315e-12	6.28441e-10
VSIG2	11q24.2	0.385389	7.58581e-12	6.47473e-10
COL6A1	21q22.3	-0.385275	7.70314e-12	6.54702e-10
C11ORF52	11q23.1	0.385154	7.82997e-12	6.62674e-10
EML4	2p21	0.385085	7.90238e-12	6.65572e-10
PSCA	8q24.3	0.385059	7.93059e-12	6.65572e-10
PANX1	11q21	-0.38462	8.4125e-12	7.03075e-10
CALML4	15q23	0.384547	8.49478e-12	7.07006e-10
NIN	14q22.1	-0.384334	8.74193e-12	7.24569e-10
ZSWIM4	19p13.13-p13.12	0.383827	9.35694e-12	7.67939e-10
ST6GAL1	3q27.3	0.383823	9.36138e-12	7.67939e-10
CAV1	7q31.2	-0.383808	9.38005e-12	7.67939e-10
LINC01559	12p13.1	0.383557	9.70032e-12	7.90931e-10
FRAT2	10q24.1	0.383332	9.99666e-12	8.11794e-10
MYB	6q23.3	0.383181	1.02006e-11	8.25014e-10
RIPK3	14q12	0.383033	1.04051e-11	8.38173e-10
B4GALNT1	12q13.3	-0.382982	1.04759e-11	8.405e-10
LGALS1	22q13.1	-0.382935	1.05418e-11	8.42421e-10
LDHD	16q23.1	0.382212	1.16081e-11	9.23953e-10
TMEM37	2q14.2	0.382169	1.16755e-11	9.25642e-10
MAP4K4	2q11.2	-0.381902	1.20988e-11	9.55424e-10
GPR160	3q26.2	0.381817	1.22356e-11	9.6244e-10
PLEKHG6	12p13.31	0.381404	1.29261e-11	1.01278e-09
LAMA1	18p11.31	-0.380649	1.42888e-11	1.1152e-09
RAB40B	17q25.3	0.380292	1.49802e-11	1.16462e-09
TBC1D8B	Xq22.3	0.380054	1.54593e-11	1.19723e-09
ZDHHC13	11p15.1	0.379781	1.60261e-11	1.23636e-09
MB	22q12.3	0.379614	1.63849e-11	1.25919e-09
ATP1B1	1q24.2	0.379139	1.74446e-11	1.33551e-09
AMOT	Xq23	0.378677	1.85387e-11	1.41388e-09
NT5C2	10q24.32-q24.33	0.378464	1.90649e-11	1.4485e-09
CALD1	7q33	-0.378363	1.93205e-11	1.46238e-09
CLDN23	8p23.1	0.378116	1.99579e-11	1.50494e-09
MECOM	3q26.2	0.378022	2.02039e-11	1.51779e-09
TCAIM	3p21.31	0.377388	2.19585e-11	1.64345e-09
GAL3ST2	2q37.3	0.37729	2.22417e-11	1.65845e-09
DYSF	2p13.2	-0.377203	2.24961e-11	1.66906e-09
TSPAN15	10q22.1	0.377185	2.25504e-11	1.66906e-09
ASAP1	8q24.21-q24.22	-0.377005	2.30871e-11	1.7025e-09
TTC39A	1p32.3	0.376808	2.36895e-11	1.74053e-09
C15ORF48	15q21.1	0.376723	2.39528e-11	1.75345e-09
SEC1P	19q13.33	0.376622	2.42734e-11	1.77046e-09
NET1	10p15.1	0.376565	2.44532e-11	1.77711e-09
BPNT1	1q41	0.37612	2.59163e-11	1.87664e-09
FOXJ1	17q25.1	0.375946	2.65106e-11	1.91277e-09
KLF5	13q22.1	0.375889	2.67087e-11	1.92015e-09
ANXA4	2p13.3	0.375481	2.81658e-11	2.01768e-09
CLIC4	1p36.11	-0.374903	3.03656e-11	2.16706e-09
EVC	4p16.2	-0.374877	3.04672e-11	2.16706e-09
CYP2C18	10q23.33	0.374599	3.15889e-11	2.23891e-09
SIDT1	3q13.2	0.374156	3.34575e-11	2.36299e-09
RASSF6	4q13.3	0.3741	3.3702e-11	2.37191e-09
CYP4F3	19p13.12	0.373098	3.8365e-11	2.69065e-09
ADAMTS7	15q25.1	-0.372833	3.96991e-11	2.77451e-09
ABHD11	7q11.23	0.372719	4.02886e-11	2.80593e-09
CDYL2	16q23.2	-0.372359	4.22022e-11	2.92904e-09
SLC35B4	7q33	-0.371911	4.47064e-11	3.09214e-09
TMEM59	1p32.3	0.371429	4.75621e-11	3.27835e-09
ASRGL1	11q12.3	0.371371	4.79181e-11	3.29158e-09
NR4A2	2q24.1	0.371316	4.82576e-11	3.30359e-09
FAM221B	9p13.3	0.371001	5.02468e-11	3.42806e-09
PPIL6	6q21	0.370367	5.44949e-11	3.70528e-09
SLFN13	17q12	0.370246	5.53423e-11	3.75019e-09
LDLRAD1	1p32.3	0.370058	5.66921e-11	3.82872e-09
CYP26B1	2p13.2	-0.369667	5.9592e-11	4.01106e-09
KIF13B	8p12	0.369398	6.16772e-11	4.13753e-09
PLXDC2	10p12.31	-0.369358	6.19917e-11	4.14332e-09
CCL28	5p12	0.369334	6.21767e-11	4.14332e-09
RNASEL	1q25.3	0.368537	6.88166e-11	4.57061e-09
ACSM3	16p12.3	0.367991	7.37588e-11	4.88269e-09
SYTL2	11q14.1	0.367794	7.56283e-11	4.98998e-09
ADCY7	16q12.1	-0.367716	7.63818e-11	5.02316e-09
CHST4	16q22.2	0.367369	7.98141e-11	5.23173e-09
PPP1R18	6p21.33	-0.367204	8.1495e-11	5.32452e-09
SLC13A2	17q11.2	0.366785	8.59332e-11	5.59298e-09
LYPD2	8q24.3	0.366764	8.61616e-11	5.59298e-09
MYO5C	15q21.2	0.366686	8.70081e-11	5.6297e-09
RGS20	8q11.23	-0.366332	9.09871e-11	5.86823e-09
GIPC2	1p31.1	0.366133	9.32962e-11	5.99787e-09
C2CD4B	15q22.2	0.365865	9.65004e-11	6.18404e-09
SLC4A11	20p13	0.365636	9.93205e-11	6.34449e-09
MYRF	11q12.2	0.365157	1.05491e-10	6.69937e-09
HOXB6	17q21.32	0.365153	1.05544e-10	6.69937e-09
MYOM1	18p11.31	0.365119	1.06002e-10	6.70722e-09
IFNK	9p21.2	-0.365036	1.07103e-10	6.75558e-09
KCNK1	1q42.2	0.364815	1.10118e-10	6.92394e-09
IKBIP	12q23.1	-0.364771	1.10733e-10	6.94089e-09
LYN	8q12.1	0.364248	1.18236e-10	7.38174e-09
SLC4A3	2q35	-0.36423	1.18502e-10	7.38174e-09
EYA2	20q13.12	0.364061	1.21041e-10	7.51653e-09
ARHGEF10L	1p36.13	0.363998	1.22e-10	7.55269e-09
OCLN	5q13.2	0.363613	1.28011e-10	7.90047e-09
CACNA1D	3p21.1	0.363236	1.34183e-10	8.25593e-09
PRNP	20p13	-0.362625	1.44806e-10	8.88229e-09
NWD1	19p13.11	0.362537	1.46406e-10	8.95308e-09
BBC3	19q13.32	0.36247	1.47626e-10	9.00026e-09
NOXA1	9q34.3	0.362183	1.52986e-10	9.29876e-09
PDPN	1p36.21	-0.362111	1.54375e-10	9.35483e-09
SPDEF	6p21.31	0.361474	1.67067e-10	1.00934e-08
DNMBP-AS1	10q24.2	0.361189	1.73083e-10	1.03962e-08
HCN2	19p13.3	-0.361158	1.7376e-10	1.03962e-08
PLXNB2	22q13.33	0.361155	1.73815e-10	1.03962e-08
STX19	3q11.2	0.361139	1.7415e-10	1.03962e-08
WDR45B	17q25.3	0.360948	1.7832e-10	1.06135e-08
ATF3	1q32.3	0.360861	1.80264e-10	1.06975e-08
SLC2A6	9q34.2	-0.360744	1.82896e-10	1.08216e-08
PRSS16	6p22.1	0.360477	1.89026e-10	1.11514e-08
HTR3A	11q23.2	0.360429	1.90144e-10	1.11781e-08
SSH1	12q24.11	-0.36041	1.90593e-10	1.11781e-08
ACTL10	20q11.22	0.360318	1.92776e-10	1.12732e-08
SNAI2	8q11.21	-0.359535	2.12346e-10	1.23815e-08
CCDC160	Xq26.2	0.359101	2.23996e-10	1.30229e-08
MANSC1	12p13.2	0.358667	2.36256e-10	1.3696e-08
TRAF3	14q32.32	-0.358461	2.42334e-10	1.40079e-08
TBC1D2B	15q24.3-q25.1	-0.358279	2.47801e-10	1.42508e-08
LRP12	8q22.3	-0.358274	2.47958e-10	1.42508e-08
CYP2B7P	19q13.2	0.358027	2.55566e-10	1.46461e-08
AP4B1	1p13.2	0.357969	2.57395e-10	1.47079e-08
DYNC2LI1	2p21	0.357946	2.58111e-10	1.47079e-08
SPIRE2	16q24.3	0.35733	2.78342e-10	1.58158e-08
SCGB2A1	11q12.3	0.356875	2.94233e-10	1.66715e-08
VPS37B	12q24.31	0.356648	3.02524e-10	1.7093e-08
NAALADL2	3q26.31	0.35658	3.05029e-10	1.71861e-08
HTRA1	10q26.13	-0.356519	3.07318e-10	1.72666e-08
GK5	3q23	0.356368	3.13022e-10	1.7538e-08
LINC00323	21q22.2	0.35605	3.25384e-10	1.81798e-08
CCT2	12q15	-0.355985	3.27977e-10	1.82738e-08
TGFBR1	9q22.33	-0.355895	3.31587e-10	1.84238e-08
PRR15	7p14.3	0.355829	3.34255e-10	1.85207e-08
RET	10q11.21	-0.355677	3.40464e-10	1.88127e-08
WDR5	9q34.2	-0.355599	3.43742e-10	1.89417e-08
GALNT5	2q24.1	0.355397	3.52281e-10	1.9359e-08
SLC25A23	19p13.3	0.355262	3.58093e-10	1.96247e-08
NETO2	16q12.1	-0.355171	3.62077e-10	1.97889e-08
MCAM	11q23.3	-0.355144	3.63241e-10	1.97986e-08
STK39	2q24.3	0.355074	3.66355e-10	1.99008e-08
PLPP2	19p13.3	0.355057	3.67101e-10	1.99008e-08
GFPT2	5q35.3	-0.355018	3.6884e-10	1.99412e-08
MYBL1	8q13.1	-0.35478	3.7966e-10	2.0471e-08
CLIC6	21q22.12	0.354323	4.01268e-10	2.15781e-08
KRT12	17q21.2	0.353723	4.31454e-10	2.30938e-08
B3GNT7	2q37.1|2q37.1	0.353717	4.31757e-10	2.30938e-08
B4GALT4	3q13.32	0.353494	4.43517e-10	2.36597e-08
HOXB3	17q21.32	0.353471	4.44757e-10	2.36629e-08
LBX2-AS1	2p13.1	0.353282	4.55004e-10	2.41441e-08
IYD	6q25.1	0.352768	4.84064e-10	2.56183e-08
MAP3K13	3q27.2	0.352715	4.87157e-10	2.57142e-08
CHST2	3q24	-0.352673	4.89654e-10	2.57782e-08
YKT6	7p13	-0.352424	5.045e-10	2.64902e-08
ARRDC2	19p13.11	0.352169	5.20196e-10	2.7243e-08
UBLCP1	5q33.3	-0.352052	5.27592e-10	2.75584e-08
LZTFL1	3p21.31	0.351882	5.38451e-10	2.80526e-08
GALNT3	2q24.3	0.351814	5.42861e-10	2.82091e-08
PPP2R5A	1q32.3	0.351676	5.51909e-10	2.86051e-08
CHMP4B	20q11.22	0.351557	5.59856e-10	2.89422e-08
ATP9A	20q13.2	0.350982	5.99729e-10	3.09238e-08
PLBD1	12p13.1	0.350887	6.06626e-10	3.1194e-08
ARRDC1	9q34.3	0.350867	6.0808e-10	3.1194e-08
HOXB5	17q21.32	0.350356	6.46293e-10	3.30698e-08
DNAH5	5p15.2	0.350257	6.54027e-10	3.33803e-08
HOXB2	17q21.32	0.350218	6.57068e-10	3.34505e-08
TMEM45B	11q24.3	0.350182	6.59905e-10	3.35098e-08
CMTM3	16q22.1	-0.350143	6.62922e-10	3.3578e-08
SORT1	1p13.3|1p21.3-p13.1	0.34945	7.19956e-10	3.6375e-08
FN1	2q35	-0.349255	7.36847e-10	3.71349e-08
HID1	17q25.1	0.349231	7.3896e-10	3.7148e-08
CREB3L4	1q21.3	0.349202	7.41494e-10	3.71822e-08
RHOU	1q42.13	0.349177	7.43724e-10	3.7201e-08
RPIA	2p11.2	0.349001	7.5945e-10	3.78023e-08
TUBB6	18p11.21	-0.349	7.59514e-10	3.78023e-08
OGFOD1	16q13	-0.348828	7.75217e-10	3.84884e-08
MIDN	19p13.3	0.34877	7.80579e-10	3.85745e-08
DHRS3	1p36.21	0.348767	7.80798e-10	3.85745e-08
SLC35F3	1q42.2	-0.34843	8.12639e-10	4.00489e-08
EMP3	19q13.33	-0.348329	8.22512e-10	4.04361e-08
LINC00628	1q32.1	0.348277	8.27581e-10	4.05859e-08
SLC40A1	2q32.2	0.347729	8.82993e-10	4.31977e-08
PLA2G10	16p13.12	0.347659	8.90355e-10	4.34519e-08
CD46	1q32.2	0.347502	9.07017e-10	4.41577e-08
RILPL1	12q24.31	-0.347432	9.14536e-10	4.44159e-08
SYTL4	Xq22.1	0.347231	9.36518e-10	4.53736e-08
LVRN	5q23.1	-0.347125	9.48271e-10	4.58324e-08
NYNRIN	14q12	0.346985	9.64099e-10	4.64853e-08
NR3C1	5q31.3	-0.346954	9.67594e-10	4.6542e-08
CFAP69	7q21.13	0.34691	9.72644e-10	4.6673e-08
KIF3C	2p23.3	-0.346809	9.84327e-10	4.7023e-08
L3HYPDH	14q23.1	-0.346806	9.84628e-10	4.7023e-08
MYO6	6q14.1	0.34673	9.93544e-10	4.73361e-08
NEK5	13q14.3	0.34668	9.99357e-10	4.75002e-08
SMARCD1	12q13.12	-0.346338	1.04038e-09	4.93332e-08
COL4A6	Xq22.3	-0.345994	1.08334e-09	5.12493e-08
SEPTIN4	17q22	-0.345867	1.09961e-09	5.18964e-08
CTSS	1q21.3	0.34576	1.11361e-09	5.24336e-08
AK9	6q21	0.345545	1.14208e-09	5.36483e-08
C6ORF223	6p21.1	0.345428	1.15781e-09	5.42603e-08
BASP1-AS1	5p15.1	-0.345327	1.1716e-09	5.47785e-08
SGSM3	22q13.1	0.345213	1.18738e-09	5.53871e-08
AQP2	12q13.12	0.345179	1.19209e-09	5.54777e-08
CDK6	7q21.2	-0.344983	1.2198e-09	5.66361e-08
SLC16A1	1p13.2	-0.344591	1.27708e-09	5.91587e-08
KCNQ1	11p15.5-p15.4	0.344503	1.29019e-09	5.96283e-08
RFTN1	3p24.3	-0.344482	1.29347e-09	5.96422e-08
KLC1	14q32.33	-0.344084	1.355e-09	6.23362e-08
CHST3	10q22.1	-0.343969	1.37319e-09	6.30285e-08
RALGPS1	9q33.3	0.343826	1.39638e-09	6.39465e-08
DLX1	2q31.1	-0.343537	1.44419e-09	6.59853e-08
CRLF1	19p13.11	-0.343319	1.48128e-09	6.75261e-08
VWA5A	11q24.2	0.343189	1.50389e-09	6.84016e-08
RAB26	16p13.3	0.34297	1.5428e-09	7.00123e-08
IRF2BP2	1q42.3	0.342696	1.59269e-09	7.21133e-08
BACE2	21q22.2-q22.3	0.342662	1.59899e-09	7.22356e-08
PRSS36	16p11.2	0.342539	1.62186e-09	7.3104e-08
POU2F3	11q23.3	0.342482	1.6327e-09	7.33302e-08
PLLP	16q13	0.342468	1.63539e-09	7.33302e-08
KRTAP5-AS1	11p15.5	0.342455	1.63785e-09	7.33302e-08
NXN	17p13.3	-0.34236	1.6559e-09	7.39733e-08
IKZF2	2q34	0.342198	1.68735e-09	7.52106e-08
IL17RB	3p21.1	0.341981	1.73037e-09	7.69571e-08
SLC9A8	20q13.13	0.34196	1.73458e-09	7.6974e-08
DOCK4	7q31.1	-0.341813	1.76443e-09	7.81256e-08
COL4A2	13q34	-0.341606	1.80714e-09	7.98404e-08
GPR35	2q37.3	0.34153	1.8232e-09	8.03731e-08
GLUL	1q25.3	0.341501	1.82913e-09	8.04579e-08
GRB7	17q12	0.341258	1.88133e-09	8.25729e-08
PWP1	12q23.3	-0.340978	1.94308e-09	8.50968e-08
EHD2	19q13.33	-0.340605	2.0287e-09	8.86528e-08
ABCA7	19p13.3	0.340555	2.04038e-09	8.89696e-08
COG7	16p12.2	0.340326	2.095e-09	9.10721e-08
RAN	12q24.33	-0.340315	2.09768e-09	9.10721e-08
GJB1	Xq13.1	0.340057	2.16068e-09	9.36044e-08
TMEM51-AS1	1p36.21	0.339931	2.19239e-09	9.47736e-08
VNN1	6q23.2	0.339875	2.20642e-09	9.51752e-08
B9D2	19q13.2	0.339821	2.22024e-09	9.55658e-08
FKBP9	7p14.3	-0.339766	2.23439e-09	9.59688e-08
EPCAM	2p21	0.339697	2.25223e-09	9.65282e-08
HDAC3	5q31.3	-0.339637	2.26773e-09	9.69853e-08
CYP4F11	19p13.12	0.339516	2.29949e-09	9.79771e-08
LINC00341	14q32.13	-0.339511	2.30069e-09	9.79771e-08
SHCBP1	16q11.2	-0.33885	2.48189e-09	1.0547e-07
ZNF440	19p13.2	0.338701	2.52481e-09	1.06537e-07
TRPM4	19q13.33	0.338688	2.52857e-09	1.06537e-07
G2E3	14q12	-0.338686	2.52919e-09	1.06537e-07
C1ORF116	1q32.1	0.338671	2.53336e-09	1.06537e-07
MAF	16q23.2	-0.33867	2.53357e-09	1.06537e-07
TRAK1	3p22.1	0.338559	2.56603e-09	1.07677e-07
FHL3	1p34.3	-0.338424	2.60592e-09	1.09122e-07
AK7	14q32.2	0.338381	2.61878e-09	1.09432e-07
LGALS9	17q11.2	0.33823	2.66462e-09	1.11116e-07
CYP2F1	19q13.2	0.338041	2.72267e-09	1.13302e-07
CCBE1	18q21.32	-0.337929	2.75768e-09	1.14521e-07
MIA2	14q21.1	0.33786	2.77959e-09	1.15192e-07
C4BPA	1q32.2	0.337796	2.79983e-09	1.15792e-07
LOC100131496	20q13.12	0.337772	2.80761e-09	1.15875e-07
G3BP1	5q33.1	-0.337692	2.83329e-09	1.16694e-07
ARHGAP26	5q31.3	0.337476	2.90389e-09	1.19357e-07
GMDS	6p25.3	0.337321	2.95577e-09	1.21241e-07
H3F3A	1q42.12	0.336966	3.07759e-09	1.25931e-07
TCF7L1	2p11.2	-0.336937	3.08794e-09	1.25931e-07
SOWAHB	4q21.1	0.336934	3.08894e-09	1.25931e-07
GALE	1p36.11	0.336778	3.14419e-09	1.27923e-07
MAPKBP1	15q15.1	-0.336755	3.15256e-09	1.28004e-07
CDH26	20q13.33	0.336679	3.17979e-09	1.28849e-07
PLXNA1	3q21.3	-0.336592	3.21166e-09	1.29878e-07
TEX9	15q21.3	0.336415	3.27683e-09	1.32247e-07
SLC19A2	1q24.2	0.335964	3.44884e-09	1.38776e-07
PYGL	14q22.1	-0.335955	3.45244e-09	1.38776e-07
NCLN	19p13.3	-0.335915	3.46791e-09	1.39119e-07
CAPS	19p13.3	0.335855	3.49185e-09	1.39678e-07
PPM1F	22q11.22	-0.335845	3.49578e-09	1.39678e-07
AQP5	12q13.12	0.335817	3.50682e-09	1.39841e-07
SYBU	8q23.2	0.335794	3.51604e-09	1.3993e-07
PGF	14q24.3	-0.335634	3.5803e-09	1.42205e-07
HSPA4	5q31.1	-0.335381	3.68418e-09	1.46042e-07
TMEM131L	4q31.3	-0.335086	3.80945e-09	1.5071e-07
CCT6A	7p11.2	-0.334897	3.89132e-09	1.53646e-07
FLRT2	14q31.3	-0.334772	3.94671e-09	1.55527e-07
RASSF7	11p15.5	0.334554	4.04532e-09	1.591e-07
ACTN2	1q43	-0.334507	4.06687e-09	1.59368e-07
PLEKHA7	11p15.2-p15.1	0.334504	4.06801e-09	1.59368e-07
TENM2	5q34	-0.334285	4.16966e-09	1.63031e-07
YOD1	1q32.1	0.334144	4.23654e-09	1.65324e-07
C6ORF132	6p21.1	0.334023	4.29451e-09	1.67261e-07
OMA1	1p32.2-p32.1	0.333939	4.33545e-09	1.68528e-07
APLN	Xq26.1	-0.333889	4.35973e-09	1.69144e-07
ISCA1P1	5q12.1	-0.333787	4.41018e-09	1.70771e-07
TCN1	11q12.1	0.333735	4.43613e-09	1.71445e-07
SESTD1	2q31.2	0.333665	4.47128e-09	1.72471e-07
MCTP1	5q15	-0.333356	4.62923e-09	1.78221e-07
DUSP14	17q12	-0.333299	4.65904e-09	1.79025e-07
VSIG10	12q24.23	0.33314	4.74302e-09	1.81904e-07
MUC21	6p21.33	0.333028	4.80282e-09	1.83846e-07
C1ORF115	1q41	0.332713	4.97582e-09	1.90105e-07
SRD5A3	4q12	0.332646	5.01323e-09	1.91156e-07
TNFAIP6	2q23.3	-0.33263	5.02239e-09	1.91156e-07
TLR5	1q41	0.332557	5.06334e-09	1.92349e-07
GSDME	7p15.3	-0.332434	5.13345e-09	1.94644e-07
GUCA2B	1p34.2	0.33234	5.18798e-09	1.96112e-07
ALPK2	18q21.31-q21.32	-0.332334	5.19172e-09	1.96112e-07
SPATA6	1p33	0.332049	5.35992e-09	2.02085e-07
ATP13A4	3q29	0.332002	5.38771e-09	2.02752e-07
NOCT	4q31.1	-0.331861	5.47357e-09	2.05597e-07
QKI	6q26	-0.331795	5.51386e-09	2.06723e-07
SMTN	22q12.2	-0.331655	5.60076e-09	2.0959e-07
KPNA7	7q22.1	0.331535	5.67644e-09	2.12026e-07
MEIS1	2p14	0.331412	5.75487e-09	2.14556e-07
SRRD	22q12.1	-0.33129	5.83345e-09	2.17082e-07
PARVB	22q13.31	-0.331149	5.92616e-09	2.19781e-07
RIPOR1	16q22.1	-0.331146	5.92788e-09	2.19781e-07
COL4A1	13q34	-0.331091	5.96449e-09	2.2073e-07
ESRRG	1q41	0.331051	5.99095e-09	2.21301e-07
EXOC6	10q23.33	0.330997	6.02711e-09	2.22227e-07
ABCF2	7q36.1	-0.330975	6.04234e-09	2.2238e-07
LOC100240734	12q13.13	0.330736	6.2048e-09	2.27941e-07
SPTSSB	3q26.1	0.330701	6.22932e-09	2.28424e-07
CAPN13	2p23.1	0.33045	6.40556e-09	2.34457e-07
TTYH2	17q25.1	-0.330397	6.44322e-09	2.35407e-07
RNF103	2p11.2	0.330239	6.55801e-09	2.39165e-07
PHF24	9p13.3	-0.330054	6.69376e-09	2.43672e-07
ALOX15	17p13.2	0.330036	6.70697e-09	2.43711e-07
ARID3A	19p13.3	-0.329915	6.79818e-09	2.46578e-07
ABHD14B	3p21.2	0.329627	7.01868e-09	2.54117e-07
GSDMA	17q21.1	-0.329478	7.13574e-09	2.5789e-07
CD55	1q32.2	0.329398	7.19889e-09	2.59679e-07
ADAM19	5q33.3	-0.329383	7.21113e-09	2.59679e-07
EIF2S1	14q23.3	-0.329164	7.388e-09	2.65571e-07
AQP7	9p13.3	0.329049	7.48213e-09	2.68473e-07
PHAX	5q23.2	-0.328865	7.63634e-09	2.73518e-07
THBS1	15q14	-0.328435	8.00777e-09	2.8631e-07
B4GALT5	20q13.13	0.328194	8.2236e-09	2.93503e-07
NAT8L	4p16.3	-0.328078	8.32895e-09	2.96735e-07
TPD52	8q21.13	0.327962	8.43671e-09	3.00042e-07
PIP5K1B	9q21.11	0.327938	8.45865e-09	3.0029e-07
CP	3q24-q25.1	0.32771	8.67362e-09	3.07377e-07
TNFRSF11A	18q21.33	0.327664	8.71747e-09	3.08386e-07
CCDC30	1p34.2	0.327609	8.77037e-09	3.09711e-07
C11ORF53	11q23.1	0.327453	8.92252e-09	3.14531e-07
LSP1P5	1q21.1	-0.327289	9.08474e-09	3.19687e-07
FOXD2	1p33	0.32718	9.19477e-09	3.22993e-07
CDH13	16q23.3	-0.327114	9.26108e-09	3.24753e-07
MISP	19p13.3	0.327068	9.30803e-09	3.2583e-07
FYN	6q21	-0.326724	9.66597e-09	3.3777e-07
VAV3	1p13.3	0.326617	9.78078e-09	3.41188e-07
GJA9	1p34.3	0.326431	9.98251e-09	3.4762e-07
CSGALNACT2	10q11.21	-0.326395	1.00211e-08	3.48358e-07
TMEM183A	1q32.1	0.326374	1.00447e-08	3.48576e-07
MCU	10q22.1	0.326198	1.02398e-08	3.54734e-07
ASB1	2q37.3	-0.325835	1.06546e-08	3.67885e-07
B3GALT5	21q22.2	0.325834	1.06562e-08	3.67885e-07
AKR7L	1p36.13|1p35-p36.1	0.325644	1.08802e-08	3.74974e-07
CAMP	3p21.31	0.325476	1.10817e-08	3.80853e-07
SLC50A1	1q22	0.32547	1.10887e-08	3.80853e-07
SLC26A10	12q13.3	-0.325447	1.11166e-08	3.81022e-07
AMY2B	1p21.1	0.325434	1.11317e-08	3.81022e-07
TBC1D8	2q11.2	0.325202	1.14176e-08	3.90142e-07
SRPK2	7q22.3	-0.324978	1.16994e-08	3.99092e-07
RUNDC1	17q21.31	0.324801	1.19276e-08	4.06187e-07
GALNT18	11p15.4	-0.324623	1.21611e-08	4.13081e-07
CLMP	11q24.1	-0.324615	1.21712e-08	4.13081e-07
CCNO	5q11.2	0.324506	1.23165e-08	4.16931e-07
CXCL16	17p13.2	0.324488	1.23412e-08	4.16931e-07
SFTA1P	10p14	-0.324479	1.23528e-08	4.16931e-07
GALM	2p22.1	0.324468	1.23678e-08	4.16931e-07
S1PR3	9q22.1	-0.324419	1.24338e-08	4.18451e-07
SLC31A2	9q32	-0.324371	1.24997e-08	4.19966e-07
ABLIM1	10q25.3	0.324236	1.26846e-08	4.25464e-07
OLFML2B	1q23.3	-0.324126	1.28363e-08	4.29832e-07
SLC39A6	18q12.2	-0.32403	1.29716e-08	4.33611e-07
SRPX	Xp11.4	-0.324003	1.30096e-08	4.33611e-07
MYO15B	17q25.1	0.324	1.3014e-08	4.33611e-07
ADAMTS15	11q24.3	-0.323943	1.30941e-08	4.35558e-07
CCT7	2p13.2	-0.323858	1.32164e-08	4.38487e-07
CYSTM1	5q31.3	0.323851	1.32259e-08	4.38487e-07
CYP2C9	10q23.33	0.323717	1.3419e-08	4.44156e-07
BLMH	17q11.2	-0.323695	1.34514e-08	4.4429e-07
TBX10	11q13.2	0.323684	1.34674e-08	4.4429e-07
HEBP2	6q24.1	0.323659	1.35043e-08	4.44776e-07
SLC30A2	1p36.11	0.323429	1.38456e-08	4.55269e-07
KRT23	17q21.2	0.323296	1.40457e-08	4.61095e-07
KIAA0319	6p22.3	0.323246	1.4122e-08	4.62238e-07
C9ORF152	9q31.3	0.323243	1.41266e-08	4.62238e-07
ROPN1B	3q21.2	0.323228	1.41509e-08	4.62279e-07
AJUBA	14q11.2	-0.322868	1.47131e-08	4.79862e-07
EXT2	11p11.2	-0.322796	1.48278e-08	4.82817e-07
TMEM63A	1q42.12	0.322716	1.49563e-08	4.86212e-07
AHCYL1	1p13.3	0.322449	1.53941e-08	4.99636e-07
COL4A5	Xq22.3	-0.322305	1.56354e-08	5.06647e-07
MN1	22q12.1	-0.32199	1.61754e-08	5.233e-07
ADAMTS12	5p13.3-p13.2	-0.321768	1.65669e-08	5.35102e-07
KIF7	15q26.1	-0.321719	1.66549e-08	5.36354e-07
RHBDL2	1p34.3	0.321717	1.66591e-08	5.36354e-07
APBB2	4p14-p13	-0.321645	1.6788e-08	5.39636e-07
TMEM54	1p35.1	0.321598	1.6874e-08	5.41533e-07
HES1	3q29	0.321528	1.70014e-08	5.44751e-07
HSPA8	11q24.1	-0.321424	1.71934e-08	5.50026e-07
CFAP126	1q23.3	0.321364	1.73031e-08	5.52653e-07
SOX13	1q32.1	0.321136	1.77343e-08	5.64845e-07
MAL2	8q24.12	0.321132	1.77412e-08	5.64845e-07
DRAM2	1p13.3	0.321077	1.78468e-08	5.67308e-07
CCDC24	1p34.1	0.321041	1.79149e-08	5.6857e-07
ADK	10q22.2|10q11-q24	-0.320852	1.82834e-08	5.79351e-07
SLC10A5	8q21.13	0.320649	1.86857e-08	5.91163e-07
KRT82	12q13.13	-0.320586	1.8813e-08	5.94255e-07
TMEM200B	1p35.3	-0.320563	1.8858e-08	5.94738e-07
CFAP73	12q24.13	0.320475	1.90384e-08	5.99484e-07
PTGES2-AS1	9q34.11	0.320294	1.94103e-08	6.10237e-07
HOXB7	17q21.32	0.320268	1.94652e-08	6.11005e-07
CD24	6q21	0.320195	1.96179e-08	6.14837e-07
FMNL2	2q23.3	-0.319927	2.01889e-08	6.31747e-07
ARSH	Xp22.33	0.31982	2.04204e-08	6.37994e-07
PDIK1L	1p36.11	0.319526	2.10738e-08	6.57386e-07
EPB41L4A	5q22.1-q22.2	0.319159	2.19159e-08	6.82592e-07
KLHDC7A	1p36.13	0.318998	2.2295e-08	6.92733e-07
SMPD3	16q22.1	0.318986	2.23237e-08	6.92733e-07
SRGAP3	3p25.3	0.318977	2.23451e-08	6.92733e-07
ARHGEF38	4q24	0.318941	2.24322e-08	6.94359e-07
CASC10	10p12.31	-0.318872	2.25963e-08	6.97952e-07
LOXL2	8p21.3	-0.318861	2.2623e-08	6.97952e-07
SELENOP	5p12	0.318849	2.26527e-08	6.97952e-07
SIRPB1	20p13	-0.318716	2.29747e-08	7.0674e-07
NCOA7	6q22.31-q22.32	0.318697	2.3022e-08	7.0674e-07
P4HTM	3p21.31|3p21.3	0.318668	2.30923e-08	7.0674e-07
DTX4	11q12.1	0.31865	2.31388e-08	7.0674e-07
SMAGP	12q13.13	0.318647	2.31452e-08	7.0674e-07
CUEDC1	17q22	0.318645	2.31493e-08	7.0674e-07
POP1	8q22.2	-0.318594	2.32771e-08	7.09538e-07
CTPS1	1p34.2	-0.31858	2.33117e-08	7.09538e-07
HGD	3q13.33	0.318433	2.36791e-08	7.1926e-07
TCP11L1	11p13	-0.318423	2.37028e-08	7.1926e-07
TTL	2q14.1	-0.318111	2.45024e-08	7.42192e-07
SCYL3	1q24.2	0.3181	2.45325e-08	7.42192e-07
DYNLT1	6q25.3	0.317636	2.57704e-08	7.78467e-07
PCP2	19p13.2	0.317474	2.62176e-08	7.90785e-07
INSIG1	7q36.3	0.31743	2.63413e-08	7.93324e-07
MYH10	17p13.1	-0.317336	2.66051e-08	8.00069e-07
ETF1	5q31.2	-0.317268	2.67982e-08	8.04667e-07
SNX10	7p15.2	-0.317219	2.6936e-08	8.07596e-07
ACKR2	3p22.1	0.317178	2.70549e-08	8.09952e-07
CD44	11p13	-0.317141	2.71607e-08	8.11906e-07
ACTN1	14q24.1|14q22-q24	-0.317054	2.74125e-08	8.18213e-07
TLE2	19p13.3	0.317029	2.74845e-08	8.19145e-07
ARL10	5q35.2	-0.316901	2.78587e-08	8.29065e-07
DYRK2	12q15	0.316836	2.80501e-08	8.33523e-07
APOBEC1	12p13.31	0.316792	2.81822e-08	8.36212e-07
CALU	7q32.1	-0.316592	2.87859e-08	8.52863e-07
TUBB3	16q24.3	-0.316473	2.91488e-08	8.6234e-07
FADS3	11q12.2	-0.316251	2.98409e-08	8.81516e-07
RTN4	2p16.1	-0.316123	3.02468e-08	8.92191e-07
ECHDC2	1p32.3	0.316034	3.0533e-08	8.9931e-07
FJX1	11p13	-0.315917	3.09124e-08	9.09152e-07
CIAPIN1	16q21	-0.315703	3.1615e-08	9.28455e-07
OCEL1	19p13.11	0.315649	3.17957e-08	9.32394e-07
ARHGAP27	17q21.31	0.315555	3.21119e-08	9.40294e-07
SLPI	20q13.12	0.315272	3.3084e-08	9.67346e-07
SLC29A2	11q13.2	0.315169	3.34442e-08	9.76454e-07
TRIML2	4q35.2	-0.314958	3.41927e-08	9.96856e-07
SEPTIN10	2q13	-0.314938	3.42668e-08	9.97566e-07
FAM210A	18p11.21	-0.314353	3.64379e-08	1.05825e-06
GRK4	4p16.3	-0.314348	3.64569e-08	1.05825e-06
CHSY3	5q23.3	-0.314204	3.70087e-08	1.07176e-06
SPNS3	17p13.2	0.314199	3.70292e-08	1.07176e-06
SYNE4	19q13.12	0.314125	3.73176e-08	1.07855e-06
ALPK1	4q25	0.313999	3.78127e-08	1.09129e-06
F2R	5q13.3	-0.313972	3.79185e-08	1.09277e-06
EGFR	7p11.2	-0.313943	3.80358e-08	1.09458e-06
MPC1	6q27	0.313894	3.82308e-08	1.09861e-06
RND1	12q13.12	0.313536	3.96894e-08	1.1389e-06
NAGS	17q21.31	-0.313481	3.99193e-08	1.14386e-06
USP14	18p11.32	-0.313457	4.00169e-08	1.14502e-06
SLC35B3	6p24.3	0.313391	4.02953e-08	1.15134e-06
ADCY1	7p12.3	-0.313334	4.05355e-08	1.15656e-06
PCSK1	5q15	-0.313202	4.10995e-08	1.17098e-06
GRTP1	13q34	0.313086	4.15985e-08	1.18352e-06
TM7SF2	11q13.1	0.312729	4.31785e-08	1.22673e-06
MKRN1	7q34	0.31258	4.38518e-08	1.2441e-06
TTC21A	3p22.2	0.312461	4.44008e-08	1.2579e-06
TRIM10	6p22.1	0.312177	4.57313e-08	1.29282e-06
PAX7	1p36.13	0.312171	4.57624e-08	1.29282e-06
KLF14	7q32.2	-0.311969	4.67325e-08	1.31837e-06
GORASP1	3p22.2	0.311873	4.71993e-08	1.32967e-06
PELO	5q11.2	-0.311703	4.80424e-08	1.35152e-06
EPS8	12p12.3	0.31143	4.94238e-08	1.38843e-06
UBL3	13q12.3	0.311385	4.96502e-08	1.39285e-06
AP1M2	19p13.2	0.31136	4.97833e-08	1.39336e-06
ZBTB7C	18q21.1	0.311355	4.98077e-08	1.39336e-06
TMEM211	22q11.23	0.311331	4.99299e-08	1.39484e-06
FAM98C	19q13.2	0.311196	5.06336e-08	1.41253e-06
PPP2R2B	5q32	-0.311148	5.08893e-08	1.41769e-06
ANXA9	1q21.3	0.311065	5.13245e-08	1.42783e-06
PLAC4	21q22.2	0.31086	5.24297e-08	1.45656e-06
MAFF	22q13.1	0.310763	5.29556e-08	1.46913e-06
HRH2	5q35.2	-0.310666	5.34887e-08	1.48187e-06
ZNF564	19p13.2	0.310505	5.43879e-08	1.50471e-06
VIM	10p13	-0.310491	5.44663e-08	1.5048e-06
C2ORF50	2p25.1	0.310443	5.47377e-08	1.51022e-06
ALG6	1p31.3	0.310417	5.48852e-08	1.51221e-06
FIGN	2q24.3	-0.310311	5.54927e-08	1.52685e-06
CBARP	19p13.3	-0.310224	5.59914e-08	1.53702e-06
SAR1A	10q22.1	-0.31022	5.60158e-08	1.53702e-06
SCIN	7p21.3	0.31	5.72984e-08	1.57007e-06
HCN3	1q22	0.309753	5.87779e-08	1.60841e-06
MTIF3	13q12.2	0.309727	5.89369e-08	1.61057e-06
MRC2	17q23.2	-0.309676	5.9246e-08	1.61681e-06
VCP	9p13.3	-0.309496	6.03585e-08	1.64493e-06
GLS	2q32.2	-0.309406	6.09174e-08	1.65791e-06
ENY2	8q23.1	-0.309099	6.28703e-08	1.70874e-06
FAP	2q24.2	-0.308899	6.41776e-08	1.74191e-06
PLBD2	12q24.13	-0.308855	6.44709e-08	1.74751e-06
PNPLA2	11p15.5	0.308826	6.46604e-08	1.75028e-06
NCS1	9q34.11	-0.308663	6.57513e-08	1.77741e-06
ATL3	11q13.1	-0.308626	6.6002e-08	1.78179e-06
RARB	3p24.2	0.308323	6.8087e-08	1.83314e-06
ATP10D	4p12	-0.308323	6.8087e-08	1.83314e-06
RAB11FIP4	17q11.2	0.308262	6.85168e-08	1.84109e-06
DCTN1-AS1	2p13.1	0.308255	6.85657e-08	1.84109e-06
LIMS1	2q12.3	-0.308071	6.98677e-08	1.87354e-06
HNRNPA1P33	10q11.22	-0.307847	7.14909e-08	1.91451e-06
FER1L6	8q24.13	0.307818	7.17044e-08	1.91766e-06
SDC2	8q22.1	-0.307767	7.20789e-08	1.92511e-06
PIK3C2B	1q32.1	0.307566	7.35755e-08	1.96247e-06
STYX	14q22.1	-0.307371	7.5055e-08	1.99927e-06
MMP17	12q24.33	-0.307271	7.58282e-08	2.01719e-06
EFHC1	6p12.2	0.307231	7.61342e-08	2.02265e-06
ANKH	5p15.2	-0.30717	7.66147e-08	2.03272e-06
XPO6	16p12.1	-0.306864	7.90407e-08	2.09432e-06
PRR26	10p15.3	0.306736	8.0077e-08	2.11811e-06
GCHFR	15q15.1	0.306727	8.015e-08	2.11811e-06
ROR2	9q22.31	-0.306633	8.09231e-08	2.13391e-06
LILRA3	19q13.4	-0.306629	8.09606e-08	2.13391e-06
PDZK1IP1	1p33	0.306458	8.23781e-08	2.16843e-06
PIK3R3	1p34.1	0.306432	8.25962e-08	2.17132e-06
DBN1	5q35.3	-0.306351	8.3282e-08	2.18648e-06
GFPT1	2p13.3	0.306248	8.4159e-08	2.20662e-06
UNC93B1	11q13.2	0.306141	8.50837e-08	2.22795e-06
C1QTNF1	17q25.3	-0.306086	8.55589e-08	2.23747e-06
SNCB	5q35.2	-0.30605	8.58692e-08	2.24266e-06
THSD1	13q14.3	-0.306019	8.61401e-08	2.24681e-06
APCDD1L	20q13.32	-0.3059	8.7189e-08	2.27119e-06
TCIM	8p11.21	0.305878	8.73871e-08	2.27119e-06
RECK	9p13.3	-0.305875	8.74143e-08	2.27119e-06
BLNK	10q24.1	0.305756	8.84752e-08	2.29578e-06
MSLN	16p13.3	0.305542	9.04171e-08	2.34314e-06
ZSCAN16	6p22.1	0.305386	9.18603e-08	2.37746e-06
RFLNB	17p13.3	-0.305348	9.22195e-08	2.38368e-06
KLF3	4p14	0.305333	9.23521e-08	2.38404e-06
SH3YL1	2p25.3	0.305259	9.30552e-08	2.3991e-06
GOLGA2P5	12q23.1	0.304916	9.63393e-08	2.48058e-06
EMC1	1p36.13	-0.304832	9.71671e-08	2.49869e-06
UBXN11	1p36.11	0.304802	9.74601e-08	2.50301e-06
MYO5A	15q21.2	-0.30473	9.81681e-08	2.51797e-06
PLXNB1	3p21.31	0.30465	9.89685e-08	2.53526e-06
TTPAL	20q13.12	-0.304561	9.9868e-08	2.55504e-06
LHFPL6	13q13.3-q14.11	-0.304507	1.00413e-07	2.56571e-06
LRRC6	8q24.22	0.304478	1.00705e-07	2.56991e-06
MORN2	2p22.1	0.304415	1.01352e-07	2.58312e-06
DNAH7	2q32.3	0.304308	1.02451e-07	2.60782e-06
PFKFB2	1q32.1	0.30425	1.03048e-07	2.61888e-06
SGPP1	14q23.2	-0.304241	1.03147e-07	2.61888e-06
PLCG1	20q12	-0.304204	1.03531e-07	2.62531e-06
TMEM144	4q32.1	0.303904	1.06709e-07	2.70043e-06
MOB3A	19p13.3	-0.3039	1.06762e-07	2.70043e-06
POLR3D	8p21.3	-0.303857	1.07221e-07	2.70861e-06
RNF186	1p36.13	0.303794	1.079e-07	2.72235e-06
ADAM12	10q26.2	-0.303717	1.08747e-07	2.74027e-06
DPF1	19q13.2	-0.303552	1.10571e-07	2.78274e-06
CNNM4	2q11.2	0.303483	1.11338e-07	2.79853e-06
CAMK2A	5q32	-0.303355	1.12787e-07	2.8314e-06
MTRF1	13q14.11	0.303292	1.13503e-07	2.84579e-06
CEP170	1q43	-0.303257	1.13897e-07	2.85211e-06
CCDC33	15q24.1	0.303229	1.14222e-07	2.8567e-06
KRT8	12q13.13	0.303189	1.14679e-07	2.86454e-06
SEPTIN7	7p14.2	-0.303117	1.15515e-07	2.88184e-06
GPR68	14q32.11	-0.30306	1.1618e-07	2.89484e-06
C1ORF68	1q21.3	-0.303038	1.16435e-07	2.89758e-06
STIP1	11q13.1	-0.303001	1.16866e-07	2.90471e-06
ITPR2	12p11.23	-0.302902	1.1804e-07	2.92947e-06
L1CAM	Xq28	-0.302892	1.18154e-07	2.92947e-06
COL13A1	10q22.1	-0.302836	1.18826e-07	2.93962e-06
PAIP2	5q31.2	-0.302833	1.18857e-07	2.93962e-06
PRKCE	2p21	0.302795	1.1932e-07	2.94745e-06
NR2F6	19p13.11	0.302735	1.20041e-07	2.9616e-06
BNIP3	10q26.3	-0.302718	1.20235e-07	2.96274e-06
TSPAN9	12p13.33-p13.32	-0.302547	1.22324e-07	3.01052e-06
FAM107B	10p13	0.302497	1.22931e-07	3.02176e-06
FBN1	15q21.1	-0.302451	1.23512e-07	3.03232e-06
PIP	7q34	0.302405	1.24082e-07	3.04259e-06
HTR7	10q23.31	-0.302379	1.24395e-07	3.04654e-06
PDCD1LG2	9p24.1	-0.302341	1.24873e-07	3.05453e-06
EPOP	17q12	-0.302251	1.26002e-07	3.07579e-06
EPHX1	1q42.12	0.302248	1.26049e-07	3.07579e-06
GLB1L2	11q25	0.302233	1.2624e-07	3.0767e-06
TMEM158	3p21.31	-0.302185	1.26848e-07	3.08777e-06
TFR2	7q22.1	0.301941	1.29988e-07	3.16037e-06
TMEM246	9q31.1	0.301546	1.35221e-07	3.28119e-06
TMEM220	17p13.1	0.301541	1.35285e-07	3.28119e-06
JTB	1q21.3	0.301437	1.36706e-07	3.31166e-06
ADH6	4q23	0.301421	1.36918e-07	3.31278e-06
TMEM71	8q24.22	0.301378	1.37509e-07	3.32228e-06
CCND1	11q13.3	-0.301368	1.37642e-07	3.32228e-06
NAPEPLD	7q22.1	0.301177	1.40302e-07	3.38242e-06
AMOTL1	11q21	-0.301131	1.40945e-07	3.39385e-06
LINC00312	3p25.3	0.300958	1.434e-07	3.44882e-06
RANGAP1	22q13.2	-0.300892	1.44345e-07	3.46738e-06
RERE	1p36.23	0.300865	1.44733e-07	3.47255e-06
E2F8	11p15.1	0.300767	1.4615e-07	3.50236e-06
SCN4B	11q23.3	-0.300611	1.48448e-07	3.55318e-06
CFTR	7q31.2	0.300275	1.53497e-07	3.66966e-06
ADARB1	21q22.3	-0.300241	1.54006e-07	3.67418e-06
RBBP8NL	20q13.33	0.300221	1.54324e-07	3.67418e-06
FLVCR2	14q24.3	-0.30022	1.54332e-07	3.67418e-06
POSTN	13q13.3	-0.300215	1.54419e-07	3.67418e-06
CLGN	4q31.1	0.300171	1.55095e-07	3.68589e-06
NELL2	12q12	-0.300089	1.56363e-07	3.71081e-06
SLCO4A1-AS1	20q13.33	0.300079	1.56513e-07	3.71081e-06
TMEM64	8q21.3	-0.3	1.57745e-07	3.7356e-06
SPICE1	3q13.2	0.299954	1.58472e-07	3.7484e-06
PEX11B	1q21.1	0.299772	1.6136e-07	3.81221e-06
POC1B	12q21.33	0.29951	1.65605e-07	3.90788e-06
RTN3	11q13.1	0.299464	1.66374e-07	3.92143e-06
TRIM11	1q42.13	0.29928	1.69428e-07	3.98872e-06
TGFBI	5q31.1	-0.299085	1.7273e-07	4.06168e-06
CLPB	11q13.4	-0.299041	1.73486e-07	4.0747e-06
IDH1	2q34	0.298951	1.75047e-07	4.10653e-06
MYRF-AS1	11q12.2	0.298881	1.76267e-07	4.13034e-06
PARD6A	16q22.1	0.298868	1.76497e-07	4.13088e-06
ICA1	7p21.3	0.298853	1.76757e-07	4.13091e-06
HOOK1	1p32.1	0.298844	1.76909e-07	4.13091e-06
PCDHGC5	5q31.3	-0.298762	1.78345e-07	4.15957e-06
PRSS33	16p13.3	0.298751	1.78552e-07	4.15957e-06
PRMT5	14q11.2	-0.298537	1.82366e-07	4.24349e-06
SPHAR	1q42.13	0.298336	1.86022e-07	4.32107e-06
LOC388242	16p11.2	0.29833	1.8613e-07	4.32107e-06
SLC36A1	5q33.1	-0.298283	1.87e-07	4.33625e-06
EZR	6q25.3	0.298212	1.88304e-07	4.36143e-06
UTP15	5q13.2	-0.298195	1.88629e-07	4.36392e-06
MARVELD1	10q24.2	-0.297937	1.93484e-07	4.47109e-06
ISCA1	9q21.33	-0.297849	1.95166e-07	4.50477e-06
CORO2A	9q22.33	0.2978	1.96122e-07	4.52163e-06
FBP1	9q22.32	0.297751	1.97061e-07	4.53805e-06
TWIST1	7p21.1	-0.297738	1.97331e-07	4.53907e-06
RPL26L1	5q35.1	-0.297677	1.98505e-07	4.56085e-06
POU5F1	6p21.33	0.297609	1.99849e-07	4.58646e-06
KRTAP5-4	11p15.5	0.297539	2.01232e-07	4.61293e-06
NXPE3	3q12.3	-0.297439	2.03222e-07	4.65322e-06
USP5	12p13.31	-0.297395	2.04107e-07	4.66815e-06
UBE2V2	8q11.21	-0.297339	2.05234e-07	4.68858e-06
TRIM15	6p22.1	0.297268	2.06659e-07	4.71577e-06
HS3ST1	4p15.33	0.297183	2.08403e-07	4.75018e-06
PGAP3	17q12	0.296754	2.17365e-07	4.94882e-06
INTS13	12p11.23	-0.296739	2.17688e-07	4.95054e-06
PTCHD3P1	10p11.23	-0.296558	2.21601e-07	5.03383e-06
P4HA2	5q31.1	-0.296493	2.23017e-07	5.06026e-06
HEPHL1	11q21	-0.296422	2.24568e-07	5.0897e-06
CHDH	3p21.1	0.296355	2.26052e-07	5.11755e-06
CHI3L2	1p13.2	-0.296189	2.29764e-07	5.19045e-06
GEMIN5	5q33.2	-0.296187	2.2979e-07	5.19045e-06
ZDHHC8	22q11.21	-0.296021	2.33561e-07	5.2639e-06
KLHL5	4p14	-0.296021	2.33566e-07	5.2639e-06
COA3	17q21.2	0.295968	2.3479e-07	5.28554e-06
C15ORF62	15q15.1	0.295898	2.36407e-07	5.31597e-06
REXO4	9q34.2	-0.295869	2.37058e-07	5.32464e-06
TSHZ1	18q22.3	0.295658	2.42013e-07	5.42987e-06
TTLL10	1p36.33	0.295548	2.44632e-07	5.4786e-06
SLC35F2	11q22.3	-0.295544	2.44731e-07	5.4786e-06
KCNMB4	12q15	-0.295517	2.45358e-07	5.4865e-06
INHBA	7p14.1	-0.295377	2.48743e-07	5.55601e-06
EHF	11p13	0.295313	2.50302e-07	5.58136e-06
COP1	1q25.1-q25.2	0.295308	2.50435e-07	5.58136e-06
CLDN12	7q21.13	0.295172	2.53764e-07	5.64928e-06
PCDH1	5q31.3	0.295139	2.54595e-07	5.6615e-06
GLIPR1	12q21.2	-0.294975	2.58709e-07	5.74661e-06
EFCC1	3q21.3	0.294886	2.60958e-07	5.78841e-06
CNKSR1	1p36.11	0.294878	2.61168e-07	5.78841e-06
RARRES1	3q25.32	0.294864	2.61511e-07	5.78961e-06
RDH10	8q21.11	0.294842	2.62083e-07	5.79588e-06
NEK8	17q11.2	0.29473	2.64951e-07	5.85284e-06
CCT4	2p15	-0.294681	2.66215e-07	5.8743e-06
KCNK13	14q32.11	-0.294655	2.66901e-07	5.88298e-06
RABL2A	2q14.1	0.294587	2.68656e-07	5.91515e-06
DEPDC7	11p13	-0.294409	2.73364e-07	6.01221e-06
MEIS2	15q14	0.294379	2.74169e-07	6.02331e-06
ZBTB42	14q32.33	0.294238	2.77941e-07	6.09949e-06
SPHK1	17q25.1	-0.294175	2.79656e-07	6.13042e-06
CFAP52	17p13.1	0.29407	2.82508e-07	6.18619e-06
ST3GAL5	2p11.2	-0.293995	2.84587e-07	6.22492e-06
SPNS2	17p13.2	0.29398	2.85e-07	6.22715e-06
AFTPH	2p14	0.293917	2.8675e-07	6.25857e-06
LRRC56	11p15.5	0.293789	2.90341e-07	6.33008e-06
ZG16B	16p13.3	0.2937	2.92866e-07	6.37819e-06
GTF2IRD2	7q11.23	0.293615	2.95285e-07	6.4239e-06
AP1M1	19p13.11	-0.293568	2.96634e-07	6.44625e-06
CASP10	2q33.1	0.293475	2.99322e-07	6.49684e-06
MALL	2q13	0.293465	2.9961e-07	6.49684e-06
AGFG2	7q22.1	0.293434	3.00496e-07	6.50901e-06
GLOD5	Xp11.23	0.293386	3.01913e-07	6.53265e-06
SQSTM1	5q35.3	0.293373	3.02289e-07	6.53374e-06
SUCLG2	3p14.1	0.293358	3.02725e-07	6.53613e-06
TRIM40	6p22.1	0.293252	3.05857e-07	6.59476e-06
NIPAL4	5q33.3	-0.293244	3.06098e-07	6.59476e-06
KCTD6	3p14.3	0.292886	3.16871e-07	6.81953e-06
ARRDC5	19p13.3	0.292875	3.17217e-07	6.81966e-06
ACP6	1q21.2	0.292802	3.19473e-07	6.86081e-06
FAM107A	3p14.3-p14.2	0.29264	3.24515e-07	6.96162e-06
PPP1CB	2p23.2	0.29249	3.29241e-07	7.05547e-06
MLF1	3q25.32	0.292472	3.29813e-07	7.06019e-06
TACSTD2	1p32.1	0.292445	3.30694e-07	7.0715e-06
IGFBP6	12q13.13	-0.292407	3.31903e-07	7.08978e-06
LYAR	4p16.3	-0.292319	3.34721e-07	7.14238e-06
C14ORF93	14q11.2	0.292283	3.35906e-07	7.16004e-06
STK17A	7p13	-0.292236	3.37417e-07	7.18461e-06
UCHL1	4p13	-0.292131	3.40847e-07	7.24995e-06
IFNAR1	21q22.11	0.292082	3.42473e-07	7.26911e-06
YBX2	17p13.1	0.292082	3.42473e-07	7.26911e-06
KTN1	14q22.3	-0.291917	3.47965e-07	7.37311e-06
2021-03-04	2q35	-0.291913	3.48107e-07	7.37311e-06
RIPPLY3	21q22.13	0.291707	3.55073e-07	7.51271e-06
ID3	1p36.12	-0.291693	3.55565e-07	7.51521e-06
STRBP	9q33.3	0.291576	3.59595e-07	7.59239e-06
AXL	19q13.2	-0.291484	3.62788e-07	7.65173e-06
CYP2A13	19q13.2	0.291419	3.65044e-07	7.69124e-06
MMP14	14q11.2	-0.291345	3.67658e-07	7.73817e-06
FRMD6	14q22.1	-0.291218	3.72192e-07	7.8254e-06
FKBP1A	20p13	-0.291171	3.73851e-07	7.85205e-06
FOXA3	19q13.32	0.291075	3.77342e-07	7.91709e-06
RSPH14	22q11.22-q11.23	0.290907	3.83467e-07	8.03719e-06
RHPN2	19q13.11	0.290802	3.87337e-07	8.10982e-06
HMSD	18q22.1	0.290765	3.88711e-07	8.1301e-06
MINDY1	1q21.3	0.290723	3.90288e-07	8.14886e-06
GRK3	22q12.1	-0.29072	3.90421e-07	8.14886e-06
PHF19	9q33.2	-0.290554	3.96657e-07	8.27042e-06
ABCD3	1p21.3	0.29052	3.97971e-07	8.2892e-06
OFD1	Xp22.2	0.290329	4.05304e-07	8.43318e-06
C1R	12p13.31	-0.2902	4.10348e-07	8.52928e-06
TTLL3	3p25.3	0.290127	4.13252e-07	8.58075e-06
C2ORF15	2q11.2	0.289951	4.20256e-07	8.71717e-06
SLC6A20	3p21.31	0.289905	4.2212e-07	8.74679e-06
AFAP1L1	5q32	-0.289838	4.24807e-07	8.79337e-06
CYP4X1	1p33|1	0.289744	4.2865e-07	8.86377e-06
GABRB2	5q34	0.289723	4.29504e-07	8.87228e-06
PSMB5	14q11.2	-0.289609	4.34227e-07	8.96061e-06
TENM3	4q34.3-q35.1	-0.289565	4.36062e-07	8.98924e-06
ECT2L	6q24.1	0.289534	4.37322e-07	9.00596e-06
BCKDHB	6q14.1	0.289491	4.3912e-07	9.03372e-06
IGFBP7	4q12	-0.289431	4.41652e-07	9.07648e-06
TBX1	22q11.21	-0.289315	4.46592e-07	9.16633e-06
ATMIN	16q23.2	-0.289306	4.46937e-07	9.16633e-06
THRB	3p24.2	0.289291	4.47582e-07	9.17018e-06
NDRG2	14q11.2	0.289161	4.53201e-07	9.27583e-06
HADH	4q25	0.289142	4.54018e-07	9.28308e-06
TUBB	6p21.33	-0.289118	4.55031e-07	9.28904e-06
TTC7B	14q32.11	-0.289114	4.55236e-07	9.28904e-06
ACY3	11q13.2	0.289042	4.58362e-07	9.34331e-06
SFTA2	6p21.33	0.28902	4.59313e-07	9.35321e-06
ZNF396	18q12.2	0.288988	4.6072e-07	9.37232e-06
GTF2IRD2B	7q11.23	0.28897	4.61518e-07	9.37906e-06
KIAA1211L	2q11.2	0.288954	4.62225e-07	9.38392e-06
CMTM8	3p22.3	0.288915	4.63954e-07	9.40613e-06
MPP1	Xq28	-0.288908	4.64257e-07	9.40613e-06
NID2	14q22.1	-0.288643	4.76095e-07	9.63624e-06
PTPN12	7q11.23	-0.28861	4.77606e-07	9.65707e-06
C11ORF24	11q13.2	-0.288569	4.79476e-07	9.68513e-06
RAD50	5q31.1	-0.288522	4.81613e-07	9.71851e-06
C1QTNF6	22q12.3	-0.288374	4.88431e-07	9.84617e-06
BGN	Xq28	-0.288214	4.95919e-07	9.98708e-06
SCAMP2	15q24.1	0.288188	4.97166e-07	1.00022e-05
MMP9	20q13.12	-0.288149	4.99009e-07	1.00292e-05
PPCS	1p34.2	0.288121	5.00309e-07	1.00452e-05
BRCC3	Xq28	0.287959	5.08108e-07	1.01916e-05
PRKAR1B	7p22.3	-0.287872	5.12281e-07	1.02565e-05
SLC11A2	12q13.12	0.287865	5.12637e-07	1.02565e-05
CCNL1	3q25.31	0.28786	5.12878e-07	1.02565e-05
KRTAP5-5	11p15.5	0.287822	5.1472e-07	1.02831e-05
EPN3	17q21.33	0.287637	5.23847e-07	1.0455e-05
CNOT11	2q11.2	0.287394	5.36022e-07	1.06874e-05
COL27A1	9q32	-0.287308	5.40437e-07	1.07553e-05
PTPRE	10q26.2	-0.287307	5.40499e-07	1.07553e-05
PIK3CB	3q22.3	0.287262	5.42787e-07	1.07901e-05
BMPER	7p14.3	-0.287225	5.44715e-07	1.08177e-05
AZGP1	7q22.1	0.287188	5.46582e-07	1.08346e-05
POR	7q11.23	0.287187	5.46646e-07	1.08346e-05
CYP2D6	22q13.2	0.287058	5.53352e-07	1.09528e-05
CCND2	12p13.32	-0.287052	5.537e-07	1.09528e-05
CD2AP	6p12.3	0.287008	5.55966e-07	1.09868e-05
CYP2B6	19q13.2	0.286969	5.58022e-07	1.10165e-05
TRAF4	17q11.2	0.286918	5.60767e-07	1.10598e-05
USP54	10q22.2	0.286798	5.67135e-07	1.11744e-05
NR4A1	12q13.13	0.286747	5.699e-07	1.12179e-05
ALDH3B1	11q13.2	0.286704	5.72218e-07	1.12525e-05
C1S	12p13.31	-0.286677	5.73636e-07	1.12693e-05
PSMD12	17q24.2	-0.286654	5.74891e-07	1.12829e-05
CLMN	14q32.13	0.286565	5.79769e-07	1.13676e-05
AP1G2	14q11.2	0.286548	5.80661e-07	1.13739e-05
PGPEP1	19p13.11	0.286518	5.8232e-07	1.13933e-05
MICALL1	22q13.1	-0.28651	5.82788e-07	1.13933e-05
ERMP1	9p24.1	0.28647	5.84987e-07	1.14252e-05
GLT8D2	12q23.3	-0.286419	5.8782e-07	1.14693e-05
PLEKHM2	1p36.21	-0.286399	5.88896e-07	1.14792e-05
ERCC5	13q33.1	0.286351	5.91605e-07	1.15208e-05
ALPK3	15q25.3	0.286311	5.93836e-07	1.1553e-05
COLGALT1	19p13.11	-0.286164	6.02129e-07	1.1703e-05
KIRREL1	1q23.1	-0.286077	6.07086e-07	1.17879e-05
PRSS12	4q26	0.286051	6.0854e-07	1.18047e-05
GID4	17p11.2|17p11.2	-0.285994	6.11825e-07	1.1857e-05
SLC45A4	8q24.3	0.285969	6.13255e-07	1.18732e-05
C9ORF16	9q34.11	0.285947	6.14566e-07	1.18871e-05
NRG1	8p12	-0.28582	6.21941e-07	1.20182e-05
RAB4A	1q42.13	0.285759	6.25509e-07	1.20755e-05
ANKS4B	16p12.2	0.285725	6.27506e-07	1.21008e-05
MCC	5q22.2	-0.285712	6.28281e-07	1.21008e-05
GJC1	17q21.31	-0.285706	6.2863e-07	1.21008e-05
CPEB3	10q23.32	0.285597	6.35114e-07	1.22139e-05
RNF216	7p22.1	-0.285533	6.3899e-07	1.22767e-05
MUCL3	6p21.33	0.285496	6.41197e-07	1.23073e-05
HENMT1	1p13.3	0.285406	6.46664e-07	1.24004e-05
KBTBD12	3q21.3	0.285272	6.54854e-07	1.25454e-05
NSG1	4p16.3	-0.285198	6.59399e-07	1.2609e-05
FRMPD1	9p13.2	-0.285197	6.59432e-07	1.2609e-05
TSPAN3	15q24.3	0.285125	6.63917e-07	1.26768e-05
CSPG4	15q24.2	-0.28512	6.6424e-07	1.26768e-05
PADI1	1p36.13	0.285032	6.69773e-07	1.27703e-05
ZNF134	19q13.43	-0.285006	6.71399e-07	1.27891e-05
FBXL14	12p13.33	0.284892	6.7861e-07	1.29142e-05
ICK	6p12.1	0.284772	6.86301e-07	1.30482e-05
SESN3	11q21	-0.284711	6.90214e-07	1.31101e-05
STRADB	2q33.1	0.2847	6.90902e-07	1.31108e-05
PTCD2	5q13.2	-0.28463	6.9549e-07	1.31854e-05
AGO2	8q24.3	-0.284552	7.00599e-07	1.32697e-05
VGLL3	3p12.1	-0.284353	7.1375e-07	1.3506e-05
TAAR1	6q23.2	0.284241	7.2126e-07	1.36353e-05
SLC2A10	20q13.12	0.284012	7.36879e-07	1.39174e-05
HOXB1	17q21.32	0.283682	7.59958e-07	1.43398e-05
SACS	13q12.12	-0.28334	7.84568e-07	1.47903e-05
SNTN	3p14.2	0.283175	7.96747e-07	1.50036e-05
ANXA5	4q27	-0.283167	7.97379e-07	1.50036e-05
TMBIM6	12q13.12	0.283112	8.01441e-07	1.50659e-05
CTTNBP2NL	1p13.2	0.283096	8.0262e-07	1.50688e-05
TMEM138	11q12.2	-0.28309	8.03099e-07	1.50688e-05
PGAM1	10q24.1	-0.282976	8.11673e-07	1.52155e-05
TMEM30B	14q23.1	0.282905	8.17079e-07	1.53025e-05
PINX1	8p23.1	-0.282889	8.1828e-07	1.53107e-05
SEMA5B	3q21.1	-0.282711	8.31931e-07	1.55516e-05
KDM7A-DT	7q34	0.282636	8.3776e-07	1.5646e-05
FAM81A	15q22.2	0.282564	8.4335e-07	1.57357e-05
PHLDB2	3q13.2	-0.282493	8.48995e-07	1.58227e-05
SMPD2	6q21	0.282485	8.49591e-07	1.58227e-05
NEDD4	15q21.3	-0.28244	8.53158e-07	1.58744e-05
KRTAP5-1	11p15.5	0.282272	8.66566e-07	1.6109e-05
TUBG2	17q21.2	-0.282248	8.68521e-07	1.61304e-05
TANGO6	16q22.1	-0.282234	8.69647e-07	1.61363e-05
EVL	14q32.2	-0.282221	8.70696e-07	1.61409e-05
FIG4	6q21	0.28221	8.71613e-07	1.61429e-05
TDO2	4q32.1	-0.282146	8.76725e-07	1.62226e-05
HSD11B2	16q22.1	0.282134	8.77766e-07	1.62269e-05
KCNS3	2p24.2	0.282116	8.79228e-07	1.62283e-05
GPD1	12q13.12	0.282113	8.79457e-07	1.62283e-05
PGBD2	1q44	0.28207	8.82934e-07	1.62775e-05
TMEM255A	Xq24	-0.282028	8.8643e-07	1.63269e-05
TMEM80	11p15.5	0.281665	9.16787e-07	1.68706e-05
GCSH	16q23.2	-0.281449	9.35266e-07	1.71611e-05
CRYM	16p12.2	0.281444	9.35694e-07	1.71611e-05
SLCO2A1	3q22.1-q22.2	-0.281442	9.35861e-07	1.71611e-05
RIMKLA	1p34.2	0.281441	9.35996e-07	1.71611e-05
STIL	1p33	0.281409	9.38708e-07	1.71951e-05
CFAP45	1q23.2	0.28138	9.41254e-07	1.7226e-05
DLX2	2q31.1	-0.281258	9.51921e-07	1.74053e-05
EFCAB6	22q13.2-q13.31	0.281046	9.70773e-07	1.77338e-05
CHORDC1	11q14.3	-0.280918	9.82287e-07	1.79279e-05
SURF4	9q34.2	-0.280764	9.96413e-07	1.81691e-05
HERPUD2	7p14.2	-0.280719	1.0005e-06	1.82272e-05
TNK1	17p13.1	0.280644	1.00753e-06	1.83384e-05
HOXB4	17q21.32	0.28058	1.01342e-06	1.84291e-05
NAA30	14q22.3	-0.280562	1.01515e-06	1.84437e-05
PCDHGA10	5q31.3	-0.28039	1.03135e-06	1.8721e-05
KCTD10	12q24.11	-0.280174	1.05207e-06	1.908e-05
HINT3	6q22.32	0.279946	1.07444e-06	1.9468e-05
CIB1	15q26.1	0.279916	1.07738e-06	1.95023e-05
EXTL3	8p21.1	-0.279907	1.07827e-06	1.95023e-05
CEND1	11p15.5	-0.279698	1.09915e-06	1.9862e-05
SORBS2	4q35.1	0.279617	1.10743e-06	1.99935e-05
DEGS1	1q42.11	-0.279606	1.10851e-06	1.9995e-05
SLC9A3R2	16p13.3	0.279576	1.11159e-06	2.00326e-05
GATM	15q21.1	0.279492	1.12023e-06	2.01702e-05
SLC25A52	18q12.1	-0.279446	1.12495e-06	2.0237e-05
MAP6D1	3q27.1	-0.279276	1.14265e-06	2.05369e-05
CD209	19p13.2	-0.279238	1.14666e-06	2.05907e-05
UMODL1	21q22.3	0.278993	1.1727e-06	2.10393e-05
CFAP298	21q22.11	0.278956	1.17667e-06	2.10917e-05
RAB30	11q14.1	-0.278914	1.18116e-06	2.11372e-05
TMED7-TICAM2	5q22.3	-0.278913	1.18132e-06	2.11372e-05
BEX3	Xq22.2	-0.278705	1.20398e-06	2.15235e-05
ARHGEF16	1p36.32	0.278628	1.2125e-06	2.16565e-05
TM2D2	8p11.22	-0.278517	1.22495e-06	2.18595e-05
EPB41L4A-DT	5q22.2	0.278504	1.22635e-06	2.1865e-05
GCNT2	6p24.3-p24.2	0.27843	1.23467e-06	2.19939e-05
TPD52L2	20q13.33	-0.278201	1.26082e-06	2.24398e-05
SDCBP2	20p13	0.278105	1.27191e-06	2.26063e-05
TMEFF1	9q31.1	-0.278101	1.27244e-06	2.26063e-05
S100P	4p16.1	0.278055	1.27772e-06	2.268e-05
CAMK4	5q22.1	-0.277997	1.28451e-06	2.27805e-05
FAM102B	1p13.3	0.277937	1.29165e-06	2.28868e-05
LHX5	12q24.13	-0.277847	1.30221e-06	2.30536e-05
LGALS4	19q13.2	0.277787	1.30939e-06	2.31534e-05
RAP1GAP	1p36.12	0.277772	1.31116e-06	2.31534e-05
SLC38A4	12q13.11	-0.277771	1.31131e-06	2.31534e-05
CKS2	9q22.2	-0.277758	1.31286e-06	2.31603e-05
RIBC1	Xp11.22	0.277449	1.35037e-06	2.38012e-05
SIX1	14q23.1	0.277378	1.35911e-06	2.39343e-05
BMP1	8p21.3	-0.277274	1.37203e-06	2.41406e-05
NOL9	1p36.31	-0.277245	1.37572e-06	2.41843e-05
TP53I11	11p11.2	0.277231	1.3775e-06	2.41943e-05
CFAP44	3q13.2	0.277198	1.38162e-06	2.42455e-05
PPM1B	2p21	0.277187	1.38293e-06	2.42472e-05
NQO1	16q22.1	0.277009	1.40557e-06	2.46227e-05
RAB31	18p11.22	-0.276943	1.41408e-06	2.475e-05
FDFT1	8p23.1	0.276864	1.42416e-06	2.48991e-05
FHAD1	1p36.21	0.276857	1.42508e-06	2.48991e-05
CASP3	4q35.1	0.27681	1.43124e-06	2.4985e-05
PLAAT2	11q12.3	0.276788	1.43403e-06	2.50047e-05
TENM3-AS1	4q34.3	-0.276782	1.43486e-06	2.50047e-05
FNDC4	2p23.3	-0.276769	1.43659e-06	2.50131e-05
INPP5E	9q34.3	-0.27675	1.43906e-06	2.50344e-05
STRC	15q15.3	0.276716	1.44354e-06	2.50905e-05
TMTC4	13q32.3	0.276667	1.4499e-06	2.51793e-05
NBEAL2	3p21.31	0.276658	1.45118e-06	2.51797e-05
FBXL18	7p22.1	-0.276633	1.45448e-06	2.52152e-05
PTPRU	1p35.3	0.276614	1.45688e-06	2.5235e-05
TM9SF3	10q24.1	0.276582	1.4612e-06	2.52879e-05
SLC22A18	11p15.4	0.276547	1.46578e-06	2.53327e-05
DEPTOR	8q24.12	0.276543	1.46631e-06	2.53327e-05
GDPGP1	15q26.1	0.276521	1.46933e-06	2.53602e-05
C1ORF216	1p34.3	-0.276512	1.47043e-06	2.53602e-05
TUBA1A	12q13.12	-0.2764	1.48545e-06	2.55972e-05
IMPAD1	8q12.1	-0.27603	1.53622e-06	2.64493e-05
CTIF	18q21.1	-0.275904	1.55386e-06	2.67302e-05
HES6	2q37.3	0.275892	1.55556e-06	2.67364e-05
AFAP1L2	10q25.3	-0.275661	1.58831e-06	2.7276e-05
TIPARP-AS1	3q25.31	0.275615	1.59497e-06	2.7367e-05
DAZAP2	12q13.13	0.275525	1.60804e-06	2.75675e-05
PIEZO1	16q24.3	-0.275458	1.61778e-06	2.77109e-05
NOS2	17q11.2	0.275436	1.62102e-06	2.77426e-05
GPRIN1	5q35.2	-0.275378	1.62956e-06	2.78651e-05
POLR1A	2p11.2	-0.275324	1.63758e-06	2.79783e-05
FLI1	11q24.3	-0.275277	1.64447e-06	2.80519e-05
IQCN	19p13.11	0.275276	1.64468e-06	2.80519e-05
NAT1	8p22	0.275166	1.66107e-06	2.83073e-05
FMO4	1q24.3	0.275058	1.67726e-06	2.8559e-05
GPD2	2q24.1	0.27499	1.68769e-06	2.87122e-05
MIR100HG	11q24.1	-0.274653	1.73967e-06	2.95715e-05
CNEP1R1	16q12.1	-0.274569	1.75297e-06	2.97724e-05
SUPT16H	14q11.2	-0.274526	1.7597e-06	2.98613e-05
TNPO2	19p13.13	-0.274508	1.76254e-06	2.98842e-05
DKK1	10q21.1	-0.274462	1.76984e-06	2.99826e-05
SLC25A29	14q32.2	0.274405	1.77899e-06	3.01123e-05
ARHGEF28	5q13.2	0.274234	1.80653e-06	3.05526e-05
A1BG-AS1	19q13.43	-0.274218	1.80918e-06	3.05717e-05
ANKRD40CL	17q21.33	0.274075	1.83269e-06	3.09404e-05
PCDH18	4q28.3	-0.274066	1.83409e-06	3.09404e-05
B3GNT4	12q24.31	-0.274015	1.8426e-06	3.10578e-05
SORD	15q21.1	0.273982	1.848e-06	3.11227e-05
GRID2IP	7p22.1	0.27389	1.86328e-06	3.13538e-05
CDH2	18q12.1	-0.273881	1.86489e-06	3.13546e-05
ADAMTS2	5q35.3	-0.273836	1.87242e-06	3.14549e-05
PLEKHH2	2p21	0.273748	1.88721e-06	3.16767e-05
NPTX1	17q25.3	-0.273735	1.88952e-06	3.16889e-05
OLFML2A	9q33.3	-0.273522	1.92599e-06	3.22737e-05
CYP2C19	10q23.33	0.27347	1.93489e-06	3.23956e-05
RASA1	5q14.3	-0.273457	1.93724e-06	3.2408e-05
PDLIM7	5q35.3	-0.273443	1.93958e-06	3.24201e-05
DLX3	17q21.33	-0.273426	1.94265e-06	3.24224e-05
FAM216A	12q24.11	-0.273424	1.94295e-06	3.24224e-05
GGH	8q12.3	-0.273407	1.94584e-06	3.24435e-05
FTSJ3	17q23.3	-0.273394	1.94818e-06	3.24557e-05
ST3GAL2	16q22.1	-0.273361	1.95397e-06	3.2525e-05
CASC1	12p12.1	0.273243	1.97471e-06	3.2843e-05
TOX2	20q13.12	-0.273207	1.98103e-06	3.29208e-05
ARMC3	10p12.2	0.273173	1.98716e-06	3.29954e-05
WDR41	5q13.3-q14.1	-0.27312	1.99663e-06	3.31253e-05
PCCA	13q32.3	0.272902	2.03588e-06	3.37485e-05
EIF4A1	17p13.1	-0.272818	2.05125e-06	3.3973e-05
CMAHP	6p22.3	0.27281	2.05281e-06	3.3973e-05
MTMR9LP	1p35.2	0.272655	2.08144e-06	3.44183e-05
PARP4	13q12.12	0.272626	2.08676e-06	3.4478e-05
MFAP2	1p36.13	-0.272607	2.09037e-06	3.45092e-05
NCMAP	1p36.11	0.272572	2.09699e-06	3.459e-05
LINC00910	17q21.31	0.272369	2.13521e-06	3.51589e-05
TSPAN13	7p21.1	0.272366	2.13584e-06	3.51589e-05
C4BPB	1q32.1	0.272361	2.13674e-06	3.51589e-05
SLC6A14	Xq23	0.272266	2.15505e-06	3.54312e-05
TOMM40	19q13.32	-0.272177	2.1722e-06	3.56839e-05
DUSP8	11p15.5	0.272145	2.17848e-06	3.57577e-05
GAS2L1	22q12.2	-0.272053	2.19635e-06	3.60216e-05
ACBD5	10p12.1	0.272003	2.20609e-06	3.61517e-05
CCDC125	5q13.2	0.271948	2.21707e-06	3.63021e-05
GPR156	3q13.33	-0.271915	2.22345e-06	3.63768e-05
DOP1B	21q22.12	0.271875	2.23149e-06	3.64786e-05
SLC12A4	16q22.1	-0.271857	2.23516e-06	3.65088e-05
PDXDC2P-NPIPB14P	16q22.1	0.271787	2.24902e-06	3.67054e-05
CES3	16q22.1	0.27176	2.25447e-06	3.67644e-05
UBQLN1	9q21.32|9q21.2-q21.3	-0.271744	2.2576e-06	3.67855e-05
LIPE	19q13.2	0.271703	2.26602e-06	3.68927e-05
ARMCX1	Xq22.1	-0.271604	2.28607e-06	3.7189e-05
SLC28A1	15q25.3	0.271538	2.29956e-06	3.7378e-05
CCDC88A	2p16.1	-0.271481	2.31109e-06	3.75351e-05
C22ORF23	22q13.1	-0.271471	2.31318e-06	3.75386e-05
PTGS1	9q33.2	-0.271446	2.31838e-06	3.75927e-05
PPP1R3D	20q13.33	0.271316	2.34532e-06	3.79987e-05
PAFAH2	1p36.11	0.271222	2.36509e-06	3.82882e-05
CUL1	7q36.1	-0.271158	2.37858e-06	3.84755e-05
FYCO1	3p21.31	0.271114	2.38783e-06	3.8594e-05
SKI	1p36.33-p36.32	-0.271095	2.39184e-06	3.86277e-05
PRXL2B	1p36.32	0.27102	2.40785e-06	3.88549e-05
LINC00950	9p13.3	0.270929	2.42749e-06	3.91403e-05
DGKI	7q33	-0.27088	2.43791e-06	3.92768e-05
TCOF1	5q32-q33.1	-0.270825	2.45e-06	3.94399e-05
VWA3B	2q11.2	0.270722	2.47249e-06	3.977e-05
FOXL2	3q22.3	-0.270684	2.48068e-06	3.98426e-05
HKDC1	10q22.1	0.270683	2.48097e-06	3.98426e-05
VRK3	19q13.33	0.270672	2.48343e-06	3.98502e-05
NIP7	16q22.1	-0.270519	2.51741e-06	4.0363e-05
CCDC122	13q14.11	0.270475	2.52716e-06	4.04871e-05
THEM6	8q24.3	0.270451	2.53252e-06	4.05405e-05
FGF2	4q28.1	-0.270441	2.53485e-06	4.05455e-05
PRORSD1P	2p16.1	0.270377	2.5492e-06	4.07246e-05
CKMT1B	15q15.3	0.270371	2.55049e-06	4.07246e-05
LINC01011	6p25.2	0.270364	2.55214e-06	4.07246e-05
MBD1	18q21.1	-0.270322	2.56155e-06	4.08115e-05
RPGR	Xp11.4	0.270322	2.56165e-06	4.08115e-05
CHST15	10q26.13	-0.270279	2.57132e-06	4.09296e-05
OVOL2	20p11.23	0.270271	2.57315e-06	4.09296e-05
FOSB	19q13.32	0.270169	2.59649e-06	4.12682e-05
FSTL3	19p13.3	-0.270081	2.61681e-06	4.15581e-05
CDC42BPA	1q42.13	0.270043	2.62579e-06	4.16678e-05
MPC2	1q24.2	0.269977	2.64113e-06	4.18781e-05
PGBD1	6p22.1	-0.269928	2.65252e-06	4.20254e-05
TNFAIP2	14q32.32	0.269902	2.65856e-06	4.20879e-05
PELI2	14q22.3	0.269514	2.75126e-06	4.35211e-05
TRMT112	11q13.1	-0.269494	2.7563e-06	4.35665e-05
DSE	6q22.1	-0.269482	2.75919e-06	4.35778e-05
FRS2	12q15	-0.269415	2.77539e-06	4.37723e-05
UBA7	3p21.31	0.26941	2.77684e-06	4.37723e-05
THG1L	5q33.3	-0.269405	2.77805e-06	4.37723e-05
PDE2A	11q13.4	-0.269339	2.79413e-06	4.39911e-05
REPS2	Xp22.2	0.269176	2.83456e-06	4.45927e-05
NUDT11	Xp11.22	-0.26911	2.85122e-06	4.48196e-05
LUZP1	1p36.12	-0.26907	2.8613e-06	4.49427e-05
RAB6B	3q22.1	-0.269021	2.87359e-06	4.50914e-05
NECAB1	8q21.3	-0.269014	2.87526e-06	4.50914e-05
IFT140	16p13.3	0.269004	2.87795e-06	4.50984e-05
YWHAG	7q11.23	-0.268921	2.89916e-06	4.53953e-05
MPPE1	18p11.21	0.268887	2.90773e-06	4.5494e-05
HACD1	10p12.33	-0.268816	2.92586e-06	4.5742e-05
TIMM22	17p13.3	-0.268786	2.9336e-06	4.58272e-05
WDR93	15q26.1	0.268677	2.9621e-06	4.62364e-05
KRTCAP3	2p23.3	0.268589	2.98506e-06	4.65585e-05
EXPH5	11q22.3	0.268566	2.99095e-06	4.66142e-05
FAM78B	1q24.1	-0.268504	3.00752e-06	4.6836e-05
RHPN1	8q24.3	0.268481	3.01345e-06	4.6892e-05
EIF5A2	3q26.2	-0.268471	3.01608e-06	4.68965e-05
LEKR1	3q25.31	0.268194	3.09051e-06	4.80165e-05
HSH2D	19p13.11	0.268172	3.09647e-06	4.8072e-05
TNNC2	20q13.12	0.268074	3.12306e-06	4.84473e-05
LMCD1	3p25.3	0.267781	3.20441e-06	4.96708e-05
ELOVL4	6q14.1	-0.267746	3.21424e-06	4.97847e-05
TREX1	3p21.31	0.267724	3.22043e-06	4.98422e-05
IL17RE	3p25.3	0.267577	3.26228e-06	5.04509e-05
ORC6	16q11.2	-0.267505	3.28285e-06	5.07085e-05
RAPGEFL1	17q21.1	0.267494	3.28611e-06	5.07085e-05
VPS45	1q21.2	0.267493	3.28652e-06	5.07085e-05
HPS3	3q24	0.267344	3.32967e-06	5.13144e-05
ST6GALNAC4	9q34.11	0.267339	3.33091e-06	5.13144e-05
TSPAN6	Xq22.1	0.267278	3.34871e-06	5.1549e-05
TSPAN18	11p11.2	-0.267207	3.36966e-06	5.18318e-05
LINGO1	15q24.3	-0.26717	3.38068e-06	5.19614e-05
KIF9	3p21.31	0.267099	3.40174e-06	5.22451e-05
CDK5R1	17q11.2	-0.267089	3.4047e-06	5.22506e-05
COL5A2	2q32.2	-0.267064	3.41216e-06	5.2325e-05
NCAPG	4p15.31	-0.267034	3.42097e-06	5.24201e-05
S100A6	1q21.3	0.266687	3.52635e-06	5.39745e-05
LRRC8C	1p22.2	-0.266682	3.5278e-06	5.39745e-05
DYNC1H1	14q32.31	-0.266664	3.53326e-06	5.40168e-05
PDZD3	11q23.3	0.266587	3.55726e-06	5.43104e-05
OSBPL2	20q13.33	0.266585	3.55788e-06	5.43104e-05
P2RX5	17p13.2	-0.266573	3.56162e-06	5.43262e-05
SAT1	Xp22.11	0.266562	3.56507e-06	5.43375e-05
SLC9A4	2q12.1	0.266532	3.57446e-06	5.44393e-05
ENTR1	9q34.3	-0.266522	3.5775e-06	5.44442e-05
DCLRE1C	10p13	0.266503	3.58325e-06	5.44519e-05
IL31RA	5q11.2	-0.266494	3.58629e-06	5.44519e-05
KLC2	11q13.2	-0.266492	3.58672e-06	5.44519e-05
TSC22D3	Xq22.3	0.266486	3.58886e-06	5.44519e-05
MAP7D1	1p34.3	-0.266337	3.63556e-06	5.51187e-05
ECI2	6p25.2	-0.266253	3.66221e-06	5.54607e-05
ALDH1A1	9q21.13	0.266249	3.66365e-06	5.54607e-05
DDX31	9q34.13	-0.26621	3.67625e-06	5.55973e-05
OR2A4	6q23.2	0.266203	3.67821e-06	5.55973e-05
ADCY6	12q13.12	0.266174	3.68777e-06	5.56997e-05
ZNF598	16p13.3	-0.266153	3.69428e-06	5.57562e-05
SRM	1p36.22	-0.266121	3.70478e-06	5.58459e-05
PPP1R14D	15q15.1	0.266118	3.7058e-06	5.58459e-05
MAPK12	22q13.33	-0.26608	3.71784e-06	5.59853e-05
TOX3	16q12.1	0.266063	3.72359e-06	5.60299e-05
FAM225A	9q32	-0.266015	3.73899e-06	5.62194e-05
PGM2L1	11q13.4	0.265988	3.74783e-06	5.63101e-05
MRGPRX3	11p15.1	-0.265948	3.76093e-06	5.64646e-05
CATSPERB	14q32.12	0.265924	3.76888e-06	5.65416e-05
SPARC	5q33.1	-0.265824	3.80182e-06	5.69932e-05
TMX3	18q22.1	-0.26575	3.82633e-06	5.73178e-05
GPT	8q24.3	0.26574	3.82948e-06	5.73221e-05
PNLIPRP3	10q25.3	-0.265688	3.8468e-06	5.75385e-05
ACSL5	10q25.2	0.265655	3.85788e-06	5.76612e-05
HLX	1q41	-0.265628	3.86715e-06	5.77568e-05
SAMD14	17q21.33	-0.265556	3.89126e-06	5.80736e-05
SLC3A1	2p21	0.265443	3.92961e-06	5.86022e-05
SERTAD4-AS1	1q32.2	0.265417	3.93873e-06	5.86946e-05
CDR2L	17q25.1	0.265321	3.97164e-06	5.91412e-05
ZNF487	10q11.21	0.265212	4.0092e-06	5.96562e-05
ATP6V1B1	2p13.3	0.265196	4.01477e-06	5.96947e-05
GLDC	9p24.1	-0.265163	4.02643e-06	5.97711e-05
OLMALINC	10q24.31	0.265148	4.03166e-06	5.97711e-05
CDC27	17q21.32	-0.265147	4.03182e-06	5.97711e-05
LZTS1	8p21.3	-0.265147	4.03182e-06	5.97711e-05
PARD6G	18q23	-0.265102	4.04788e-06	5.99648e-05
TGM4	3p21.31	-0.265059	4.06285e-06	6.01422e-05
DCST2	1q21.3	0.265008	4.08074e-06	6.03625e-05
TFF3	21q22.3	0.264967	4.09528e-06	6.05329e-05
TMEM213	7q34	0.26494	4.10502e-06	6.05928e-05
TEX45	19p13.2	0.264934	4.1072e-06	6.05928e-05
MRGBP	20q13.33	-0.264931	4.1084e-06	6.05928e-05
CIDEA	18p11.21|18	-0.264919	4.11258e-06	6.06099e-05
BAIAP2L1	7q21.3-q22.1	0.264907	4.11673e-06	6.06266e-05
DEFB103A	8p23.1	-0.26487	4.12994e-06	6.07496e-05
CHRM4	11p11.2	-0.264867	4.13114e-06	6.07496e-05
METAP2	12q22	-0.264851	4.13666e-06	6.0769e-05
AP3S1	5q22.3-q23.1	-0.264846	4.13852e-06	6.0769e-05
ACADL	2q34	0.264813	4.15037e-06	6.08985e-05
VEGFC	4q34.3	-0.264709	4.18807e-06	6.14039e-05
PIH1D3	Xq22.3	0.264701	4.19094e-06	6.14039e-05
CAPN9	1q42.2	0.264594	4.22981e-06	6.19282e-05
ACTG1P4	1p21.1	0.264576	4.23654e-06	6.19813e-05
DNAJC18	5q31.2	-0.264554	4.2446e-06	6.20541e-05
MB21D2	3q29	-0.264539	4.25024e-06	6.20913e-05
HSP90AB1	6p21.1	-0.264484	4.27017e-06	6.23371e-05
EXOC5	14q22.3	-0.264167	4.38912e-06	6.40269e-05
DCLK3	3p22.2	-0.264105	4.41243e-06	6.43001e-05
FSTL1	3q13.33	-0.264101	4.41426e-06	6.43001e-05
PRSS23	11q14.2	-0.264064	4.42834e-06	6.44584e-05
EXOSC3	9p13.2	-0.264051	4.4333e-06	6.44837e-05
KSR2	12q24.22-q24.23	0.264004	4.45117e-06	6.46968e-05
MSRB3	12q14.3	-0.263723	4.56058e-06	6.62391e-05
MACROD1	11q13.1	0.263694	4.57211e-06	6.63585e-05
BUB1	2q13	-0.263647	4.59049e-06	6.6577e-05
DNAH6	2p11.2	0.263626	4.59874e-06	6.66484e-05
SCART1	10q26.3	0.263565	4.62298e-06	6.69514e-05
FN3K	17q25.3	0.263516	4.64263e-06	6.71774e-05
CCNI2	5q31.1	0.263509	4.64528e-06	6.71774e-05
KRT8P41	11p15.4	0.263444	4.67148e-06	6.75075e-05
SSTR5	16p13.3	0.263347	4.7108e-06	6.80268e-05
PAG1	8q21.13	-0.263325	4.71947e-06	6.81029e-05
SIGMAR1	9p13.3	-0.263307	4.72705e-06	6.81633e-05
SP1	12q13.13	0.263214	4.76485e-06	6.86591e-05
UFC1	1q23.3	0.263191	4.77456e-06	6.87495e-05
MSC	8q13.3	-0.26316	4.78719e-06	6.88465e-05
RNF207	1p36.31	0.263158	4.78816e-06	6.88465e-05
CCDC102A	16q21	-0.263098	4.81283e-06	6.91517e-05
MPDZ	9p23	-0.263008	4.85012e-06	6.96038e-05
PAX6	11p13	0.263005	4.85124e-06	6.96038e-05
DDX24	14q32.12	-0.262994	4.85603e-06	6.96228e-05
CERCAM	9q34.11	-0.262879	4.90408e-06	7.02614e-05
MICU1	10q22.1	0.262856	4.91384e-06	7.0351e-05
SEC16B	1q25.2	0.262767	4.95166e-06	7.08419e-05
PRR16	5q23.1	-0.26272	4.97158e-06	7.10763e-05
VIRMA	8q22.1	-0.26271	4.97603e-06	7.10892e-05
ADSS	1q44	0.262661	4.99676e-06	7.12971e-05
LINC02396	12q13.12	0.262659	4.99769e-06	7.12971e-05
ZNF600	19q13.41	0.26263	5.01025e-06	7.14255e-05
ZNF385B	2q31.2-q31.3	-0.262529	5.05386e-06	7.1996e-05
PHTF2	7q11.23-q21.11	-0.262521	5.0576e-06	7.19981e-05
ACADS	12q24.31	0.262452	5.08751e-06	7.23725e-05
SPDYC	11q13.1	0.262389	5.11506e-06	7.26619e-05
SAP18	13q12.11	0.262389	5.1151e-06	7.26619e-05
GEMIN8	Xp22.2	0.262371	5.12308e-06	7.27238e-05
HPS1	10q24.2	0.26235	5.13231e-06	7.27522e-05
RPS6KL1	14q24.3	0.262345	5.1343e-06	7.27522e-05
THOC5	22q12.2	-0.262341	5.13596e-06	7.27522e-05
NUDCD1	8q23.1	-0.262244	5.17898e-06	7.33098e-05
RIC8A	11p15.5	-0.262213	5.19263e-06	7.34512e-05
YARS2	12p11.21	-0.262197	5.19988e-06	7.3502e-05
SKA1	18q21.1	-0.261775	5.39144e-06	7.61559e-05
ARFIP1	4q31.3	0.261602	5.47173e-06	7.72358e-05
KBTBD2	7p14.3	-0.261555	5.49352e-06	7.74888e-05
CDC14B	9q22.32-q22.33	0.26149	5.52445e-06	7.78703e-05
ADTRP	6p24.1	-0.261466	5.53583e-06	7.79558e-05
NEIL3	4q34.3	-0.26146	5.53829e-06	7.79558e-05
BMP2K	4q21.21	-0.261427	5.55407e-06	7.81231e-05
MBD6	12q13.3	0.261357	5.58744e-06	7.85374e-05
POM121C	7q11.23	-0.261026	5.74747e-06	8.07302e-05
CAPN2	1q41	0.260833	5.84279e-06	8.20117e-05
CLTCL1	22q11.21	-0.260745	5.88705e-06	8.24781e-05
EVC2	4p16.2	-0.260744	5.88729e-06	8.24781e-05
LTBP2	14q24.3	-0.260742	5.88835e-06	8.24781e-05
KCNJ11	11p15.1	0.260725	5.89701e-06	8.25417e-05
INSR	19p13.2	0.260691	5.91386e-06	8.27198e-05
THY1	11q23.3	-0.260654	5.93292e-06	8.29286e-05
SEPTIN5	22q11.21	-0.260622	5.94895e-06	8.30947e-05
NLN	5q12.3	-0.26046	6.03131e-06	8.41865e-05
ANO9	11p15.5	0.260258	6.13616e-06	8.55905e-05
ETNK1	12p12.1	0.260244	6.14356e-06	8.56341e-05
ENPP4	6p21.1	0.260186	6.17397e-06	8.59983e-05
NTAN1	16p13.11	-0.260071	6.23423e-06	8.67774e-05
CLASP1	2q14.2-q14.3	-0.26005	6.2455e-06	8.6815e-05
PCOLCE2	3q23	-0.26005	6.24559e-06	8.6815e-05
DNMBP	10q24.2	0.259807	6.37584e-06	8.85641e-05
HMOX2	16p13.3	-0.259639	6.46718e-06	8.97707e-05
ZHX3	20q12	-0.259626	6.47444e-06	8.98093e-05
SLC39A11	17q24.3-q25.1	0.259582	6.49886e-06	9.00858e-05
MPP6	7p15.3	-0.259549	6.51682e-06	9.02724e-05
CYP4B1	1p33	0.259455	6.56898e-06	9.08312e-05
CAP2	6p22.3	-0.259448	6.57291e-06	9.08312e-05
COL8A2	1p34.3	-0.259446	6.57396e-06	9.08312e-05
RC3H1	1q25.1	0.259444	6.57528e-06	9.08312e-05
TDGF1	3p21.31	0.259427	6.58475e-06	9.08994e-05
GOSR2	17q21.32	-0.259347	6.62971e-06	9.14571e-05
MFSD6	2q32.2	0.259056	6.79489e-06	9.36715e-05
PRRX2	9q34.11	0.259033	6.80794e-06	9.37868e-05
SDK2	17q25.1	-0.259016	6.81801e-06	9.38611e-05
ENO1	1p36.23	-0.258994	6.83028e-06	9.39655e-05
NEDD8	14q12	-0.258911	6.87874e-06	9.45385e-05
PEX11A	15q26.1	0.258906	6.88135e-06	9.45385e-05
CCDC152	5p12	0.258891	6.89056e-06	9.46002e-05
VIL1	2q35	0.258876	6.8992e-06	9.4654e-05
AP1S2	Xp22.2	-0.258833	6.92408e-06	9.48655e-05
RARS	5q34	-0.258833	6.92408e-06	9.48655e-05
SLC25A22	11p15.5	-0.258637	7.04013e-06	9.63897e-05
TMEM62	15q15.2	0.258614	7.05376e-06	9.64675e-05
SLC22A18AS	11p15.4	0.258608	7.05714e-06	9.64675e-05
GPA33	1q24.1	0.258603	7.06024e-06	9.64675e-05
DIPK1A	1p22.1	-0.258538	7.0992e-06	9.69338e-05
ACADSB	10q26.13	0.2585	7.1216e-06	9.71735e-05
PLA2G4D	15q15.1	-0.258476	7.13637e-06	9.73089e-05
C9ORF47	9q22.1	-0.258392	7.18706e-06	9.79335e-05
CFAP47	Xp21.1	0.258364	7.20397e-06	9.80972e-05
SPAG16	2q34	0.258351	7.21172e-06	9.81263e-05
TNFRSF14-AS1	1p36.32	0.258344	7.21589e-06	9.81263e-05
PAQR8	6p12.2	0.258302	7.24194e-06	9.83807e-05
ARHGAP28	18p11.31	-0.258298	7.24441e-06	9.83807e-05
SAMD13	1p31.1	0.258187	7.31209e-06	9.92327e-05
METTL8	2q31.1	-0.25809	7.37229e-06	9.9982e-05
ERC1	12p13.33	-0.258078	7.37994e-06	0.000100018
SLC34A2	4p15.2	0.258042	7.40211e-06	0.000100251
CDH17	8q22.1	0.257967	7.44934e-06	0.000100822
WDR91	7q33	-0.257945	7.46292e-06	0.000100938
KLF4	9q31.2	0.257905	7.48834e-06	0.000101214
MAP1B	5q13.2	-0.257826	7.53839e-06	0.000101822
SMIM6	17q25.1	0.257765	7.57702e-06	0.000102274
FHOD3	18q12.2	-0.257716	7.60823e-06	0.000102627
RIC1	9p24.1	-0.257595	7.68647e-06	0.000103612
YPEL2	17q22	0.257579	7.69671e-06	0.000103681
SOWAHA	5q31.1	0.257532	7.72734e-06	0.000103929
ANLN	7p14.2	-0.257527	7.7301e-06	0.000103929
TP53INP2	20q11.22	0.257526	7.73071e-06	0.000103929
TENT4B	16q12.1	-0.257501	7.74715e-06	0.000104081
FMNL1	17q21.31	-0.257489	7.75485e-06	0.000104107
FCSK	16q22.1	0.257482	7.75947e-06	0.000104107
LY75	2q24.2	0.257388	7.82132e-06	0.000104866
CSE1L	20q13.13	-0.257369	7.83372e-06	0.000104962
BRF2	8p11.23	-0.257202	7.94438e-06	0.000106374
GDPD3	16p11.2	0.257188	7.95384e-06	0.00010643
TRPV1	17p13.2	0.257137	7.98797e-06	0.000106815
SMIM3	5q33.1	-0.256947	8.11626e-06	0.00010839
PLEKHB1	11q13.4	0.256943	8.11883e-06	0.00010839
KRT4	12q13.13	0.256934	8.12502e-06	0.00010839
PEX12	17q12	-0.256931	8.12736e-06	0.00010839
DDN	12q13.12	-0.256904	8.14584e-06	0.000108564
SLC25A25	9q34.11	0.25688	8.16202e-06	0.000108708
RNF39	6p22.1	0.256646	8.32339e-06	0.000110783
DHX29	5q11.2	-0.256406	8.49278e-06	0.000112963
APEX1	14q11.2	-0.256355	8.52897e-06	0.000113288
ADD3	10q25.1-q25.2	0.256351	8.532e-06	0.000113288
PRR13	12q13.13	0.256348	8.53417e-06	0.000113288
VEZT	12q22	-0.256329	8.54736e-06	0.000113388
JAG2	14q32.33	-0.256314	8.55817e-06	0.00011344
YIPF5	5q31.3	-0.256308	8.56257e-06	0.00011344
ZMYND10	3p21.31	0.256256	8.60003e-06	0.000113861
TNPO1	5q13.2	-0.256232	8.61687e-06	0.000114009
GPC1	2q37.3	-0.256212	8.63134e-06	0.000114125
VASH1	14q24.3	-0.256144	8.68057e-06	0.0001147
GPCPD1	20p12.3	0.256117	8.70081e-06	0.000114892
RGS9	17q24.1	-0.256039	8.75728e-06	0.000115561
RDX	11q22.3	-0.256019	8.77218e-06	0.000115682
PRMT1	19q13.33	-0.255937	8.83246e-06	0.0001164
PLD3	19q13.2	-0.255923	8.8424e-06	0.000116455
ZC2HC1C	14q24.3	0.255853	8.8947e-06	0.000117067
SHROOM3	4q21.1	0.255803	8.93178e-06	0.000117478
ST14	11q24.3	0.255758	8.96565e-06	0.000117846
FAM225B	9q32	-0.255712	9.00017e-06	0.000118222
ANKRA2	5q13.2	0.255699	9.00991e-06	0.000118273
SKP2	5p13.2	-0.255645	9.05015e-06	0.000118723
SMYD2	1q32.3	-0.255582	9.09823e-06	0.000119276
BNC1	15q25.2	-0.255535	9.13354e-06	0.000119661
WWC2	4q35.1	-0.255479	9.17669e-06	0.000120148
IL19	1q32.1	0.255418	9.22306e-06	0.000120676
ZMYND15	17p13.2	0.255399	9.23832e-06	0.000120797
GPR62	3p21.2	0.255356	9.27104e-06	0.000121146
AQP6	12q13.12	0.255142	9.43773e-06	0.000123243
DYDC2	10q23.1	0.255083	9.48422e-06	0.00012377
DNAJB6	7q36.3	-0.255057	9.50518e-06	0.000123963
LOC100240735	12q13.13	0.255037	9.52092e-06	0.000124087
PCDHGB1	5q31.3	-0.254904	9.6266e-06	0.000125383
CCL3	17q12	-0.254823	9.69169e-06	0.000126149
IL1B	2q14.1	-0.254773	9.73192e-06	0.000126591
P2RX6	22q11.21	-0.254765	9.73832e-06	0.000126592
EFCAB14	1p33	0.254706	9.78633e-06	0.000127134
KIAA1107	1p22.1	0.254694	9.79632e-06	0.000127181
C9ORF153	9q21.33	-0.254679	9.80824e-06	0.000127253
MFAP3	5q33.2	-0.25463	9.84817e-06	0.000127689
BACE1	11q23.3	-0.254615	9.86054e-06	0.000127767
CCL15	17q12	0.254498	9.95721e-06	0.000128915
LRFN1	19q13.2	-0.254492	9.96202e-06	0.000128915
ATOX1	5q33.1	-0.25445	9.99685e-06	0.000129282
PSMB7	9q33.3	-0.254387	1.00495e-05	0.000129879
FABP2	4q26	0.254348	1.00822e-05	0.000130218
PPP1R1B	17q12	0.254324	1.01024e-05	0.000130395
PITPNM2	12q24.31	-0.254308	1.01153e-05	0.000130478
MAATS1	3q13.33	0.254285	1.01346e-05	0.000130642
CD109	6q13	-0.254192	1.02135e-05	0.000131575
MYO1B	2q32.3	-0.254131	1.0265e-05	0.000132154
CCL3L3	17q12	-0.254092	1.02979e-05	0.000132492
RNASE4	14q11.2	0.254047	1.03372e-05	0.000132845
CAV2	7q31.2	-0.254045	1.03386e-05	0.000132845
LRRC31	3q26.2	0.254035	1.03475e-05	0.000132874
MXD4	4p16.3	-0.253994	1.0382e-05	0.000133232
TRIM71	3p22.3	-0.253957	1.04142e-05	0.00013356
HAND1	5q33.2	-0.253922	1.04445e-05	0.000133863
KRT14	17q21.2	-0.253825	1.05284e-05	0.000134852
PRPS2	Xp22.2	0.253804	1.05472e-05	0.000135007
ZFP92	Xq28	-0.253783	1.05655e-05	0.000135118
PRRG2	19q13.33	0.253772	1.05753e-05	0.000135118
SPATS2	12q13.12	-0.253771	1.05761e-05	0.000135118
AKAP1	17q22	0.253698	1.064e-05	0.000135847
MARVELD2	5q13.2	0.253606	1.07213e-05	0.0001368
HHAT	1q32.2	0.25352	1.07981e-05	0.000137691
ZFP36	19q13.2	0.253465	1.08469e-05	0.000138225
C4ORF33	4q28.2	0.253399	1.09066e-05	0.000138898
COL16A1	1p35.2	-0.253387	1.09174e-05	0.000138948
PPM1H	12q14.1-q14.2	0.25335	1.09505e-05	0.00013928
USB1	16q21	-0.253211	1.10775e-05	0.000140806
PRR34	22q13.31	-0.253165	1.11195e-05	0.00014125
RRNAD1	1q23.1	0.253122	1.11586e-05	0.000141657
CRKL	22q11.21	-0.253114	1.11664e-05	0.000141667
TLCD4	1p21.3	0.253082	1.11961e-05	0.000141872
BIRC5	17q25.3	-0.253081	1.11967e-05	0.000141872
NXPH2	2q22.1	-0.253034	1.12408e-05	0.00014234
TLN1	9p13.3	-0.252953	1.13161e-05	0.000143183
CAB39L	13q14.2	0.252947	1.13216e-05	0.000143183
CARMIL1	6p22.2	0.252887	1.1378e-05	0.000143805
PEAR1	1q23.1	-0.252823	1.14379e-05	0.000144429
WFDC6	20q13.12	0.252819	1.14417e-05	0.000144429
PCDHGC3	5q31.3	-0.252712	1.15431e-05	0.000145617
WDTC1	1p36.11	0.252674	1.15793e-05	0.000145982
SERPINH1	11q13.5	-0.252655	1.15971e-05	0.0001461
GSR	8p12	0.252649	1.16032e-05	0.0001461
EIF3B	7p22.3	-0.252598	1.16516e-05	0.000146618
STAM2	2q23.3	0.252373	1.18698e-05	0.00014927
DCTN2	12q13.3	-0.252332	1.19096e-05	0.000149676
SYDE1	19p13.12	-0.252227	1.2013e-05	0.000150881
RAB20	13q34	0.252184	1.20562e-05	0.000151246
POU5F1B	8q24.21	0.252183	1.20571e-05	0.000151246
CKAP2L	2q14.1	-0.252138	1.21015e-05	0.000151708
ENTPD8	9q34.3	0.252122	1.21179e-05	0.000151819
NPM1	5q35.1	-0.252094	1.21453e-05	0.000152066
CCNJL	5q33.3	-0.252072	1.21675e-05	0.000152249
APOBEC4	1q25.3	0.252061	1.21783e-05	0.000152289
MRTFA	22q13.1-q13.2	-0.252051	1.21883e-05	0.000152319
SBSN	19q13.12	-0.252039	1.22006e-05	0.000152378
FMNL3	12q13.12	-0.25203	1.22096e-05	0.000152396
IMPDH1	7q32.1	-0.251944	1.22966e-05	0.000153387
ZKSCAN5	7q22.1	-0.251927	1.23136e-05	0.000153467
C5ORF34	5p12	0.251922	1.23183e-05	0.000153467
SH3RF3	2q13	-0.251806	1.24367e-05	0.000154845
TMA16	4q32.2	-0.251793	1.245e-05	0.000154914
DAB2	5p13.1	-0.251709	1.25357e-05	0.000155875
SLC16A5	17q25.1	0.251702	1.25428e-05	0.000155875
ARHGEF25	12q13.3	-0.251625	1.26223e-05	0.000156766
STXBP2	19p13.2	0.251559	1.26907e-05	0.000157518
RRS1	8q13.1	-0.251547	1.2704e-05	0.000157586
FANK1	10q26.2	0.251524	1.27271e-05	0.000157775
TBC1D3B	17q12	0.251498	1.27547e-05	0.00015802
ATRNL1	10q25.3	-0.251467	1.27873e-05	0.000158325
GPATCH2L	14q24.3	-0.251423	1.28335e-05	0.0001588
SYNGR2	17q25.3	0.251357	1.29028e-05	0.000159541
SEC14L1P1	11p11.2	-0.251346	1.29146e-05	0.000159541
HDAC1	1p35.2-p35.1	0.251344	1.29173e-05	0.000159541
ZBTB25	14q23.3	-0.251257	1.30088e-05	0.000160573
BCL9L	11q23.3	-0.25118	1.30914e-05	0.000161492
PKDREJ	22q13.31	0.251156	1.31168e-05	0.000161707
PSMA7	20q13.33	-0.251149	1.31251e-05	0.00016171
PPFIBP2	11p15.4	0.251126	1.31495e-05	0.000161911
VAV2	9q34.2	-0.251102	1.31752e-05	0.000162128
CASP5	11q22.3	-0.25106	1.32204e-05	0.000162584
MAP3K8	10p11.23	0.251045	1.32375e-05	0.000162694
VAT1	17q21.31	-0.251016	1.32687e-05	0.000162978
WEE1	11p15.4	0.250918	1.33758e-05	0.000164194
SIGIRR	11p15.5	0.250838	1.34634e-05	0.000165168
CCDC191	3q13.31	0.250783	1.35242e-05	0.000165785
FER	5q21.3	-0.250771	1.35377e-05	0.000165785
ABCE1	4q31.21	-0.25077	1.35385e-05	0.000165785
TNFRSF8	1p36.22	-0.250694	1.3623e-05	0.000166717
NGLY1	3p24.2	0.250511	1.38285e-05	0.000169129
IL20RA	6q23.3	0.250482	1.38605e-05	0.000169417
APPL2	12q23.3	0.250459	1.38867e-05	0.000169634
AMY2A	1p21.1	0.250445	1.39023e-05	0.000169721
LYRM7	5q23.3-q31.1	-0.250399	1.39554e-05	0.000170266
TRIM9	14q22.1	-0.250282	1.40884e-05	0.000171784
HRAS	11p15.5	-0.250254	1.41215e-05	0.000172084
PPIAL4C	1q21.2	-0.250205	1.41777e-05	0.000172663
PRELID3A	18p11.21	-0.250181	1.42056e-05	0.000172898
PCDHGA4	5q31.3	-0.250114	1.42833e-05	0.000173738
MCHR1	22q13.2	-0.250099	1.43005e-05	0.000173842
COL1A2	7q21.3	-0.250057	1.43499e-05	0.000174337
E2F4	16q22.1	-0.250041	1.43682e-05	0.000174453
ESYT1	12q13.2	-0.249981	1.44394e-05	0.000175212
SLC10A7	4q31.22	0.249911	1.45213e-05	0.0001761
LETM2	8p11.23	-0.2499	1.4535e-05	0.00017613
SORCS2	4p16.1	-0.249878	1.45605e-05	0.00017613
PRKAB1	12q24.23	0.249877	1.45619e-05	0.00017613
CDK19	6q21	0.249873	1.45666e-05	0.00017613
BMP6	6p24.3	-0.249872	1.45678e-05	0.00017613
IGF1R	15q26.3	-0.249855	1.4588e-05	0.000176268
GPR34	Xp11.4	-0.249835	1.46124e-05	0.000176457
IFNAR2	21q22.11	0.249804	1.46484e-05	0.000176786
CNGB1	16q21	-0.249793	1.46623e-05	0.000176847
GANAB	11q12.3	-0.249764	1.46972e-05	0.000177161
ECHDC1	6q22.33	0.249712	1.47592e-05	0.000177802
CD276	15q24.1	-0.249664	1.48164e-05	0.000178383
CCDC148	2q24.1	0.249636	1.48507e-05	0.000178689
CCDC86	11q12.2	-0.24962	1.487e-05	0.000178814
SUSD4	1q41	0.249594	1.4902e-05	0.000179092
MGAM	7q34	0.249564	1.49376e-05	0.000179412
REC8	14q12	0.249412	1.51232e-05	0.000181532
GPR1	2q33.3	-0.249398	1.51414e-05	0.000181643
COL8A1	3q12.1	-0.249306	1.52544e-05	0.000182888
DUBR	3q13.12	-0.249258	1.53142e-05	0.000183496
COL1A1	17q21.33	-0.249223	1.5358e-05	0.000183911
GIP	17q21.32	-0.249206	1.53794e-05	0.000184058
LINC00479	21q22.3	0.249197	1.53899e-05	0.000184073
GSTA1	6p12.2	0.249116	1.54919e-05	0.000185182
MOGAT2	11q13.5	0.24905	1.55757e-05	0.000186013
SH3GLB2	9q34.11	0.249046	1.55799e-05	0.000186013
LARP1	5q33.2	-0.249031	1.5599e-05	0.000186131
COG3	13q14.13	0.249002	1.56356e-05	0.000186455
INVS	9q31.1	-0.248959	1.56902e-05	0.000186891
TBXA2R	19p13.3	-0.248959	1.56907e-05	0.000186891
CTAGE1	18q11.2	0.248885	1.57847e-05	0.000187899
EDEM3	1q25.3	0.248722	1.59948e-05	0.000190287
GNB1	1p36.33	-0.248706	1.6016e-05	0.000190426
PLS3	Xq23	-0.248676	1.60546e-05	0.000190772
SOX2	3q26.33	0.24866	1.60755e-05	0.000190907
CFAP100	3q21.3	0.248651	1.60877e-05	0.000190939
PKN2	1p22.2	0.248604	1.61486e-05	0.000191483
FXYD3	19q13.12	0.248601	1.61526e-05	0.000191483
ITGB1	10p11.22	-0.248594	1.61625e-05	0.000191487
EPS8L2	11p15.5	0.248565	1.61997e-05	0.000191814
ADAMTS3	4q13.3	-0.248516	1.62638e-05	0.00019246
CNTD1	17q21.2-q21.31	0.248506	1.6277e-05	0.000192503
AMMECR1L	2q14.3	-0.24847	1.63253e-05	0.00019296
ACADM	1p31.1	0.248428	1.6381e-05	0.000193504
KLC3	19q13.32	-0.248395	1.64252e-05	0.000193912
FPR3	19q13.41	-0.248355	1.64784e-05	0.000194425
PGAM4	Xq21.1	-0.248338	1.65007e-05	0.000194575
ADRB1	10q25.3	0.248311	1.65361e-05	0.000194877
LTB4R2	14q12	-0.248233	1.6642e-05	0.00019601
OGDHL	10q11.23	-0.248198	1.66885e-05	0.000196442
TM4SF4	3q25.1	0.24815	1.67541e-05	0.000197099
SGPP2	2q36.1	0.248128	1.6784e-05	0.000197335
PIK3CD	1p36.22	-0.248111	1.68071e-05	0.000197436
LSP1P4	2p11.2	-0.248107	1.68122e-05	0.000197436
B3GALT4	6p21.32	0.248022	1.69275e-05	0.000198673
TMEM82	1p36.21	0.247995	1.69651e-05	0.000198998
STMN3	20q13.33	-0.247954	1.70208e-05	0.000199437
CDCA5	11q13.1	-0.247953	1.70225e-05	0.000199437
KRT7	12q13.13	0.247857	1.71551e-05	0.000200751
WFDC3	20q13.12	0.247856	1.7157e-05	0.000200751
BCL6	3q27.3	0.24785	1.71646e-05	0.000200751
SSTR1	14q21.1	0.247719	1.73476e-05	0.000202773
IQCB1	3q13.33|3q21.1	0.247698	1.73764e-05	0.000202991
SCG5	15q13.3	-0.247662	1.74277e-05	0.000203472
SLC38A7	16q21	-0.247649	1.74461e-05	0.000203568
HDAC11	3p25.1	0.247566	1.75628e-05	0.000204811
GTF2IRD2P1	7q11.23	0.247518	1.76305e-05	0.000205481
SEMG2	20q13.12	0.247509	1.76436e-05	0.000205514
SVOPL	7q34	0.247482	1.76828e-05	0.000205849
COL11A1	1p21.1	-0.247475	1.76928e-05	0.000205849
FBXW2	9q33.2	-0.247325	1.79072e-05	0.000208129
SYCP2	20q13.33	0.247324	1.79096e-05	0.000208129
LOC90246	3q21.3	0.24724	1.8031e-05	0.000209419
TM4SF19	3q29	-0.247171	1.81307e-05	0.000210454
POLR3G	5q14.3	-0.247094	1.82442e-05	0.000211649
EPPIN	20q13.12	0.247056	1.82997e-05	0.000212171
MVP	16p11.2	0.247011	1.83667e-05	0.000212823
STOX1	10q22.1	0.247004	1.83771e-05	0.000212823
ZNF214	11p15.4	0.246957	1.84465e-05	0.000213502
NACAD	7p13	-0.246928	1.84895e-05	0.000213877
WDR49	3q26.1	0.246915	1.85083e-05	0.000213971
KPNA2	17q24.2	-0.246861	1.85896e-05	0.00021469
FSD1	19p13.3	-0.246859	1.85919e-05	0.00021469
LMNB2	19p13.3	-0.246793	1.86905e-05	0.000215674
SSBP3	1p32.3	0.246788	1.86987e-05	0.000215674
LOC100270746	6p22.2	0.246754	1.87495e-05	0.000216136
RBFOX2	22q12.3	-0.246725	1.87941e-05	0.000216235
AOC1	7q36.1	0.246723	1.87966e-05	0.000216235
SLC2A9	4p16.1	-0.246721	1.88005e-05	0.000216235
NEK11	3q22.1	0.24672	1.88012e-05	0.000216235
GLI3	7p14.1	-0.246684	1.88552e-05	0.000216732
GAS1	9q21.33	-0.246606	1.89736e-05	0.000217968
IL11	19q13.42	-0.246518	1.91094e-05	0.000219403
ACVR2A	2q22.3-q23.1	0.24649	1.91522e-05	0.000219676
AQP4-AS1	18q11.2	0.246488	1.91551e-05	0.000219676
RBMS3	3p24.1	-0.246449	1.92146e-05	0.000220233
LILRB5	19q13.42	-0.246395	1.92984e-05	0.000221066
ADAM28	8p21.2	0.24633	1.93996e-05	0.000222099
KRT85	12q13.13	-0.246108	1.97482e-05	0.00022596
ACE2	Xp22.2	0.24608	1.97923e-05	0.000226337
RFX8	2q11.2	-0.246063	1.98188e-05	0.000226511
KANSL1L	2q34	0.246035	1.98648e-05	0.000226906
GFI1B	9q34.13	0.245989	1.9937e-05	0.000227601
FCHO2	5q13.2	0.245956	1.99896e-05	0.000228072
PVR	19q13.31	-0.245944	2.001e-05	0.000228176
PBX1	1q23.3	0.245824	2.02025e-05	0.00023024
INHA	2q35	-0.245644	2.04962e-05	0.000233454
SLC25A51	9p13.2-p13.1	-0.24561	2.05514e-05	0.00023395
SKAP1	17q21.32	0.245572	2.06152e-05	0.000234499
GCA	2q24.2	0.245567	2.0623e-05	0.000234499
SNHG15	7p13	-0.245465	2.07924e-05	0.00023622
ATP7B	13q14.3	0.245457	2.08045e-05	0.00023622
SPATA12	3p14.3	0.245454	2.08097e-05	0.00023622
C8ORF48	8p22	-0.245352	2.09797e-05	0.000238015
EPB41	1p35.3	0.245335	2.1009e-05	0.000238213
ANKRD13A	12q24.11	0.245246	2.1159e-05	0.000239778
KCNG3	2p21	0.245202	2.12328e-05	0.000240479
SFRP1	8p11.21	-0.245144	2.13313e-05	0.000241457
SKIDA1	10p12.31	-0.245027	2.15323e-05	0.000243595
UBL4B	1p13.3	0.245001	2.15778e-05	0.000243973
TSR1	17p13.3	-0.244965	2.16391e-05	0.000244527
NUCB2	11p15.1	0.244951	2.16639e-05	0.000244671
BOLA1	1q21.2	0.244901	2.17502e-05	0.000245507
GNAQ	9q21.2	0.244811	2.19069e-05	0.000247136
PYROXD1	12p12.1	0.244785	2.19515e-05	0.0002475
ANG	14q11.2	0.244735	2.20392e-05	0.000248267
TPCN2	11q13.3	-0.244731	2.20467e-05	0.000248267
DRC3	17p11.2	0.244725	2.20566e-05	0.000248267
SWT1	1q25.3	0.244681	2.21344e-05	0.000249003
C8ORF33	8q24.3	-0.244625	2.22334e-05	0.000249976
FHL1	Xq26.3	-0.244586	2.23025e-05	0.000250549
MTDH	8q22.1	-0.244577	2.23189e-05	0.000250549
PAICS	4q12	-0.244575	2.23218e-05	0.000250549
FURIN	15q26.1	-0.244527	2.24089e-05	0.000251386
CA13	8q21.2	0.244498	2.24608e-05	0.000251827
DOCK8-AS1	9p24.3	0.244472	2.25059e-05	0.000252174
TFAP2B	6p12.3	0.244466	2.25169e-05	0.000252174
SPSB1	1p36.22	-0.244208	2.29843e-05	0.000257209
CEP162	6q14.2-q14.3	0.244204	2.29921e-05	0.000257209
CORO1C	12q24.11	-0.244175	2.30449e-05	0.000257655
DRAP1	11q13.1	-0.244094	2.31938e-05	0.000259176
SSTR5-AS1	16p13.3	0.244038	2.32975e-05	0.00026019
DAPK2	15q22.31	0.243976	2.34133e-05	0.000261338
C5ORF46	5q32	-0.243921	2.35144e-05	0.00026232
C1ORF194	1p13.3	0.24383	2.36856e-05	0.000264083
LGALS9C	17p11.2	0.243789	2.37624e-05	0.000264792
FAM163A	1q25.2	-0.243723	2.38885e-05	0.00026605
CDH15	16q24.3	-0.243715	2.3903e-05	0.000266063
SLC19A3	2q36.3	-0.243678	2.39738e-05	0.000266567
GDF11	12q13.2	-0.243676	2.39762e-05	0.000266567
WIPF3	7p14.3	-0.243669	2.39897e-05	0.000266567
NAB2	12q13.3	-0.243663	2.40014e-05	0.000266567
C1ORF198	1q42.2	0.243654	2.40194e-05	0.00026662
RP9	7p14.3	-0.243614	2.40947e-05	0.000267307
UBE2S	19q13.42	-0.243592	2.41381e-05	0.00026764
PIM3	22q13.33	0.243539	2.42396e-05	0.000268617
PLIN5	19p13.3	0.243447	2.44157e-05	0.00027042
PAPPA	9q33.1	-0.243307	2.46893e-05	0.000273299
SLC9B2	4q24	-0.243224	2.48515e-05	0.000274943
PNPLA5	22q13.31	-0.243195	2.49092e-05	0.00027543
RSL1D1	16p13.13	-0.243088	2.51201e-05	0.000277596
THAP1	8p11.21	-0.243082	2.51328e-05	0.000277596
APAF1	12q23.1	0.24307	2.51563e-05	0.000277702
MGAT4C	12q21.31-q21.32	-0.243016	2.52654e-05	0.000278559
CASC4	15q15.3	0.243014	2.52694e-05	0.000278559
RNPEP	1q32.1	0.243011	2.52755e-05	0.000278559
GRPEL1	4p16.1	-0.243001	2.52939e-05	0.000278608
HARS	5q31.3	-0.242968	2.53612e-05	0.000279196
SFXN1	5q35.2	-0.242943	2.54114e-05	0.000279596
DUSP9	Xq28	-0.242882	2.55331e-05	0.00028078
DNAH1	3p21.1	0.242824	2.56513e-05	0.000281925
FMO3	1q24.3	0.242814	2.56708e-05	0.000281985
LOC148709	1q32.1	0.242801	2.56988e-05	0.000282131
ELP2	18q12.2	-0.242794	2.57122e-05	0.000282131
CLPSL1	6p21.31	0.242762	2.57775e-05	0.000282693
PCDHGB2	5q31.3	-0.242697	2.59093e-05	0.000283983
EXOSC6	16q22.1	-0.242681	2.59436e-05	0.000284204
EIF5A	17p13.1	-0.242619	2.60712e-05	0.000285446
FAM81B	5q15	0.242577	2.61568e-05	0.000286226
PTGFR	1p31.1	-0.242482	2.63548e-05	0.000288236
FAM13C	10q21.1	-0.242396	2.65342e-05	0.000290005
DNAJA2	16q11.2	-0.24239	2.65455e-05	0.000290005
RHPN1-AS1	8q24.3	0.242378	2.65718e-05	0.000290134
OMP	11q13.5	0.242351	2.66284e-05	0.000290594
SPRY4	5q31.3	-0.242288	2.67616e-05	0.00029189
ELMOD1	11q22.3	-0.242235	2.68732e-05	0.000292947
PRXL2C	9q22.33	-0.242226	2.68921e-05	0.000292994
PKP4	2q24.1	0.242176	2.69974e-05	0.000293982
TMOD1	9q22.33	0.242153	2.70483e-05	0.000294375
UBE2J1	6q15	0.242146	2.70629e-05	0.000294375
ERG	21q22.2	-0.242119	2.71199e-05	0.000294835
CBX3	7p15.2	-0.242044	2.72799e-05	0.000296414
IRF2	4q35.1	0.242024	2.73236e-05	0.000296726
GJA1	6q22.31	-0.242014	2.73459e-05	0.000296726
SPIRE1	18p11.21	-0.24201	2.7353e-05	0.000296726
WDR4	21q22.3	-0.241967	2.74458e-05	0.000297572
SERPINI2	3q26.1	0.241923	2.75421e-05	0.000298454
TTC9B	19q13.2	0.241699	2.80327e-05	0.000303607
RAB5A	3p24.3	0.241666	2.81053e-05	0.000304229
CDH11	16q21	-0.241652	2.81366e-05	0.000304404
PDLIM4	5q31.1	-0.241617	2.82141e-05	0.000305077
MRAP2	6q14.2	0.241582	2.82911e-05	0.000305745
CENPO	2p23.3	-0.241552	2.83581e-05	0.000306304
KIF17	1p36.12	-0.241527	2.84139e-05	0.000306469
GTSF1L	20q13.12	-0.241524	2.84208e-05	0.000306469
FUCA1	1p36.11	0.241523	2.84224e-05	0.000306469
NUDCD3	7p13	-0.241518	2.8435e-05	0.000306469
LXN	3q25.32	0.241506	2.84615e-05	0.000306469
ZNF541	19q13.33	0.241504	2.8465e-05	0.000306469
IL17RC	3p25.3|3p25.3-p24.1	0.241497	2.84805e-05	0.000306471
ATP2C2	16q24.1	0.241414	2.86672e-05	0.000308315
KNSTRN	15q15.1	-0.241405	2.86874e-05	0.000308367
MFSD6L	17p13.1	0.241272	2.89897e-05	0.000311449
NKX3-2	4p15.33	-0.241203	2.91468e-05	0.000312969
SLC2A14	12p13.31	-0.241131	2.93127e-05	0.000314582
PAXIP1-AS1	7q36.2	0.241117	2.93451e-05	0.000314761
MAMDC2	9q21.12	-0.241086	2.94162e-05	0.000315355
COPS3	17p11.2	-0.240992	2.96336e-05	0.000317517
TMEM44	3q29	0.240957	2.97156e-05	0.000318225
ZCWPW2	3p24.1	0.24089	2.98717e-05	0.000319726
KIF5C	2q23.1-q23.2	-0.240861	2.99398e-05	0.000320284
SCNN1B	16p12.2	0.240851	2.99634e-05	0.000320366
ENTPD1	10q24.1	-0.240783	3.01244e-05	0.000321916
FAM13A	4q22.1	0.240768	3.0159e-05	0.000322114
FHIT	3p14.2	0.240734	3.02394e-05	0.000322801
CAVIN4	9q31.1	-0.24068	3.03682e-05	0.000324003
CALHM2	10q24.33	-0.240597	3.05663e-05	0.000325943
TMEM74B	20p13	-0.240581	3.06031e-05	0.000326162
TEC	4p12-p11	0.24047	3.08719e-05	0.000328852
PEX7	6q23.3	0.240309	3.12617e-05	0.000332827
FERMT2	14q22.1	-0.240228	3.14616e-05	0.000334778
CRBN	3p26.2	0.240166	3.16141e-05	0.000336223
TMEM243	7q21.12	0.240131	3.17012e-05	0.00033697
KDM1A	1p36.12	-0.240059	3.18796e-05	0.000338687
SLC27A1	19p13.11	0.240018	3.19833e-05	0.000339609
RAB17	2q37.3	0.239983	3.20707e-05	0.000340284
CRMP1	4p16.2	-0.239979	3.20808e-05	0.000340284
ARL2BP	16q13	-0.239938	3.21815e-05	0.000341105
GLG1	16q23.1	-0.239934	3.21922e-05	0.000341105
METTL22	16p13.2	-0.239868	3.23583e-05	0.000342684
ZNF114	19q13.33	-0.239805	3.25196e-05	0.000344211
CTAGE10P	13q14.2	0.239743	3.26765e-05	0.000345689
MTUS1	8p22	0.239699	3.27899e-05	0.000346705
FOS	14q24.3	0.23966	3.28886e-05	0.000347565
AKT3	1q43-q44	-0.239626	3.29753e-05	0.000348299
CFL1	11q13.1	-0.239548	3.31776e-05	0.00035025
HNF4A	20q13.12	0.239535	3.3211e-05	0.000350419
PGBD5	1q42.13	-0.239464	3.33963e-05	0.000352189
NOP14-AS1	4p16.3	-0.239452	3.34265e-05	0.000352322
SLC16A9	10q21.2	0.239429	3.34865e-05	0.000352769
LHFPL2	5q14.1	-0.239407	3.35429e-05	0.000353178
CMKLR1	12q23.3	-0.239378	3.36208e-05	0.000353812
FMN1	15q13.3	0.239244	3.39742e-05	0.000357324
CDKN2AIPNL	5q31.1	-0.239237	3.39902e-05	0.000357324
CRYBG3	3q11.2	0.23916	3.41951e-05	0.000358967
CYP4Z1	1p33	0.23916	3.41956e-05	0.000358967
PFKM	12q13.11	-0.239158	3.42002e-05	0.000358967
ALG1L	3q21.2	0.239146	3.42341e-05	0.000359136
FAM205A	9p13.3	-0.23911	3.43286e-05	0.000359939
MIR503HG	Xq26.3	-0.239089	3.43841e-05	0.000360333
FOXD2-AS1	1p33	0.239065	3.44493e-05	0.000360828
DZIP1	13q32.1	-0.239021	3.45673e-05	0.000361874
HOXB8	17q21.32	0.239013	3.45895e-05	0.000361918
DOP1A	6q14.1	0.238979	3.46799e-05	0.000362674
LINC02693	17p11.2	-0.238954	3.4748e-05	0.000363197
N4BP2L2	13q13.1	0.238941	3.47832e-05	0.000363376
KRTAP5-2	11p15.5	0.238914	3.48574e-05	0.000363961
NRP1	10p11.22	-0.238841	3.50557e-05	0.000365841
C15ORF39	15q24.2	0.238701	3.54393e-05	0.000369652
KCNG2	18q23	-0.238678	3.5502e-05	0.000369876
SLAMF9	1q23.2	-0.238673	3.55152e-05	0.000369876
ELFN1	7p22.3	-0.238673	3.55161e-05	0.000369876
USP6NL	10p14	0.238578	3.57802e-05	0.000372433
PI15	8q21.13	-0.238543	3.58754e-05	0.00037323
ANGPT2	8p23.1	-0.238516	3.59525e-05	0.000373839
ZNF668	16p11.2	-0.238489	3.60276e-05	0.000374426
KRT17	17q21.2	-0.238477	3.60621e-05	0.00037459
KLF17	1p34.1	-0.23846	3.6109e-05	0.000374871
GRINA	8q24.3	-0.238447	3.61448e-05	0.000374871
C16ORF87	16q11.2	-0.238447	3.61454e-05	0.000374871
NIT1	1q23.3	0.23844	3.61639e-05	0.000374871
KIFC3	16q21	-0.238367	3.637e-05	0.000376812
C20ORF141	20p13	-0.238334	3.64643e-05	0.000377436
TMX1	14q22.1	-0.238321	3.65e-05	0.000377436
MYH7B	20q11.22	0.238319	3.65047e-05	0.000377436
AURKA	20q13.2	-0.238319	3.65055e-05	0.000377436
CDHR5	11p15.5	0.238228	3.6763e-05	0.000379903
WARS2	1p12	0.238126	3.70569e-05	0.000382743
LBR	1q42.12	0.238021	3.73599e-05	0.000385675
RANBP17	5q35.1	0.237988	3.74557e-05	0.0003864
LYPD6B	2q23.2	0.237983	3.74688e-05	0.0003864
EFNB2	13q33.3	-0.237931	3.76198e-05	0.000387758
DAGLA	11q12.2	0.237874	3.77852e-05	0.000389264
C8ORF58	8p21.3	-0.237825	3.79313e-05	0.000390567
CPB1	3q24	0.237798	3.80091e-05	0.000391168
CYP8B1	3p22.1	0.237749	3.81546e-05	0.000392465
RPRD2	1q21.2	0.237739	3.81843e-05	0.000392569
ZNF552	19q13.43	0.237726	3.82228e-05	0.000392763
GOLT1A	1q32.1	0.237504	3.8885e-05	0.000399363
COPS8	2q37.3	-0.237473	3.89784e-05	0.000400117
DYRK1A	21q22.13	0.237447	3.9056e-05	0.000400693
COL5A3	19p13.2	-0.237439	3.90788e-05	0.000400693
TXNRD1	12q23.3	0.237434	3.90945e-05	0.000400693
CD163	12p13.31	-0.237408	3.91737e-05	0.000401301
VWA2	10q25.3	0.237397	3.92073e-05	0.00040144
UFM1	13q13.3	0.237385	3.92431e-05	0.000401601
TMEM155	4q27	-0.237339	3.93831e-05	0.000402828
NLRP10	11p15.4	-0.237329	3.94132e-05	0.00040293
DPP9	19p13.3	-0.237287	3.95427e-05	0.000404049
NOC3L	10q23.33	-0.237241	3.96828e-05	0.000405274
NPRL2	3p21.31	0.237231	3.97132e-05	0.000405378
CD248	11q13.2	-0.237207	3.97864e-05	0.000405919
RGS19	20q13.33	-0.237138	3.99994e-05	0.000407885
LMO7	13q22.2	0.237014	4.03831e-05	0.000411588
ARL1	12q23.2	0.236891	4.07686e-05	0.000415306
SEC23A	14q21.1	-0.236878	4.08096e-05	0.000415513
RGS17	6q25.2	0.236865	4.08503e-05	0.000415715
EDIL3	5q14.3	-0.23685	4.08966e-05	0.000415909
PGAM5	12q24.33	-0.236846	4.09108e-05	0.000415909
STEAP2	7q21.13	0.236823	4.09808e-05	0.000416198
CYP2C8	10q23.33	0.236821	4.09878e-05	0.000416198
CWH43	4p11	-0.236817	4.10015e-05	0.000416198
EIF4EBP3	5q31.3	0.236805	4.10405e-05	0.000416279
FLJ37453	1p36.21	0.236801	4.1051e-05	0.000416279
RFXAP	13q13.3	0.236778	4.11234e-05	0.000416803
TET1	10q21.3	-0.236735	4.12622e-05	0.000417998
CDH3	16q22.1	-0.236686	4.14163e-05	0.000419348
GDPD1	17q22	0.236678	4.14423e-05	0.0004194
TREH	11q23.3	0.236634	4.15829e-05	0.00042061
KIAA1324	1p13.3	0.236592	4.17194e-05	0.000421778
FBXO17	19q13.2	-0.236564	4.1809e-05	0.000422471
CDKN2C	1p32.3	0.236547	4.18645e-05	0.000422805
NKX6-1	4q21.23	-0.23654	4.18842e-05	0.000422805
RPL17	18q21.1	-0.236531	4.19148e-05	0.000422901
QSOX2	9q34.3	-0.236491	4.20445e-05	0.000423996
SOX12	20p13	-0.236411	4.23026e-05	0.000426385
FAM214A	15q21.2-q21.3	0.236394	4.23581e-05	0.000426668
FOXL2NB	3q22.3	-0.236389	4.23749e-05	0.000426668
CHMP2B	3p11.2	0.236382	4.23981e-05	0.000426668
SECTM1	17q25.3	0.236377	4.24158e-05	0.000426668
FBXO44	1p36.22	-0.236363	4.24613e-05	0.000426911
MAP4	3p21.31	-0.236293	4.26878e-05	0.000428974
TNFSF13	17p13.1	0.236282	4.2725e-05	0.000429133
SPEG	2q35	-0.236249	4.28345e-05	0.000430018
[truncated: 18,060 more rows]

## Sheet: Overlap
BioVenn Results	Genes
TCGA Cervical SCC (x)	175
TCGA HNSCC (y)	652
C9 gene list (z)	620
x-y-z overlap	42

## Sheet: Mutual exclusivity test
Statistical test: One-sided Fisher's Exact Test
	TCGA PanCancer Atlas, Cervical SCC						TCGA PanCancer Atlas, HNSCC
	# patients with high mRNA in:						# patients with high mRNA in:
Gene	ELF3 only	Gene only	Both	Log2 OR	q-Value	Tendency	ELF3 only	Gene only	Both	Log2 OR	q-Value	Tendency
ADGRF1	18	11	8	>3	0.002	Co-occur	33	8	15	>3	<0.001	Co-occur
TMC4	17	17	9	2.908	0.003	Co-occur	38	21	10	2.483	<0.001	Co-occur
TMPRSS4	20	6	6	>3	0.004	Co-occur	37	11	11	>3	<0.001	Co-occur
TMC5	19	12	7	2.917	0.007	Co-occur	37	15	11	>3	<0.001	Co-occur
CLDN7	20	8	6	>3	0.007	Co-occur	41	9	7	>3	<0.001	Co-occur
GABRP	20	9	6	>3	0.01	Co-occur	39	11	9	>3	<0.001	Co-occur
LLGL2	18	21	8	2.327	0.018	Co-occur	38	23	10	2.345	<0.001	Co-occur
ERBB3	18	23	8	2.183	0.023	Co-occur	37	6	11	>3	<0.001	Co-occur
CLDN4	21	9	5	2.72	0.032	Co-occur	37	14	11	>3	<0.001	Co-occur
MACC1	20	15	6	2.281	0.039	Co-occur	38	12	10	>3	<0.001	Co-occur
MYO5B	21	10	5	2.562	0.039	Co-occur	38	10	10	>3	<0.001	Co-occur
RAB11FIP1	19	21	7	2.056	0.041	Co-occur	37	8	11	>3	<0.001	Co-occur
SAMD12	19	21	7	2.056	0.041	Co-occur	46	35	2	-0.898	0.352	Exclusive
CEACAM6	20	16	6	2.182	0.046	Co-occur	39	7	9	>3	<0.001	Co-occur
MUC1	19	24	7	1.845	0.059	Co-occur	39	20	9	2.367	0.002	Co-occur
PDE4C	22	8	4	2.506	0.066	Co-occur	42	14	6	2.209	0.013	Co-occur
ERBB2	17	40	9	1.529	0.074	Co-occur	39	21	9	2.293	0.002	Co-occur
BCAS1	20	21	6	1.759	0.087	Co-occur	37	6	11	>3	<0.001	Co-occur
MUC4	13	79	13	1.18	0.115	Co-occur	31	28	17	>3	<0.001	Co-occur
LCN2	23	7	3	2.226	0.141	Co-occur	38	12	10	>3	<0.001	Co-occur
FUT3	22	13	4	1.777	0.148	Co-occur	37	11	11	>3	<0.001	Co-occur
SH3BGRL2	22	13	4	1.777	0.148	Co-occur	40	9	8	>3	<0.001	Co-occur
KIAA1522	21	20	5	1.503	0.158	Co-occur	41	25	7	1.594	0.035	Co-occur
GDF15	22	14	4	1.664	0.168	Co-occur	41	9	7	>3	<0.001	Co-occur
CEACAM5	22	15	4	1.558	0.185	Co-occur	38	9	10	>3	<0.001	Co-occur
TJP3	21	22	5	1.353	0.186	Co-occur	34	6	14	>3	<0.001	Co-occur
FAM3D	23	10	3	1.694	0.213	Co-occur	41	11	7	2.823	0.001	Co-occur
GCNT3	24	5	2	2.076	0.239	Co-occur	39	5	9	>3	<0.001	Co-occur
MUC20	17	59	9	0.836	0.251	Co-occur	27	27	21	>3	<0.001	Co-occur
RBM47	24	8	2	1.381	0.357	Co-occur	38	6	10	>3	<0.001	Co-occur
RAB25	20	43	6	0.585	0.408	Co-occur	44	13	4	1.667	0.091	Co-occur
CXCL17	24	10	2	1.047	0.434	Co-occur	37	9	11	>3	<0.001	Co-occur
PRSS22	26	12	0	<-3	0.442	Exclusive	37	16	11	>3	<0.001	Co-occur
CEACAM7	24	12	2	0.773	0.497	Co-occur	43	11	5	2.269	0.02	Co-occur
GGT6	24	13	2	0.651	0.523	Co-occur	42	9	6	2.862	0.003	Co-occur
SCNN1A	24	13	2	0.651	0.523	Co-occur	34	19	14	>3	<0.001	Co-occur
LIPH	21	59	5	-0.316	0.552	Exclusive	26	36	22	>3	<0.001	Co-occur
BASP1	22	34	4	0.26	0.568	Co-occur	45	66	3	-1.304	0.122	Exclusive
MYH14	23	25	3	0.282	0.58	Co-occur	41	26	7	1.534	0.041	Co-occur
SH2D4A	25	16	1	-0.725	0.593	Exclusive	42	2	6	>3	<0.001	Co-occur
SMIM5	24	20	2	-0.012	0.682	Exclusive	41	14	7	2.466	0.004	Co-occur
