# Supplementary material for: Single cell transcriptomic analysis of HPV16-infected epithelium identifies a keratinocyte subpopulation implicated in cancer
Source: Nat Commun. 2023 Apr 8;14:1975. doi: 10.1038/s41467-023-37377-0 (PMC10082832; doi:10.1038/s41467-023-37377-0)
Supplement: Supplementary file 9 — Supplementary Data 6 [file 41467_2023_37377_MOESM9_ESM.xlsx]

## Sheet: README
Tab Descriptions
	Tab	Description
	Rank Summary	Provides the combined rank summary for the common set of unique TFs found in both datasets.
	HOMER Results	The original HOMER results that were used for this analysis. Contains 2 additional columns, the `log10_pval` and `Rank`.
	RELI Results	The original RELI results that were used for this analysis. Contains 2 additional columns, the `log10_pval` and `Rank`.
Statistical Tests	Tab	Description
	HOMER	Permutation-based test using the Benjamini-Hochberg correction for multiple testing. Additional details on permutation-based strategies are provided in the Methods.
	RELI	Permutation-based test using the Bonferroni correction for multiple testing. Additional details on permutation-based strategies are provided in the Methods.
Column Descriptions
	Rank Summary
	Column	Description
	Combined_Rank	The combined rank of the unique TF, derived from the average of the normalized ranks calculated in the HOMER and RELI results.
	MOLECULE	The name of the TF / Molecule.
	Rank.HOMER	Rank of the particular motif in the original HOMER data, based on the log10 P value.
	TF_Rank.HOMER	Rank of the unique TF's best motif in the original HOMER data, based on the log10 P value.
	Motif ID	Motif ID for the best hit of a specific TF
	Rank.RELI	Rank of the best dataset intersection in the original RELI dataset.
	TF_Rank.RELI	Rank of the unique TF after filtering for its best dataset intersection record.
	GSE_ID	Geo dataset ID for the dataset intersection identified in RELI
	GSM_ID	Sample accession number for the dataset intersection identified in RELI
	CELL_TYPE	The annotated cell type of the dataset intersection identified in RELI
	HOMER Results
	Column	Description
	Motif Name	Name of the motif entry in the library.
	Consensus	Consensus sequence for the motif
	P-value	The calculated P value
	Log P-value	Calculated Log P-value (natural log) from HOMER.
	log10_pval	Represents the log10-converted value based on the `Log P-value` column.
	q-value	Adjusted P value calculated by HOMER.
	# of Target Sequences with Motif	The number of queried sequences containing the tested motif.
	% of Target Sequences with Motif	The percentage of queried sequences containing the tested motif.
	# of Background Sequences with Motif	The number of background sequences containing the tested motif.
	% of Background Sequences with Motif	The percentage of background sequences containing the tested motif.
	Rank	The calculated rank of the particular motif based on the `log10_pval` column.
	RELI Results
	Column	Description
	GSE_ID	Geo dataset ID.
	GSM_ID	Sample accession number.
	CELL_TYPE	The annotated cell type of the dataset.
	MOLECULE	Name of the ChIP target.
	Overlap	Number of input peaks overlapping the dataset's peaks.
	Total	Total number of input peaks.
	Ratio	Ratio of `Overlap`/`Total`.
	Mean	Mean number of overlaps after 2,000 simulations.
	Std_Dev	Standard deviation of the overlaps after 2,000 simulations.
	Z_score	Z score calculated using the `Overlap`, `Mean`, and `Std_Dev` columns.
	Enrichment	`Overlap`/`Mean`
	P_val	P value calculated from the Z score.
	log10_pval	Log10 P value calculated from the `P_val` column.
	Corrected_P_val	Bonferroni-corrected P value (from the `P_val` column).
	Null_Model	The null model that was used.
	Species	Species library that was used.
	BED_FILE_NAME	Name of the peak file in the library
	PEAK_COUNT	Number of peaks in the dataset.
	MANUAL_CURATION?	Whether this record was manually curated or not.
	Rank	The rank of the particular entry in the RELI results, based on the `log10_pval` column.
Steps for calculating combined ranking
	HOMER Processing
	Processing Step	Description
	1	Read in results file.
	2	Convert `Log P-value` column to log10 as a new column.
	3	Extract Motif ID to a new column.
	4	Extract Separate TFs in each `Motif Name` record into their own row, duplicating the contents as necessary. New column is named `MOLECULE`.
	5	Group by each TF name, select the entry with the lowest log10 P value.
	6	Re-sort dataframe by log10 P value, then assign an index (rank) based on the position.
	7	Normalize the rank score by the total number of unique entries. For instance, there are 1,200 unique TFs captured in this dataset, so rank 1 is 1/1200, ...
	RELI Processing
	Processing Step	Description
	1	Read in results file.
	2	Convert `P_val` column to log10 as a new column.
	3	Group by the MOLECULE and select the lowest log10 P value.
	4	Re-sort dataframe by log10 P value, then assign an index (rank) based on the position.
	5	Normalize the rank score by the total number of unique entries as before.
	Merging data and calculating combined ranks
	Processing Step	Description
	1	Process the HOMER and RELI data as noted above.
	2	Perform an inner join to select for TFs in both sets of results.
	3	Calculate the average of the two normalized ranks.
	4	Re-sort dataframe by the averaged rank and assign an index rank (the Combined Rank).

## Sheet: Rank Summary
Combined_Rank	MOLECULE	Rank.HOMER	TF_Rank.HOMER	Motif ID	Rank.RELI	TF_Rank.RELI	GSE_ID	GSM_ID	CELL_TYPE
1	KLF5	1	6	M09502_2.00	1	1	GSE51705	GSM1250899	KATO III
2	MAFB	21	45	M10006_2.00	4	3	GSE52954	GSM1278507	.
3	KLF1	1	1	M09502_2.00	430	70	GSE43626	GSM1067275	R3/R4 Erythroid cells
4	MAZ	16	38	M08290_2.00	147	27	GSE51334	GSM935335	Hep-G2
5	KLF4	1	5	M09502_2.00	518	87	GSE57702	GSM1387028	.
6	SP1	51	70	M08096_2.00	21	8	GSE32465	GSM1010902	HCT 116
7	KLF6	1	7	M09502_2.00	593	100	GSE96355	GSM2534397	Hep-G2
8	FOSL1	32	60	M08802_2.00	240	43	GSE32465	GSM1010756	HCT 116
9	JUND	37	67	M08838_2.00	193	37	GSE32465	GSM1010847	HCT 116
10	JUN	37	65	M08838_2.00	237	42	GSE89970	GSM2394415	.
11	SP5	51	73	M08096_2.00	177	33	GSE95888	GSM2527396	Hep-G2
12	E2F1	91	86	M09037_2.00	64	17	GSE36526	GSM1207889	LNCaP
13	FOXP1	20	40	M00792_2.00	493	81	GSE30992	GSM768311	WA09
14	ATF3	54	76	M09489_2.00	339	54	GSE32465	GSM1010757	HCT 116
15	FOXO3	12	34	M10549_2.00	683	118	GSE97661	GSM2574751	Hep-G2
16	ELF1	101	99	M10501_2.00	323	52	GSE83968	GSM2224585	SNU-175
17	KLF16	22	50	M04458_2.00	668	113	GSE95881	GSM2527382	HepG2
18	TFAP2C	97	95	M09750_2.00	584	96	GSE23852	GSM588928	MCF-7
19	KLF11	26	54	M08246_2.00	946	167	GSE59703	GSM1443816	.
20	FOXK1	29	57	M09094_2.00	945	166	GSE51673	GSM1250375	T-REx-293
21	FOXO1	12	33	M10549_2.00	1132	207	GSE80773	GSM2136846	Kem-BL
22	ELF3	101	101	M10501_2.00	758	131	GSE96368	GSM2534422	Hep-G2
23	IRF4	119	111	M05543_2.00	752	130	GSE49224	GSM1195560	MM.1S
24	FOXA1	131	187	M10546_2.00	221	40	GSE45201	GSM1099031	MDA-MB-453
25	XBP1	141	206	M04231_2.00	219	39	GSE49952	GSM1239667	T-47D
26	MAF	21	43	M10006_2.00	1404	244	GSE60680	GSM1859073	Th2 cells
27	SPI1	101	106	M10501_2.00	954	168	GSE46044	GSM1122315	ME-1 [Human leukemia]
28	TCF12	154	224	M02808_2.00	286	47	GSE32465	GSM1010842	ECC-1
29	SP3	51	71	M08096_2.00	1365	238	GSE91528	GSM2423087	HEK293
30	TEAD4	120	115	M11404_2.00	1053	192	GSE32465	GSM1010885	ECC-1
31	CEBPD	172	235	M08812_2.00	262	46	GSE51334	GSM1010777	Hep-G2
32	E2F3	91	88	M09037_2.00	1353	236	GSE51142	GSM1239452	LoVo
33	PATZ1	74	82	M08287_2.00	1442	251	GSE92195	GSM2424207	HEK293
34	SP4	51	72	M08096_2.00	1528	270	GSE51334	GSM1010743	WA01
35	HOXA4	126	146	M05271_2.00	1021	183	GSE51142	GSM1239460	LoVo
36	TFAP2A	97	93	M09750_2.00	1480	260	GSE70751	GSM1817197	.
37	FOXA3	131	188	M10546_2.00	822	143	GSE95915	GSM2527454	Hep-G2
38	KLF9	180	242	M04539_2.00	472	77	GSE62211	GSM1522563	HSR-GBM1A
39	FOXA2	8	10	M06197_2.00	2095	365	GSE54471	GSM1551469	CyT49
40	SOX9	235	286	M02717_2.00	153	30	GSE63629	GSM1554224	HT-29
41	BACH1	82	84	M08787_2.00	1598	284	GSE105547	GSM2827284	GM12878
42	FOS	32	58	M08802_2.00	1800	318	GSE31477	GSM935396	MCF10A-Er-Src
43	CEBPB	34	63	M08813_2.00	1794	316	GSE31477	GSM935622	Hep-G2
44	ERG	147	211	M10487_2.00	813	141	GSE46044	GSM1122314	ME-1 [Human leukemia]
45	TEAD1	120	113	M11404_2.00	1560	278	GSE96195	GSM2534071	Hep-G2
46	TCF4	154	226	M02808_2.00	845	145	GSE76147	GSM1975020	MS-5
47	CREB1	311	328	M04264_2.00	69	19	GSE63034	GSM1538429	LNCaP-abl
48	GATA4	306	324	M04877_2.00	143	26	GSE51705	GSM1250896	AGS
49	EGR1	303	317	M00232_2.00	181	35	GSE32465	GSM1010846	HCT 116
50	GABPA	147	222	M10487_2.00	911	161	GSE51334	GSM803343	Hep-G2
51	SOX13	235	272	M02717_2.00	602	104	GSE96334	GSM2534354	Hep-G2
52	FOXJ2	24	51	M01992_2.00	2187	384	GSE105950	GSM2828804	K562
53	FOSL2	32	61	M08802_2.00	2125	374	GSE51334	GSM1010840	SK-N-SH
54	TCF3	154	225	M02808_2.00	998	176	GSE51334	GSM1010745	GM12878
55	TBP	227	266	M09432_2.00	781	135	GSE51334	GSM935495	Line K
56	CEBPA	34	62	M08813_2.00	2255	390	GSE102742	GSM2743160	Kasumi-1
57	FLI1	147	221	M10487_2.00	1056	193	GSE76464	GSM2026051	Kasumi-1
58	SOX5	235	282	M02717_2.00	714	122	GSE96493	GSM2534682	HepG2
59	NFE2	337	340	M09960_2.00	349	55	GSE43626	GSM1067276	R3/R4 Erythroid cells
60	MIXL1	126	162	M05271_2.00	1551	276	GSE96496	GSM2534688	Hep-G2
61	KLF10	26	53	M08246_2.00	2359	416	GSE97661	GSM2574747	Hep-G2
62	GRHL2	185	244	M09558_2.00	1037	186	GSE71019	GSM1825678	PEO1
63	EMX1	126	130	M05271_2.00	1880	329	GSE54745	GSM1327160	HEK293-FT
64	SP7	59	79	M04517_2.00	2279	394	GSE91788	GSM2423527	HEK293
65	ESR1	424	388	M00817_2.00	34	13	GSE104399	GSM2797099	ER
66	HOXA6	135	193	M05161_2.00	1488	262	GSE51142	GSM1239462	LoVo
67	ETV4	147	218	M10487_2.00	1305	233	GSE96333	GSM2534352	Hep-G2
68	E2F5	91	90	M09037_2.00	2309	405	GSE105824	GSM2828466	K562
69	MYCN	215	254	M09847_2.00	1118	204	GSE80154	GSM2113542	SH-EP
70	NR2F6	370	368	M11111_2.00	400	64	GSE96383	GSM2534449	Hep-G2
71	ZEB1	178	239	M07842_2.00	1265	224	GSE51334	GSM1010809	Hep-G2
72	ETV1	147	214	M10487_2.00	1457	255	GSE47220	GSM1145322	LNCaP
73	USF1	414	385	M09460_2.00	255	45	GSE32465	GSM1010836	HCT 116
74	NKX2-1	369	356	M05346_2.00	524	89	GSE39998	GSM983104	NCI-H3122
75	CREM	311	329	M04264_2.00	723	125	GSE95909	GSM2527443	K562
76	KLF17	15	37	M04552_2.00	2839	487	GSE91446	GSM2422947	HEK293
77	TCF7L2	372	375	M00207_2.00	432	71	GSE78064	GSM2065886	HCT 116
78	USF2	414	386	M09460_2.00	380	59	GSE69347	GSM1698354	WON,C
79	NR2F2	370	367	M11111_2.00	502	83	GSE51334	GSM1010837	MCF-7
80	GATA1	306	321	M04877_2.00	838	144	GSE43626	GSM1067274	R3/R4 Erythroid cells
81	GATA6	306	326	M04877_2.00	810	139	GSE47537	GSM1151694	PaTu 8988s
82	AR	456	423	M02395_2.00	132	25	GSE45201	GSM1099030	MDA-MB-453
83	RELA	467	428	M03955_2.00	96	20	GSE34329	GSM847876	A-549
84	JUNB	37	66	M08838_2.00	2731	470	GSE92806	GSM2437795	A-549
85	E2F4	91	89	M09037_2.00	2533	446	GSE24326	GSM599837	52
86	ETS1	147	212	M10487_2.00	1656	298	GSE96224	GSM2534129	.
87	PPARG	439	414	M05611_2.00	312	49	GSE77039	GSM2042856	HT-29
88	ZNF263	93	92	M10100_2.00	2551	450	GSE31477	GSM935577	T-REx-293
89	E2F6	91	91	M09037_2.00	2572	454	GSE51334	GSM803469	K562
90	TEAD3	120	114	M11404_2.00	2433	429	GSE96302	GSM2534287	Hep-G2
91	FOXP3	11	32	M08554_2.00	3221	534	GSE43119	GSM1056936	MER,P
92	PAX6	388	377	M06437_2.00	656	111	GSE60024	GSM1567048	.
93	ATF1	311	327	M04264_2.00	986	174	GSE72082	GSM1861936	Hep-G2
94	SMAD4	427	393	M09377_2.00	575	94	GSE96401	GSM2534491	Hep-G2
95	NFIL3	238	289	M08842_2.00	1278	226	GSE95980	GSM2527591	Hep-G2
96	FOXK2	27	55	M00259_2.00	3130	522	GSE91827	GSM2423588	K562
97	ZBTB7B	69	80	M10233_2.00	2963	496	GSE105418	GSM2825818	MCF-7
98	ZBTB26	290	309	M04547_2.00	1205	217	GSE95971	GSM2527572	Hep-G2
99	EHF	101	98	M10501_2.00	2821	481	GSE85401	GSM2266286	.
100	ELK1	147	207	M10487_2.00	1985	346	GSE51334	GSM935326	HeLa S3
101	ETV5	147	219	M10487_2.00	1899	333	GSE51142	GSM1239454	LoVo
102	NFKB1	364	354	M11229_2.00	985	173	GSE63736	GSM1556336	L-1236
103	NR1H2	439	405	M05611_2.00	644	110	GSE77039	GSM2042845	HT-29
104	SP2	19	39	M08092_2.00	3500	567	GSE51334	GSM1010776	WA01
105	DLX1	126	123	M05271_2.00	2691	465	GSE49402	GSM1208723	LoVo
106	MYC	612	488	M09853_2.00	54	15	GSE70009	GSM1948646	IMEC
107	RARA	439	415	M05611_2.00	614	107	GSE96197	GSM2534076	Hep-G2
108	RXRB	370	370	M11111_2.00	927	164	GSE96235	GSM2534152	Hep-G2
109	PGR	456	426	M02395_2.00	594	101	GSE104399	GSM2797143	.
110	ZFHX2	223	264	M05063_2.00	1686	302	GSE105538	GSM2827267	HEK293
111	SOX4	235	281	M02717_2.00	1612	287	GSE104760	GSM2807305	HMLE
112	IRF3	113	109	M03331_2.00	2994	502	GSE91752	GSM2423468	SK-N-SH
113	SOX2	235	277	M02717_2.00	1655	297	GSE104137	GSM2790511	UM-SCC-25
114	TFAP4	649	503	M09803_2.00	68	18	GSE83968	GSM2224583	SNU-175
115	GATA3	306	323	M04877_2.00	1409	245	GSE51334	GSM1010783	MCF-7
116	ATF2	242	291	M04251_2.00	1602	286	GSE51142	GSM1239448	LoVo
117	NR3C1	456	424	M02395_2.00	715	123	GSE32465	GSM803371	A-549
118	STAT1	514	453	M11354_2.00	520	88	GSE43036	GSM1057011	RG-345
119	ELF4	101	102	M10501_2.00	3140	525	GSE106031	GSM2828938	HEK293T
120	BARX1	126	120	M05271_2.00	2998	504	GSE51142	GSM1239492	LoVo
121	NFATC1	292	313	M05703_2.00	1521	269	GSE49429	GSM1208346	1H
122	ETV6	101	104	M10501_2.00	3181	531	GSE95877	GSM2527376	K562
123	FOXM1	460	427	M10534_2.00	779	134	GSE40767	GSM1001000	MDA-MB-231
124	ERF	147	210	M10487_2.00	2298	403	GSE98809	GSM2612451	VCaP
125	FOXD2	8	14	M06197_2.00	4125	646	GSE49402	GSM1208745	LoVo
126	HNF4A	370	363	M11111_2.00	1234	220	GSE96260	GSM2534200	.
127	FOSB	32	59	M08802_2.00	3742	598	GSE24779	GSM610337	K562
128	KLF3	1	4	M09502_2.00	4389	672	GSE49402	GSM1208641	LoVo
129	PBX3	535	465	M09164_2.00	603	105	GSE51334	GSM1010887	SK-N-SH
130	HNF4G	370	364	M11111_2.00	1401	242	GSE85558	GSM2277162	22Rv1
131	ZEB2	178	240	M07842_2.00	2286	399	GSE91749	GSM2423462	HEK293
132	CEBPG	316	330	M01817_2.00	1620	288	GSE96281	GSM2534241	Hep-G2
133	CTCF	626	492	M07898_2.00	528	90	GSE105467	GSM2827130	.
134	RARG	439	417	M05611_2.00	1043	190	GSE60270	GSM1469991	MCF-7
135	HEY1	574	473	M04152_2.00	728	126	GSE32465	GSM803385	Line K
136	GATA2	306	322	M04877_2.00	1833	323	GSE29194	GSM722396	INC
137	NFIC	521	458	M05747_2.00	889	155	GSE32465	GSM1010855	ECC-1
138	TWIST1	283	307	M09831_2.00	1965	343	GSE80154	GSM2113523	SK-N-BE(2)-C
139	PDX1	126	170	M05271_2.00	3082	514	GSE54471	GSM1316337	CyT49
140	NANOG	135	201	M05161_2.00	2837	485	GSE105028	GSM2816625	WA09
141	ETS2	147	213	M10487_2.00	2766	473	GSE49402	GSM1208738	LoVo
142	TGIF2	434	400	M09150_2.00	1445	252	GSE96512	GSM2534723	Hep-G2
143	SOX6	235	283	M02717_2.00	2283	397	GSE106050	GSM2828970	.
144	NR2F1	370	366	M11111_2.00	1662	299	GSE70751	GSM1817190	.
145	E2F2	91	87	M09037_2.00	4141	649	GSE49402	GSM1208606	LoVo
146	PROX1	702	521	M03445_2.00	671	115	GSE60390	GSM1477597	SW480R
147	SRF	793	563	M10992_2.00	401	65	GSE32465	GSM1010851	HCT 116
148	BHLHE40	668	506	M09845_2.00	809	138	GSE106000	GSM2828892	GM12878
149	MAX	940	599	M07794_2.00	176	32	GSE32465	GSM1010904	HCT 116
150	ZNF71	167	232	M08267_2.00	2902	491	GSE91506	GSM2423047	HEK293
151	MYOD1	208	250	M05950_2.00	2769	475	GSE50415	GSM1218851	COMA
152	ZBTB7A	585	480	M04579_2.00	1097	199	GSE103445	GSM2771535	K562
153	RUNX2	1045	620	M09370_2.00	186	36	GSE86538	GSM2305318	MCF-7
154	ESRRA	424	390	M00817_2.00	1834	324	GSE91805	GSM2423555	.
155	TFDP1	483	436	M09035_2.00	1507	267	GSE80661	GSM2132551	MM.1S
156	TBX3	157	228	M05800_2.00	3151	527	GSE105374	GSM2825557	Hep-G2
157	NFATC3	292	315	M05703_2.00	2388	420	GSE97661	GSM2574801	Hep-G2
158	ETV7	101	105	M10501_2.00	4550	687	GSE49402	GSM1208739	LoVo
159	IRF1	742	540	M09242_2.00	862	148	GSE51142	GSM1239465	LoVo
160	BACH2	82	85	M08787_2.00	4843	714	GSE44420	GSM1084800	OCI-Ly7
161	PKNOX1	434	397	M09150_2.00	1898	332	GSE92210	GSM2424232	MCF-7
162	CREB3L1	171	234	M04244_2.00	3238	536	GSE91495	GSM2423031	.
163	ELK3	147	208	M10487_2.00	3508	569	GSE60156	GSM1466691	ISH4
164	HIF1A	532	462	M09807_2.00	1547	275	GSE85096	GSM2257670	U2OS
165	SNAI2	687	515	M04393_2.00	1155	210	GSE55421	GSM1336154	Huker
166	ATF7	479	435	M04383_2.00	1791	315	GSE105955	GSM2828822	.
167	TP63	492	451	M03437_2.00	1691	303	GSE104137	GSM2790512	UM-SCC-25
168	RUNX1	1045	619	M09370_2.00	578	95	GSE23730	GSM726978	SKNO-1
169	TAL1	791	561	M09871_2.00	981	172	GSE46044	GSM1122311	ME-1 [Human leukemia]
170	MYF5	291	310	M09829_2.00	2843	488	GSE84628	GSM2243116	Rh18
171	ZNF682	79	83	M05858_2.00	5467	770	GSE78099	GSM2466633	HEK293T/17
172	EGR2	303	318	M00232_2.00	2804	480	GSE92162	GSM2424151	HEK293
173	MAFK	21	47	M10006_2.00	5936	816	GSE47784	GSM1159670	OCI-Ly7
174	STAT3	1623	701	M11368_2.00	20	7	GSE85579	GSM2278004	HCC70
175	BARX2	126	121	M05271_2.00	5056	730	GSE49402	GSM1208593	LoVo
176	HOXA1	126	143	M05271_2.00	4824	710	GSE49402	GSM1208634	LoVo
177	BATF	139	204	M04269_2.00	4060	635	GSE97661	GSM2574766	GM12878
178	NFKB2	364	355	M11229_2.00	2563	452	GSE55105	GSM2628096	GM12878
179	PAX5	388	376	M06437_2.00	2431	428	GSE51334	GSM803391	GM12878
180	TP53	493	450	M03441_2.00	1986	347	GSE95305	GSM2501568	MDA-MB-231
181	NR2C2	439	409	M05611_2.00	2314	406	GSE105970	GSM2828845	K562
182	ZBTB2	213	251	M10285_2.00	3881	615	GSE105361	GSM2825536	K-562
183	ZNF143	1620	699	M07931_2.00	410	67	GSE76454	GSM2024873	MCF-7
184	NKX3-1	214	252	M00560_2.00	3959	623	GSE40269	GSM989640	LNCaP
185	STAT2	396	382	M08019_2.00	2679	464	GSE51142	GSM1239540	LoVo
186	BPTF	1484	681	M11435_2.00	585	97	GSE69347	GSM1698350	R3/R4 Eythroid cells, derived from CD34+-
187	ELK4	147	209	M10487_2.00	4573	690	GSE24685	GSM608162	HeLa S3
188	TFE3	784	559	M02773_2.00	1479	259	GSE96254	GSM2534190	Hep-G2
189	NRF1	1234	644	M09443_2.00	891	157	GSE96408	GSM2534505	K562
190	LEF1	372	372	M00207_2.00	2986	500	GSE72948	GSM1875146	RL95-2
191	HOXA5	126	147	M05271_2.00	5633	781	GSE51142	GSM1239461	LoVo
192	ARNT2	272	304	M08732_2.00	3875	613	GSE51142	GSM1239447	LoVo
193	SMAD3	2174	760	M11287_2.00	290	48	GSE51509	GSM1246714	NCI-H441
194	ELF2	101	100	M10501_2.00	6406	868	GSE51142	GSM1239499	LoVo
195	TCF7	372	373	M00207_2.00	3178	530	GSE96429	GSM2534545	K562
196	RXRA	439	421	M05611_2.00	2787	478	GSE49402	GSM1208673	LoVo
197	NR4A1	439	410	M05611_2.00	2912	492	GSE79491	GSM2095924	Kasumi-1
198	LHX2	223	258	M05063_2.00	4536	685	GSE49402	GSM1208644	LoVo
199	NFE2L2	337	342	M09960_2.00	3621	587	GSE91565	GSM2423147	IMR-90
200	MYB	1343	659	M11050_2.00	1099	200	GSE59657	GSM1519639	Jurkat
201	IKZF1	1070	625	M10305_2.00	1432	247	GSE105587	GSM2827350	GM12878
202	OTX2	744	547	M00271_2.00	1998	349	GSE92582	GSM2432971	.
203	HES2	266	302	M04061_2.00	4225	657	GSE91316	GSM2421801	A-549
204	ZNF766	591	482	M07699_2.00	2485	438	GSE105379	GSM2825566	K-562
205	GFI1	277	305	M00238_2.00	4288	661	GSE103255	GSM2759276	Kasumi-1
206	PBX1	535	463	M09164_2.00	2720	468	GSE37323	GSM989353	MCF-7
207	ARNT	272	303	M08732_2.00	4325	667	GSE67237	GSM1642761	786-O
208	GTF2B	2543	799	M11431_2.00	351	56	GSE71848	GSM1846786	HeLa
209	CREB3L4	216	256	M01812_2.00	5068	731	GSE49402	GSM1208721	LoVo
210	NFAT5	662	504	M05710_2.00	2416	426	GSE49402	GSM1208657	LoVo
211	DLX2	126	124	M05271_2.00	6713	901	GSE49402	GSM1208724	LoVo
212	HBP1	964	604	M11299_2.00	1742	308	GSE96268	GSM2534219	Hep-G2
213	TET3	487	443	M01210_2.00	3102	518	GSE41551	GSM1018960	HEK293
214	SPIB	413	384	M09068_2.00	3702	594	GSE56857	GSM1370285	NCI-H929
215	CXXC1	1459	679	M10429_2.00	1299	232	GSE74812	GSM1934100	SEM
216	HOXB13	697	518	M03100_2.00	2462	434	GSE70079	GSM1716763	THO,MA
217	MITF	647	500	M02778_2.00	2582	457	GSE50681	GSM1226221	R1192
218	HSF1	820	567	M10863_2.00	2171	381	GSE63589	GSM1553236	451Lu
219	ZNF341	902	590	M08892_2.00	2029	353	GSE91553	GSM2423128	HEK293
220	ZSCAN29	389	380	M07562_2.00	3880	614	GSE91549	GSM2423123	K562
221	PBX2	535	464	M09164_2.00	3035	510	GSE96277	GSM2534233	K562
222	IRF5	103	108	M03332_2.00	7164	958	GSE105971	GSM2828846	GM12878
223	MLX	785	558	M02779_2.00	2297	402	GSE95936	GSM2527496	Hep-G2
224	SMAD5	2174	761	M11287_2.00	884	154	GSE95876	GSM2527374	K562
225	RUNX3	1045	621	M09370_2.00	1852	328	GSE51334	GSM1010893	GM12878
226	THAP11	2545	800	M09440_2.00	642	108	GSE96238	GSM2534158	HepG2
227	POU2F2	1505	682	M10819_2.00	1465	257	GSE51334	GSM803534	GM12878
228	IRF2	742	541	M09242_2.00	2452	432	GSE91709	GSM2423391	.
229	SIX2	680	512	M05095_2.00	2721	469	GSE73865	GSM1904597	HEK
230	SOX11	235	270	M02717_2.00	5499	771	GSE52146	GSM1260313	Granta-519
231	KDM2B	1789	716	M01911_2.00	1298	231	GSE104690	GSM2805867	WA01
232	SPDEF	147	223	M10487_2.00	6201	845	GSE86959	GSM2311000	A-549
233	TBX21	2814	826	M05807_2.00	587	99	GSE81881	GSM2176974	Th1 cells
234	HLF	343	344	M03646_2.00	4639	697	GSE96221	GSM2534123	Hep-G2
235	ELF5	101	103	M10501_2.00	7439	1000	GSE30407	GSM773913	T-47D
236	NFYC	2028	746	M11422_2.00	1119	205	GSE96244	GSM2534171	Hep-G2
237	NFIA	521	456	M05747_2.00	3543	573	GSE95990	GSM2527614	Hep-G2
238	SMAD1	2174	759	M11287_2.00	1105	201	GSE29195	GSM722416	K562
239	ASCL1	679	509	M08055_2.00	3040	511	GSE61197	GSM1499402	NE
240	ZNF343	526	460	M04405_2.00	3576	575	GSE78099	GSM2466539	HEK293T/17
241	FOXC1	8	11	M06197_2.00	8454	1137	GSE51142	GSM1239566	LoVo
242	TEAD2	186	245	M05823_2.00	6219	848	GSE49402	GSM1208802	LoVo
243	ZNF501	731	536	M04610_2.00	2920	493	GSE91782	GSM2423516	HEK293
244	ZBTB17	802	564	M08967_2.00	2623	460	GSE59223	GSM1430921	LS174T
245	CUX1	469	429	M09025_2.00	4016	629	GSE91415	GSM2422892	MCF-7
246	HOXC9	354	350	M04999_2.00	5044	729	GSE34422	GSM848788	SK-N-BE(2)-C
247	ZNF282	453	422	M07626_2.00	4089	641	GSE78099	GSM2466515	HEK293T/17
248	NR2C1	439	408	M05611_2.00	4296	663	GSE106044	GSM2828959	GM12878
249	FOXF2	8	25	M06197_2.00	8455	1138	GSE51142	GSM1239567	LoVo
250	FOXG1	8	26	M06197_2.00	8288	1139	GSE49402	GSM1208746	LoVo
251	NFYA	2758	820	M10405_2.00	890	156	GSE26439	GSM648587	K562
252	BCL11B	1248	648	M00988_2.00	2120	371	GSE84677	GSM2247492	G
253	WT1	693	516	M08937_2.00	3276	539	GSE92194	GSM2424204	HEK293
254	THRB	634	498	M11090_2.00	3440	563	GSE96167	GSM2534017	Hep-G2
255	IRF6	236	288	M00176_2.00	5995	826	GSE104638	GSM2804467	.
256	FOXO4	12	35	M10549_2.00	8470	1141	GSE51142	GSM1239589	LoVo
257	FOXP2	20	41	M00792_2.00	8359	1142	GSE51142	GSM1239399	LoVo
258	ASCL2	679	510	M08055_2.00	3436	562	GSE60841	GSM1489927	VCaP
259	REST	3201	862	M10362_2.00	739	127	GSE106028	GSM2828932	.
260	CREB3	171	233	M04244_2.00	6758	908	GSE91471	GSM2422990	K562
261	SIX1	680	511	M05095_2.00	3459	564	GSE75948	GSM1970527	30
262	ZIC2	1342	662	M10227_2.00	2153	379	GSE105882	GSM2828565	HEK293
263	MNT	1325	654	M02774_2.00	2248	389	GSE105612	GSM2827386	K562
264	ARNTL	528	461	M04124_2.00	4035	632	GSE85096	GSM2257666	U2OS
265	MXI1	707	525	M08720_2.00	3393	557	GSE51334	GSM1003614	IMR-90
266	SIX5	680	514	M05095_2.00	3523	572	GSE51334	GSM803338	GM12878
267	ZNF543	221	257	M08347_2.00	6680	898	GSE78099	GSM2466586	HEK293T/17
268	ZNF76	1620	700	M07931_2.00	2027	352	GSE91450	GSM2422953	HEK293
269	ALX4	126	118	M05271_2.00	8270	1074	GSE49402	GSM1208710	LoVo
270	NFIB	521	457	M05747_2.00	4279	660	GSE105805	GSM2828369	MCF-7
271	NR3C2	456	425	M02395_2.00	4680	701	GSE69777	GSM1708662	HK
272	NKX2-2	369	357	M05346_2.00	5694	787	GSE49402	GSM1208780	LoVo
273	POU5F1	2779	823	M07976_2.00	1182	214	GSE21621	GSM539547	.
274	ARID3A	605	485	M00115_2.00	4043	633	GSE106034	GSM2828944	GM12878
275	ZFX	2493	796	M10098_2.00	1454	254	GSE102616	GSM2741772	HCT 116
276	YY1	4036	929	M10138_2.00	586	98	GSE51334	GSM803381	Hep-G2
277	IKZF2	1070	626	M10305_2.00	2767	474	GSE105865	GSM2828541	GM12878
278	SOX17	235	275	M02717_2.00	6766	910	GSE61475	GSM1505762	HUES 64
279	EBF1	933	592	M10461_2.00	3168	528	GSE75504	GSM1958038	MutuI
280	TBX5	157	230	M05800_2.00	7313	979	GSE85628	GSM2280027	.
281	MYOG	291	312	M09829_2.00	6541	881	GSE83728	GSM2214115	.
282	DLX4	126	126	M05271_2.00	8277	1115	GSE49402	GSM1208725	LoVo
283	DLX6	126	128	M05271_2.00	8278	1116	GSE49402	GSM1208726	LoVo
284	SREBF1	778	556	M01724_2.00	3667	589	GSE91561	GSM2423142	MCF-7
285	ZFP64	900	589	M08275_2.00	3343	549	GSE96192	GSM2534066	Hep-G2
286	STAT4	678	508	M09413_2.00	4142	650	GSE27158	GSM671398	.
287	ZKSCAN1	331	338	M00771_2.00	6367	862	GSE91537	GSM2423103	Hep-G2
288	MAFG	21	46	M10006_2.00	8383	1224	GSE51142	GSM1239432	LoVo
289	GLI2	2393	785	M02876_2.00	1749	310	GSE51142	GSM1239455	LoVo
290	EOMES	846	576	M00833_2.00	3514	570	GSE26097	GSM640691	WA09
291	MBD2	4189	942	M09256_2.00	678	117	GSE96480	GSM2534656	MCF-7
292	PITX1	561	471	M04946_2.00	4689	702	GSE104137	GSM2790510	UM-SCC-25
293	MECP2	3115	852	M11034_2.00	1297	230	GSE47678	GSM1154505	IMR-90
294	NEUROD1	3181	856	M08737_2.00	1346	235	GSE92582	GSM2432979	.
295	VEZF1	1852	723	M08893_2.00	2291	401	GSE34785	GSM866196	HeLa S3
296	JDP2	54	77	M09489_2.00	8300	1204	GSE49402	GSM1208762	LoVo
297	SCRT2	866	584	M04656_2.00	3583	576	GSE91679	GSM2423341	HEK293
298	ZNF580	3293	874	M04639_2.00	1240	221	GSE95964	GSM2527559	Hep-G2
299	MEF2A	1598	693	M05556_2.00	2546	449	GSE51334	GSM803511	GM12878
300	KLF15	73	81	M04514_2.00	8405	1211	GSE51142	GSM1239469	LoVo
301	ZBTB20	2013	743	M04599_2.00	2259	391	GSE105642	GSM2827428	HEK293
302	KMT2A	4020	927	M01912_2.00	940	165	GSE83671	GSM2364544	SEM
303	ZBTB11	2147	757	M10112_2.00	2134	376	GSE105813	GSM2828433	K562
304	HINFP	1918	729	M10262_2.00	2352	414	GSE49402	GSM1208631	LoVo
305	GMEB2	1814	721	M02465_2.00	2410	424	GSE49402	GSM1208626	LoVo
306	BARHL1	135	190	M05161_2.00	8273	1083	GSE49402	GSM1208714	LoVo
307	DEAF1	1001	609	M11267_2.00	3495	566	GSE96148	GSM2533978	K562
308	RELB	704	523	M09347_2.00	4410	675	GSE105604	GSM2827374	GM12878
309	ZBTB33	2136	753	M10271_2.00	2262	392	GSE32465	GSM803458	HCT 116
310	CDX2	1052	623	M10723_2.00	3388	556	GSE23436	GSM575225	Caco-2
311	HMGA2	475	433	M01677_2.00	5744	797	GSE58953	GSM1422932	HMEL
312	BCL6	3887	919	M10180_2.00	1080	196	GSE96359	GSM2534405	Hep-G2
313	MECOM	1471	680	M10132_2.00	2948	495	GSE102742	GSM2743151	SKH1
314	BATF3	139	205	M04269_2.00	8354	1084	GSE51142	GSM1239386	LoVo
315	PAX8	388	378	M06437_2.00	6420	870	GSE105903	GSM2828671	MCF-7
316	HES1	735	537	M04091_2.00	4504	680	GSE91470	GSM2422988	.
317	HOXC8	354	349	M04999_2.00	6872	923	GSE51142	GSM1239505	LoVo
318	GFI1B	277	306	M00238_2.00	7308	977	GSE91766	GSM2423489	HEK293
319	HOXB1	126	148	M05271_2.00	8366	1174	GSE51142	GSM1239410	LoVo
320	DPF1	1660	702	M04388_2.00	2892	489	GSE97661	GSM2574811	MCF-7
321	NR5A2	439	411	M05611_2.00	6226	850	GSE61475	GSM1505693	HUES 64
322	HOXB2	126	149	M05271_2.00	8367	1175	GSE51142	GSM1239411	LoVo
323	CDC5L	324	336	M02698_2.00	7032	946	GSE91509	GSM2423053	K562
324	HOXB4	126	151	M05271_2.00	8401	1176	GSE51142	GSM1239463	LoVo
325	HOXB5	126	152	M05271_2.00	8368	1177	GSE51142	GSM1239412	LoVo
326	HNF1A	939	597	M03167_2.00	4005	627	GSE96385	GSM2534453	Hep-G2
327	ZFP69B	1213	641	M07685_2.00	3585	578	GSE91710	GSM2423392	HEK293
328	HOXD1	126	155	M05271_2.00	8463	1184	GSE51142	GSM1239575	LoVo
329	RBPJ	3104	850	M10415_2.00	1846	327	GSE29600	GSM732906	CUTLL1
330	TCF21	1543	688	M04094_2.00	3177	529	GSE61369	GSM1503215	AB1 [Mouse mesothelioma]
331	HOXD4	126	157	M05271_2.00	8371	1187	GSE51142	GSM1239415	LoVo
332	CLOCK	727	535	M09849_2.00	4929	721	GSE49402	GSM1208719	LoVo
333	MZF1	118	110	M10136_2.00	8237	1248	GSE49402	GSM1208655	LoVo
334	E2F7	1417	672	M09033_2.00	3404	559	GSE40343	GSM991661	IMR-90
335	GLIS2	4242	945	M00129_2.00	1260	223	GSE91851	GSM2423632	HEK293
336	ZNF394	1887	727	M08318_2.00	2944	494	GSE91513	GSM2423060	HEK293
337	SNAI1	42	68	M10201_2.00	8249	1311	GSE49402	GSM1208680	LoVo
338	ZNF708	586	481	M08360_2.00	5789	804	GSE78099	GSM2466640	HEK293T/17
339	BCL11A	2022	744	M00985_2.00	2824	483	GSE103445	GSM2771530	HUDEP-2
340	FEV	147	220	M10487_2.00	8286	1135	GSE49402	GSM1208742	LoVo
341	ZNF468	942	600	M07754_2.00	4329	668	GSE78099	GSM2466567	HEK293T/17
342	HOXA7	135	194	M05161_2.00	8227	1172	GSE49402	GSM1208635	LoVo
343	LHX3	126	159	M05271_2.00	8301	1216	GSE49402	GSM1208764	LoVo
344	ATF4	1365	668	M02865_2.00	3609	586	GSE96304	GSM2534290	Hep-G2
345	HMBOX1	939	596	M03167_2.00	4411	676	GSE96356	GSM2534399	K562
346	LHX4	126	160	M05271_2.00	8379	1217	GSE51142	GSM1239428	LoVo
347	ESR2	424	389	M00817_2.00	6958	935	GSE21770	GSM542547	U2OS
348	HOXB6	135	195	M05161_2.00	8422	1178	GSE51142	GSM1239503	LoVo
349	RFX1	2832	828	M09365_2.00	2280	395	GSE49402	GSM1208670	LoVo
350	HOXB7	135	196	M05161_2.00	8462	1179	GSE51142	GSM1239574	LoVo
351	CREB3L2	216	255	M01812_2.00	8208	1108	GSE49402	GSM1208601	LoVo
352	HOXB8	135	197	M05161_2.00	8423	1180	GSE51142	GSM1239504	LoVo
353	HOXC6	135	198	M05161_2.00	8296	1183	GSE49402	GSM1208758	LoVo
354	PAX7	495	449	M05425_2.00	6524	879	GSE98976	GSM2629527	WA09
355	NFATC2	292	314	M05703_2.00	7775	1047	GSE104921	GSM2810040	Ma-1
356	ZNF197	2001	740	M07684_2.00	3139	524	GSE105745	GSM2827584	K562
357	MSX1	126	164	M05271_2.00	8307	1240	GSE49402	GSM1208772	LoVo
358	MSX2	126	165	M05271_2.00	8234	1241	GSE49402	GSM1208651	LoVo
359	GRHL1	185	243	M09558_2.00	8471	1149	GSE51142	GSM1239590	LoVo
360	RFX5	2778	824	M05726_2.00	2447	431	GSE51334	GSM1003629	SK-N-SH
361	HESX1	173	236	M10786_2.00	8361	1163	GSE51142	GSM1239403	LoVo
362	DBP	318	332	M02827_2.00	7785	1049	GSE49402	GSM1208605	LoVo
363	IRF9	362	353	M05549_2.00	7621	1024	GSE92172	GSM2424167	K562
364	VDR	2198	766	M11116_2.00	3098	517	GSE22484	GSM558635	GM10861
365	STAT5B	2570	804	M11371_2.00	2732	471	GSE27158	GSM671402	.
366	HEYL	878	587	M04131_2.00	5302	749	GSE51142	GSM1239457	LoVo
367	NEUROG2	2784	821	M08758_2.00	2634	462	GSE75912	GSM1970156	MRC-5
368	HNF1B	939	598	M03167_2.00	5198	740	GSE64560	GSM1574275	CFPAC-1
369	MYBL2	3761	907	M11068_2.00	2059	358	GSE51334	GSM1010876	Hep-G2
370	MGA	2369	781	M02821_2.00	3086	515	GSE105830	GSM2828489	K562
371	SALL2	725	534	M10246_2.00	5971	822	GSE105193	GSM2824365	HEK293
372	PRDM1	906	591	M10111_2.00	5318	753	GSE91480	GSM2423004	HEK293
373	ZFHX3	710	526	M05368_2.00	6223	849	GSE49402	GSM1208743	LoVo
374	ZKSCAN2	389	379	M07562_2.00	7673	1032	GSE78099	GSM2466458	HEK293T/17
375	NFYB	3712	903	M09444_2.00	2184	383	GSE26439	GSM648588	K562
376	E2F8	1417	673	M09033_2.00	4343	670	GSE51142	GSM1239498	LoVo
377	ZNF410	1286	652	M00140_2.00	4675	699	GSE97661	GSM2574773	K562
378	KLF13	180	241	M04539_2.00	8377	1210	GSE51142	GSM1239424	LoVo
379	RAX2	126	177	M05271_2.00	8245	1292	GSE49402	GSM1208669	LoVo
380	LHX5	173	238	M10786_2.00	8380	1218	GSE51142	GSM1239429	LoVo
381	TP73	616	491	M09338_2.00	6754	907	GSE97661	GSM2574794	GM12878
382	AHR	711	527	M09819_2.00	6368	863	GSE90550	GSM2406727	MCF-7
383	ZNF16	470	431	M08336_2.00	7331	982	GSE91472	GSM2422991	HEK293
384	ZNF524	2387	783	M02906_2.00	3366	552	GSE105505	GSM2827213	HEK293
385	OSR2	2443	790	M08324_2.00	3302	544	GSE91664	GSM2423314	HEK293
386	POU3F2	864	581	M05480_2.00	5930	815	GSE77524	GSM1934423	GM14000
387	ZNF2	2097	750	M07780_2.00	3809	606	GSE91411	GSM2422885	HEK293
388	LHX6	223	259	M05063_2.00	8381	1219	GSE51142	GSM1239430	LoVo
389	STAT5A	2570	803	M11371_2.00	3334	548	GSE51334	GSM1010877	K562
390	LMX1B	223	263	M05063_2.00	8303	1223	GSE49402	GSM1208766	LoVo
391	NR5A1	634	496	M11090_2.00	7040	947	GSE44220	GSM1080949	NCI-H295R
392	NHLH1	204	248	M05964_2.00	8390	1256	GSE51142	GSM1239439	LoVo
393	ZNF384	765	554	M04452_2.00	6520	878	GSE91486	GSM2423014	Hep-G2
394	ZNF610	2091	749	M07616_2.00	4068	637	GSE78099	GSM2466610	HEK293T/17
395	GLIS1	5627	1022	M08345_2.00	1682	301	GSE91800	GSM2423545	HEK293
396	ZNF534	3037	847	M07751_2.00	3142	526	GSE78099	GSM2466584	HEK293T/17
397	CTCFL	3742	905	M09507_2.00	2606	458	GSE70764	GSM1817669	SBcl2
398	ZBTB48	3756	906	M08956_2.00	2631	461	GSE96778	GSM2543161	U2OS
399	ZNF217	6237	1066	M10260_2.00	1493	263	GSE105662	GSM2827461	MCF-7
400	ATOH1	1008	611	M09877_2.00	6111	835	GSE49402	GSM1208592	LoVo
401	HOXA10	354	345	M04999_2.00	8226	1170	GSE49402	GSM1208633	LoVo
402	HOXA9	354	346	M04999_2.00	8461	1173	GSE51142	GSM1239573	LoVo
403	ZNF441	2274	773	M07717_2.00	4171	652	GSE78099	GSM2466559	HEK293T/17
404	ZNF10	2983	841	M07774_2.00	3518	571	GSE105228	GSM2825086	HEK293
405	HOXA11	1457	676	M05082_2.00	5585	776	GSE90691	GSM2410500	K-562
406	ISL1	321	333	M04908_2.00	8299	1202	GSE49402	GSM1208761	LoVo
407	ISL2	321	334	M04908_2.00	8376	1203	GSE51142	GSM1239423	LoVo
408	HOMEZ	6421	1077	M03242_2.00	1592	283	GSE95930	GSM2527486	Hep-G2
409	MEF2B	1598	694	M05556_2.00	5344	759	GSE67458	GSM1647188	HEK293-A
410	HOXD9	354	352	M04999_2.00	8372	1188	GSE51142	GSM1239416	LoVo
411	ZBED1	3507	886	M04057_2.00	3217	533	GSE96024	GSM2527681	K562
412	LYL1	791	560	M09871_2.00	6964	937	GSE49402	GSM1208767	LoVo
413	ZNF24	3135	854	M08093_2.00	3544	574	GSE91716	GSM2423405	.
414	MYF6	291	311	M09829_2.00	8387	1247	GSE51142	GSM1239436	LoVo
415	ZNF3	1929	731	M07613_2.00	4989	727	GSE105369	GSM2825550	Hep-G2
416	ZSCAN9	6784	1200	M04465_2.00	860	147	GSE96329	GSM2534346	Hep-G2
417	ZNF692	5660	1024	M08253_2.00	2112	369	GSE91750	GSM2423463	HEK293
418	ZNF202	5257	1005	M07612_2.00	2275	393	GSE78099	GSM2466493	HEK293T/17
419	NFATC4	292	316	M05703_2.00	8310	1252	GSE49402	GSM1208775	LoVo
420	SOX10	235	269	M02717_2.00	8785	1315	GSE61965	GSM1517752	501-mel
421	ZNF711	3981	925	M09508_2.00	2999	505	GSE102616	GSM2741764	MCF-7
422	SOX15	235	274	M02717_2.00	8829	1316	GSE62909	GSM1536045	CPA
423	ZNF792	7236	1187	M07660_2.00	1029	185	GSE96151	GSM2533984	Hep-G2
424	ZNF273	2954	836	M07735_2.00	3937	620	GSE78099	GSM2466513	HEK293T/17
425	GMEB1	1814	720	M02465_2.00	5451	767	GSE49402	GSM1208625	LoVo
426	SOX3	235	279	M02717_2.00	8323	1317	GSE49402	GSM1208795	LoVo
427	HOXA2	126	144	M05271_2.00	10999	1485	GSE49402	GSM1208757	LoVo
428	HAND2	1922	730	M04151_2.00	5381	764	GSE90683	GSM2664371	CLB-Ga
429	THRA	634	497	M11090_2.00	7802	1053	GSE105400	GSM2825630	K-562
430	NFE2L1	337	341	M09960_2.00	8467	1253	GSE51142	GSM1239584	LoVo
431	STAT6	1155	635	M08173_2.00	6632	891	GSE100889	GSM2695661	.
432	ARID3B	605	486	M00115_2.00	8911	1076	GSE66601	GSM1626088	OECM-1
433	NFE2L3	337	343	M09960_2.00	8475	1254	GSE51142	GSM1239596	LoVo
434	ZNF257	2861	833	M07719_2.00	4140	648	GSE78099	GSM2466506	HEK293T/17
435	ZNF704	1081	630	M04520_2.00	6721	903	GSE105380	GSM2825568	HEK293
436	PHOX2B	126	172	M05271_2.00	10899	1477	GSE90683	GSM2664369	CLB-Ga
437	ZNF18	4181	940	M07602_2.00	3216	532	GSE97661	GSM2574772	K562
438	OSR1	2602	809	M01174_2.00	4677	700	GSE31332	GSM820438	HeLa S3
439	NKX2-5	369	360	M05346_2.00	8313	1257	GSE49402	GSM1208779	LoVo
440	TBX1	1756	710	M03572_2.00	5994	825	GSE60606	GSM1483190	WA09
441	UBP1	1160	638	M04885_2.00	6815	915	GSE51142	GSM1239543	LoVo
442	ZNF479	3025	845	M07673_2.00	4276	659	GSE78099	GSM2466568	HEK293T/17
443	NKX2-8	369	362	M05346_2.00	8391	1258	GSE51142	GSM1239440	LoVo
444	ZNF547	2745	819	M07600_2.00	4624	693	GSE78099	GSM2466587	HEK293T/17
445	LCORL	1329	657	M02431_2.00	6644	894	GSE105913	GSM2828692	Hep-G2
446	HMG20A	6224	1062	M02487_2.00	2285	398	GSE95905	GSM2527434	Hep-G2
447	MEIS1	434	394	M09150_2.00	10482	1229	GSE26014	GSM638314	R1192
448	MEIS2	434	395	M09150_2.00	8233	1230	GSE49402	GSM1208650	LoVo
449	MEIS3	434	396	M09150_2.00	8306	1231	GSE49402	GSM1208770	LoVo
450	ZNF148	1224	642	M10240_2.00	6905	928	GSE105932	GSM2828724	HEK293
451	ZBTB1	1774	713	M00775_2.00	6211	847	GSE92173	GSM2424169	HEK293
452	ZNF439	226	265	M07627_2.00	9653	1407	GSE78099	GSM2466557	HEK293T/17
453	MAFF	4750	970	M10012_2.00	3236	535	GSE91526	GSM2423084	HeLa S3
454	ZNF519	5946	1047	M08255_2.00	2512	441	GSE78099	GSM2466578	HEK293T/17
455	ZFP42	4145	935	M04581_2.00	3591	582	GSE61475	GSM1505730	HUES 64
456	PLAG1	410	383	M10288_2.00	8477	1274	GSE51142	GSM1239601	LoVo
457	ZNF398	5157	995	M07716_2.00	3115	520	GSE105661	GSM2827459	HEK293
458	IRX3	494	446	M05319_2.00	8229	1201	GSE49402	GSM1208638	LoVo
459	NR0B1	6233	1065	M11434_2.00	2504	440	GSE89569	GSM2383939	NCI-H460
460	MYNN	7330	1082	M08283_2.00	2414	425	GSE96346	GSM2534377	K562
461	DMRT1	724	528	M01929_2.00	8279	1117	GSE49402	GSM1208727	LoVo
462	DMRT2	724	529	M01929_2.00	8449	1118	GSE51142	GSM1239561	LoVo
463	RBAK	1797	719	M07595_2.00	6598	884	GSE105581	GSM2827337	HEK293
464	PRDM5	1792	718	M08986_2.00	6608	888	GSE19063	GSM471807	RD
465	MLXIP	1539	686	M01743_2.00	6918	930	GSE66039	GSM1613329	.
466	PRDM6	2606	812	M08855_2.00	5630	780	GSE106058	GSM2828978	HEK293
467	ZNF589	3869	917	M10242_2.00	4149	651	GSE105464	GSM2827126	K562
468	ZNF281	1132	634	M08025_2.00	7469	1005	GSE51142	GSM1239545	LoVo
469	ZNF652	5183	998	M02938_2.00	3369	554	GSE96200	GSM2534082	Hep-G2
470	HHEX	1077	629	M02184_2.00	7530	1013	GSE96294	GSM2534266	Hep-G2
471	PPARA	439	412	M05611_2.00	8414	1282	GSE51142	GSM1239482	LoVo
472	PPARD	439	413	M05611_2.00	8331	1283	GSE50144	GSM1214678	52
473	HSF2	617	489	M10875_2.00	8045	1190	GSE43579	GSM1065712	K562
474	TCF7L1	372	374	M00207_2.00	8433	1333	GSE51142	GSM1239529	LoVo
475	HSF4	617	490	M10875_2.00	8298	1191	GSE49402	GSM1208760	LoVo
476	HMG20B	6224	1063	M02487_2.00	2826	484	GSE96474	GSM2534642	Hep-G2
477	ZNF736	2154	758	M07767_2.00	6405	867	GSE78099	GSM2466644	HEK293T/17
478	ZNF316	4372	951	M10322_2.00	4033	631	GSE105274	GSM2825411	K-562
479	HOXA13	697	517	M03100_2.00	8295	1171	GSE49402	GSM1208756	LoVo
480	CEBPZ	2911	834	M11429_2.00	5628	779	GSE91686	GSM2423352	GM12878
481	RORA	439	418	M05611_2.00	8320	1297	GSE49402	GSM1208791	LoVo
482	ZNF611	2818	827	M07759_2.00	5716	792	GSE78099	GSM2466611	HEK293T/17
483	FOXH1	4841	975	M09546_2.00	3853	610	GSE29422	GSM727564	WA09
484	ZNF75A	3382	879	M02897_2.00	5086	733	GSE97661	GSM2574809	MCF-7
485	HOXC13	697	519	M03100_2.00	8473	1182	GSE51142	GSM1239592	LoVo
486	ZNF189	3309	876	M07589_2.00	5241	743	GSE78099	GSM2466489	HEK293T/17
487	HES4	735	538	M04091_2.00	8224	1162	GSE49402	GSM1208630	LoVo
488	HOXD13	697	520	M03100_2.00	8370	1186	GSE51142	GSM1239414	LoVo
489	RFX3	2832	830	M09365_2.00	5767	802	GSE96278	GSM2534235	Hep-G2
490	ZNF658	1446	675	M10333_2.00	7410	996	GSE105993	GSM2828882	HEK293
491	ZNF880	239	290	M07764_2.00	9720	1474	GSE78099	GSM2466681	HEK293T/17
492	BBX	998	607	M05764_2.00	8442	1085	GSE51142	GSM1239551	LoVo
493	ZNF695	2944	835	M07724_2.00	5849	809	GSE78099	GSM2466635	HEK293T/17
494	NKX6-1	581	477	M02165_2.00	8392	1259	GSE51142	GSM1239441	LoVo
495	RFX2	2832	829	M09365_2.00	5979	824	GSE49402	GSM1208671	LoVo
496	ZNF425	1233	643	M07758_2.00	7843	1057	GSE78099	GSM2466551	HEK293T/17
497	ZNF335	7426	1125	M08952_2.00	2776	477	GSE91666	GSM2423318	HEK293
498	NR4A2	634	494	M11090_2.00	8395	1262	GSE51142	GSM1239444	LoVo
499	CDX1	1052	622	M10723_2.00	8447	1104	GSE51142	GSM1239557	LoVo
500	TFDP2	483	437	M09035_2.00	8258	1339	GSE49402	GSM1208692	LoVo
501	POU2AF1	2130	752	M11428_2.00	7131	953	GSE79480	GSM2095820	HBL-1 [Human diffuse large B-cell lymphoma]
502	ZNF777	3927	921	M07703_2.00	5246	745	GSE105435	GSM2825970	HEK293
503	MXD1	708	524	M08754_2.00	8308	1245	GSE49402	GSM1208773	LoVo
504	ZNF528	2650	814	M08249_2.00	6606	887	GSE78099	GSM2466581	HEK293T/17
505	ZNF174	1687	704	M04414_2.00	7661	1029	GSE105613	GSM2827387	HEK293
506	DDIT3	1183	640	M09999_2.00	8448	1111	GSE51142	GSM1239560	LoVo
507	OVOL2	4978	982	M04446_2.00	4554	689	GSE51142	GSM1239518	LoVo
508	POU2F1	667	505	M10832_2.00	9224	1281	GSE77771	GSM2058883	LNCaP
509	SALL1	1705	707	M10342_2.00	7678	1033	GSE105182	GSM2824335	HEK293
510	ZNF613	3252	872	M07646_2.00	6085	832	GSE78099	GSM2466612	HEK293T/17
511	ZSCAN4	3267	873	M05852_2.00	6138	837	GSE105311	GSM2825465	HEK293
512	ZNF783	5060	989	M07757_2.00	4665	698	GSE78099	GSM2466659	HEK293T/17
513	ZNF350	3795	909	M08960_2.00	5753	799	GSE105975	GSM2828853	HEK293
514	HIVEP1	1036	614	M10101_2.00	8294	1165	GSE49402	GSM1208754	LoVo
515	ZKSCAN5	3601	899	M07709_2.00	5929	814	GSE78099	GSM2466463	HEK293T/17
516	HIVEP3	1036	616	M10101_2.00	8362	1166	GSE51142	GSM1239406	LoVo
517	EPAS1	1256	649	M08719_2.00	8028	1127	GSE43109	GSM1056833	.
518	ZNF141	3952	922	M07586_2.00	5737	796	GSE78099	GSM2466479	HEK293T/17
519	OTX1	744	546	M00271_2.00	8314	1267	GSE49402	GSM1208782	LoVo
520	SETDB1	5426	1012	M11031_2.00	4625	694	GSE32509	GSM830991	K562
521	ZNF100	5923	1044	M07715_2.00	4290	662	GSE78099	GSM2466467	HEK293T/17
522	ZNF765	3818	912	M07701_2.00	6031	827	GSE78099	GSM2466651	HEK293T/17
523	ZFP1	6843	1090	M04601_2.00	3838	609	GSE96252	GSM2534186	HepG2
524	YY2	5011	987	M04648_2.00	5311	751	GSE105691	GSM2827507	HEK293
525	ZNF175	7332	1106	M08292_2.00	3830	608	GSE105196	GSM2824370	K-562
526	ZNF84	4663	967	M07736_2.00	5686	785	GSE51142	GSM1239631	LoVo
527	ZNF701	3789	908	M07618_2.00	6321	859	GSE105692	GSM2827508	HEK293
528	ZNF34	2083	748	M08371_2.00	7888	1064	GSE105875	GSM2828556	HEK293
529	ZSCAN26	3020	844	M00131_2.00	7071	950	GSE105475	GSM2827159	HEK293
530	PRDM14	5103	991	M09509_2.00	5462	769	GSE22767	GSM563088	WA01
531	ZNF671	4422	953	M07567_2.00	5943	817	GSE78099	GSM2466626	HEK293T/17
532	FERD3L	1618	698	M04142_2.00	8355	1134	GSE51142	GSM1239392	LoVo
533	ZNF573	498	452	M07693_2.00	9683	1440	GSE78099	GSM2466604	HEK293T/17
534	ZNF354B	5928	1046	M07653_2.00	4785	709	GSE105656	GSM2827452	K562
535	GTF2I	1571	690	M10621_2.00	8830	1151	GSE63058	GSM1539055	C3
536	ZNF222	2373	782	M07604_2.00	7693	1037	GSE78099	GSM2466499	HEK293T/17
537	ZNF101	5237	1004	M07663_2.00	5379	763	GSE91783	GSM2423517	HEK293
538	SREBF2	778	557	M01724_2.00	8253	1321	GSE49402	GSM1208685	LoVo
539	HOXC11	1457	677	M05082_2.00	8472	1181	GSE51142	GSM1239591	LoVo
540	ZBTB16	4948	980	M10175_2.00	5830	806	GSE75115	GSM1943549	INC
541	ZNF793	3683	901	M07688_2.00	6753	906	GSE78099	GSM2466666	HEK293T/17
542	ZNF12	5755	1031	M07611_2.00	5284	747	GSE51142	GSM1239622	LoVo
543	HOXD11	1457	678	M05082_2.00	8369	1185	GSE51142	GSM1239413	LoVo
544	ZNF566	4564	959	M07677_2.00	6158	840	GSE78099	GSM2466600	HEK293T/17
545	ZNF283	7216	1119	M07619_2.00	4107	643	GSE78099	GSM2466517	HEK293T/17
546	ZNF740	5167	996	M02935_2.00	5750	798	GSE105934	GSM2828727	K562
547	ZNF597	5108	993	M04532_2.00	5780	803	GSE97661	GSM2574797	GM12878
548	ZHX1	4058	932	M02104_2.00	6539	880	GSE92136	GSM2424106	HeLa S3
549	ZNF561	5987	1051	M07630_2.00	5221	742	GSE78099	GSM2466596	HEK293T/17
550	SALL4	953	602	M08866_2.00	8429	1300	GSE51142	GSM1239521	LoVo
551	ZNF169	3729	904	M07645_2.00	6904	927	GSE78099	GSM2466483	HEK293T/17
552	ZNF778	6028	1054	M08335_2.00	5260	746	GSE78099	GSM2466655	HEK293T/17
553	ZNF549	3953	923	M08300_2.00	6762	909	GSE78099	GSM2466590	HEK293T/17
554	ZNF548	3441	881	M07691_2.00	7189	962	GSE106063	GSM2828985	HEK293
555	ZNF674	4642	965	M07771_2.00	6365	861	GSE78099	GSM2466627	HEK293T/17
556	FOXN3	2012	742	M01227_2.00	9587	1140	GSE93780	GSM2462038	MCF-7
557	ZNF180	4065	933	M07614_2.00	6727	904	GSE78099	GSM2466485	HEK293T/17
558	ZNF785	5752	1030	M07720_2.00	5679	784	GSE105909	GSM2828685	HEK293
559	MYBL1	1343	660	M11050_2.00	8474	1246	GSE51142	GSM1239595	LoVo
560	ZNF7	7212	1175	M07598_2.00	3859	612	GSE96229	GSM2534141	Hep-G2
561	ZNF331	753	550	M08891_2.00	9636	1394	GSE78099	GSM2466532	HEK293T/17
562	ZNF571	4980	983	M07658_2.00	6335	860	GSE78099	GSM2466603	HEK293T/17
563	ZNF786	4944	979	M07721_2.00	6477	875	GSE78099	GSM2466661	HEK293T/17
564	MEF2C	1598	695	M05556_2.00	8232	1227	GSE49402	GSM1208649	LoVo
565	MSC	1543	687	M04094_2.00	8385	1239	GSE51142	GSM1239434	LoVo
566	MEF2D	1598	696	M05556_2.00	8305	1228	GSE49402	GSM1208769	LoVo
567	TFEB	991	606	M04088_2.00	8260	1340	GSE49402	GSM1208694	LoVo
568	YBX3	3206	867	M10412_2.00	7593	1022	GSE91880	GSM2423681	K562
569	ZNF382	4762	971	M08247_2.00	6660	896	GSE78099	GSM2466543	HEK293T/17
570	ZNF140	3200	863	M08372_2.00	7714	1039	GSE91784	GSM2423519	HEK293
571	ZNF525	752	551	M07752_2.00	9668	1426	GSE78099	GSM2466579	HEK293T/17
572	GLI1	2393	784	M02876_2.00	8291	1145	GSE49402	GSM1208750	LoVo
573	ZNF714	3122	853	M07606_2.00	7859	1060	GSE78099	GSM2466641	HEK293T/17
574	ZNF584	7222	1159	M07631_2.00	4512	682	GSE105327	GSM2825490	K-562
575	GLI3	2393	786	M02876_2.00	8292	1146	GSE49402	GSM1208751	LoVo
576	TFCP2	1160	636	M04885_2.00	8486	1338	GSE51142	GSM1239611	LoVo
577	ZNF581	761	553	M10259_2.00	8497	1441	GSE51142	GSM1239629	LoVo
578	ZNF440	865	582	M07628_2.00	9654	1408	GSE78099	GSM2466558	HEK293T/17
579	ZNF641	4849	976	M07615_2.00	6862	920	GSE91889	GSM2423698	HEK293
580	ZNF267	4987	984	M07676_2.00	6789	913	GSE78099	GSM2466511	HEK293T/17
581	ZNF423	7521	1134	M10151_2.00	4991	728	GSE91794	GSM2423537	HEK293
582	ZNF383	7247	1129	M07689_2.00	5123	736	GSE78099	GSM2466544	HEK293T/17
583	ZFP14	3700	902	M05848_2.00	7590	1021	GSE78099	GSM2466448	HEK293T/17
584	ZNF236	4445	954	M10214_2.00	7162	957	GSE49402	GSM1208703	LoVo
585	ZNF266	5532	1016	M07641_2.00	6710	899	GSE78099	GSM2466510	HEK293T/17
586	ZNF333	4977	981	M07607_2.00	7007	943	GSE78099	GSM2466533	HEK293T/17
587	GLIS3	2674	817	M10170_2.00	8221	1147	GSE49402	GSM1208624	LoVo
588	ZNF789	809	565	M07750_2.00	9710	1466	GSE78099	GSM2466662	HEK293T/17
589	ZNF304	4344	950	M07587_2.00	7370	989	GSE78099	GSM2466525	HEK293T/17
590	ZNF264	6089	1058	M08282_2.00	6315	858	GSE91834	GSM2423601	HEK293
591	BCL6B	5616	1021	M00128_2.00	6812	914	GSE105647	GSM2827436	HEK293
592	ZNF823	4219	943	M07733_2.00	7516	1012	GSE78099	GSM2466675	HEK293T/17
593	FOXR2	2998	842	M04857_2.00	9299	1144	GSE81381	GSM2151468	MDA-MB-468
594	ZNF19	1333	658	M07603_2.00	9611	1374	GSE78099	GSM2466492	HEK293T/17
595	GTF2IRD1	2968	839	M10619_2.00	8831	1152	GSE63058	GSM1539057	C3649
596	ZNF211	4038	930	M07577_2.00	7744	1044	GSE105589	GSM2827354	HEK293
597	ZFP57	5362	1008	M07756_2.00	7125	951	GSE78099	GSM2466451	HEK293T/17
598	ZFHX4	5239	1003	M10088_2.00	7196	963	GSE52419	GSM1265800	0308
599	NR1I2	2198	764	M11116_2.00	8413	1261	GSE51142	GSM1239479	LoVo
600	ZNF680	7228	1174	M07637_2.00	5325	755	GSE78099	GSM2466629	HEK293T/17
601	ZNF28	5705	1029	M07748_2.00	6990	942	GSE78099	GSM2466521	HEK293T/17
602	ZNF114	7233	1100	M07650_2.00	6313	857	GSE78099	GSM2466472	HEK293T/17
603	ZNF124	5303	1007	M07702_2.00	7293	976	GSE78099	GSM2466473	HEK293T/17
604	ZNF184	5988	1052	M08285_2.00	6865	922	GSE105679	GSM2827488	.
605	ZNF480	1324	655	M07745_2.00	9660	1414	GSE78099	GSM2466569	HEK293T/17
606	ZNF530	5021	988	M07668_2.00	7464	1004	GSE105802	GSM2828363	HEK293
607	ZNF26	1518	685	M07743_2.00	9625	1385	GSE78099	GSM2466512	HEK293T/17
608	FOXQ1	3485	884	M10572_2.00	8360	1143	GSE51142	GSM1239400	LoVo
609	ZKSCAN3	1701	706	M07696_2.00	9599	1366	GSE78099	GSM2466461	HEK293T/17
610	ZNF585A	5266	1006	M07713_2.00	7418	997	GSE78099	GSM2466607	HEK293T/17
611	ZNF429	7259	1135	M07714_2.00	6175	844	GSE78099	GSM2466552	HEK293T/17
612	ZNF44	7264	1139	M07731_2.00	6162	841	GSE78099	GSM2466563	HEK293T/17
613	ZNF669	1238	645	M08262_2.00	9697	1454	GSE78099	GSM2466625	HEK293T/17
614	MTF1	2738	818	M10310_2.00	8386	1242	GSE51142	GSM1239435	LoVo
615	ZNF443	1513	684	M07659_2.00	9656	1410	GSE78099	GSM2466561	HEK293T/17
616	ZNF317	1692	705	M08308_2.00	9633	1391	GSE78099	GSM2466528	HEK293T/17
617	SATB1	2321	778	M10421_2.00	8321	1301	GSE49402	GSM1208792	LoVo
618	DNMT1	5986	1050	M01913_2.00	7208	966	GSE92213	GSM2424239	.
619	NEUROG3	2784	822	M08758_2.00	8238	1251	GSE49402	GSM1208656	LoVo
620	ZNF621	4888	978	M08254_2.00	7863	1061	GSE105992	GSM2828880	HEK293
621	ZNF619	1371	669	M07649_2.00	9690	1448	GSE78099	GSM2466616	HEK293T/17
622	ATF5	4718	969	M09987_2.00	8272	1078	GSE49402	GSM1208713	LoVo
623	ZFP41	6841	1093	M04597_2.00	6885	926	GSE91688	GSM2423355	HEK293
624	PRDM9	6068	1057	M07610_2.00	7337	983	GSE78099	GSM2466446	HEK293T/17
625	ZNF320	5818	1037	M07667_2.00	7535	1014	GSE78099	GSM2466529	HEK293T/17
626	ZSCAN5C	7366	1199	M08390_2.00	5959	818	GSE105907	GSM2828682	HEK293
627	ZNF805	7273	1190	M07753_2.00	6070	831	GSE78099	GSM2466671	HEK293T/17
628	NEUROD2	3181	857	M08737_2.00	8388	1250	GSE51142	GSM1239437	LoVo
629	RFX7	2778	825	M05726_2.00	8481	1294	GSE51142	GSM1239605	LoVo
630	ZFP3	7324	1092	M08258_2.00	7214	967	GSE91521	GSM2423074	HEK293
631	ZNF605	7253	1161	M07704_2.00	6560	882	GSE78099	GSM2466609	HEK293T/17
632	ZNF776	7214	1182	M07601_2.00	6310	856	GSE78099	GSM2466653	HEK293T/17
633	ZZZ3	5832	1039	M01272_2.00	7702	1038	GSE100009	GSM3024538	NCI-H1299
634	ZNF324	2144	754	M08280_2.00	9635	1392	GSE78099	GSM2466531	HEK293T/17
635	ZNF324B	2144	755	M08280_2.00	9634	1393	GSE78099	GSM2466530	HEK293T/17
636	HKR1	4172	938	M07662_2.00	9593	1168	GSE78099	GSM2466445	HEK293T/17
637	ZNF311	5761	1032	M07734_2.00	7797	1052	GSE105252	GSM2825143	HEK293
638	ZNF250	2215	767	M04620_2.00	8266	1383	GSE49402	GSM1208704	LoVo
639	ZNF558	7217	1153	M07620_2.00	6767	911	GSE91768	GSM2423492	HEK293
640	ZNF157	7211	1104	M07596_2.00	7291	975	GSE105726	GSM2827556	HEK293
641	ZNF30	2289	775	M08330_2.00	9631	1389	GSE78099	GSM2466526	HEK293T/17
642	ZNF93	7240	1194	M07671_2.00	6480	876	GSE78099	GSM2466685	HEK293T/17
643	ZNF133	7205	1101	M07580_2.00	7472	1006	GSE105428	GSM2825956	HEK293
644	ZNF23	6814	1111	M04527_2.00	7393	994	GSE105666	GSM2827467	HEK293
645	ZNF17	7243	1105	M07681_2.00	7461	1003	GSE78099	GSM2466484	HEK293
646	ZNF274	6818	1116	M04549_2.00	7390	993	GSE105368	GSM2825548	HEK293
647	ZNF697	2026	745	M10350_2.00	10257	1457	GSE105322	GSM2825482	HEK293
648	ZNF506	7197	1146	M07565_2.00	7186	961	GSE78099	GSM2466577	HEK293T/17
649	ZNF552	2217	768	M07655_2.00	9676	1433	GSE78099	GSM2466592	HEK293T/17
650	ZNF33A	2567	802	M07695_2.00	9639	1397	GSE78099	GSM2466536	HEK293T/17
651	ZNF550	2286	776	M07772_2.00	9675	1432	GSE78099	GSM2466591	HEK293T/17
652	ZNF79	7251	1185	M07697_2.00	6915	929	GSE78099	GSM2466669	HEK293T/17
653	ZIK1	7224	1096	M07633_2.00	7753	1045	GSE105231	GSM2825090	HEK293
654	ZIM3	7208	1098	M07591_2.00	7727	1043	GSE78099	GSM2466457	HEK293T/17
655	TCFL5	3238	871	M04075_2.00	8485	1334	GSE51142	GSM1239609	LoVo
656	ZNF662	7238	1169	M07666_2.00	7251	972	GSE105709	GSM2827532	HEK293
657	YBX1	3206	865	M10412_2.00	8138	1354	GSE47539	GSM1151769	HEK293
658	ZNF300	7210	1121	M07594_2.00	7721	1040	GSE105518	GSM2827236	HEK293
659	ZNF808	7271	1191	M07747_2.00	7156	956	GSE78099	GSM2466672	HEK293T/17
660	ZNF675	7260	1172	M07722_2.00	7319	980	GSE78099	GSM2466628	HEK293T/17
661	ZNF205	3184	860	M07578_2.00	9612	1375	GSE78099	GSM2466494	HEK293T/17
662	DUX4	6268	1069	M08135_2.00	10583	1121	GSE33838	GSM837614	.
663	ZNF248	7266	1113	M07739_2.00	7921	1067	GSE105540	GSM2827273	HEK293
664	ZNF284	2330	780	M07679_2.00	10991	1482	GSE78099	GSM2466518	HEK293T/17
665	ZNF780A	7263	1183	M07729_2.00	7338	984	GSE78099	GSM2466657	HEK293T/17
666	ZNF416	7317	1130	M08234_2.00	7841	1056	GSE105474	GSM2827157	HEK293
667	ZNF132	3480	883	M07588_2.00	9603	1368	GSE78099	GSM2466475	HEK293T/17
668	ZNF707	7237	1176	M07661_2.00	7478	1008	GSE78099	GSM2466639	HEK293T/17
669	ZNF85	2649	815	M07573_2.00	9717	1471	GSE78099	GSM2466678	HEK293T/17
670	ZNF182	2651	813	M10354_2.00	10926	1478	GSE78099	GSM2466487	HEK293T/17
671	GZF1	7525	1074	M10206_2.00	8458	1155	GSE51142	GSM1239570	LoVo
672	HAND1	7378	1075	M08769_2.00	8459	1158	GSE51142	GSM1239571	LoVo
673	ZNF432	3351	877	M07773_2.00	9651	1405	GSE78099	GSM2466555	HEK293T/17
674	ZNF557	3172	855	M07582_2.00	9678	1435	GSE78099	GSM2466594	HEK293T/17
675	ZNF483	3475	882	M07638_2.00	9661	1415	GSE78099	GSM2466570	HEK293T/17
676	ZNF791	7230	1186	M07640_2.00	7846	1058	GSE106014	GSM2828913	HEK293
677	ZNF460	3087	848	M04627_2.00	10943	1479	GSE78099	GSM2466566	HEK293T/17
678	ZNF492	3587	896	M07765_2.00	9666	1421	GSE78099	GSM2466575	HEK293T/17
679	ZNF431	3873	918	M07711_2.00	9650	1404	GSE78099	GSM2466554	HEK293T/17
680	ZNF454	3866	916	M04573_2.00	9658	1413	GSE78099	GSM2466564	HEK293T/17
681	ZNF75D	3382	880	M02897_2.00	9704	1462	GSE78099	GSM2466648	HEK293T/17
682	ZNF681	3518	889	M07698_2.00	9698	1455	GSE78099	GSM2466631	HEK293T/17
683	ZNF223	4574	960	M07654_2.00	9617	1378	GSE78099	GSM2466500	HEK293T/17
684	ZNF212	4627	963	M07625_2.00	9615	1376	GSE78099	GSM2466497	HEK293T/17
685	ZNF69	3671	900	M07744_2.00	9699	1456	GSE78099	GSM2466636	HEK293T/17
686	ZNF181	4864	977	M07730_2.00	9607	1373	GSE78099	GSM2466486	HEK293T/17
687	ZNF649	3855	914	M07738_2.00	9695	1452	GSE78099	GSM2466622	HEK293T/17
688	ZNF616	3893	920	M07755_2.00	9689	1446	GSE78099	GSM2466615	HEK293T/17
689	TERF2	5613	1020	M02323_2.00	8118	1335	GSE46237	GSM1126873	WI-38 VA13 subline 2RA
690	ZNF564	4177	939	M07770_2.00	9680	1437	GSE78099	GSM2466598	HEK293T/17
691	ZFP90	5214	1001	M07672_2.00	9596	1364	GSE78099	GSM2466454	HEK293T/17
692	ZNF486	4652	966	M10330_2.00	9664	1418	GSE78099	GSM2466573	HEK293T/17
693	ZNF615	4318	948	M10315_2.00	9688	1445	GSE78099	GSM2466614	HEK293T/17
694	ZNF484	4795	973	M07581_2.00	9662	1416	GSE78099	GSM2466571	HEK293T/17
695	PRDM4	6334	1084	M02881_2.00	8478	1287	GSE51142	GSM1239602	LoVo
696	ZNF235	5642	1023	M07605_2.00	9620	1381	GSE78099	GSM2466503	HEK293T/17
697	ZNF287	5697	1026	M07590_2.00	9628	1388	GSE78099	GSM2466520	HEK293T/17
698	ZNF891	4466	956	M07762_2.00	9721	1475	GSE78099	GSM2466682	HEK293T/17
699	ZBTB44	6104	1060	M01173_2.00	8495	1360	GSE51142	GSM1239621	LoVo
700	ZNF45	5701	1027	M07579_2.00	9659	1412	GSE78099	GSM2466565	HEK293T/17
701	ZNF749	5080	990	M07680_2.00	9702	1461	GSE78099	GSM2466646	HEK293T/17
702	ZNF354A	5928	1045	M07653_2.00	9642	1399	GSE78099	GSM2466540	HEK293T/17
703	ZBTB49	6340	1089	M02901_2.00	9567	1361	GSE92169	GSM2424164	HEK293
704	ZNF529	5813	1036	M07678_2.00	9670	1428	GSE78099	GSM2466582	HEK293T/17
705	ZFP69	7245	1094	M07686_2.00	9595	1363	GSE78099	GSM2466453	HEK293T/17
706	ZIM2	7282	1097	M07779_2.00	9598	1365	GSE78099	GSM2466456	HEK293T/17
707	ZNF496	6019	1053	M07609_2.00	9667	1423	GSE78099	GSM2466576	HEK293T/17
708	ZNF136	7256	1102	M07708_2.00	9604	1369	GSE78099	GSM2466478	HEK293T/17
709	ZNF154	7235	1103	M07656_2.00	9605	1371	GSE78099	GSM2466480	HEK293T/17
710	ZNF716	5809	1035	M07664_2.00	9701	1459	GSE78099	GSM2466642	HEK293T/17
711	ZNF214	7213	1108	M07599_2.00	9616	1377	GSE78099	GSM2466498	HEK293T/17
712	ZNF224	7281	1109	M07778_2.00	9147	1379	GSE73947	GSM1906627	HEK293
713	ZNF77	5841	1041	M07644_2.00	9707	1464	GSE78099	GSM2466656	HEK293T/17
714	ZNF225	7279	1110	M07776_2.00	9619	1380	GSE78099	GSM2466502	HEK293T/17
715	ZNF860	5822	1038	M07723_2.00	9718	1472	GSE78099	GSM2466679	HEK293T/17
716	ZNF25	7231	1114	M07643_2.00	9623	1382	GSE78099	GSM2466507	HEK293T/17
717	ZNF254	7274	1115	M07760_2.00	9622	1384	GSE78099	GSM2466505	HEK293T/17
718	ZNF285	7280	1120	M07777_2.00	9627	1387	GSE78099	GSM2466519	HEK293T/17
719	ZNF302	7200	1122	M07570_2.00	9630	1390	GSE78099	GSM2466524	HEK293T/17
720	ZNF334	7267	1124	M07740_2.00	9637	1395	GSE78099	GSM2466534	HEK293T/17
721	ZNF337	7206	1126	M07583_2.00	9638	1396	GSE78099	GSM2466535	HEK293T/17
722	ZNF790	6294	1070	M07732_2.00	9711	1467	GSE78099	GSM2466663	HEK293T/17
723	ZNF33B	7257	1127	M07710_2.00	9641	1398	GSE78099	GSM2466538	HEK293T/17
724	ZNF417	7229	1131	M07639_2.00	9645	1400	GSE78099	GSM2466547	HEK293T/17
725	ZNF418	7258	1132	M07712_2.00	9646	1401	GSE78099	GSM2466548	HEK293T/17
726	ZNF419	7202	1133	M07572_2.00	9647	1402	GSE78099	GSM2466549	HEK293T/17
727	ZNF430	7203	1136	M07575_2.00	9649	1403	GSE78099	GSM2466553	HEK293T/17
728	ZNF433	7261	1137	M07726_2.00	9652	1406	GSE78099	GSM2466556	HEK293T/17
729	ZNF442	7269	1140	M07742_2.00	9655	1409	GSE78099	GSM2466560	HEK293T/17
730	ZNF445	7241	1141	M07674_2.00	9657	1411	GSE78099	GSM2466562	HEK293T/17
731	ZNF485	7268	1142	M07741_2.00	9663	1417	GSE78099	GSM2466572	HEK293T/17
732	ZNF487	7284	1143	M07782_2.00	9665	1419	GSE78099	GSM2466574	HEK293T/17
733	ZNF527	7250	1149	M07694_2.00	9669	1427	GSE78099	GSM2466580	HEK293T/17
734	ZNF540	7225	1150	M07634_2.00	9672	1430	GSE78099	GSM2466585	HEK293T/17
735	ZNF555	7244	1152	M07682_2.00	9677	1434	GSE78099	GSM2466593	HEK293T/17
736	ZNF562	7221	1154	M07629_2.00	9679	1436	GSE78099	GSM2466597	HEK293T/17
737	ZNF567	7249	1156	M07692_2.00	9681	1438	GSE78099	GSM2466601	HEK293T/17
738	ZNF570	7226	1157	M07635_2.00	9682	1439	GSE78099	GSM2466602	HEK293T/17
739	ZNF582	7196	1158	M07564_2.00	9684	1442	GSE78099	GSM2466605	HEK293T/17
740	ZNF587	7229	1160	M07639_2.00	9686	1443	GSE78099	GSM2466608	HEK293T/17
741	ZNF614	7209	1162	M07593_2.00	9687	1444	GSE78099	GSM2466613	HEK293T/17
742	ZNF620	7232	1163	M07648_2.00	9691	1449	GSE78099	GSM2466617	HEK293T/17
743	ZNF626	7246	1164	M07687_2.00	9693	1450	GSE78099	GSM2466619	HEK293T/17
744	ZNF627	7272	1165	M07749_2.00	9694	1451	GSE78099	GSM2466620	HEK293T/17
745	ZNF667	7265	1171	M07737_2.00	9696	1453	GSE78099	GSM2466624	HEK293T/17
746	ZNF74	7242	1179	M07675_2.00	9703	1460	GSE78099	GSM2466647	HEK293T/17
747	ZNF764	7219	1180	M07623_2.00	9706	1463	GSE78099	GSM2466650	HEK293T/17
748	ZNF782	7255	1184	M07706_2.00	9708	1465	GSE78099	GSM2466658	HEK293T/17
749	ZNF799	7254	1188	M07705_2.00	9714	1468	GSE78099	GSM2466668	HEK293T/17
750	ZNF8	7283	1189	M07781_2.00	9722	1469	GSE78099	GSM2466683	HEK293T/17
751	ZNF81	7262	1192	M07728_2.00	9716	1470	GSE78099	GSM2466674	HEK293T/17
752	ZNF879	7275	1193	M07766_2.00	9719	1473	GSE78099	GSM2466680	HEK293T/17

## Sheet: HOMER Results
Motif Name	Consensus	P-value	Log P-value	log10_pval	q-value	# of Target Sequences with Motif	% of Target Sequences with Motif	# of Background Sequences with Motif	% of Background Sequences with Motif	Rank
M09502_2.00:KLF1:KLF12:KLF2:KLF3:KLF4:KLF5:KLF6:KLF7:KLF8	GCCMCRCCCH	1e-08	-18.54	-8.05182	0.0001	329	58.33%	10207.7	46.41%	1
M04400_2.00:KLF1:KLF12:KLF2:KLF3:KLF4:KLF5:KLF6:KLF7	NRCCACGCCCM	1e-05	-13.01	-5.65017	0.0086	234	41.49%	7081.7	32.19%	2
M08086_2.00:KLF1:KLF12:KLF2:KLF3:KLF4:KLF5:KLF6:KLF7:KLF8	GCCCCDCCCH	1e-05	-12.72	-5.52423	0.0086	369	65.43%	12311.6	55.97%	3
M08099_2.00:KLF1:KLF12:KLF2:KLF3:KLF4:KLF5:KLF6:KLF7	RGCCACACCCW	1e-05	-12.42	-5.39394	0.0086	114	20.21%	2937.8	13.36%	4
M02937_2.00:KLF1:KLF12:KLF2:KLF3:KLF4:KLF5:KLF6:KLF7:KLF8	GRCCACGCCCWTHTH	1e-05	-12.29	-5.33748	0.0086	30	5.32%	459.5	2.09%	5
M06169_2.00:KLF1:KLF12:KLF8	RCCACGCCCAHY	1e-05	-12.21	-5.30274	0.0086	140	24.82%	3818.1	17.36%	6
M04432_2.00:KLF1:KLF12:KLF2:KLF3:KLF4:KLF5:KLF6:KLF7:KLF8	KGCCACGCCCA	1e-05	-12.19	-5.29405	0.0086	144	25.53%	3956.4	17.99%	7
M06197_2.00:FOXA2:FOXC1:FOXC2:FOXD1:FOXD2:FOXD3:FOXD4:FOXD4L1:FOXD4L3:FOXD4L4:FOXD4L5:FOXD4L6:FOXE1:FOXE3:FOXF1:FOXF2:FOXG1:FOXI1:FOXI3:FOXL1:FOXL2:FOXS1	TVTAAACA	1e-05	-11.66	-5.06387	0.0086	106	18.79%	2724.8	12.39%	8
M08021_2.00:KLF1:KLF12:KLF2:KLF3:KLF4:KLF5:KLF6:KLF7	RGCCMCACCCW	0.0001	-11.49	-4.99004	0.0087	294	52.13%	9482.6	43.11%	9
M06170_2.00:KLF1:KLF12:KLF8	GRCCACGCCCA	0.0001	-11.04	-4.79461	0.0124	206	36.52%	6238.1	28.36%	10
M08554_2.00:FOXP3	ATAAACAA	0.0001	-10.89	-4.72947	0.013	110	19.50%	2906.1	13.21%	11
M10549_2.00:FOXO1:FOXO3:FOXO4:FOXO6	MATAAACAAN	0.0001	-10.83	-4.70341	0.013	87	15.43%	2163.8	9.84%	12
M09097_2.00:FOXO4	ARTAAACAA	0.0001	-10.69	-4.64261	0.013	62	10.99%	1396.1	6.35%	13
M09107_2.00:FOXO1:FOXO3:FOXO4:FOXO6	ARTAAACAA	0.0001	-10.69	-4.64261	0.013	62	10.99%	1396.1	6.35%	14
M04552_2.00:KLF17	NGCCACGCCCTH	0.0001	-10.58	-4.59484	0.0131	237	42.02%	7422	33.74%	15
M08290_2.00:MAZ	CCCCCTCCC	0.0001	-10.38	-4.50798	0.015	354	62.77%	11952.5	54.34%	16
M07473_2.00:FOXP3	ATAAACAA	0.0001	-10.38	-4.50798	0.015	111	19.68%	2975.8	13.53%	17
M10217_2.00:KLF1:KLF12:KLF2:KLF3:KLF4:KLF5:KLF6:KLF7	GCCMCRCCCWBC	0.0001	-10.23	-4.44283	0.0154	258	45.74%	8243.6	37.48%	18
M08092_2.00:SP2	GYCCCGCCCCCYCCC	0.0001	-10.06	-4.369	0.0173	249	44.15%	7922.1	36.01%	19
M00792_2.00:FOXP1:FOXP2:FOXP3:FOXP4	GTAAACAA	0.0001	-10	-4.34294	0.0174	76	13.48%	1863.8	8.47%	20
M10006_2.00:MAF:MAFA:MAFB:MAFG:MAFK:NRL	CNKGCTCAGCA	0.0001	-9.956	-4.32384	0.0174	100	17.73%	2640.2	12.00%	21
M04458_2.00:KLF14:KLF16	GCCACGCCCC	0.0001	-9.944	-4.31862	0.0174	222	39.36%	6930.5	31.51%	22
M04463_2.00:KLF1:KLF12:KLF2:KLF3:KLF4:KLF5:KLF6:KLF7	SVCCACGCCCM	0.0001	-9.756	-4.23698	0.0194	287	50.89%	9398.8	42.73%	23
M01992_2.00:FOXI1:FOXI3:FOXJ2:FOXJ3:FOXP3	ATAAACAA	0.0001	-9.643	-4.1879	0.0208	60	10.64%	1387.4	6.31%	24
M08243_2.00:KLF1:KLF12:KLF2:KLF3:KLF4:KLF5:KLF6:KLF7	GCCMCRCCCW	0.0001	-9.508	-4.12927	0.022	314	55.67%	10471.9	47.61%	25
M08246_2.00:KLF10:KLF11	GCCMCRCCCW	0.0001	-9.508	-4.12927	0.022	314	55.67%	10471.9	47.61%	26
M00259_2.00:FOXC1:FOXC2:FOXD1:FOXD2:FOXD3:FOXD4:FOXD4L1:FOXD4L3:FOXD4L4:FOXD4L5:FOXD4L6:FOXE1:FOXF1:FOXF2:FOXG1:FOXI1:FOXI3:FOXK2:FOXL1:FOXL2:FOXP4:FOXS1	ATAAACAA	0.0001	-9.424	-4.09279	0.0231	77	13.65%	1929.4	8.77%	27
M01985_2.00:FOXC1:FOXC2:FOXD1:FOXD2:FOXD3:FOXD4:FOXD4L1:FOXD4L3:FOXD4L4:FOXD4L5:FOXD4L6:FOXE1:FOXG1:FOXI1:FOXI2:FOXI3:FOXJ3:FOXK2:FOXL1:FOXL2:FOXS1	GTAAACAA	0.0001	-9.308	-4.04241	0.0249	44	7.80%	928.8	4.22%	28
M09094_2.00:FOXI1:FOXJ3:FOXK1:FOXK2	AADGTAAACA	0.001	-9.118	-3.9599	0.0291	79	14.01%	2012.9	9.15%	29
M08894_2.00:KLF1:KLF12:KLF2:KLF3:KLF4:KLF5:KLF6:KLF7	GCCMCRCCCW	0.001	-9.065	-3.93688	0.0297	261	46.28%	8484.4	38.57%	30
M06196_2.00:FOXC1:FOXC2:FOXE1:FOXG1:FOXI1:FOXI2:FOXI3:FOXL1:FOXL2	GTAAACAA	0.001	-9.029	-3.92124	0.0298	40	7.09%	825.2	3.75%	31
M08802_2.00:FOS:FOSB:FOSL1:FOSL2	RTGACTCAB	0.001	-8.823	-3.83178	0.0355	41	7.27%	862.7	3.92%	32
M00163_2.00:FOXI1:FOXJ3:FOXK1:FOXK2	GTAAACAA	0.001	-8.61	-3.73928	0.0425	86	15.25%	2273.3	10.33%	33
M08813_2.00:CEBPA:CEBPB:CEBPE	DRTTGTGCAATV	0.001	-8.528	-3.70366	0.0448	23	4.08%	383.4	1.74%	34
M00797_2.00:FOXO1:FOXO3:FOXO4:FOXO6:FOXP4	GTAAACAA	0.001	-8.524	-3.70193	0.0448	80	14.18%	2083.8	9.47%	35
M10001_2.00:FOS:FOSB:FOSL1:FOSL2	TGAGTCAT	0.001	-8.522	-3.70106	0.0448	62	10.99%	1510	6.86%	36
M08838_2.00:JUN:JUNB:JUND	RTGACTCAB	0.001	-8.521	-3.70062	0.0448	43	7.62%	933.8	4.25%	37
M04430_2.00:KLF1:KLF12:KLF2:KLF3:KLF4:KLF5:KLF6:KLF7:KLF8	GRCCACGCCCW	0.001	-8.46	-3.67413	0.0448	115	20.39%	3257.2	14.81%	38
M07836_2.00:JUN:JUNB:JUND	GATGACGTCATYYHN	0.001	-8.423	-3.65806	0.0448	18	3.19%	264.8	1.20%	39
M10562_2.00:FOXO4	ATAAACAANYH	0.001	-8.392	-3.6446	0.0448	67	11.88%	1674.2	7.61%	40
M08828_2.00:FOS:FOSB:FOSL1:FOSL2	GRTGACTCAYC	0.001	-8.203	-3.56252	0.0514	28	4.96%	523.6	2.38%	41
M10201_2.00:SNAI1	GCCACCTGSCTGYD	0.001	-8.196	-3.55948	0.0514	41	7.27%	889.6	4.04%	42
M01980_2.00:FOXI1:FOXI2:FOXI3:FOXJ1:FOXJ2:FOXJ3:FOXK2:FOXP3	RTAAACAA	0.001	-8.19	-3.55687	0.0514	46	8.16%	1037	4.71%	43
M01989_2.00:FOXO1:FOXO3:FOXO4:FOXO6	NNGTAAACAH	0.001	-8.124	-3.52821	0.0519	136	24.11%	4014.3	18.25%	44
M08814_2.00:FOS:FOSB:FOSL1:FOSL2	VTGACTCAB	0.001	-8.09	-3.51344	0.0525	51	9.04%	1193.4	5.43%	45
M06164_2.00:KLF1:KLF12:KLF2:KLF3:KLF4:KLF5:KLF6:KLF7	GGCCACGCCCATBN	0.001	-8.059	-3.49998	0.0529	133	23.58%	3915.9	17.80%	46
M00794_2.00:FOXO1:FOXO3:FOXO4:FOXO6	NNRTAAACAN	0.001	-8.053	-3.49737	0.0529	170	30.14%	5230.7	23.78%	47
M00795_2.00:FOXO1:FOXO3:FOXO4:FOXO6	NGTAAACAH	0.001	-7.961	-3.45742	0.056	122	21.63%	3541.2	16.10%	48
M04401_2.00:KLF1:KLF12:KLF2:KLF3:KLF4:KLF5:KLF6:KLF7	BGCCACGCCCH	0.001	-7.926	-3.44222	0.0568	179	31.74%	5569.2	25.32%	49
M00798_2.00:FOXO1:FOXO3:FOXO4:FOXO6:FOXP4	NNRWMAACAN	0.001	-7.87	-3.4179	0.0588	217	38.48%	6971.9	31.69%	50
M08096_2.00:SP1:SP3:SP4:SP5:SP8:SP9	GCCCCGCCCCC	0.001	-7.836	-3.40313	0.0597	346	61.35%	11934.1	54.25%	51
M04456_2.00:KLF1:KLF12:KLF2:KLF3:KLF4:KLF5:KLF6:KLF7	VRCCMCGCCCN	0.001	-7.816	-3.39445	0.0597	331	58.69%	11343.7	51.57%	52
M04464_2.00:KLF1:KLF12:KLF2:KLF3:KLF4:KLF5:KLF6:KLF7	CVCCACGCCCW	0.001	-7.714	-3.35015	0.0649	299	53.01%	10105.6	45.94%	53
M09489_2.00:ATF3:JDP2	DATGASTCATHN	0.001	-7.701	-3.3445	0.0649	27	4.79%	513.9	2.34%	54
M08879_2.00:KLF1:KLF12:KLF2:KLF3:KLF4:KLF5:KLF6:KLF7:KLF8	GCCCCGCCCCK	0.001	-7.694	-3.34146	0.0649	245	43.44%	8041.8	36.56%	55
M08069_2.00:FOS:FOSB:FOSL1:FOSL2	DVTGASTCATB	0.001	-7.629	-3.31323	0.0669	30	5.32%	598.1	2.72%	56
M08803_2.00:JUN:JUNB:JUND	DVTGACTCABH	0.001	-7.626	-3.31193	0.0669	34	6.03%	711.3	3.23%	57
M04322_2.00:ATF3:JDP2	GATGACRTCATC	0.001	-7.595	-3.29847	0.0669	19	3.37%	308.5	1.40%	58
M04517_2.00:SP1:SP3:SP4:SP5:SP6:SP7:SP8:SP9	RCCACGCCCMCY	0.001	-7.547	-3.27762	0.0689	226	40.07%	7345.6	33.39%	59
M08868_2.00:KLF1:KLF12:KLF2:KLF3:KLF4:KLF5:KLF6:KLF7:KLF8	CCCWGCCMCACCCW	0.001	-7.537	-3.27328	0.0689	152	26.95%	4638.2	21.09%	60
M04411_2.00:KLF1:KLF12:KLF2:KLF3:KLF4:KLF5:KLF6:KLF7:KLF8	GCCACGCCCH	0.001	-7.533	-3.27154	0.0689	269	47.70%	8973.5	40.79%	61
M09541_2.00:FOXC2:FOXJ3:FOXK2:FOXP1:FOXP2:FOXP3:FOXP4	NDGTAAACARRN	0.001	-7.401	-3.21421	0.0759	28	4.96%	551.1	2.51%	62
M06117_2.00:SP1:SP3:SP5:SP6:SP8:SP9	GCCMCGCCCAC	0.001	-7.388	-3.20857	0.0759	266	47.16%	8877.3	40.36%	63
M00044_2.00:FOXP3	NRTAAACAA	0.001	-7.385	-3.20726	0.0759	110	19.50%	3178.4	14.45%	64
M09490_2.00:FOS:FOSB:FOSL1:FOSL2	NNATGASTCATH	0.001	-7.369	-3.20032	0.0759	37	6.56%	809.6	3.68%	65
M04410_2.00:KLF1:KLF12:KLF2:KLF3:KLF4:KLF5:KLF6:KLF7:KLF8	VCCACRCCCH	0.001	-7.361	-3.19684	0.0759	346	61.35%	11996.1	54.54%	66
M10172_2.00:KLF1:KLF12:KLF2:KLF3:KLF4:KLF5:KLF6:KLF7:KLF8	CCCCACCCHG	0.001	-7.339	-3.18729	0.0759	363	64.36%	12677.8	57.63%	67
M00791_2.00:FOXC1:FOXC2:FOXD1:FOXD2:FOXD3:FOXD4:FOXD4L1:FOXD4L3:FOXD4L4:FOXD4L5:FOXD4L6:FOXE1:FOXG1:FOXI1:FOXI2:FOXI3:FOXJ3:FOXK2:FOXL1:FOXL2:FOXS1	NNRTAAACAN	0.001	-7.268	-3.15645	0.079	153	27.13%	4702.1	21.38%	68
M10233_2.00:ZBTB7B	SCCCTCCCC	0.001	-7.268	-3.15645	0.079	373	66.13%	13088.2	59.50%	69
M10539_2.00:FOXO1:FOXO3:FOXO4:FOXO6:FOXP4	AAARTAAACAADH	0.001	-7.268	-3.15645	0.079	48	8.51%	1145.3	5.21%	70
M07827_2.00:FOS:FOSB:FOSL1:FOSL2	ATGACTCACYC	0.001	-7.263	-3.15428	0.079	26	4.61%	501.7	2.28%	71
M03022_2.00:FOXO1:FOXO3:FOXO4:FOXO6	GTAAACAA	0.001	-7.218	-3.13474	0.079	57	10.11%	1429.9	6.50%	72
M04514_2.00:KLF15	GCCACGCCCCCH	0.001	-7.208	-3.13039	0.079	158	28.01%	4889	22.23%	73
M08287_2.00:PATZ1	CCCCKCCC	0.001	-7.182	-3.1191	0.0792	419	74.29%	14976.2	68.08%	74
M00779_2.00:KLF1:KLF12:KLF3:KLF5:KLF8	RCCMCRCCCH	0.001	-7.167	-3.11259	0.0792	468	82.98%	17042.3	77.48%	75
M02910_2.00:SP1:SP3:SP4:SP5:SP6:SP8:SP9	VCCACGCCCMC	0.001	-7.16	-3.10955	0.0792	279	49.47%	9405.4	42.76%	76
M01978_2.00:FOXC1:FOXC2:FOXD1:FOXD2:FOXD3:FOXD4:FOXD4L1:FOXD4L3:FOXD4L4:FOXD4L5:FOXD4L6:FOXE1:FOXG1:FOXI1:FOXI2:FOXI3:FOXJ3:FOXK2:FOXL1:FOXL2:FOXS1	GTAAACAA	0.001	-7.158	-3.10868	0.0792	28	4.96%	560.6	2.55%	77
M04512_2.00:KLF15	GCCACGCCCCCC	0.001	-7.157	-3.10825	0.0792	197	34.93%	6315.3	28.71%	78
M05858_2.00:ZNF682	GGYYAAGCCCC	0.001	-7.143	-3.10217	0.0792	125	22.16%	3722.3	16.92%	79
M00164_2.00:FOXC1:FOXC2:FOXD1:FOXD2:FOXD3:FOXD4:FOXD4L1:FOXD4L3:FOXD4L4:FOXD4L5:FOXD4L6:FOXE1:FOXE3:FOXF1:FOXF2:FOXG1:FOXI1:FOXI3:FOXL1:FOXL2:FOXS1	WDWRTAAACA	0.001	-7.129	-3.09609	0.0792	96	17.02%	2721.6	12.37%	80
M04419_2.00:KLF1:KLF12:KLF2:KLF3:KLF4:KLF5:KLF6:KLF7:KLF8	GRCCACGCCCW	0.001	-7.038	-3.05656	0.0835	129	22.87%	3873.7	17.61%	81
M08787_2.00:BACH1:BACH2	RTGACTCAGCA	0.001	-7.036	-3.0557	0.0835	17	3.01%	273.8	1.24%	82
M06172_2.00:KLF12:KLF3:KLF4:KLF5:KLF6:KLF7	MVDGCCACACCCAYH	0.001	-7.027	-3.05179	0.0835	52	9.22%	1283.9	5.84%	83
M09494_2.00:FOS:FOSB:FOSL1:FOSL2	NNVTGASTCATN	0.001	-7.021	-3.04918	0.0835	37	6.56%	826	3.75%	84
M08804_2.00:CEBPA:CEBPB:CEBPE	DRTTGTGCAATM	0.001	-6.959	-3.02226	0.0861	20	3.55%	351.6	1.60%	85
M08091_2.00:KLF1:KLF12:KLF2:KLF3:KLF4:KLF5:KLF6:KLF7	CCACACCCTNN	0.001	-6.95	-3.01835	0.0861	67	11.88%	1769	8.04%	86
M08070_2.00:JUN:JUNB:JUND	DGRTGACTCAK	0.001	-6.929	-3.00923	0.0867	26	4.61%	513.3	2.33%	87
M08825_2.00:ATF3:JDP2	VTGACTCAB	0.001	-6.927	-3.00836	0.0867	47	8.33%	1133.1	5.15%	88
M01977_2.00:FOXI1:FOXJ3:FOXK1:FOXK2	RYGTAAACAA	0.001	-6.924	-3.00705	0.0867	83	14.72%	2299.8	10.46%	89
M03705_2.00:KLF15	RCCACRCCCMC	0.001	-6.916	-3.00358	0.0867	154	27.30%	4776.2	21.71%	90
M09037_2.00:E2F1:E2F2:E2F3:E2F4:E2F5:E2F6	RGGGGGCGGGAMNN	0.001	-6.908	-3.00011	0.0867	230	40.78%	7575.1	34.44%	91
M08115_2.00:FOXC2:FOXJ3:FOXK2:FOXP1:FOXP2:FOXP3:FOXP4	NDGTAAACAGDN	0.01	-6.88	-2.98795	0.0867	22	3.90%	406.2	1.85%	92
M10100_2.00:ZNF263	RGGGAGGAG	0.01	-6.805	-2.95537	0.0918	188	33.33%	6026.3	27.40%	93
M08805_2.00:FOS:FOSB:FOSL1:FOSL2	GRTGACTCAYYC	0.01	-6.802	-2.95407	0.0918	25	4.43%	490.1	2.23%	94
M08821_2.00:FOS:FOSB:FOSL1:FOSL2	GRTGACTCAYYC	0.01	-6.802	-2.95407	0.0918	25	4.43%	490.1	2.23%	95
M09516_2.00:KLF1:KLF12:KLF2:KLF3:KLF4:KLF5:KLF6:KLF7	RGCCACACCCWN	0.01	-6.792	-2.94973	0.0918	40	7.09%	926.5	4.21%	96
M09750_2.00:TFAP2A:TFAP2B:TFAP2C:TFAP2D:TFAP2E	GCBNVGGSCYGVGGGS	0.01	-6.733	-2.9241	0.0946	180	31.91%	5741.3	26.10%	97
M04455_2.00:KLF1:KLF12:KLF2:KLF3:KLF4:KLF5:KLF6:KLF7	NRCCACGCCCW	0.01	-6.729	-2.92237	0.0946	304	53.90%	10431.6	47.42%	98
M03046_2.00:FOXC2:FOXD1:FOXD2:FOXD3:FOXG1:FOXI1:FOXI2:FOXI3:FOXJ2:FOXJ3:FOXK1:FOXK2:FOXP1:FOXP3	RTAAACAA	0.01	-6.703	-2.91108	0.0955	104	18.44%	3033.3	13.79%	99
M10163_2.00:KLF1:KLF12:KLF2:KLF3:KLF4:KLF5:KLF6:KLF7:KLF8	SCCMCACCCW	0.01	-6.686	-2.90369	0.0961	286	50.71%	9739	44.27%	100
M10501_2.00:EHF:ELF1:ELF2:ELF3:ELF4:ELF5:ETV6:ETV7:SPI1:SPIC	AWAAGGAAGTW	0.01	-6.681	-2.90152	0.0961	56	9.93%	1431.6	6.51%	101
M10165_2.00:SP1:SP3:SP4:SP8:SP9	SCCCCKCCCCCGS	0.01	-6.674	-2.89848	0.0961	257	45.57%	8628.2	39.22%	102
M03332_2.00:IRF5	CCGAAACCGAAACT	0.01	-6.645	-2.88589	0.0972	4	0.71%	18.3	0.08%	103
M00837_2.00:FOXC2:FOXJ3:FOXK2:FOXP1:FOXP2:FOXP3:FOXP4	TGTAAACAA	0.01	-6.608	-2.86982	0.0999	26	4.61%	525.3	2.39%	104
M07830_2.00:CEBPA:CEBPB:CEBPE	NDKRTTGTGCAATM	0.01	-6.597	-2.86504	0.1001	14	2.48%	211.2	0.96%	105
M03704_2.00:KLF1:KLF12:KLF2:KLF3:KLF4:KLF5:KLF6:KLF7	RCCACGCCCH	0.01	-6.577	-2.85635	0.1011	269	47.70%	9100	41.37%	106
M01982_2.00:FOXC1:FOXC2:FOXD1:FOXD2:FOXD3:FOXD4:FOXD4L1:FOXD4L3:FOXD4L4:FOXD4L5:FOXD4L6:FOXE1:FOXF1:FOXF2:FOXG1:FOXI1:FOXI3:FOXK2:FOXL1:FOXL2:FOXP4:FOXS1	WANRTAAACA	0.01	-6.526	-2.83421	0.1054	93	16.49%	2671.5	12.14%	107
M10553_2.00:FOXO1:FOXO3:FOXO4:FOXO6	TTGTTTWB	0.01	-6.509	-2.82682	0.1063	144	25.53%	4462.3	20.29%	108
M08118_2.00:FOXC1:FOXC2:FOXG1:FOXI1:FOXI3:FOXJ2:FOXJ3:FOXK1:FOXK2:FOXP1:FOXP3:FOXP4	AWGTAAACANV	0.01	-6.467	-2.80858	0.1099	35	6.21%	792.5	3.60%	109
M06171_2.00:KLF12:KLF3:KLF4:KLF5:KLF6:KLF7	GCCACACCCAC	0.01	-6.447	-2.7999	0.111	48	8.51%	1192.2	5.42%	110
M09008_2.00:KLF1:KLF12:KLF2:KLF3:KLF4:KLF5:KLF6:KLF7	CCCRGCCMCRCCCH	0.01	-6.422	-2.78904	0.1128	198	35.11%	6443.8	29.29%	111
M02921_2.00:SP1:SP3:SP4:SP5:SP8:SP9	RCCMCGCCCMC	0.01	-6.402	-2.78035	0.1141	317	56.21%	10985.8	49.94%	112
M03331_2.00:IRF3	VSGAAAMGGAAACCGAAACTR	0.01	-6.367	-2.76515	0.117	3	0.53%	9.5	0.04%	113
M03050_2.00:FOXO1:FOXO3:FOXO4:FOXO6:FOXP4	GTAAACA	0.01	-6.344	-2.75516	0.1188	44	7.80%	1073.6	4.88%	114
M03026_2.00:FOXC1:FOXC2:FOXD1:FOXD2:FOXD3:FOXD4:FOXD4L1:FOXD4L3:FOXD4L4:FOXD4L5:FOXD4L6:FOXE1:FOXF1:FOXG1:FOXI1:FOXI2:FOXI3:FOXJ2:FOXJ3:FOXK1:FOXK2:FOXL1:FOXL2:FOXS1	GTAAACA	0.01	-6.331	-2.74952	0.1188	51	9.04%	1294.2	5.88%	115
M03054_2.00:FOXC1:FOXC2:FOXD1:FOXD2:FOXD3:FOXD4:FOXD4L1:FOXD4L3:FOXD4L4:FOXD4L5:FOXD4L6:FOXE1:FOXG1:FOXI1:FOXI2:FOXI3:FOXJ3:FOXK2:FOXL1:FOXL2:FOXS1	GTAAACA	0.01	-6.331	-2.74952	0.1188	51	9.04%	1294.2	5.88%	116
M04645_2.00:SP1:SP3:SP4:SP5:SP6:SP7:SP8:SP9	RCCACGCCCMCC	0.01	-6.323	-2.74604	0.1188	221	39.18%	7314	33.25%	117
M10136_2.00:MZF1	TGGGGAG	0.01	-6.312	-2.74127	0.1188	375	66.49%	13300.9	60.47%	118
M05543_2.00:IRF4:IRF8	HCGAAACCGAAACTA	0.01	-6.264	-2.72042	0.1232	4	0.71%	20.7	0.09%	119
M11404_2.00:TEAD1:TEAD3:TEAD4	CACATTCCTCBG	0.01	-6.259	-2.71825	0.1232	14	2.48%	219.2	1.00%	120
M04273_2.00:FOS:FOSB:FOSL1:FOSL2	GATGACGTCATC	0.01	-6.224	-2.70305	0.1261	18	3.19%	321.4	1.46%	121
M00160_2.00:FOXC2:FOXD1:FOXD2:FOXD3:FOXG1:FOXI1:FOXI2:FOXI3:FOXJ2:FOXJ3:FOXK1:FOXK2:FOXP1:FOXP3:FOXP4	NRTAAACAAA	0.01	-6.21	-2.69697	0.1268	64	11.35%	1723.1	7.83%	122
M01986_2.00:FOXC1:FOXC2:FOXD1:FOXD2:FOXD3:FOXD4:FOXD4L1:FOXD4L3:FOXD4L4:FOXD4L5:FOXD4L6:FOXE1:FOXG1:FOXI1:FOXI2:FOXI3:FOXJ3:FOXK2:FOXL1:FOXL2:FOXS1	TGTAAACAAN	0.01	-6.21	-2.69697	0.1268	45	7.98%	1112.8	5.06%	123
M02737_2.00:FOXC2:FOXD1:FOXD2:FOXD3:FOXG1:FOXI1:FOXI2:FOXI3:FOXJ2:FOXJ3:FOXK1:FOXK2:FOXP1:FOXP3	ATAAACAA	0.01	-6.205	-2.6948	0.1268	53	9.40%	1366.2	6.21%	124
M00999_2.00:CEBPA:CEBPB:CEBPE	RTTDCGCAAT	0.01	-6.205	-2.6948	0.1268	52	9.22%	1334.5	6.07%	125
M05271_2.00:ALX1:ALX3:ALX4:ARX:BARX1:BARX2:BSX:DLX1:DLX2:DLX3:DLX4:DLX5:DLX6:DRGX:EMX1:EMX2:EN1:EN2:ESX1:EVX1:EVX2:GBX1:GBX2:GSX1:GSX2:HMX1:HMX3:HOXA1:HOXA2:HOXA3:HOXA4:HOXA5:HOXB1:HOXB2:HOXB3:HOXB4:HOXB5:HOXC4:HOXC5:HOXD1:HOXD3:HOXD4:ISX:LHX3:LHX4:MEOX1:MIXL1:MNX1:MSX1:MSX2:NKX1-1:NKX1-2:NOTO:OTP:PDX1:PHOX2A:PHOX2B:PROP1:PRRX1:PRRX2:RAX:RAX2:SEBOX:SHOX:SHOX2:UNCX:VAX1:VAX2:VENTX:VSX1:VSX2	YTAATKAM	0.01	-6.184	-2.68568	0.1268	159	28.19%	5041.5	22.92%	126
M10299_2.00:SP1:SP3:SP4:SP5:SP8:SP9	GGGGCGGGGC	0.01	-6.148	-2.67004	0.1296	341	60.46%	11967.5	54.41%	127
M03057_2.00:FOXC2:FOXD1:FOXD2:FOXD3:FOXG1:FOXI1:FOXI2:FOXI3:FOXJ2:FOXJ3:FOXK1:FOXK2:FOXP1:FOXP3:FOXP4	RTAAACAA	0.01	-6.137	-2.66527	0.1301	61	10.82%	1630.1	7.41%	128
M08071_2.00:FOS:FOSB:FOSL1:FOSL2	RGTGACTCATV	0.01	-6.12	-2.65788	0.1313	22	3.90%	432.8	1.97%	129
M04558_2.00:SP1:SP3:SP4:SP5:SP6:SP8:SP9	NGCCACGCCCMCY	0.01	-6.088	-2.64398	0.1345	148	26.24%	4654	21.16%	130
M10546_2.00:FOXA1:FOXA2:FOXA3:FOXB1	RCAAACAA	0.01	-6.087	-2.64355	0.1345	135	23.94%	4187.8	19.04%	131
M09491_2.00:MAF:MAFA:MAFB:MAFG:MAFK	TGCTGASTCAGC	0.01	-6.086	-2.64312	0.1345	10	1.77%	130.4	0.59%	132
M08846_2.00:JUN:JUNB:JUND	RTGACTCAYCC	0.01	-6.086	-2.64312	0.1345	24	4.26%	489.3	2.22%	133
M06118_2.00:SP1:SP3:SP5:SP6:SP8:SP9	GGCCMCGCCCMCYB	0.01	-6.046	-2.62574	0.136	209	37.06%	6902	31.38%	134
M05161_2.00:ALX1:ALX3:ALX4:ARX:BARHL1:BARHL2:BARX1:BARX2:BSX:DLX1:DLX2:DLX3:DLX4:DLX5:DLX6:DRGX:EMX1:EMX2:EN1:EN2:ESX1:EVX1:EVX2:GBX1:GBX2:GSX1:GSX2:HMX1:HMX2:HMX3:HOXA1:HOXA2:HOXA3:HOXA4:HOXA5:HOXA6:HOXA7:HOXB1:HOXB2:HOXB3:HOXB4:HOXB5:HOXB6:HOXB7:HOXB8:HOXC4:HOXC5:HOXC6:HOXD1:HOXD3:HOXD4:HOXD8:ISX:LHX3:LHX4:MEOX1:MEOX2:MIXL1:MNX1:MSX1:MSX2:NANOG:NANOGP8:NKX1-1:NKX1-2:NOBOX:NOTO:OTP:PDX1:PHOX2A:P…	CTAATTAC	0.01	-6.043	-2.62444	0.136	75	13.30%	2102	9.56%	135
M02663_2.00:MZF1	TCCCCA	0.01	-6.034	-2.62053	0.136	426	75.53%	15418.2	70.09%	136
M08795_2.00:FOS:FOSB:FOSL1:FOSL2	VTGACTCAY	0.01	-6.021	-2.61489	0.1365	51	9.04%	1314.9	5.98%	137
M09484_2.00:BACH1:BACH2	TGACTCAGCA	0.01	-6.016	-2.61272	0.1365	19	3.37%	354.7	1.61%	138
M04269_2.00:BATF:BATF3	GATGACGTCATC	0.01	-6.009	-2.60968	0.1365	24	4.26%	492.4	2.24%	139
M08837_2.00:JUN:JUNB:JUND	RTGACTCABY	0.01	-6.008	-2.60924	0.1365	29	5.14%	636.1	2.89%	140
M04231_2.00:XBP1	GRTGACGTGKCV	0.01	-5.983	-2.59838	0.1377	26	4.61%	550.9	2.50%	141
M01988_2.00:FOXC1:FOXI1:FOXI3:FOXJ3:FOXK1:FOXK2:FOXP2:FOXP4	NNRTAAACAH	0.01	-5.97	-2.59274	0.1385	136	24.11%	4236.6	19.26%	142
M02636_2.00:CEBPA:CEBPB:CEBPE	RTKDCGCAAT	0.01	-5.97	-2.59274	0.1385	54	9.57%	1414.7	6.43%	143
M03034_2.00:FOXC1:FOXC2:FOXD1:FOXD2:FOXD3:FOXD4:FOXD4L1:FOXD4L3:FOXD4L4:FOXD4L5:FOXD4L6:FOXE1:FOXE3:FOXF1:FOXF2:FOXG1:FOXI1:FOXI3:FOXL1:FOXL2:FOXS1	RTAAACA	0.01	-5.959	-2.58796	0.1385	81	14.36%	2312.1	10.51%	144
M08076_2.00:CEBPA:CEBPB:CEBPE	DRTTGTGCAAT	0.01	-5.958	-2.58753	0.1385	16	2.84%	277.7	1.26%	145
M10253_2.00:SP2	GNGGGGGGCGGGGCS	0.01	-5.945	-2.58188	0.1385	230	40.78%	7705	35.03%	146
M10487_2.00:EHF:ELF1:ELF2:ELF3:ELF4:ELF5:ELK1:ELK3:ELK4:ERF:ERG:ETS1:ETS2:ETV1:ETV2:ETV3:ETV3L:ETV4:ETV5:ETV6:ETV7:FEV:FLI1:GABPA:SPDEF	RDAAGAGGAART	0.01	-5.942	-2.58058	0.1385	42	7.45%	1034.7	4.70%	147
M08841_2.00:CEBPA:CEBPB:CEBPE	KRTTGTGCAAT	0.01	-5.933	-2.57667	0.1385	24	4.26%	495.6	2.25%	148
M07824_2.00:ATF3:JDP2	GGTCACGTGAC	0.01	-5.929	-2.57493	0.1385	37	6.56%	880.5	4.00%	149
M00254_2.00:FOXC1:FOXC2:FOXD1:FOXD2:FOXD3:FOXD4:FOXD4L1:FOXD4L3:FOXD4L4:FOXD4L5:FOXD4L6:FOXE1:FOXF1:FOXF2:FOXG1:FOXI1:FOXI3:FOXK2:FOXL1:FOXL2:FOXS1	AATAAACANN	0.01	-5.905	-2.56451	0.14	57	10.11%	1516.5	6.89%	150
M03040_2.00:FOXO4	GTAAACA	0.01	-5.891	-2.55843	0.141	57	10.11%	1517.6	6.90%	151
M03017_2.00:FOXI1:FOXI2:FOXI3:FOXJ1:FOXJ2:FOXJ3:FOXK2:FOXP3	RTAAACAA	0.01	-5.878	-2.55278	0.1419	63	11.17%	1715.1	7.80%	152
M09924_2.00:FOSL2	TGASTCAYCN	0.01	-5.877	-2.55235	0.1419	57	10.11%	1518.4	6.90%	153
M02808_2.00:TCF12:TCF3:TCF4	HRCACCTGBN	0.01	-5.867	-2.54801	0.1419	230	40.78%	7716.5	35.08%	154
M01981_2.00:FOXC2:FOXD1:FOXD2:FOXD3:FOXG1:FOXI1:FOXI2:FOXI3:FOXJ2:FOXJ3:FOXK1:FOXK2:FOXP1:FOXP3:FOXP4	RTAAACANN	0.01	-5.856	-2.54323	0.1423	194	34.40%	6369.5	28.96%	155
M06200_2.00:FOXD1:FOXD2:FOXD3:FOXD4:FOXD4L1:FOXD4L3:FOXD4L4:FOXD4L5:FOXD4L6:FOXE1:FOXF1:FOXF2:FOXL1	RTAAACA	0.01	-5.855	-2.54279	0.1423	44	7.80%	1102.4	5.01%	156
M05800_2.00:TBX2:TBX3:TBX4:TBX5	NYVACACSTN	0.01	-5.826	-2.5302	0.1448	304	53.90%	10562.2	48.02%	157
M01976_2.00:FOXC2:FOXJ3:FOXK2:FOXP1:FOXP2:FOXP3:FOXP4	GTAAACAA	0.01	-5.816	-2.52586	0.1453	40	7.09%	979.3	4.45%	158
M10298_2.00:SP1:SP3:SP4:SP5:SP8:SP9	VGGGGCGGGGC	0.01	-5.807	-2.52195	0.1457	341	60.46%	12018.8	54.64%	159
M05859_2.00:SP1:SP3:SP4:SP5:SP8:SP9	DGCCMCGCCCMYW	0.01	-5.797	-2.51761	0.1462	230	40.78%	7726.3	35.12%	160
M01737_2.00:FIGLA	HNCACCTGK	0.01	-5.788	-2.5137	0.1466	227	40.25%	7614.5	34.62%	161
M00787_2.00:KLF1:KLF12:KLF2:KLF3:KLF4:KLF5:KLF6:KLF7:KLF8	GCCACGCCCW	0.01	-5.782	-2.51109	0.1466	389	68.97%	13942	63.38%	162
M01984_2.00:FOXC1:FOXC2:FOXD1:FOXD2:FOXD3:FOXD4:FOXD4L1:FOXD4L3:FOXD4L4:FOXD4L5:FOXD4L6:FOXE1:FOXE3:FOXF1:FOXF2:FOXG1:FOXI1:FOXI3:FOXL1:FOXL2:FOXS1	NATRTAAACAHA	0.01	-5.781	-2.51066	0.1466	33	5.85%	766.1	3.48%	163
M02775_2.00:TCF12:TCF3:TCF4	HRCACCTGBN	0.01	-5.778	-2.50935	0.1466	127	22.52%	3936.9	17.90%	164
M08871_2.00:KLF1:KLF12:KLF2:KLF3:KLF4:KLF5:KLF6:KLF7:KLF8	CCCGGCCMCRCCCH	0.01	-5.775	-2.50805	0.1466	208	36.88%	6902.4	31.38%	165
M04559_2.00:SP1:SP3:SP4:SP5:SP6:SP8:SP9	NGCCACGCCCMCY	0.01	-5.766	-2.50414	0.1466	164	29.08%	5275.9	23.98%	166
M08267_2.00:ZNF71	CAGTTTCRTTTTCC	0.01	-5.765	-2.50371	0.1466	8	1.42%	93.1	0.42%	167
M09495_2.00:BATF:BATF3	ATGASTCATH	0.01	-5.761	-2.50197	0.1466	30	5.32%	677.4	3.08%	168
M08293_2.00:KLF1:KLF12:KLF2:KLF3:KLF4:KLF5:KLF6:KLF7:KLF8	CCCCGGCCMCRCCCH	0.01	-5.745	-2.49502	0.1466	210	37.23%	6981.7	31.74%	169
M04333_2.00:FOS:FOSB:FOSL1:FOSL2	SATGAWTCATC	0.01	-5.724	-2.4859	0.148	15	2.66%	258.1	1.17%	170
M04244_2.00:CREB3:CREB3L1	GRTGACRTCAYC	0.01	-5.704	-2.47722	0.1502	25	4.43%	533.3	2.42%	171
M08812_2.00:CEBPD	GGTTGTGCAAT	0.01	-5.692	-2.472	0.151	28	4.96%	621.4	2.82%	172
M10786_2.00:ALX1:ALX3:ALX4:ARX:BARHL1:BARHL2:BARX1:BARX2:BSX:DLX1:DLX2:DLX3:DLX4:DLX5:DLX6:DRGX:EMX1:EMX2:EN1:EN2:ESX1:EVX1:EVX2:GBX1:GBX2:GSX1:GSX2:HESX1:HOXA1:HOXA2:HOXA3:HOXA4:HOXA5:HOXB1:HOXB2:HOXB3:HOXB4:HOXB5:HOXC4:HOXC5:HOXD1:HOXD3:HOXD4:ISX:LHX1:LHX3:LHX4:LHX5:MEOX1:MEOX2:MIXL1:MNX1:MSX1:MSX2:NANOG:NANOGP8:NKX1-1:NKX1-2:NOTO:OTP:PDX1:PHOX2A:PHOX2B:PROP1:PRRX1:PRRX2:RAX:RAX2:SEBOX:SHOX:SHO…	TCWGSYCTGC	0.01	-5.689	-2.4707	0.151	234	41.49%	7893	35.88%	173
M08801_2.00:ATF3:JDP2	GGTSACGTGAB	0.01	-5.681	-2.46723	0.151	59	10.46%	1598.4	7.27%	174
M02495_2.00:TBX2:TBX3:TBX4:TBX5	NYVACACCTN	0.01	-5.681	-2.46723	0.151	187	33.16%	6133.6	27.88%	175
M04759_2.00:EHF:ELF1:ELF2:ELF3:ELF4:ELF5:ETV6:ETV7:SPI1:SPIC	AASGAGGAAGTR	0.01	-5.677	-2.46549	0.151	44	7.80%	1113.3	5.06%	176
M08965_2.00:KLF1:KLF12:KLF2:KLF3:KLF4:KLF5:KLF6:KLF7:KLF8	GCCCCRCCCWGCCCC	0.01	-5.667	-2.46115	0.151	149	26.42%	4741.4	21.55%	177
M07842_2.00:ZEB1:ZEB2	CTCACCTG	0.01	-5.652	-2.45463	0.152	125	22.16%	3879.7	17.64%	178
M07838_2.00:JUN:JUNB:JUND	GRTGACTCAYC	0.01	-5.617	-2.43943	0.1564	20	3.55%	395.7	1.80%	179
M04539_2.00:KLF13:KLF9	NRCCACGCCCMCY	0.01	-5.594	-2.42944	0.1592	164	29.08%	5297.4	24.08%	180
M03579_2.00:TEAD3:TEAD4	NWGGAATGTN	0.01	-5.584	-2.4251	0.16	68	12.06%	1905	8.66%	181
M09110_2.00:FOXO1:FOXO3:FOXO4:FOXO6:FOXP4	WGTAAACARS	0.01	-5.58	-2.42336	0.16	45	7.98%	1151.2	5.23%	182
M10219_2.00:KLF1:KLF12:KLF2:KLF3:KLF4:KLF5:KLF6:KLF7	VNRGGGRGGGGHSS	0.01	-5.576	-2.42163	0.16	376	66.67%	13449.5	61.14%	183
M01000_2.00:JUN:JUNB:JUND	NATGACTCAY	0.01	-5.569	-2.41859	0.16	33	5.85%	777.4	3.53%	184
M09558_2.00:GRHL1:GRHL2	VAAACYKGTHWAACMRGTTT	0.01	-5.561	-2.41511	0.1601	3	0.53%	12.1	0.06%	185
M05823_2.00:TEAD2:TEAD3:TEAD4	NTGGAATGYG	0.01	-5.537	-2.40469	0.1632	29	5.14%	658.3	2.99%	186
M08797_2.00:JUN:JUNB:JUND	RRTGACTCAYC	0.01	-5.525	-2.39948	0.1642	23	4.08%	483.2	2.20%	187
M08298_2.00:KLF1:KLF12:KLF2:KLF3:KLF4:KLF5:KLF6:KLF7	GGCCCCGCCCH	0.01	-5.507	-2.39166	0.1663	294	52.13%	10222.5	46.47%	188
M09060_2.00:EHF:ELF1:ELF2:ELF3:ELF4:ELF5:ETV6:ETV7	RAACVAGGAAGTRG	0.01	-5.495	-2.38645	0.1665	30	5.32%	690.8	3.14%	189
M09066_2.00:EHF:ELF1:ELF2:ELF3:ELF4:ELF5:ETV6:ETV7	RAACVAGGAAGTRG	0.01	-5.495	-2.38645	0.1665	30	5.32%	690.8	3.14%	190
M08175_2.00:TEAD2:TEAD3:TEAD4	GNCTGGAATGTGN	0.01	-5.481	-2.38037	0.168	21	3.72%	428.3	1.95%	191
M00617_2.00:KLF1:KLF8	HCACGCCCH	0.01	-5.48	-2.37993	0.168	427	75.71%	15538.7	70.64%	192
M00793_2.00:FOXC2:FOXJ3:FOXK2:FOXP1:FOXP2:FOXP3:FOXP4	NGTAAACAA	0.01	-5.464	-2.37299	0.1691	72	12.77%	2050.9	9.32%	193
M05540_2.00:IRF4:IRF8	NYGAAACTGAAACTR	0.01	-5.455	-2.36908	0.1697	8	1.42%	98	0.45%	194
M08064_2.00:FOSL2	KGRTGACTCAB	0.01	-5.455	-2.36908	0.1697	20	3.55%	401.5	1.83%	195
M00632_2.00:SP1	NYMCGCCCCY	0.01	-5.437	-2.36126	0.1711	344	60.99%	12194.2	55.44%	196
M10135_2.00:MZF1	GTGGGGAGGR	0.01	-5.411	-2.34997	0.1748	239	42.38%	8124.1	36.93%	197
M00134_2.00:KLF1:KLF12:KLF2:KLF3:KLF4:KLF5:KLF6:KLF7	GCCACGCCCH	0.01	-5.408	-2.34866	0.1748	398	70.57%	14363.8	65.30%	198
M09994_2.00:CEBPA:CEBPB:CEBPE	DKVTTGCRCAAYTN	0.01	-5.401	-2.34562	0.1748	20	3.55%	403.3	1.83%	199
M00133_2.00:SP1:SP3:SP4:SP5:SP8:SP9	CMCGCCCCCH	0.01	-5.394	-2.34258	0.1751	396	70.21%	14285	64.94%	200
M09041_2.00:E2F1:E2F2:E2F3:E2F4:E2F5:E2F6	GRGGGCGGGAAR	0.01	-5.385	-2.33868	0.1758	267	47.34%	9198.4	41.82%	201
M06186_2.00:EHF:ELF1:ELF2:ELF3:ELF4:ELF5:ELK1:ELK3:ELK4:ERF:ERG:ETS1:ETS2:ETV1:ETV2:ETV3:ETV3L:ETV4:ETV5:ETV6:ETV7:FEV:FLI1:GABPA:SPDEF	AACAGGAAGT	0.01	-5.382	-2.33737	0.1758	59	10.46%	1621.4	7.37%	202
M04378_2.00:ATF6:ATF6B	GRTGACGTCAYC	0.01	-5.38	-2.3365	0.1758	27	4.79%	606	2.75%	203
M05964_2.00:NHLH1:NHLH2	MCACCTGMGCCC	0.01	-5.375	-2.33433	0.1758	28	4.96%	636.4	2.89%	204
M10166_2.00:SP1:SP3:SP4:SP8:SP9	GCCCCGCCCCS	0.01	-5.353	-2.32478	0.1779	295	52.30%	10285.6	46.76%	205
M08800_2.00:BACH1:BACH2	SSVTGACTCAGCA	0.01	-5.316	-2.30871	0.1836	15	2.66%	270.9	1.23%	206
M04241_2.00:CREB3:CREB3L1	GRTGACGTCAYS	0.01	-5.315	-2.30828	0.1836	25	4.43%	550.8	2.50%	207
M05950_2.00:MYOD1	AACAGCTGACGC	0.01	-5.313	-2.30741	0.1836	5	0.89%	42.4	0.19%	208
M04324_2.00:ATF3:JDP2	GATGACATCATC	0.01	-5.297	-2.30046	0.1845	19	3.37%	379.1	1.72%	209
M01491_2.00:EHF:ELF1:ELF2:ELF3:ELF4:ELF5:ETV6:ETV7	DNSCGGAART	0.01	-5.288	-2.29655	0.1853	251	44.50%	8600.1	39.10%	210
M11407_2.00:TEAD1:TEAD3:TEAD4	ACATTCCWSNG	0.01	-5.279	-2.29264	0.1861	46	8.16%	1203.4	5.47%	211
M04518_2.00:SP1:SP3:SP4:SP5:SP6:SP7:SP8:SP9	GCCACGCCCMCY	0.01	-5.276	-2.29134	0.1861	169	29.96%	5523.7	25.11%	212
M10285_2.00:ZBTB2	AAMAGCYCAGB	0.01	-5.256	-2.28265	0.1887	127	22.52%	3997.9	18.17%	213
M00560_2.00:NKX3-1:NKX3-2	YTAAGTGBNN	0.01	-5.255	-2.28222	0.1887	103	18.26%	3143.9	14.29%	214
M09847_2.00:MYCN	CAYCTG	0.01	-5.249	-2.27961	0.1887	344	60.99%	12224.1	55.57%	215
M01812_2.00:CREB3L1:CREB3L2:CREB3L4	ACACGTGGC	0.01	-5.219	-2.26658	0.193	40	7.09%	1015.1	4.61%	216
M01030_2.00:TBX2:TBX3:TBX4:TBX5	NTVACACCTN	0.01	-5.2	-2.25833	0.1959	166	29.43%	5423.3	24.65%	217
M04457_2.00:KLF14:KLF16	VCCACGCCCC	0.01	-5.198	-2.25746	0.1959	347	61.52%	12351.9	56.15%	218
M04286_2.00:ATF3:JDP2	SRTGACGTCAYS	0.01	-5.195	-2.25616	0.1959	29	5.14%	675.3	3.07%	219
M08781_2.00:FOSL2	RATGACTCATYM	0.01	-5.19	-2.25399	0.1959	19	3.37%	383.3	1.74%	220
M08347_2.00:ZNF543	GSSCTGGGCAGS	0.01	-5.177	-2.24834	0.1969	167	29.61%	5463.6	24.84%	221
M09434_2.00:TEAD1:TEAD3:TEAD4	TGSCWGGAATGY	0.01	-5.174	-2.24704	0.1969	24	4.26%	527.9	2.40%	222
M05063_2.00:ALX1:ALX3:ALX4:ARX:DRGX:EMX1:EMX2:EN1:EN2:ESX1:GBX1:GBX2:GSX1:GSX2:HESX1:HOXA2:HOXA3:HOXB2:HOXB3:HOXD3:ISX:LHX1:LHX2:LHX3:LHX4:LHX5:LHX6:LHX8:LHX9:LMX1A:LMX1B:MIXL1:MNX1:MSX1:MSX2:NOBOX:NOTO:OTP:PDX1:PHOX2A:PHOX2B:PROP1:PRRX1:PRRX2:RAX:RAX2:SEBOX:SHOX:SHOX2:UNCX:VAX1:VAX2:VSX1:VSX2:ZFHX2	KTAATTAS	0.01	-5.167	-2.244	0.1969	76	13.48%	2213.6	10.06%	223
M08317_2.00:KLF10:KLF11	GCCMCGCCCCCNSCC	0.01	-5.151	-2.23705	0.1992	200	35.46%	6692.5	30.42%	224
M04658_2.00:KLF14:KLF16	CRCCACGCCCMCC	0.01	-5.127	-2.22663	0.2031	207	36.70%	6958.5	31.63%	225
M07627_2.00:ZNF439	CAGTCACCYTCTGG	0.01	-5.122	-2.22446	0.2034	5	0.89%	44.7	0.20%	226
M09432_2.00:TBP:TBPL2	CTATAAAARG	0.01	-5.118	-2.22272	0.2034	38	6.74%	958.7	4.36%	227
M00796_2.00:FOXC1:FOXC2:FOXD1:FOXD2:FOXD3:FOXD4:FOXD4L1:FOXD4L3:FOXD4L4:FOXD4L5:FOXD4L6:FOXE1:FOXF1:FOXF2:FOXG1:FOXI1:FOXI3:FOXJ3:FOXK2:FOXL1:FOXL2:FOXP1:FOXS1	WANRTAAACA	0.01	-5.109	-2.21881	0.2041	99	17.55%	3018.6	13.72%	228
M04849_2.00:FOXO4	RCGTMAACAN	0.01	-5.106	-2.21751	0.2041	59	10.46%	1643.3	7.47%	229
M10669_2.00:BARHL1:BARHL2:BARX1:BARX2:BSX:DLX1:DLX2:DLX3:DLX4:DLX5:DLX6:EVX1:EVX2:GBX1:GBX2:HMX1:HMX2:HMX3:HOXA1:HOXA2:HOXA3:HOXB1:HOXB2:HOXB3:HOXD1:HOXD3:MEOX1:MEOX2:MNX1:MSX1:MSX2:NANOG:NANOGP8:PDX1:VENTX	CCATTAAAABGTK	0.01	-5.088	-2.20969	0.2068	7	1.24%	83.8	0.38%	230
M08073_2.00:JUN:JUNB:JUND	ARRRRATGASTCAT	0.01	-5.077	-2.20491	0.208	14	2.48%	251.5	1.14%	231
M09505_2.00:MAZ	CCCCCCCC	0.01	-5.075	-2.20404	0.208	387	68.62%	13970.3	63.51%	232
M01323_2.00:TEAD4	HGGAATGYN	0.01	-5.073	-2.20318	0.208	163	28.90%	5330.3	24.23%	233
M04298_2.00:CREB3L2:CREB3L4	YGCCACGTCACC	0.01	-5.065	-2.1997	0.208	11	1.95%	175.6	0.80%	234
M02717_2.00:SOX1:SOX10:SOX11:SOX12:SOX13:SOX14:SOX15:SOX17:SOX18:SOX2:SOX21:SOX3:SOX30:SOX4:SOX5:SOX6:SOX7:SOX8:SOX9:SRY	KTAAACAAT	0.01	-5.06	-2.19753	0.2081	69	12.23%	1984	9.02%	235
M00176_2.00:IRF5:IRF6	NRNCGAWACY	0.01	-5.057	-2.19623	0.2081	134	23.76%	4274.2	19.43%	236
M00226_2.00:KLF1:KLF12:KLF2:KLF3:KLF4:KLF5:KLF6:KLF7:KLF8	CCCGCCCA	0.01	-5.046	-2.19145	0.2091	385	68.26%	13894.2	63.16%	237
M08842_2.00:NFIL3	DRTTATGTAAY	0.01	-5.034	-2.18624	0.2108	23	4.08%	504.4	2.29%	238
M07764_2.00:ZNF880	CTGCACTCTCCCCYYCCCMCCCYBCHY	0.01	-5.025	-2.18233	0.2118	7	1.24%	84.2	0.38%	239
M04206_2.00:FIGLA	AMCACCTGK	0.01	-5.02	-2.18016	0.212	94	16.67%	2852.6	12.97%	240
M10149_2.00:KLF1:KLF12:KLF2:KLF3:KLF4:KLF5:KLF6:KLF7:KLF8	RGGGMGGGGS	0.01	-5.013	-2.17712	0.2126	430	76.24%	15731.7	71.52%	241
M04251_2.00:ATF2	NATGACRTCAYC	0.01	-4.994	-2.16887	0.2158	30	5.32%	716.2	3.26%	242
M06020_2.00:CREB3L1:CREB3L2	GVTBACGTGGCA	0.01	-4.989	-2.1667	0.2161	26	4.61%	595.2	2.71%	243
M04337_2.00:FOS:FOSB:FOSL1:FOSL2	GATGACGTCATC	0.01	-4.983	-2.16409	0.2163	17	3.01%	335.6	1.53%	244
M00761_2.00:CEBPA:CEBPB:CEBPE	RTKDYGCAAY	0.01	-4.976	-2.16105	0.217	80	14.18%	2369.2	10.77%	245
M04418_2.00:KLF1:KLF12:KLF2:KLF3:KLF4:KLF5:KLF6:KLF7:KLF8	GRCCACGCCCW	0.01	-4.96	-2.1541	0.2197	67	11.88%	1925.9	8.76%	246
M09542_2.00:FOXA1:FOXA2:FOXA3:FOXB1:FOXB2	WRWGTAAACARG	0.01	-4.956	-2.15236	0.2197	19	3.37%	392.4	1.78%	247
M00790_2.00:FOXI1:FOXI2:FOXI3:FOXJ1:FOXJ2:FOXJ3:FOXK2:FOXP3	RTAAACAHN	0.01	-4.949	-2.14932	0.2203	135	23.94%	4324.7	19.66%	248
M07823_2.00:ATF3:JDP2	GGTCACGTGAC	0.01	-4.94	-2.14541	0.2213	34	6.03%	843.9	3.84%	249
M10809_2.00:PAX2	VHBAAACHC	0.01	-4.937	-2.14411	0.2213	332	58.87%	11801.8	53.65%	250
M05017_2.00:BARHL1:BARHL2:BARX1:BARX2:BSX:DLX1:DLX2:DLX3:DLX4:DLX5:DLX6:EVX1:EVX2:GBX1:GBX2:HMX1:HMX2:HMX3:HOXA1:HOXA2:HOXA3:HOXB1:HOXB2:HOXB3:HOXD1:HOXD3:MEOX1:MEOX2:MNX1:MSX1:MSX2:NANOG:NANOGP8:PDX1:VENTX	TTAAKTGB	0.01	-4.932	-2.14194	0.2213	196	34.75%	6575.9	29.89%	251
M06242_2.00:ALX1:ALX3:ALX4:ARX:BARHL1:BARHL2:BARX1:BARX2:BSX:DLX1:DLX2:DLX3:DLX4:DLX5:DLX6:DRGX:EMX1:EMX2:EN1:EN2:ESX1:EVX1:EVX2:GBX1:GBX2:GSX1:GSX2:HESX1:HOXA1:HOXA2:HOXA3:HOXA4:HOXA5:HOXB1:HOXB2:HOXB3:HOXB4:HOXB5:HOXC4:HOXC5:HOXD1:HOXD3:HOXD4:ISX:LHX1:LHX3:LHX4:LHX5:MEOX1:MEOX2:MIXL1:MNX1:MSX1:MSX2:NANOG:NANOGP8:NKX1-1:NKX1-2:NOTO:OTP:PDX1:PHOX2A:PHOX2B:PROP1:PRRX1:PRRX2:RAX:RAX2:SEBOX:SHOX:SHO…	VYTAATTA	0.01	-4.893	-2.125	0.2292	67	11.88%	1931.6	8.78%	252
M03995_2.00:TEAD4	TGGAATGYGG	0.01	-4.882	-2.12023	0.2309	31	5.50%	753.5	3.43%	253
M06508_2.00:ALX1:ALX3:ALX4:ARX:BARHL1:BARHL2:DRGX:ESX1:EVX1:EVX2:GBX1:GBX2:HESX1:LBX1:LBX2:MEOX1:MEOX2:MIXL1:MSX1:MSX2:PHOX2A:PHOX2B:PROP1:PRRX1:PRRX2:RAX:RAX2:SHOX:SHOX2:TLX1:TLX3:UNCX:VSX1:VSX2	TAATTA	0.01	-4.865	-2.11284	0.2339	115	20.39%	3615	16.43%	254
M09859_2.00:TCF12:TCF3:TCF4	CACCTGB	0.01	-4.856	-2.10893	0.2351	214	37.94%	7263.7	33.02%	255
M08806_2.00:JUN:JUNB:JUND	DRTGACTCATC	0.01	-4.855	-2.1085	0.2351	19	3.37%	396.9	1.80%	256
M08363_2.00:SP1:SP3:SP4:SP5:SP8:SP9	CCCCGSCCCCKCCCC	0.01	-4.843	-2.10329	0.2364	201	35.64%	6776.4	30.81%	257
M05316_2.00:IRX2:IRX4:IRX5	ACGYGTWNWACGCGT	0.01	-4.841	-2.10242	0.2364	4	0.71%	30.4	0.14%	258
M10529_2.00:FOXC1:FOXC2:FOXD1:FOXD2:FOXD3:FOXD4:FOXD4L1:FOXD4L3:FOXD4L4:FOXD4L5:FOXD4L6:FOXE1:FOXE3:FOXF1:FOXF2:FOXI1:FOXL1:FOXL2:FOXS1	ATGTTTAT	0.01	-4.834	-2.09938	0.2366	38	6.74%	976.7	4.44%	259
M04646_2.00:SP1:SP3:SP4:SP5:SP6:SP7:SP8:SP9	GCCACGCCCMCC	0.01	-4.829	-2.09721	0.2369	139	24.65%	4485.5	20.39%	260
M07825_2.00:ATF3:JDP2	GGTSACGTGA	0.01	-4.826	-2.09591	0.2369	60	10.64%	1700.7	7.73%	261
M10250_2.00:SP2	GGGCGGGAC	0.01	-4.817	-2.092	0.238	201	35.64%	6780.4	30.82%	262
M10300_2.00:SP1:SP3:SP4:SP5:SP8:SP9	NGGGGGCGGGGCB	0.01	-4.81	-2.08896	0.2388	284	50.35%	9947.4	45.22%	263
M05190_2.00:BARX1:BARX2:BSX:EMX1:EMX2:EN1:EN2:EVX1:EVX2:GBX1:GBX2:GSX1:GSX2:HMX1:HMX2:HMX3:HOXA1:HOXA2:HOXA3:HOXA4:HOXA5:HOXB1:HOXB2:HOXB3:HOXB4:HOXB5:HOXC4:HOXC5:HOXD1:HOXD3:HOXD4:LBX2:MEOX1:MEOX2:MNX1:NANOG:NANOGP8:NKX1-1:NKX1-2:PDX1:TLX2:VENTX	RCTAATTRSN	0.01	-4.808	-2.08809	0.2388	52	9.22%	1434.4	6.52%	264
M09667_2.00:EHF:ELF1:ELF2:ELF3:ELF4:ELF5:ELK1:ELK3:ELK4:ERF:ERG:ETS1:ETS2:ETV1:ETV2:ETV3:ETV3L:ETV4:ETV5:ETV6:ETV7:FEV:FLI1:GABPA:SPDEF	AAHCMGGAAGT	0.01	-4.805	-2.08678	0.2388	57	10.11%	1601.8	7.28%	265
M04061_2.00:HES2	SNCACRTNMN	0.01	-4.802	-2.08548	0.2388	438	77.66%	16094	73.16%	266
M02681_2.00:FOXC1:FOXC2:FOXD1:FOXD2:FOXD3:FOXD4:FOXD4L1:FOXD4L3:FOXD4L4:FOXD4L5:FOXD4L6:FOXE1:FOXE3:FOXF1:FOXF2:FOXG1:FOXI1:FOXI3:FOXJ3:FOXL1:FOXL2:FOXS1	GTAAACAW	0.01	-4.8	-2.08461	0.2388	33	5.85%	820.6	3.73%	267
M04019_2.00:ATF6:ATF6B	TAGTCACGTGK	0.01	-4.792	-2.08114	0.2388	8	1.42%	110.1	0.50%	268
M00162_2.00:FOXA1:FOXA2:FOXA3:FOXB1:FOXB2	GTAAACAA	0.01	-4.79	-2.08027	0.2388	40	7.09%	1043.5	4.74%	269
M04328_2.00:FOS:FOSB:FOSL1:FOSL2	GATGACRTCATC	0.01	-4.788	-2.0794	0.2388	14	2.48%	260.1	1.18%	270
M01974_2.00:FOXC1:FOXC2:FOXD1:FOXD2:FOXD3:FOXD4:FOXD4L1:FOXD4L3:FOXD4L4:FOXD4L5:FOXD4L6:FOXE1:FOXG1:FOXI1:FOXI2:FOXI3:FOXJ3:FOXK2:FOXL1:FOXL2:FOXS1	RTAAACAA	0.01	-4.781	-2.07636	0.2388	51	9.04%	1403.1	6.38%	271
M08732_2.00:ARNT:ARNT2	STACGTGCC	0.01	-4.772	-2.07245	0.2397	74	13.12%	2182.8	9.92%	272
M02888_2.00:KLF14:KLF16	GCCACGCCCCC	0.01	-4.769	-2.07115	0.2397	204	36.17%	6900.7	31.37%	273
M04020_2.00:ATF6:ATF6B	YGRTGACGTCATCA	0.01	-4.753	-2.0642	0.2424	9	1.60%	134.1	0.61%	274
M04321_2.00:ATF3:JDP2	GATGACGTCATC	0.01	-4.753	-2.0642	0.2424	21	3.72%	458.8	2.09%	275
M10173_2.00:KLF1:KLF12:KLF2:KLF3:KLF4:KLF5:KLF6:KLF7:KLF8	CCCCACCCMG	0.01	-4.744	-2.06029	0.243	325	57.62%	11558.5	52.55%	276
M00238_2.00:GFI1:GFI1B	HAATCWNNN	0.01	-4.732	-2.05508	0.2451	259	45.92%	8997	40.90%	277
M04538_2.00:KLF13:KLF9	CGCCACGCCCCCC	0.01	-4.732	-2.05508	0.2451	118	20.92%	3738.6	17.00%	278
M04537_2.00:KLF13:KLF9	NRCCACGCCCMCY	0.01	-4.7	-2.04118	0.2512	161	28.55%	5309.5	24.14%	279
M02864_2.00:CREB3L1:CREB3L2:CREB3L4	TGCCACGTGGCA	0.01	-4.686	-2.0351	0.2528	5	0.89%	49.6	0.23%	280
M05544_2.00:IRF4:IRF8	RYGAAACTGAAACTA	0.01	-4.686	-2.0351	0.2528	5	0.89%	49.9	0.23%	281
M09487_2.00:JUN:JUNB:JUND	ATGACGTCATCN	0.01	-4.672	-2.02902	0.2555	22	3.90%	492	2.24%	282
M09831_2.00:TWIST1:TWIST2	MHACACMTGGD	0.01	-4.671	-2.02859	0.2555	72	12.77%	2123.3	9.65%	283
M07815_2.00:JUN:JUNB:JUND	ATGACTCAYCC	0.01	-4.66	-2.02381	0.2569	17	3.01%	347.6	1.58%	284
M08122_2.00:FOXO1:FOXO3:FOXO4:FOXO6	WGTAAACAGGA	0.01	-4.652	-2.02034	0.258	26	4.61%	612.5	2.78%	285
M03096_2.00:BARX1:BARX2:BSX:DLX1:DLX2:DLX3:DLX4:DLX5:DLX6:EMX1:EMX2:EN1:EN2:EVX1:EVX2:GBX1:GBX2:GSX1:GSX2:HOXA1:HOXA2:HOXA3:HOXA4:HOXA5:HOXB1:HOXB2:HOXB3:HOXB4:HOXB5:HOXC4:HOXC5:HOXD1:HOXD3:HOXD4:ISX:MEOX1:MEOX2:MNX1:MSX1:MSX2:NANOG:NANOGP8:NKX1-1:NKX1-2:PDX1:PROP1:SHOX:SHOX2:UNCX:VAX1:VAX2:VENTX	BBTAATTAVN	0.01	-4.643	-2.01643	0.2593	54	9.57%	1514.4	6.88%	286
M01505_2.00:LHX9	HTAATDARB	0.01	-4.642	-2.01599	0.2593	98	17.38%	3036	13.80%	287
M01723_2.00:TCF12:TCF3:TCF4	NNVCACCTGB	0.01	-4.64	-2.01513	0.2593	208	36.88%	7071.8	32.15%	288
M07812_2.00:FOSL2	DRTGASTCATCCTB	0.01	-4.631	-2.01122	0.2598	12	2.13%	212.1	0.96%	289
M04547_2.00:ZBTB26	NTTTTCTRGATH	0.01	-4.618	-2.00557	0.2623	21	3.72%	464.5	2.11%	290
M09829_2.00:MYF5:MYF6:MYOD1:MYOG	CAGCTG	0.01	-4.615	-2.00427	0.2623	262	46.45%	9131.9	41.51%	291
M05703_2.00:NFATC1:NFATC2:NFATC3:NFATC4	AKTTTCCGTT	0.01	-4.612	-2.00297	0.2623	49	8.69%	1350.4	6.14%	292
M10095_2.00:ZEB1:ZEB2	GSVCAGGTGDSN	0.01	-4.605	-1.99993	0.2629	115	20.39%	3646.9	16.58%	293
M08857_2.00:KLF1:KLF12:KLF2:KLF3:KLF4:KLF5:KLF6:KLF7	CYCCCDGCCCCGCCCYTCC	0.1	-4.601	-1.99819	0.2629	129	22.87%	4152.4	18.88%	294
M08962_2.00:KLF1:KLF12:KLF2:KLF3:KLF4:KLF5:KLF6:KLF7	CYCCCDGCCCCGCCCYTCC	0.1	-4.601	-1.99819	0.2629	129	22.87%	4152.4	18.88%	295
M10294_2.00:SP1:SP3:SP4:SP5:SP8:SP9	GGGGCGGGGT	0.1	-4.594	-1.99515	0.2633	331	58.69%	11820.8	53.74%	296
M04757_2.00:EHF:ELF1:ELF2:ELF3:ELF4:ELF5:ETV6:ETV7:SPI1:SPIC	AACVAGGAAGTR	0.1	-4.591	-1.99385	0.2633	37	6.56%	960.4	4.37%	297
M06011_2.00:ARNT:ARNT2	GCACGTGAC	0.1	-4.586	-1.99167	0.2635	22	3.90%	495.5	2.25%	298
M07817_2.00:JUN:JUNB:JUND	RTGASTCATCCYB	0.1	-4.585	-1.99124	0.2635	15	2.66%	295	1.34%	299
M09192_2.00:ALX1:ALX3:ALX4:ARX:BARHL1:BARHL2:BARX1:BARX2:BSX:DLX1:DLX2:DLX3:DLX4:DLX5:DLX6:DRGX:EMX1:EMX2:EN1:EN2:ESX1:EVX1:EVX2:GBX1:GBX2:GSX1:GSX2:HMX1:HMX2:HMX3:HOXA1:HOXA2:HOXA3:HOXA4:HOXA5:HOXA6:HOXA7:HOXB1:HOXB2:HOXB3:HOXB4:HOXB5:HOXB6:HOXB7:HOXB8:HOXC4:HOXC5:HOXC6:HOXD1:HOXD3:HOXD4:HOXD8:ISX:LHX3:LHX4:MEOX1:MEOX2:MIXL1:MNX1:MSX1:MSX2:NANOG:NANOGP8:NKX1-1:NKX1-2:NOBOX:NOTO:OTP:PDX1:PHOX2A:P…	VYTAATGAB	0.1	-4.544	-1.97343	0.2731	42	7.45%	1125.2	5.12%	300
M04289_2.00:ATF3:JDP2	VATGASTCATS	0.1	-4.542	-1.97257	0.2731	24	4.26%	557.9	2.54%	301
M03202_2.00:ALX1:ALX3:ALX4:ARX:BARHL1:BARHL2:BARX1:BARX2:BSX:DLX1:DLX2:DLX3:DLX4:DLX5:DLX6:DRGX:EMX1:EMX2:EN1:EN2:ESX1:EVX1:EVX2:GBX1:GBX2:GSX1:GSX2:HESX1:HMX1:HMX2:HMX3:HOXA1:HOXA2:HOXA3:HOXA4:HOXA5:HOXB1:HOXB2:HOXB3:HOXB4:HOXB5:HOXC4:HOXC5:HOXD1:HOXD3:HOXD4:ISX:LBX1:LBX2:LHX2:LHX3:LHX4:LHX9:MEOX1:MEOX2:MIXL1:MNX1:MSX1:MSX2:NANOG:NANOGP8:NKX1-1:NKX1-2:NOBOX:NOTO:OTP:PDX1:PHOX2A:PHOX2B:PROP1:PRRX…	TAATTGGCCAATTA	0.1	-4.54	-1.9717	0.2731	2	0.35%	6.8	0.03%	302
M00232_2.00:EGR1:EGR2:EGR3:EGR4	NHMCGCCCHN	0.1	-4.538	-1.97083	0.2731	459	81.38%	17005.1	77.31%	303
M05824_2.00:TEAD2:TEAD3:TEAD4	NTGGAATGYG	0.1	-4.538	-1.97083	0.2731	26	4.61%	618.4	2.81%	304
M04288_2.00:ATF3:JDP2	GATGACRTCATC	0.1	-4.53	-1.96735	0.2731	21	3.72%	468.1	2.13%	305
M04877_2.00:GATA1:GATA2:GATA3:GATA4:GATA5:GATA6	HGATAACGATCW	0.1	-4.527	-1.96605	0.2731	5	0.89%	51.9	0.24%	306
M05541_2.00:IRF4:IRF8	NCGAAACCGAAACYR	0.1	-4.527	-1.96605	0.2731	5	0.89%	51.3	0.23%	307
M05163_2.00:ALX1:ALX3:ALX4:ARX:BARHL1:BARHL2:BARX1:BARX2:BSX:DLX1:DLX2:DLX3:DLX4:DLX5:DLX6:DRGX:EMX1:EMX2:EN1:EN2:ESX1:EVX1:EVX2:GBX1:GBX2:GSX1:GSX2:HMX1:HMX2:HMX3:HOXA1:HOXA2:HOXA3:HOXA4:HOXA5:HOXA6:HOXA7:HOXB1:HOXB2:HOXB3:HOXB4:HOXB5:HOXB6:HOXB7:HOXB8:HOXC4:HOXC5:HOXC6:HOXD1:HOXD3:HOXD4:HOXD8:ISX:LHX3:LHX4:MEOX1:MEOX2:MIXL1:MNX1:MSX1:MSX2:NANOG:NANOGP8:NKX1-1:NKX1-2:NOBOX:NOTO:OTP:PDX1:PHOX2A:P…	CTAATTAC	0.1	-4.52	-1.96301	0.2731	89	15.78%	2731.9	12.42%	308
M03335_2.00:IRF4:IRF8	HCGAAACCGAAACT	0.1	-4.52	-1.96301	0.2731	4	0.71%	33.6	0.15%	309
M00753_2.00:TCF12:TCF3:TCF4	VCACCTGBN	0.1	-4.518	-1.96214	0.2731	187	33.16%	6302.3	28.65%	310
M04264_2.00:ATF1:CREB1:CREM	NRTGACGTCAYN	0.1	-4.515	-1.96084	0.2731	30	5.32%	743.2	3.38%	311
M09927_2.00:CEBPA:CEBPB:CEBPE	ATTRCGYAAT	0.1	-4.515	-1.96084	0.2731	30	5.32%	743.4	3.38%	312
M07835_2.00:JUN:JUNB:JUND	GATGACTCATH	0.1	-4.501	-1.95476	0.2731	15	2.66%	297.1	1.35%	313
M10705_2.00:ALX1:ALX3:ALX4:ARX:BARHL1:BARHL2:BARX1:BARX2:BSX:DLX1:DLX2:DLX3:DLX4:DLX5:DLX6:DRGX:EMX1:EMX2:EN1:EN2:ESX1:EVX1:EVX2:GBX1:GBX2:GSX1:GSX2:HMX1:HMX2:HMX3:HOXA1:HOXA2:HOXA3:HOXA4:HOXA5:HOXA6:HOXA7:HOXB1:HOXB2:HOXB3:HOXB4:HOXB5:HOXB6:HOXB7:HOXB8:HOXC4:HOXC5:HOXC6:HOXD1:HOXD3:HOXD4:HOXD8:ISX:LHX3:LHX4:MEOX1:MEOX2:MIXL1:MNX1:MSX1:MSX2:NANOG:NANOGP8:NKX1-1:NKX1-2:NOBOX:NOTO:OTP:PDX1:PHOX2A:P…	GHNYTAATGACC	0.1	-4.495	-1.95215	0.2739	11	1.95%	190.4	0.87%	314
M10218_2.00:KLF1:KLF12:KLF2:KLF3:KLF4:KLF5:KLF6:KLF7	NSNRGGNGKGGGN	0.1	-4.495	-1.95215	0.2739	427	75.71%	15689.7	71.33%	315
M01817_2.00:CEBPG	TKDYGCAAYN	0.1	-4.495	-1.95215	0.2739	107	18.97%	3373.1	15.33%	316
M03649_2.00:CREBL2	GTKACGTCAT	0.1	-4.471	-1.94173	0.2778	18	3.19%	383.1	1.74%	317
M02827_2.00:DBP	NRTTACGTAACM	0.1	-4.467	-1.93999	0.2782	6	1.06%	72.2	0.33%	318
M00836_2.00:FOXC2:FOXJ3:FOXK2:FOXP1:FOXP2:FOXP3:FOXP4	NGTAAACAAN	0.1	-4.467	-1.93999	0.2782	57	10.11%	1630.2	7.41%	319
M08882_2.00:EGR1:EGR2:EGR3:EGR4	CYYCCGCCCMCGCHCHC	0.1	-4.466	-1.93956	0.2782	120	21.28%	3844.9	17.48%	320
M04908_2.00:ISL1:ISL2:NOTO:SHOX:SHOX2:VSX1	YTAAGTGC	0.1	-4.465	-1.93912	0.2782	73	12.94%	2178.5	9.90%	321
M04300_2.00:ATF2:CREB5	NATGACATCAYY	0.1	-4.459	-1.93652	0.2782	27	4.79%	653.9	2.97%	322
M04270_2.00:BATF:BATF3	SRTGACGTCAYC	0.1	-4.443	-1.92957	0.2806	29	5.14%	716.3	3.26%	323
M02698_2.00:CDC5L	CGCGCTGAGCB	0.1	-4.439	-1.92783	0.2806	41	7.27%	1100.5	5.00%	324
M11037_2.00:CDC5L	VGCTCAGCGCG	0.1	-4.439	-1.92783	0.2806	41	7.27%	1100.5	5.00%	325
M04234_2.00:XBP1	SRTGACRTCAYC	0.1	-4.438	-1.9274	0.2806	31	5.50%	779.9	3.55%	326
M05539_2.00:IRF4:IRF8	HCGAAACCGAAACYR	0.1	-4.42	-1.91958	0.2835	4	0.71%	34.1	0.15%	327
M05866_2.00:FOXP1:FOXP2:FOXP3:FOXP4	GTAAACAANW	0.1	-4.409	-1.9148	0.2857	61	10.82%	1771	8.05%	328
M05350_2.00:POU6F1	NTAATGAGATGCDN	0.1	-4.399	-1.91046	0.2877	7	1.24%	95.2	0.43%	329
M04015_2.00:CREB3:CREB3L1	GRTGACGTCACC	0.1	-4.394	-1.90829	0.2884	16	2.84%	329.5	1.50%	330
M00771_2.00:ZKSCAN1	DNNYRYRNNH	0.1	-4.391	-1.90699	0.2884	87	15.43%	2675.2	12.16%	331
M07829_2.00:JUN:JUNB:JUND	NKRTGACTCATBCYY	0.1	-4.391	-1.90699	0.2884	13	2.30%	246.9	1.12%	332
M04301_2.00:ATF2:CREB5	NATGACGTCATN	0.1	-4.387	-1.90525	0.2884	27	4.79%	657.4	2.99%	333
M10094_2.00:ZEB1:ZEB2	CAGGTGA	0.1	-4.383	-1.90351	0.2884	155	27.48%	5134.2	23.34%	334
M02539_2.00:THAP12	NTCCCGGGCTNN	0.1	-4.379	-1.90178	0.2884	147	26.06%	4840.2	22.00%	335
M06160_2.00:SP1:SP3:SP4:SP5:SP8:SP9	TWRGCCCCGCCCMCH	0.1	-4.378	-1.90134	0.2884	129	22.87%	4182.3	19.01%	336
M09960_2.00:NFE2:NFE2L1:NFE2L2:NFE2L3	ATGACTCAG	0.1	-4.372	-1.89874	0.2885	31	5.50%	783.4	3.56%	337
M03154_2.00:ALX1:ALX3:ALX4:ARX:DRGX:EN1:EN2:ESX1:HESX1:ISX:LHX2:LHX3:LHX4:LHX6:LHX8:LHX9:LMX1A:LMX1B:MIXL1:NOBOX:OTP:PHOX2A:PHOX2B:PROP1:PRRX1:PRRX2:RAX:RAX2:SEBOX:SHOX:SHOX2:UNCX:VSX1:VSX2:ZFHX2	KTAATTRR	0.1	-4.369	-1.89743	0.2886	66	11.70%	1946	8.85%	338
M09435_2.00:TEAD3:TEAD4	MTBCCWGGAATGY	0.1	-4.365	-1.8957	0.2888	20	3.55%	447	2.03%	339
M03169_2.00:BARX1:BARX2:BSX:EMX1:EMX2:EN1:EN2:EVX1:EVX2:GBX1:GBX2:GSX1:GSX2:HMX1:HMX2:HMX3:HOXA1:HOXA2:HOXA3:HOXA4:HOXA5:HOXB1:HOXB2:HOXB3:HOXB4:HOXB5:HOXC4:HOXC5:HOXD1:HOXD3:HOXD4:LBX2:MEOX1:MEOX2:MNX1:NANOG:NANOGP8:NKX1-1:NKX1-2:PDX1:TLX2:VENTX	CTAATCGKT	0.1	-4.36	-1.89352	0.2896	23	4.08%	536.4	2.44%	340
M04243_2.00:CREB3:CREB3L1	YGCCACGTCACC	0.1	-4.358	-1.89266	0.2896	8	1.42%	119.2	0.54%	341
M00506_2.00:NKX3-1:NKX3-2	HTAAGTGBN	0.1	-4.346	-1.88744	0.2918	207	36.70%	7081.8	32.19%	342
M03646_2.00:HLF	GTTACGTAAC	0.1	-4.344	-1.88658	0.2918	6	1.06%	74.3	0.34%	343
M09437_2.00:TEAD2:TEAD3:TEAD4	CCWGGAATGTGG	0.1	-4.337	-1.88354	0.2928	15	2.66%	303.6	1.38%	344
M02829_2.00:CREB3:CREB3L1	YNRTGACGTCAYCA	0.1	-4.331	-1.88093	0.2938	13	2.30%	249	1.13%	345
M00757_2.00:XBP1	NVTGACGTDN	0.1	-4.33	-1.8805	0.2938	148	26.24%	4884.8	22.21%	346
M08116_2.00:FOXP1:FOXP2:FOXP3:FOXP4	AWGTAAACARA	0.1	-4.321	-1.87659	0.2951	25	4.43%	599.9	2.73%	347
M10211_2.00:KLF1:KLF12:KLF2:KLF3:KLF4:KLF5:KLF6:KLF7	CSCCACCCC	0.1	-4.318	-1.87528	0.2951	385	68.26%	14016.6	63.72%	348
M00224_2.00:KLF1:KLF12:KLF2:KLF3:KLF4:KLF5:KLF6:KLF7:KLF8	YCCGCCCH	0.1	-4.305	-1.86964	0.2981	316	56.03%	11282.2	51.29%	349
M01740_2.00:TCF12:TCF3:TCF4	NVCACCTGB	0.1	-4.302	-1.86833	0.2981	214	37.94%	7353.5	33.43%	350
M06316_2.00:IRX2:IRX4:IRX5	DTAACA	0.1	-4.3	-1.86747	0.2981	366	64.89%	13259.7	60.28%	351
M08067_2.00:JUN:JUNB:JUND	DRTGACTCATS	0.1	-4.292	-1.86399	0.2995	16	2.84%	333.1	1.51%	352
M04137_2.00:TCF12:TCF3:TCF4	VCACCTGC	0.1	-4.291	-1.86356	0.2995	182	32.27%	6151.1	27.96%	353
M04999_2.00:HOXA10:HOXA4:HOXA5:HOXA6:HOXA7:HOXA9:HOXB4:HOXB5:HOXB6:HOXB7:HOXB8:HOXB9:HOXC10:HOXC4:HOXC5:HOXC6:HOXC8:HOXC9:HOXD10:HOXD4:HOXD8:HOXD9:MNX1:PDX1	BTAATTRC	0.1	-4.273	-1.85574	0.3033	72	12.77%	2163.4	9.84%	354
M04906_2.00:ARX:BARHL1:BARHL2:BARX1:BARX2:BSX:DLX1:DLX2:DLX3:DLX4:DLX5:DLX6:EMX2:EN1:EN2:GBX1:GBX2:GSX1:GSX2:HOXA1:HOXA2:HOXA3:HOXB1:HOXB2:HOXB3:HOXD1:HOXD3:ISX:LHX1:LHX5:MEOX1:MNX1:MSX1:MSX2:NANOG:NANOGP8:NKX1-1:NKX1-2:PDX1:PHOX2A:PHOX2B:PROP1:SHOX:SHOX2:UNCX:VAX1:VAX2:VSX2	NTAAYGAB	0.1	-4.252	-1.84662	0.3091	125	22.16%	4054	18.43%	355
M09876_2.00:NHLH1:NHLH2	DDGGGNCGCAGCTGCGBCCCCD	0.1	-4.249	-1.84532	0.3091	2	0.35%	7.9	0.04%	356
M00236_2.00:GFI1:GFI1B	MAATCWNNN	0.1	-4.248	-1.84488	0.3091	239	42.38%	8313.1	37.79%	357
M09653_2.00:TEAD2:TEAD3:TEAD4	CCWGGAATGY	0.1	-4.247	-1.84445	0.3091	25	4.43%	603.5	2.74%	358
M06510_2.00:ALX1:ALX3:ALX4:ARX:BARHL1:BARHL2:DRGX:ESX1:EVX1:EVX2:GBX1:GBX2:HESX1:LBX1:LBX2:MEOX1:MEOX2:MIXL1:MSX1:MSX2:PHOX2A:PHOX2B:PROP1:PRRX1:PRRX2:RAX:RAX2:SHOX:SHOX2:TLX1:TLX3:UNCX:VSX1:VSX2	TAAYTA	0.1	-4.246	-1.84401	0.3091	166	29.43%	5562.1	25.29%	359
M09794_2.00:TCF12:TCF3:TCF4	VSRGCAGGTGTBCSY	0.1	-4.244	-1.84315	0.3091	31	5.50%	791.3	3.60%	360
M10478_2.00:ELF1:ELF2:ELF4:ELK1:ELK3:ELK4:ERF:ERG:ETS1:ETS2:ETV1:ETV2:ETV3:ETV3L:ETV4:ETV5:FEV:FLI1:GABPA	AAHAACAGGAAGTG	0.1	-4.242	-1.84228	0.3091	13	2.30%	251.5	1.14%	361
M05549_2.00:IRF9	DCGAAACCGAAACTD	0.1	-4.231	-1.8375	0.3093	5	0.89%	56	0.25%	362
M06216_2.00:ALX1:ALX3:ALX4:ARX:DRGX:EMX1:EMX2:EN1:EN2:ESX1:GBX1:GBX2:HESX1:ISX:LHX1:LHX2:LHX3:LHX4:LHX5:LHX6:LHX8:LHX9:LMX1A:LMX1B:MIXL1:MSX1:MSX2:NOBOX:NOTO:OTP:PDX1:PHOX2A:PHOX2B:PROP1:PRRX1:PRRX2:RAX:RAX2:SEBOX:SHOX:SHOX2:UNCX:VAX1:VAX2:VSX1:VSX2:ZFHX2	YTAATTA	0.1	-4.222	-1.83359	0.3114	91	16.13%	2836.1	12.89%	363
M11229_2.00:NFKB1:NFKB2	GGGGACTTTCCA	0.1	-4.219	-1.83229	0.3114	11	1.95%	198.6	0.90%	364
M05408_2.00:HOXA3:HOXA4:HOXA5:HOXA6:HOXA7:HOXB3:HOXB4:HOXB5:HOXB6:HOXB7:HOXB8:HOXC4:HOXC5:HOXC6:HOXC8:HOXD3:HOXD4:HOXD8:PDX1	VHTAATTACS	0.1	-4.215	-1.83055	0.3117	35	6.21%	921.9	4.19%	365
M07652_2.00:ZNF543	GGCCCCCTCCCC	0.1	-4.194	-1.82143	0.3177	187	33.16%	6354.2	28.89%	366
M05834_2.00:FOSL2	ATGACGTCAT	0.1	-4.191	-1.82013	0.3177	29	5.14%	731.6	3.33%	367
M01818_2.00:CEBPA:CEBPB:CEBPE	RTTRCGCAAY	0.1	-4.165	-1.80884	0.3252	38	6.74%	1022.5	4.65%	368
M05346_2.00:NKX2-1:NKX2-2:NKX2-3:NKX2-4:NKX2-5:NKX2-6:NKX2-8	BTYAAGTGGN	0.1	-4.161	-1.8071	0.3257	59	10.46%	1726.8	7.85%	369
M11111_2.00:HNF4A:HNF4G:NR2E1:NR2F1:NR2F2:NR2F6:NR6A1:RXRB:RXRG	GGBCAAAGKYCANNN	0.1	-4.157	-1.80536	0.326	19	3.37%	426.7	1.94%	370
M01490_2.00:EHF:ELF1:ELF2:ELF3:ELF4:ELF5:ETV6:ETV7:SPI1:SPIC	ANVMGGAAGT	0.1	-4.152	-1.80319	0.3268	272	48.23%	9598.9	43.64%	371
M00207_2.00:LEF1:TCF7:TCF7L1:TCF7L2	NATCAAAV	0.1	-4.151	-1.80276	0.3268	207	36.70%	7114.5	32.34%	372
M03611_2.00:NHLH1:NHLH2	RGCAYCAGCTGCGYCC	0.1	-4.147	-1.80102	0.3268	10	1.77%	174.1	0.79%	373
M00125_2.00:ATF3:JDP2	DRTGACGYVN	0.1	-4.145	-1.80015	0.3268	155	27.48%	5170	23.50%	374
M04291_2.00:ATF3:JDP2	NRTGASTCAYN	0.1	-4.138	-1.79711	0.3277	34	6.03%	894.2	4.07%	375
M08065_2.00:BACH1:BACH2	SATGACTCAGCANW	0.1	-4.137	-1.79668	0.3277	8	1.42%	124.2	0.56%	376
M04969_2.00:BARX1:BARX2:BSX:EMX1:EMX2:EN1:EN2:EVX1:EVX2:GBX1:GBX2:GSX1:GSX2:HMX1:HMX2:HMX3:HOXA1:HOXA2:HOXA3:HOXA4:HOXA5:HOXA6:HOXA7:HOXA9:HOXB1:HOXB2:HOXB3:HOXB4:HOXB5:HOXB6:HOXB7:HOXB8:HOXB9:HOXC4:HOXC5:HOXC6:HOXC8:HOXC9:HOXD1:HOXD3:HOXD4:HOXD8:HOXD9:ISX:MEOX1:MEOX2:MNX1:NKX1-1:NKX1-2:NOTO:OTP:PDX1:VAX1:VAX2:VENTX	BTAATTAC	0.1	-4.119	-1.78886	0.3322	74	13.12%	2249.3	10.23%	377
M08187_2.00:ATF3:JDP2	GTCACGTG	0.1	-4.113	-1.78625	0.3333	71	12.59%	2145.6	9.75%	378
M05189_2.00:BARX1:BARX2:BSX:EMX1:EMX2:EN1:EN2:EVX1:EVX2:GBX1:GBX2:GSX1:GSX2:HMX1:HMX2:HMX3:HOXA1:HOXA2:HOXA3:HOXA4:HOXA5:HOXB1:HOXB2:HOXB3:HOXB4:HOXB5:HOXC4:HOXC5:HOXD1:HOXD3:HOXD4:LBX2:MEOX1:MEOX2:MNX1:NANOG:NANOGP8:NKX1-1:NKX1-2:PDX1:TLX2:VENTX	GCTAATTRCN	0.1	-4.113	-1.78625	0.3333	49	8.69%	1391.1	6.32%	379
M10457_2.00:E2F1:E2F2:E2F3:E2F4:E2F5:E2F6	NTTTCCCGCCCY	0.1	-4.106	-1.78321	0.3341	134	23.76%	4403.9	20.02%	380
M09089_2.00:FOXP1:FOXP2:FOXP3:FOXP4	DGTAAACAR	0.1	-4.102	-1.78148	0.3343	65	11.52%	1938.3	8.81%	381
M10682_2.00:NKX2-1:NKX2-2:NKX2-3:NKX2-4:NKX2-5:NKX2-6:NKX2-8	AAVCACTTVA	0.1	-4.102	-1.78148	0.3343	54	9.57%	1561.6	7.10%	382
M04968_2.00:BARX1:BARX2:BSX:EMX1:EMX2:EN1:EN2:EVX1:EVX2:GBX1:GBX2:GSX1:GSX2:HMX1:HMX2:HMX3:HOXA1:HOXA2:HOXA3:HOXA4:HOXA5:HOXA6:HOXA7:HOXA9:HOXB1:HOXB2:HOXB3:HOXB4:HOXB5:HOXB6:HOXB7:HOXB8:HOXB9:HOXC4:HOXC5:HOXC6:HOXC8:HOXC9:HOXD1:HOXD3:HOXD4:HOXD8:HOXD9:ISX:MEOX1:MEOX2:MNX1:NKX1-1:NKX1-2:NOTO:OTP:PDX1:VAX1:VAX2:VENTX	STAATTAC	0.1	-4.101	-1.78104	0.3343	60	10.64%	1767	8.03%	383
M10551_2.00:FOXO1:FOXO3:FOXO4:FOXO6	TGTTGAC	0.1	-4.1	-1.78061	0.3343	28	4.96%	705.9	3.21%	384
M00492_2.00:BARX1:BARX2:BSX:DLX1:DLX2:DLX3:DLX4:DLX5:DLX6:EN1:EN2:EVX1:EVX2:GBX1:GBX2:GSX1:GSX2:HOXA1:HOXA2:HOXA3:HOXA4:HOXA5:HOXB1:HOXB2:HOXB3:HOXB4:HOXB5:HOXC4:HOXC5:HOXD1:HOXD3:HOXD4:MEOX1:MEOX2:MNX1:MSX1:MSX2:NANOG:NANOGP8:NKX1-1:NKX1-2:PDX1:VAX1:VAX2:VENTX	TAATBRVN	0.1	-4.094	-1.778	0.3343	238	42.20%	8302.1	37.74%	385
M06300_2.00:ALX1:ALX3:ALX4:ARX:BARHL1:BARHL2:DRGX:ESX1:EVX1:EVX2:GBX1:GBX2:HESX1:LBX1:LBX2:MEOX1:MEOX2:MIXL1:MSX1:MSX2:PHOX2A:PHOX2B:PROP1:PRRX1:PRRX2:RAX:RAX2:SHOX:SHOX2:TLX1:TLX3:UNCX:VSX1:VSX2	TTAATKA	0.1	-4.094	-1.778	0.3343	107	18.97%	3424.2	15.57%	386
M04037_2.00:JUN:JUNB:JUND	ATGACKCAY	0.1	-4.092	-1.77713	0.3343	40	7.09%	1093.3	4.97%	387
M06437_2.00:PAX2:PAX5:PAX6:PAX8	AGCGTGACG	0.1	-4.079	-1.77149	0.3359	41	7.27%	1127.3	5.12%	388
M07562_2.00:ZKSCAN2:ZSCAN29	RAAAAAAAC	0.1	-4.074	-1.76932	0.3368	117	20.74%	3788.1	17.22%	389
M05801_2.00:TBX2:TBX3:TBX4:TBX5	RAGGTGTGAN	0.1	-4.072	-1.76845	0.3368	103	18.26%	3283	14.92%	390
M04904_2.00:ALX1:ALX3:ALX4:ARX:BARHL1:BARHL2:BARX1:BARX2:BSX:DLX1:DLX2:DLX3:DLX4:DLX5:DLX6:DRGX:EMX1:EMX2:EN1:EN2:ESX1:EVX1:EVX2:GBX1:GBX2:GSX1:GSX2:HMX1:HMX2:HMX3:HOXA1:HOXA2:HOXA3:HOXA4:HOXA5:HOXB1:HOXB2:HOXB3:HOXB4:HOXB5:HOXC12:HOXC4:HOXC5:HOXD1:HOXD3:HOXD4:ISX:LBX1:LBX2:LHX1:LHX5:MEOX1:MEOX2:MIXL1:MNX1:MSX1:MSX2:NANOG:NANOGP8:NKX1-1:NKX1-2:OTP:PDX1:PHOX2A:PHOX2B:PROP1:PRRX1:PRRX2:RAX:RAX2:SEB…	NTAATTAV	0.1	-4.071	-1.76801	0.3368	115	20.39%	3716.8	16.90%	391
M05031_2.00:ALX1:ALX3:ALX4:ARX:BARHL1:BARHL2:BARX1:BARX2:BSX:DLX1:DLX2:DLX3:DLX4:DLX5:DLX6:DRGX:EMX1:EMX2:EN1:EN2:ESX1:EVX1:EVX2:GBX1:GBX2:GSX1:GSX2:HMX1:HMX2:HMX3:HOXA1:HOXA2:HOXA3:HOXA4:HOXA5:HOXB1:HOXB2:HOXB3:HOXB4:HOXB5:HOXC4:HOXC5:HOXD1:HOXD3:HOXD4:ISX:LHX2:LHX3:LHX4:LHX9:MEOX1:MIXL1:MNX1:MSX1:MSX2:NKX1-1:NKX1-2:NOBOX:NOTO:OTP:PDX1:PHOX2A:PHOX2B:PROP1:PRRX1:PRRX2:RAX:RAX2:SEBOX:SHOX:SHOX2:TL…	STAATTAV	0.1	-4.068	-1.76671	0.3368	70	12.41%	2115.9	9.62%	392
M04847_2.00:FOXC1:FOXC2:FOXD1:FOXD2:FOXD3:FOXD4:FOXD4L1:FOXD4L3:FOXD4L4:FOXD4L5:FOXD4L6:FOXE1:FOXF1:FOXF2:FOXG1:FOXI1:FOXI3:FOXL1:FOXL2:FOXS1	ARCGTAAACAH	0.1	-4.062	-1.7641	0.3375	29	5.14%	739.4	3.36%	393
M00496_2.00:NKX2-1:NKX2-2:NKX2-3:NKX2-4:NKX2-5:NKX2-6:NKX2-8	TYAAGTGSNY	0.1	-4.058	-1.76237	0.3378	70	12.41%	2116.5	9.62%	394
M02868_2.00:DBP	BATTACGTAAYM	0.1	-4.054	-1.76063	0.3385	4	0.71%	38.4	0.17%	395
M08019_2.00:STAT2	TTHAGTTTCRKTTTC	0.1	-4.052	-1.75976	0.3385	8	1.42%	126.4	0.57%	396
M10664_2.00:BARHL1:BARHL2:BARX1:BARX2:BSX:DLX1:DLX2:DLX3:DLX4:DLX5:DLX6:EVX1:EVX2:GBX1:GBX2:HMX1:HMX2:HMX3:HOXA1:HOXA2:HOXA3:HOXB1:HOXB2:HOXB3:HOXD1:HOXD3:MEOX1:MEOX2:MNX1:MSX1:MSX2:NANOG:NANOGP8:PDX1:VENTX	GGGVCCATTTCC	0.1	-4.051	-1.75933	0.3385	15	2.66%	314.9	1.43%	397
M04025_2.00:BATF:BATF3	GATGACGTCATC	0.1	-4.05	-1.75889	0.3385	9	1.60%	151.7	0.69%	398
M10297_2.00:SP1:SP3:SP4:SP5:SP8:SP9	GGNDGGGGGCGGGG	0.1	-4.047	-1.75759	0.3385	190	33.69%	6491.2	29.51%	399
M06293_2.00:ALX1:ALX3:ALX4:ARX:BARHL1:BARHL2:BARX1:BARX2:BSX:DRGX:EMX1:EMX2:EN1:EN2:ESX1:EVX1:EVX2:GBX1:GBX2:GSX1:GSX2:HESX1:HMX1:HMX2:HMX3:HOXA1:HOXA2:HOXA3:HOXA4:HOXA5:HOXB1:HOXB2:HOXB3:HOXB4:HOXB5:HOXC4:HOXC5:HOXD3:HOXD4:ISX:LHX2:LHX3:LHX4:LHX9:MEOX1:MEOX2:MIXL1:MNX1:MSX1:MSX2:NKX1-1:NKX1-2:NOTO:OTP:PDX1:PHOX2A:PHOX2B:PROP1:PRRX1:PRRX2:RAX:RAX2:SEBOX:SHOX:SHOX2:TLX1:TLX2:TLX3:UNCX:VAX1:VAX2:VE…	NYTAATKA	0.1	-4.046	-1.75716	0.3385	76	13.48%	2327.4	10.58%	400
M05217_2.00:ALX1:ALX3:ALX4:ARX:DRGX:EN1:EN2:ESX1:HESX1:ISX:LHX2:LHX3:LHX4:LHX6:LHX8:LHX9:LMX1A:LMX1B:MIXL1:NOBOX:OTP:PHOX2A:PHOX2B:PROP1:PRRX1:PRRX2:RAX:RAX2:SEBOX:SHOX:SHOX2:UNCX:VSX1:VSX2:ZFHX2	YTAATTAC	0.1	-4.044	-1.75629	0.3385	49	8.69%	1397.4	6.35%	401
M06235_2.00:ALX1:ALX3:ALX4:ARX:BARHL1:BARHL2:BARX1:BARX2:BSX:DRGX:EMX1:EMX2:EN1:EN2:ESX1:EVX1:EVX2:GBX1:GBX2:GSX1:GSX2:HESX1:HMX1:HMX2:HMX3:HOXA1:HOXA2:HOXA3:HOXA4:HOXA5:HOXB1:HOXB2:HOXB3:HOXB4:HOXB5:HOXC4:HOXC5:HOXD3:HOXD4:LHX2:LHX3:LHX4:LHX9:MEOX1:MEOX2:MIXL1:MNX1:MSX1:MSX2:NKX1-1:NKX1-2:NOTO:OTP:PDX1:PHOX2A:PHOX2B:PROP1:PRRX1:PRRX2:RAX:RAX2:SEBOX:SHOX:SHOX2:TLX1:TLX2:TLX3:UNCX:VAX1:VAX2:VENTX:…	YTAATTA	0.1	-4.037	-1.75325	0.3385	75	13.30%	2293.5	10.43%	402
M02728_2.00:TCF12:TCF3:TCF4	RCACCTG	0.1	-4.034	-1.75194	0.3385	163	28.90%	5484.9	24.93%	403
M04268_2.00:BATF:BATF3	GATGACGTCATC	0.1	-4.028	-1.74934	0.3395	20	3.55%	462.6	2.10%	404
M06507_2.00:ALX1:ALX3:ALX4:ARX:BARHL1:BARHL2:BARX1:BARX2:BSX:DRGX:EMX1:EMX2:EN1:EN2:ESX1:EVX1:EVX2:GBX1:GBX2:GSX1:GSX2:HESX1:HMX1:HMX2:HMX3:HOXA1:HOXA2:HOXA3:HOXA4:HOXA5:HOXB1:HOXB2:HOXB3:HOXB4:HOXB5:HOXC4:HOXC5:HOXD3:HOXD4:ISX:LHX2:LHX3:LHX4:LHX9:MEOX1:MEOX2:MIXL1:MNX1:MSX1:MSX2:NKX1-1:NKX1-2:NOTO:OTP:PDX1:PHOX2A:PHOX2B:PROP1:PRRX1:PRRX2:RAX:RAX2:SEBOX:SHOX:SHOX2:TLX1:TLX2:TLX3:UNCX:VAX1:VAX2:VE…	YTAATKA	0.1	-4.02	-1.74586	0.3417	76	13.48%	2330.6	10.59%	405
M04513_2.00:KLF15	GCCACGCCCCCC	0.1	-4.019	-1.74543	0.3417	201	35.64%	6911	31.42%	406
M09793_2.00:TCF12:TCF3:TCF4	CAGGTGKC	0.1	-4.01	-1.74152	0.3433	237	42.02%	8279.5	37.64%	407
M03031_2.00:FOXA1:FOXA2:FOXA3:FOXB1:FOXB2	WTGTTTACA	0.1	-4.002	-1.73805	0.345	26	4.61%	648.7	2.95%	408
M01983_2.00:FOXA1:FOXA2:FOXA3:FOXB1:FOXB2	TGTTTACATA	0.1	-4.001	-1.73761	0.345	35	6.21%	936.6	4.26%	409
M10288_2.00:PLAG1	TGGGCTAGCCCC	0.1	-3.998	-1.73631	0.345	2	0.35%	8.6	0.04%	410
M03805_2.00:ALX1:ALX3:ALX4:ARX:BARX1:BARX2:BSX:DLX1:DLX2:DLX3:DLX4:DLX5:DLX6:DRGX:EMX1:EMX2:EN1:EN2:ESX1:EVX1:EVX2:GBX1:GBX2:GSX1:GSX2:HMX1:HMX3:HOXA1:HOXA2:HOXA3:HOXA4:HOXA5:HOXA7:HOXB1:HOXB2:HOXB3:HOXB4:HOXB5:HOXB7:HOXC4:HOXC5:HOXD1:HOXD3:HOXD4:ISX:LHX2:LHX3:LHX4:LHX9:MEOX1:MEOX2:MIXL1:MNX1:MSX1:MSX2:NANOG:NANOGP8:NKX1-1:NKX1-2:NOTO:OTP:PDX1:PHOX2A:PHOX2B:PROP1:PRRX1:PRRX2:RAX:RAX2:SEBOX:SHOX:S…	STAATGAC	0.1	-3.997	-1.73588	0.345	79	14.01%	2438.4	11.09%	411
M05405_2.00:HOXA3:HOXA4:HOXA5:HOXA6:HOXA7:HOXB3:HOXB4:HOXB5:HOXB6:HOXB7:HOXB8:HOXC4:HOXC5:HOXC6:HOXC8:HOXD3:HOXD4:HOXD8:PDX1	KTAATTAC	0.1	-3.972	-1.72502	0.3522	54	9.57%	1573.9	7.15%	412
M09068_2.00:SPI1:SPIB:SPIC	AAAAGAGGAAGTGAAAV	0.1	-3.97	-1.72415	0.3522	4	0.71%	39.6	0.18%	413
M09460_2.00:USF1:USF2	YCACGTGACS	0.1	-3.969	-1.72371	0.3522	45	7.98%	1269.8	5.77%	414
M06195_2.00:FOXC1:FOXC2:FOXD1:FOXD2:FOXD3:FOXD4:FOXD4L1:FOXD4L3:FOXD4L4:FOXD4L5:FOXD4L6:FOXE1:FOXG1:FOXI1:FOXI2:FOXI3:FOXJ3:FOXK2:FOXL1:FOXL2:FOXS1	WAYGTAAACAM	0.1	-3.967	-1.72285	0.3522	31	5.50%	810	3.68%	415
M06474_2.00:FOXC1:FOXC2:FOXD1:FOXD2:FOXD3:FOXD4:FOXD4L1:FOXD4L3:FOXD4L4:FOXD4L5:FOXD4L6:FOXE1:FOXG1:FOXI1:FOXI2:FOXI3:FOXJ3:FOXK2:FOXL1:FOXL2:FOXS1	WAYGTAAACAM	0.1	-3.967	-1.72285	0.3522	31	5.50%	810	3.68%	416
M11230_2.00:NFKB1:NFKB2	DGGGGAMTTTCCBN	0.1	-3.963	-1.72111	0.3522	14	2.48%	289.8	1.32%	417
M02118_2.00:ALX1:ALX3:ALX4:ARX:BARX1:BARX2:BSX:DLX1:DLX2:DLX3:DLX4:DLX5:DLX6:DRGX:EMX1:EMX2:EN1:EN2:ESX1:EVX1:EVX2:GBX1:GBX2:GSX1:GSX2:HESX1:HMX1:HMX3:HOXA1:HOXA2:HOXA3:HOXA4:HOXA5:HOXA7:HOXB1:HOXB2:HOXB3:HOXB4:HOXB5:HOXB7:HOXC4:HOXC5:HOXD1:HOXD3:HOXD4:ISX:LHX3:LHX4:MEOX1:MEOX2:MNX1:MSX1:MSX2:NANOG:NANOGP8:NKX1-1:NKX1-2:NOTO:OTP:PDX1:PHOX2A:PHOX2B:PROP1:PRRX1:PRRX2:SHOX:SHOX2:UNCX:VAX1:VAX2:VENTX…	NYTAATKASN	0.1	-3.96	-1.71981	0.3522	67	11.88%	2022.7	9.20%	418
M07806_2.00:TCF12:TCF3:TCF4	RCACCTGG	0.1	-3.959	-1.71937	0.3522	155	27.48%	5200	23.64%	419
M00420_2.00:DBX2:NKX3-1:NKX3-2	YTAAGTGSNN	0.1	-3.957	-1.7185	0.3522	103	18.26%	3299	15.00%	420
M10147_2.00:KLF1:KLF12:KLF3:KLF5:KLF8	RGGGGTGTGG	0.1	-3.947	-1.71416	0.3534	190	33.69%	6508.4	29.59%	421
M08088_2.00:KLF13:KLF9	VGCCACACCCACY	0.1	-3.947	-1.71416	0.3534	43	7.62%	1204.8	5.48%	422
M04909_2.00:ISL1:ISL2:NOTO:SHOX:SHOX2:VSX1	TTAAGTGC	0.1	-3.946	-1.71373	0.3534	57	10.11%	1678.4	7.63%	423
M00817_2.00:ESR1:ESR2:ESRRA:ESRRB:ESRRG	CAAGGTCA	0.1	-3.943	-1.71242	0.3534	78	13.83%	2409.3	10.95%	424
M08398_2.00:KLF14:KLF16	GGCCCCGCCCMCYB	0.1	-3.937	-1.70982	0.3536	177	31.38%	6022.3	27.38%	425
M06483_2.00:ALX1:ALX3:ALX4:ARX:BARHL1:BARHL2:BARX1:BARX2:BSX:DLX1:DLX2:DLX3:DLX4:DLX5:DLX6:DRGX:EMX1:EMX2:EN1:EN2:ESX1:EVX1:EVX2:GBX1:GBX2:GSX1:GSX2:HMX1:HMX2:HMX3:HOXA1:HOXA2:HOXA3:HOXA4:HOXA5:HOXB1:HOXB2:HOXB3:HOXB4:HOXB5:HOXC4:HOXC5:HOXD1:HOXD3:HOXD4:ISX:MEOX1:MEOX2:MIXL1:MNX1:MSX1:MSX2:NANOG:NANOGP8:NKX1-1:NKX1-2:PDX1:PHOX2A:PHOX2B:PROP1:PRRX1:PRRX2:RAX:RAX2:SEBOX:SHOX:SHOX2:UNCX:VAX1:VAX2:VE…	TTAATKR	0.1	-3.935	-1.70895	0.3536	84	14.89%	2622.8	11.92%	426
M09377_2.00:SMAD4	AGGTGMCAGACAG	0.1	-3.911	-1.69853	0.3611	14	2.48%	291.1	1.32%	427
M09997_2.00:CEBPA:CEBPB:CEBPE	DATTGCMHAAB	0.1	-3.908	-1.69722	0.3616	81	14.36%	2519	11.45%	428
M03797_2.00:BARX1:BARX2:BSX:DLX1:DLX2:DLX3:DLX4:DLX5:DLX6:EMX1:EMX2:EN1:EN2:EVX1:EVX2:GBX1:GBX2:GSX1:GSX2:HOXA1:HOXA2:HOXA3:HOXA4:HOXA5:HOXB1:HOXB2:HOXB3:HOXB4:HOXB5:HOXC4:HOXC5:HOXD1:HOXD3:HOXD4:ISX:MEOX1:MEOX2:MNX1:MSX1:MSX2:NANOG:NANOGP8:NKX1-1:NKX1-2:PDX1:PROP1:SHOX:SHOX2:UNCX:VAX1:VAX2:VENTX	TTAATTAS	0.1	-3.905	-1.69592	0.3616	57	10.11%	1682.2	7.65%	429
M05270_2.00:ALX1:ALX3:ALX4:ARX:BARHL1:BARHL2:BARX1:BARX2:BSX:DLX1:DLX2:DLX3:DLX4:DLX5:DLX6:DRGX:EMX1:EMX2:EN1:EN2:ESX1:EVX1:EVX2:GBX1:GBX2:GSX1:GSX2:HESX1:HMX1:HMX2:HMX3:HOXA1:HOXA2:HOXA3:HOXA4:HOXA5:HOXB1:HOXB2:HOXB3:HOXB4:HOXB5:HOXC4:HOXC5:HOXD1:HOXD3:HOXD4:ISX:LBX1:LBX2:LHX2:LHX3:LHX4:LHX9:MEOX1:MEOX2:MIXL1:MNX1:MSX1:MSX2:NANOG:NANOGP8:NKX1-1:NKX1-2:NOBOX:NOTO:OTP:PDX1:PHOX2A:PHOX2B:PROP1:PRRX…	NTAAYGAB	0.1	-3.904	-1.69549	0.3616	63	11.17%	1889.9	8.59%	430
M08832_2.00:BACH1:BACH2	RTGACTCAGCA	0.1	-3.903	-1.69505	0.3616	15	2.66%	320.7	1.46%	431
M02089_2.00:ALX1:ALX3:ALX4:ARX:DRGX:EN1:EN2:ESX1:ISX:LHX2:LHX3:LHX4:LHX6:LHX8:LHX9:LMX1A:LMX1B:MIXL1:OTP:PHOX2A:PHOX2B:PROP1:PRRX1:PRRX2:RAX:RAX2:SEBOX:SHOX:SHOX2:UNCX:VSX1:VSX2:ZFHX2	NNTAATTANN	0.1	-3.899	-1.69331	0.3616	55	9.75%	1614.1	7.34%	432
M03740_2.00:FOXC1:FOXC2:FOXD1:FOXD2:FOXD3:FOXD4:FOXD4L1:FOXD4L3:FOXD4L4:FOXD4L5:FOXD4L6:FOXE1:FOXE3:FOXF1:FOXF2:FOXG1:FOXI1:FOXI2:FOXI3:FOXJ3:FOXL1:FOXL2:FOXS1	AAACAATAACAWW	0.1	-3.899	-1.69331	0.3616	11	1.95%	208.6	0.95%	433
M09150_2.00:MEIS1:MEIS2:MEIS3:PKNOX1:PKNOX2:TGIF1:TGIF2:TGIF2LX:TGIF2LY	TGABTGACAGS	0.1	-3.898	-1.69288	0.3616	48	8.51%	1376.8	6.26%	434
M09175_2.00:MEIS1:MEIS2:MEIS3:PKNOX1:PKNOX2:TGIF1:TGIF2:TGIF2LX:TGIF2LY	TGABTGACAGS	0.1	-3.898	-1.69288	0.3616	48	8.51%	1376.8	6.26%	435
M02805_2.00:FIGLA	AMCACCTGKT	0.1	-3.896	-1.69201	0.3616	76	13.48%	2344.3	10.66%	436
M04540_2.00:KLF13:KLF9	NGCCACGCCCCCC	0.1	-3.892	-1.69027	0.3616	130	23.05%	4288.2	19.49%	437
M05538_2.00:IRF5	VCGAAACCGAAACT	0.1	-3.888	-1.68854	0.3616	4	0.71%	41	0.19%	438
M05611_2.00:ESR1:ESR2:NR1D1:NR1D2:NR1H2:NR1H3:NR1H4:NR2C1:NR2C2:NR2F1:NR2F2:NR2F6:NR4A1:NR5A2:NR6A1:PPARA:PPARD:PPARG:RARA:RARB:RARG:RORA:RORB:RORC:RXRA:RXRB:RXRG	RAGGTCAYGACCTY	0.1	-3.888	-1.68854	0.3616	8	1.42%	130.7	0.59%	439
M04296_2.00:CREB3L2:CREB3L4	GRTGACGTCAYC	0.1	-3.885	-1.68723	0.3616	26	4.61%	655.4	2.98%	440
M04250_2.00:ATF2	NRTGACGTCAYN	0.1	-3.885	-1.68723	0.3616	37	6.56%	1010.5	4.59%	441
M08884_2.00:EGR1:EGR2:EGR3:EGR4	CCCCDCCCMCWCCCCCYC	0.1	-3.884	-1.6868	0.3616	92	16.31%	2913.7	13.25%	442
M04850_2.00:FOXO4	AYGTAAACAN	0.1	-3.876	-1.68333	0.3616	48	8.51%	1378.8	6.27%	443
M04302_2.00:ATF2:CREB5	NATGACRTCATY	0.1	-3.863	-1.67768	0.3644	19	3.37%	440.6	2.00%	444
M10545_2.00:FOXA1:FOXA2:FOXA3:FOXB1	TGTTTGYTTWD	0.1	-3.86	-1.67638	0.3649	39	6.91%	1078.5	4.90%	445
M04334_2.00:FOS:FOSB:FOSL1:FOSL2	GATGACGTCATC	0.1	-3.852	-1.6729	0.367	12	2.13%	237.3	1.08%	446
M06355_2.00:ALX1:ALX3:ALX4:ARX:BARX1:BARX2:BSX:DLX1:DLX2:DLX3:DLX4:DLX5:DLX6:DRGX:EMX1:EMX2:EN1:EN2:ESX1:EVX1:EVX2:GBX1:GBX2:GSX1:GSX2:HMX1:HMX2:HMX3:HOXA1:HOXA2:HOXA3:HOXA4:HOXA5:HOXB1:HOXB2:HOXB3:HOXB4:HOXB5:HOXC4:HOXC5:HOXD1:HOXD3:HOXD4:ISX:LHX2:LHX3:LHX4:LHX9:LMX1A:LMX1B:MEOX1:MIXL1:MNX1:MSX1:MSX2:NKX1-1:NKX1-2:NOBOX:NOTO:OTP:PDX1:PHOX2A:PHOX2B:PROP1:PRRX1:PRRX2:RAX:RAX2:SEBOX:SHOX:SHOX2:UNCX…	YTAATKA	0.1	-3.85	-1.67203	0.367	56	9.93%	1653.5	7.52%	447
M01484_2.00:EHF:ELF1:ELF2:ELF3:ELF4:ELF5:ETV6:ETV7:FEV	ANSCGGAAGT	0.1	-3.849	-1.6716	0.367	205	36.35%	7091	32.24%	448
M09886_2.00:TCF12:TCF3:TCF4	RCAGGTGY	0.1	-3.848	-1.67117	0.367	126	22.34%	4148.3	18.86%	449
M02729_2.00:CEBPA:CEBPB:CEBPE	ATTRCGYAAT	0.1	-3.845	-1.66986	0.367	30	5.32%	785.4	3.57%	450
M05835_2.00:FOSL2	ATGASTCA	0.1	-3.841	-1.66813	0.367	87	15.43%	2740.3	12.46%	451
M09941_2.00:ATF2	TTACGTAA	0.1	-3.838	-1.66682	0.3672	11	1.95%	210.5	0.96%	452
M07626_2.00:ZNF282	CTCCCS	0.1	-3.837	-1.66639	0.3672	377	66.84%	13783.7	62.66%	453
M05034_2.00:MEIS1:MEIS2:MEIS3:PKNOX1:PKNOX2:TGIF1:TGIF2:TGIF2LX:TGIF2LY	DTGACAGB	0.1	-3.836	-1.66595	0.3672	140	24.82%	4664.5	21.21%	454
M05035_2.00:MEIS1:MEIS2:MEIS3:PKNOX1:PKNOX2:TGIF1:TGIF2:TGIF2LX:TGIF2LY	DTGACAGB	0.1	-3.836	-1.66595	0.3672	140	24.82%	4664.5	21.21%	455
M02395_2.00:AR:NR3C1:NR3C2:PGR	HGRGWACAT	0.1	-3.824	-1.66074	0.3688	179	31.74%	6116.8	27.81%	456
M02078_2.00:ALX1:ALX3:ALX4:ARX:BARX1:BARX2:DRGX:EN1:EN2:ESX1:EVX1:EVX2:GBX1:GBX2:HESX1:HOXA4:HOXA5:HOXB4:HOXB5:HOXC4:HOXC5:HOXD4:ISX:LBX1:LBX2:LHX2:LHX3:LHX4:LHX9:LMX1A:LMX1B:MEOX2:MIXL1:MNX1:MSX1:MSX2:NKX1-1:NKX1-2:NOBOX:OTP:PDX1:PHOX2A:PHOX2B:PROP1:PRRX1:PRRX2:RAX:RAX2:SEBOX:SHOX:SHOX2:UNCX:VSX1:VSX2	NNTTAATTAGY	0.1	-3.821	-1.65944	0.3694	18	3.19%	412.5	1.88%	457
M05390_2.00:ALX1:ALX3:ALX4:ARX:DRGX:EMX1:EMX2:EN1:EN2:ESX1:GBX1:GBX2:GSX1:GSX2:HOXA2:HOXA3:HOXA4:HOXA5:HOXB2:HOXB3:HOXB4:HOXB5:HOXC4:HOXC5:HOXD3:HOXD4:ISL1:ISL2:ISX:LHX2:LHX3:LHX4:LHX9:MIXL1:MNX1:NKX1-1:NKX1-2:NOTO:OTP:PDX1:PHOX2A:PHOX2B:PROP1:PRRX1:PRRX2:RAX:RAX2:SEBOX:SHOX:SHOX2:UNCX:VAX1:VAX2:VSX1:VSX2	CTAATTRG	0.1	-3.82	-1.659	0.3694	86	15.25%	2707.9	12.31%	458
M11331_2.00:SOX1:SOX10:SOX11:SOX12:SOX13:SOX14:SOX15:SOX17:SOX18:SOX2:SOX21:SOX3:SOX30:SOX4:SOX5:SOX6:SOX7:SOX8:SOX9:SRY	AAACAAA	0.1	-3.812	-1.65553	0.371	222	39.36%	7743.7	35.20%	459
M10534_2.00:FOXM1	WAGACTGATTA	0.1	-3.811	-1.6551	0.371	25	4.43%	628.5	2.86%	460
M09992_2.00:JUN:JUNB:JUND	TGACTCAN	0.1	-3.805	-1.65249	0.372	92	16.31%	2923.7	13.29%	461
M07805_2.00:TCF12:TCF3:TCF4	RSAGCAGCTGB	0.1	-3.803	-1.65162	0.372	106	18.79%	3427.2	15.58%	462
M08717_2.00:MYF5:MYF6:MYOG	CASCTGC	0.1	-3.798	-1.64945	0.3722	139	24.65%	4633.1	21.06%	463
M08767_2.00:MYF5:MYF6:MYOG	CASCTGC	0.1	-3.798	-1.64945	0.3722	139	24.65%	4633.1	21.06%	464
M04511_2.00:KLF15	VCCACGCCCMCC	0.1	-3.794	-1.64771	0.3727	264	46.81%	9356.1	42.53%	465
M11222_2.00:NFATC1:NFATC2:NFATC3:NFATC4	GGAAAAWNTN	0.1	-3.794	-1.64771	0.3727	166	29.43%	5635.3	25.62%	466
M03955_2.00:RELA	KGGGAATTCCCM	0.1	-3.793	-1.64728	0.3727	6	1.06%	84.4	0.38%	467
M10535_2.00:FOXM1	WTGTTTRT	0.1	-3.782	-1.6425	0.3748	107	18.97%	3466.8	15.76%	468
M09025_2.00:CUX1:CUX2	TTYATTGATTT	0.1	-3.781	-1.64207	0.3748	17	3.01%	384.2	1.75%	469
M08336_2.00:ZNF16	WARAACCTTCYATGGCTC	0.1	-3.779	-1.6412	0.3748	2	0.35%	9	0.04%	470
M10808_2.00:PAX2	HBTNGTCAYGCRTGAYBGN	0.1	-3.779	-1.6412	0.3748	2	0.35%	9.1	0.04%	471
M04205_2.00:FIGLA	MCCACCTGB	0.1	-3.779	-1.6412	0.3748	94	16.67%	2998.2	13.63%	472
M10164_2.00:KLF1:KLF12:KLF2:KLF3:KLF4:KLF5:KLF6:KLF7:KLF8	CCACACCCTG	0.1	-3.773	-1.63859	0.3748	124	21.99%	4086.8	18.58%	473
M11166_2.00:AR:NR3C1:NR3C2:PGR	WGAGCAMRN	0.1	-3.762	-1.63382	0.3777	198	35.11%	6842.5	31.11%	474
M01677_2.00:HMGA1:HMGA2	MNDDDAAT	0.1	-3.759	-1.63251	0.3779	318	56.38%	11463.7	52.12%	475
M02088_2.00:ALX1:ALX3:ALX4:ARX:BARHL1:BARHL2:BARX1:BARX2:BSX:DLX2:DRGX:EMX1:EMX2:EN1:EN2:ESX1:EVX1:EVX2:GBX1:GBX2:GSX1:GSX2:HESX1:HMX1:HMX2:HMX3:HOXA1:HOXA2:HOXA3:HOXA4:HOXA5:HOXB1:HOXB2:HOXB3:HOXB4:HOXB5:HOXC4:HOXC5:HOXD3:HOXD4:LHX2:LHX3:LHX4:LHX9:MEOX1:MEOX2:MIXL1:MNX1:MSX1:MSX2:NKX1-1:NKX1-2:NOTO:OTP:PDX1:PHOX2A:PHOX2B:PROP1:PRRX1:PRRX2:RAX:RAX2:SEBOX:SHOX:SHOX2:TLX1:TLX2:TLX3:UNCX:VAX1:VAX2:V…	VYTAATTASB	0.1	-3.754	-1.63034	0.379	47	8.33%	1355.5	6.16%	476
M03806_2.00:ALX1:ALX3:ALX4:ARX:BARX1:BARX2:BSX:DLX1:DLX2:DLX3:DLX4:DLX5:DLX6:DRGX:EMX1:EMX2:EN1:EN2:ESX1:EVX1:EVX2:GBX1:GBX2:GSX1:GSX2:HESX1:HMX1:HMX3:HOXA1:HOXA2:HOXA3:HOXA4:HOXA5:HOXA7:HOXB1:HOXB2:HOXB3:HOXB4:HOXB5:HOXB7:HOXC4:HOXC5:HOXD1:HOXD3:HOXD4:ISX:LHX3:LHX4:MEOX1:MEOX2:MNX1:MSX1:MSX2:NANOG:NANOGP8:NKX1-1:NKX1-2:NOTO:OTP:PDX1:PHOX2A:PHOX2B:PROP1:PRRX1:PRRX2:SHOX:SHOX2:UNCX:VAX1:VAX2:VENTX…	STAATKAC	0.1	-3.754	-1.63034	0.379	59	10.46%	1766.6	8.03%	477
M05893_2.00:SOX1:SOX10:SOX11:SOX12:SOX13:SOX14:SOX15:SOX17:SOX18:SOX2:SOX21:SOX3:SOX30:SOX4:SOX5:SOX6:SOX7:SOX8:SOX9:SRY	CYATTGTTTT	0.1	-3.753	-1.62991	0.379	74	13.12%	2290.2	10.41%	478
M04383_2.00:AC023509.3:ATF2:ATF7	DATGATGTCATN	0.1	-3.747	-1.6273	0.3794	21	3.72%	507.9	2.31%	479
M04253_2.00:ATF2	SATKACRTCAYS	0.1	-3.743	-1.62556	0.3801	41	7.27%	1154.2	5.25%	480
M04963_2.00:ALX1:ALX3:ALX4:ARX:BARHL1:BARHL2:BARX1:BARX2:BSX:DLX1:DLX2:DLX3:DLX4:DLX5:DLX6:DRGX:EMX1:EMX2:EN1:EN2:ESX1:EVX1:EVX2:GBX1:GBX2:GSX1:GSX2:HESX1:HOXA1:HOXA2:HOXA3:HOXA4:HOXA5:HOXB1:HOXB2:HOXB3:HOXB4:HOXB5:HOXC4:HOXC5:HOXD1:HOXD3:HOXD4:ISX:LHX1:LHX3:LHX4:LHX5:MEOX1:MEOX2:MIXL1:MNX1:MSX1:MSX2:NANOG:NANOGP8:NKX1-1:NKX1-2:NOTO:OTP:PDX1:PHOX2A:PHOX2B:PROP1:PRRX1:PRRX2:RAX:RAX2:SEBOX:SHOX:SHO…	STAATTAS	0.1	-3.724	-1.61731	0.3868	57	10.11%	1700.3	7.73%	481
M04258_2.00:ATF1:CREB1:CREM	SGTGACGTCAYS	0.1	-3.721	-1.61601	0.387	27	4.79%	697.1	3.17%	482
M09035_2.00:TFDP1:TFDP2:TFDP3	RGRRGGCGGGAAAN	0.1	-3.717	-1.61427	0.3877	96	17.02%	3078	13.99%	483
M10289_2.00:ZBTB7C	GKCCCGGGCKG	0.1	-3.714	-1.61297	0.388	112	19.86%	3657.8	16.63%	484
M02839_2.00:ATF3:JDP2	GRTGACGTCATC	0.1	-3.712	-1.6121	0.388	12	2.13%	242.1	1.10%	485
M04991_2.00:BARHL1:BARHL2:BARX1:BARX2:BSX:DLX2:DLX3:EMX1:EMX2:ESX1:EVX1:EVX2:GBX1:GBX2:HESX1:HMX1:HMX2:HMX3:HOXA1:HOXA2:HOXA3:HOXA4:HOXA5:HOXB1:HOXB2:HOXB3:HOXB4:HOXB5:HOXC4:HOXC5:HOXD1:HOXD12:HOXD3:HOXD4:LBX1:LBX2:MEOX1:MEOX2:MNX1:MSX1:MSX2:NANOG:NANOGP8:NKX1-1:NKX1-2:PDX1:RAX:RAX2:TLX1:TLX3:VENTX	BTAATTRV	0.1	-3.706	-1.6095	0.3895	194	34.40%	6701.1	30.46%	486
M01210_2.00:CXXC4:CXXC5:TET3	NNDACGTN	0.1	-3.7	-1.60689	0.3912	258	45.74%	9143.9	41.57%	487
M00158_2.00:EHF:ELF1:ELF2:ELF3:ELF4:ELF5:ETV6:ETV7:FEV	ANSCGGAAGT	0.1	-3.698	-1.60602	0.3912	201	35.64%	6967.7	31.68%	488
M00193_2.00:LEF1:TCF7:TCF7L1:TCF7L2	TTTGWTVNN	0.1	-3.696	-1.60515	0.3912	190	33.69%	6552	29.79%	489
M09087_2.00:FOXO1:FOXO3:FOXO4:FOXO6:FOXP4	DGTAAACARS	0.1	-3.682	-1.59907	0.3959	44	7.80%	1260.3	5.73%	490
M02930_2.00:KLF14:KLF16	KGCCACGCCCMCTT	0.1	-3.678	-1.59734	0.3966	46	8.16%	1328.8	6.04%	491
M03437_2.00:TP63	GACATGTCCCAACATGTT	0.1	-3.676	-1.59647	0.3966	1	0.18%	0.3	0.00%	492
M03441_2.00:TP53	RACATGCCCGGRCATGTY	0.1	-3.676	-1.59647	0.3966	1	0.18%	0	0.00%	493
M05319_2.00:IRX1:IRX3:IRX6	TACATGAWWWWTCATGTA	0.1	-3.676	-1.59647	0.3966	1	0.18%	1.9	0.01%	494
M05425_2.00:PAX3:PAX7	CRATTAGTCACGCTW	0.1	-3.676	-1.59647	0.3966	1	0.18%	2	0.01%	495
M05531_2.00:IRF3	KCRGTTTCSNSGAAACCGAAACY	0.1	-3.676	-1.59647	0.3966	1	0.18%	0	0.00%	496
M05532_2.00:IRF3	GCKGTTTCCWGGAAACYGAAAC	0.1	-3.676	-1.59647	0.3966	1	0.18%	0	0.00%	497
M07693_2.00:ZNF573	CTCCTGKGTGTGCCHTGGCTG	0.1	-3.676	-1.59647	0.3966	1	0.18%	0	0.00%	498
M11195_2.00:TP63	RRACATGTCYGGACATGTCY	0.1	-3.676	-1.59647	0.3966	1	0.18%	0	0.00%	499
M11264_2.00:AIRE	TTWKKAMYTGGTWWWWWWGGWTWAAT	0.1	-3.676	-1.59647	0.3966	1	0.18%	0.8	0.00%	500
M04827_2.00:FOXC1:FOXC2:FOXD1:FOXD2:FOXD3:FOXD4:FOXD4L1:FOXD4L3:FOXD4L4:FOXD4L5:FOXD4L6:FOXE1:FOXF1:FOXG1:FOXI1:FOXI2:FOXI3:FOXJ2:FOXJ3:FOXK1:FOXK2:FOXL1:FOXL2:FOXS1	NWARYGTAAACAH	0.1	-3.676	-1.59647	0.3966	26	4.61%	668.1	3.04%	501
M09103_2.00:FOXA1:FOXA2:FOXA3:FOXB1	TGTTTACWYW	0.1	-3.676	-1.59647	0.3966	26	4.61%	668.5	3.04%	502
M08299_2.00:KLF1:KLF12:KLF2:KLF3:KLF4:KLF5:KLF6:KLF7:KLF8	CCCGGCCCCGCCCCB	0.1	-3.675	-1.59603	0.3966	186	32.98%	6405.4	29.12%	503
M06519_2.00:IRX2:IRX4:IRX5	TAACA	0.1	-3.67	-1.59386	0.3966	314	55.67%	11324.3	51.48%	504
M08080_2.00:ZEB1:ZEB2	SNCACCTGCVS	0.1	-3.664	-1.59125	0.3966	116	20.57%	3810.8	17.32%	505
M01752_2.00:USF2	MMCACGTGAY	0.1	-3.659	-1.58908	0.3966	41	7.27%	1161.6	5.28%	506
M09101_2.00:FOXP1:FOXP2:FOXP3:FOXP4	WGTAAACAV	0.1	-3.658	-1.58865	0.3966	79	14.01%	2478.3	11.27%	507
M09009_2.00:SP7:SP8:SP9	VAAMCCTRTAATTA	0.1	-3.658	-1.58865	0.3966	4	0.71%	43.9	0.20%	508
M02862_2.00:ATF3:JDP2	GATGACGTCATC	0.1	-3.657	-1.58821	0.3966	9	1.60%	162.8	0.74%	509
M00665_2.00:FOXB1:FOXB2	NTGTAAACAAA	0.1	-3.651	-1.58561	0.3966	34	6.03%	929.2	4.22%	510
M08996_2.00:EGR1:EGR2:EGR3:EGR4	CCCCGCCCMCGCMC	0.1	-3.64	-1.58083	0.3966	124	21.99%	4106.2	18.67%	511
M08724_2.00:MYF5:MYOD1:MYOG	GRCAGVRACAGCTGC	0.1	-3.64	-1.58083	0.3966	33	5.85%	897.9	4.08%	512
M09534_2.00:EHF:ELF1:ELF2:ELF3:ELF4:ELF5:ETV6:ETV7:SPI1:SPIC	ACVAGGAAGT	0.1	-3.634	-1.57823	0.3966	46	8.16%	1332.4	6.06%	513
M11354_2.00:STAT1	TTCYGGGAAA	0.1	-3.634	-1.57823	0.3966	46	8.16%	1332.5	6.06%	514
M01732_2.00:USF1:USF2	NATCACGTGRN	0.1	-3.633	-1.57779	0.3966	47	8.33%	1366.1	6.21%	515
M05378_2.00:ALX1:ALX3:ALX4:ARX:BARHL1:BARHL2:BARX1:BARX2:BSX:DLX1:DLX2:DLX3:DLX4:DLX5:DLX6:DRGX:EMX1:EMX2:EN1:EN2:ESX1:EVX1:EVX2:GBX1:GBX2:GSX1:GSX2:HMX1:HMX2:HMX3:HOXA1:HOXA2:HOXA3:HOXA4:HOXA5:HOXB1:HOXB2:HOXB3:HOXB4:HOXB5:HOXC4:HOXC5:HOXD1:HOXD3:HOXD4:ISX:MEOX1:MEOX2:MIXL1:MNX1:MSX1:MSX2:NANOG:NANOGP8:NKX1-1:NKX1-2:PDX1:PHOX2A:PHOX2B:PROP1:PRRX1:PRRX2:RAX:RAX2:SEBOX:SHOX:SHOX2:UNCX:VAX1:VAX2:VE…	STAATTGS	0.1	-3.623	-1.57345	0.3985	82	14.54%	2589.1	11.77%	516
M02852_2.00:CEBPA:CEBPB:CEBPE	ATTRCGCAAT	0.1	-3.623	-1.57345	0.3985	9	1.60%	163.4	0.74%	517
M06128_2.00:FEZF1:FEZF2	GTTGCKCWTTT	0.1	-3.622	-1.57301	0.3985	15	2.66%	332.4	1.51%	518
M04214_2.00:TCF12:TCF3:TCF4	VCACCTGC	0.1	-3.614	-1.56954	0.4	124	21.99%	4110.6	18.69%	519
M00465_2.00:ALX1:ALX3:ALX4:ARX:BARHL1:BARHL2:DRGX:ESX1:GBX1:GBX2:HESX1:HMX1:HMX2:HMX3:ISX:LBX1:LBX2:MEOX1:MEOX2:MIXL1:MSX1:MSX2:PHOX2A:PHOX2B:PROP1:PRRX1:PRRX2:RAX:RAX2:SHOX:SHOX2:TLX2:UNCX:VENTX:VSX1:VSX2	NTAATKRG	0.1	-3.613	-1.56911	0.4	164	29.08%	5591.7	25.42%	520
M05747_2.00:NFIA:NFIB:NFIC:NFIX	BTTGGCNNNGTGCCARN	0.1	-3.608	-1.56693	0.4008	7	1.24%	112.4	0.51%	521
M08715_2.00:USF2	GGGTCACGTGRCSVSSSSS	0.1	-3.607	-1.5665	0.4008	19	3.37%	453.3	2.06%	522
M08777_2.00:USF2	GGGTCACGTGRCSVSSSSS	0.1	-3.607	-1.5665	0.4008	19	3.37%	453.3	2.06%	523
M10244_2.00:GFI1:GFI1B	YYCAATCWSD	0.1	-3.6	-1.56346	0.4017	71	12.59%	2202.9	10.01%	524
M00199_2.00:SOX1:SOX10:SOX11:SOX12:SOX13:SOX14:SOX15:SOX17:SOX18:SOX2:SOX21:SOX3:SOX30:SOX4:SOX5:SOX6:SOX7:SOX8:SOX9:SRY	NNNAWSAAT	0.1	-3.587	-1.55781	0.4063	239	42.38%	8435.7	38.35%	525
M04405_2.00:ZNF343	SCGCTTCACCGCGGYAV	0.1	-3.585	-1.55695	0.4063	2	0.35%	10.1	0.05%	526
M05897_2.00:SOX1:SOX10:SOX11:SOX12:SOX13:SOX14:SOX15:SOX17:SOX18:SOX2:SOX21:SOX3:SOX30:SOX4:SOX5:SOX6:SOX7:SOX8:SOX9:SRY	AACAATRGVN	0.1	-3.584	-1.55651	0.4063	85	15.07%	2701.8	12.28%	527
M04124_2.00:ARNTL	GTCACGTGMN	0.1	-3.569	-1.55	0.4114	47	8.33%	1372.7	6.24%	528
M01750_2.00:TCF12:TCF3:TCF4	VCAGGTGBN	0.1	-3.564	-1.54783	0.4126	234	41.49%	8248.9	37.50%	529
M11406_2.00:TEAD1:TEAD3:TEAD4	GAGGAATGT	0.1	-3.564	-1.54783	0.4126	39	6.91%	1102.7	5.01%	530
M03648_2.00:ATF3:FOSB:JDP2	SRTGACGTCAYS	0.1	-3.563	-1.54739	0.4126	29	5.14%	772.5	3.51%	531
M09807_2.00:HIF1A	GCACGTNB	0.1	-3.557	-1.54479	0.4129	274	48.58%	9789.3	44.50%	532
M09860_2.00:TCF12:TCF3:TCF4	RCACCTG	0.1	-3.556	-1.54435	0.4129	191	33.87%	6615.9	30.08%	533
M04989_2.00:BARHL1:BARHL2:BARX1:BARX2:BSX:DLX2:DLX3:EMX1:EMX2:ESX1:EVX1:EVX2:GBX1:GBX2:HESX1:HMX1:HMX2:HMX3:HOXA1:HOXA2:HOXA3:HOXA4:HOXA5:HOXB1:HOXB2:HOXB3:HOXB4:HOXB5:HOXC4:HOXC5:HOXD1:HOXD12:HOXD3:HOXD4:LBX1:LBX2:MEOX1:MEOX2:MNX1:MSX1:MSX2:NANOG:NANOGP8:NKX1-1:NKX1-2:PDX1:RAX:RAX2:TLX1:TLX3:VENTX	STAATTRC	0.1	-3.553	-1.54305	0.4131	178	31.56%	6126.8	27.85%	534
M09164_2.00:PBX1:PBX2:PBX3:PBX4	TGABTGACAG	0.1	-3.551	-1.54218	0.4131	56	9.93%	1683.9	7.66%	535
M05030_2.00:ALX1:ALX3:ALX4:ARX:BARHL1:BARHL2:BARX1:BARX2:BSX:DLX1:DLX2:DLX3:DLX4:DLX5:DLX6:DRGX:EMX1:EMX2:EN1:EN2:ESX1:EVX1:EVX2:GBX1:GBX2:GSX1:GSX2:HMX1:HMX2:HMX3:HOXA1:HOXA2:HOXA3:HOXA4:HOXA5:HOXB1:HOXB2:HOXB3:HOXB4:HOXB5:HOXC4:HOXC5:HOXD1:HOXD3:HOXD4:ISX:LHX2:LHX3:LHX4:LHX9:MEOX1:MIXL1:MNX1:MSX1:MSX2:NKX1-1:NKX1-2:NOBOX:NOTO:OTP:PDX1:PHOX2A:PHOX2B:PROP1:PRRX1:PRRX2:RAX:RAX2:SEBOX:SHOX:SHOX2:TL…	CTAATTAV	0.1	-3.551	-1.54218	0.4131	52	9.22%	1545.4	7.03%	536
M02680_2.00:FOXC1:FOXC2:FOXD1:FOXD2:FOXD3:FOXD4:FOXD4L1:FOXD4L3:FOXD4L4:FOXD4L5:FOXD4L6:FOXE1:FOXE3:FOXF1:FOXF2:FOXL1:FOXL2:FOXS1	BMAASGTAAACAAD	0.1	-3.55	-1.54175	0.4131	6	1.06%	89.3	0.41%	537
M08876_2.00:KLF1:KLF12:KLF2:KLF3:KLF4:KLF5:KLF6:KLF7:KLF8	CCCRGCCCCGCCCHBCCCC	0.1	-3.549	-1.54131	0.4131	147	26.06%	4969.1	22.59%	538
M08982_2.00:KLF1:KLF12:KLF2:KLF3:KLF4:KLF5:KLF6:KLF7:KLF8	CCCRGCCCCGCCCHBCCCC	0.1	-3.549	-1.54131	0.4131	147	26.06%	4969.1	22.59%	539
M00216_2.00:TBP:TBPL2	HWTATAT	0.1	-3.547	-1.54044	0.4131	190	33.69%	6579.9	29.91%	540
M04245_2.00:HLF:TEF	BGTTACGTAACV	0.1	-3.546	-1.54001	0.4131	8	1.42%	139.7	0.63%	541
M03158_2.00:ARX:BARHL1:BARHL2:BARX1:BARX2:BSX:DLX1:DLX2:DLX3:DLX4:DLX5:DLX6:EMX1:EMX2:ESX1:EVX1:EVX2:GBX1:GBX2:HMX1:HMX2:HMX3:HOXA2:HOXB2:LBX1:LBX2:MEOX1:MEOX2:MNX1:MSX1:MSX2:NANOG:NANOGP8:NKX1-1:NKX1-2:PDX1:RAX:RAX2:TLX1:TLX2:TLX3:UNCX:VAX1:VAX2	NNTAATTGSY	0.1	-3.543	-1.53871	0.4131	72	12.77%	2244	10.20%	542
M01682_2.00:HMGA1:HMGA2	NNNNDWAW	0.1	-3.543	-1.53871	0.4131	406	71.99%	15003	68.21%	543
M06198_2.00:FOXO1:FOXO3:FOXO4:FOXO6	TCRTAAACA	0.1	-3.536	-1.53567	0.4131	47	8.33%	1375.2	6.25%	544
M05826_2.00:TEAD1:TEAD3:TEAD4	TGGWATGYG	0.1	-3.535	-1.53523	0.4131	46	8.16%	1341.5	6.10%	545
M06481_2.00:BARX1:BARX2:BSX:EMX1:EMX2:EN1:EN2:EVX1:EVX2:GBX1:GBX2:GSX1:GSX2:HESX1:HMX1:HMX2:HMX3:HOXA1:HOXA2:HOXA3:HOXA4:HOXA5:HOXA6:HOXA7:HOXB1:HOXB2:HOXB3:HOXB4:HOXB5:HOXB6:HOXB7:HOXB8:HOXC4:HOXC5:HOXC6:HOXD1:HOXD3:HOXD4:HOXD8:ISX:MEOX1:MEOX2:MNX1:NKX1-1:NKX1-2:NOTO:OTP:PDX1:TLX1:TLX3:VAX1:VAX2:VENTX	TTAATGA	0.1	-3.534	-1.5348	0.4131	38	6.74%	1071.2	4.87%	546
M00834_2.00:TBX2:TBX3:TBX4:TBX5	NTVACACCTH	0.1	-3.524	-1.53045	0.4154	118	20.92%	3904.1	17.75%	547
M05693_2.00:NFATC1:NFATC2:NFATC3:NFATC4	WKTTTCCATT	0.1	-3.521	-1.52915	0.4158	70	12.41%	2176.5	9.89%	548
M09351_2.00:RELA	MAGGGAATTTCCMV	0.1	-3.519	-1.52828	0.4158	11	1.95%	221.5	1.01%	549
M02825_2.00:XBP1	GATGACGTCATC	0.1	-3.518	-1.52785	0.4158	13	2.30%	278.2	1.26%	550
M10026_2.00:CEBPA:CEBPB:CEBPE	NNNNATTGCHHAAB	0.1	-3.516	-1.52698	0.4158	55	9.75%	1652.1	7.51%	551
M03894_2.00:PAX3:PAX7	SATTCGTCACGS	0.1	-3.515	-1.52655	0.4158	4	0.71%	45.5	0.21%	552
M00525_2.00:ALX1:ALX3:ALX4:ARX:BARHL1:BARHL2:BARX1:BARX2:BSX:DLX1:DLX2:DLX3:DLX4:DLX5:DLX6:DRGX:EMX1:EMX2:EN1:EN2:ESX1:EVX1:EVX2:GBX1:GBX2:GSX1:GSX2:HESX1:HMX1:HMX2:HMX3:HOXA1:HOXA2:HOXA3:HOXA4:HOXA5:HOXB1:HOXB2:HOXB3:HOXB4:HOXB5:HOXC4:HOXC5:HOXD1:HOXD3:HOXD4:ISX:LBX1:LBX2:LHX2:LHX3:LHX4:LHX9:MEOX1:MEOX2:MIXL1:MNX1:MSX1:MSX2:NANOG:NANOGP8:NKX1-1:NKX1-2:NOBOX:NOTO:OTP:PDX1:PHOX2A:PHOX2B:PROP1:PRRX…	NNTAATTR	0.1	-3.512	-1.52524	0.4158	120	21.28%	3979.5	18.09%	553
M08819_2.00:FOS:FOSB:FOSL1:FOSL2	GRTGACTCAYCC	0.1	-3.507	-1.52307	0.4169	16	2.84%	367.1	1.67%	554
M05547_2.00:IRF7	HCGAAAVCGAAAVTA	0.1	-3.503	-1.52133	0.4177	6	1.06%	90.9	0.41%	555
M03478_2.00:NFIA:NFIB:NFIC:NFIX	TTGGCAHNDTGCCAR	0.1	-3.502	-1.5209	0.4177	3	0.53%	26.8	0.12%	556
M09943_2.00:NFE2:NFE2L1:NFE2L2:NFE2L3	YTGCTGAGTCASB	0.1	-3.502	-1.5209	0.4177	22	3.90%	552.4	2.51%	557
M05099_2.00:BARX1:BARX2:BSX:DLX1:DLX2:DLX3:DLX4:DLX5:DLX6:EN1:EN2:EVX1:EVX2:GBX1:GBX2:GSX1:GSX2:HOXA1:HOXA2:HOXA3:HOXA4:HOXA5:HOXB1:HOXB2:HOXB3:HOXB4:HOXB5:HOXC4:HOXC5:HOXD1:HOXD3:HOXD4:MEOX1:MEOX2:MNX1:MSX1:MSX2:NANOG:NANOGP8:NKX1-1:NKX1-2:PDX1:VAX1:VAX2:VENTX	STAATTAS	0.1	-3.5	-1.52003	0.4177	52	9.22%	1550.4	7.05%	558
M02794_2.00:MESP1	HACACCTGBN	0.1	-3.499	-1.5196	0.4177	99	17.55%	3216.8	14.62%	559
M09188_2.00:ALX1:ALX3:ALX4:ARX:DRGX:EMX1:EMX2:EN1:EN2:ESX1:GBX1:GBX2:GSX1:GSX2:HESX1:HOXA2:HOXA3:HOXB2:HOXB3:HOXD3:ISX:LHX1:LHX2:LHX3:LHX4:LHX5:LHX6:LHX8:LHX9:LMX1A:LMX1B:MIXL1:MNX1:MSX1:MSX2:NOBOX:NOTO:OTP:PDX1:PHOX2A:PHOX2B:PROP1:PRRX1:PRRX2:RAX:RAX2:SEBOX:SHOX:SHOX2:UNCX:VAX1:VAX2:VSX1:VSX2:ZFHX2	NCTAATKRM	0.1	-3.499	-1.5196	0.4177	134	23.76%	4496.9	20.44%	560
M04946_2.00:CRX:DLX1:DLX2:DLX4:DLX5:EMX1:LHX2:LHX9:PITX1:PITX2:VAX1:VSX1	NTAAYGAG	0.1	-3.494	-1.51742	0.4177	62	10.99%	1898.9	8.63%	561
M00118_2.00:TCF12:TCF3:TCF4	VCACCTGB	0.1	-3.494	-1.51742	0.4177	221	39.18%	7765.7	35.30%	562
M02872_2.00:AC023509.3:ATF2:ATF7	BKATGACGTCATHN	0.1	-3.492	-1.51656	0.4177	9	1.60%	168	0.76%	563
M10702_2.00:ALX1:ALX3:ALX4:ARX:BARHL1:BARHL2:BARX1:BARX2:BSX:DLX1:DLX2:DLX3:DLX4:DLX5:DLX6:DRGX:EMX1:EMX2:EN1:EN2:ESX1:EVX1:EVX2:GBX1:GBX2:GSX1:GSX2:HMX1:HMX2:HMX3:HOXA1:HOXA2:HOXA3:HOXA4:HOXA5:HOXA6:HOXA7:HOXB1:HOXB2:HOXB3:HOXB4:HOXB5:HOXB6:HOXB7:HOXB8:HOXC4:HOXC5:HOXC6:HOXD1:HOXD3:HOXD4:HOXD8:ISX:LHX3:LHX4:MEOX1:MEOX2:MIXL1:MNX1:MSX1:MSX2:NANOG:NANOGP8:NKX1-1:NKX1-2:NOBOX:NOTO:OTP:PDX1:PHOX2A:P…	CATTAATAGG	0.1	-3.489	-1.51525	0.4177	5	0.89%	67.2	0.31%	564
M04657_2.00:KLF14:KLF16	NRCCACGCCCCCY	0.1	-3.486	-1.51395	0.4177	184	32.62%	6364.4	28.93%	565
M05374_2.00:BARHL1:BARHL2:BSX:EMX1:EMX2:GBX1:GBX2:HMX1:HMX2:HMX3:HOXA4:HOXA5:HOXB4:HOXB5:HOXC4:HOXC5:HOXD4:LBX2:MEOX1:MEOX2:MNX1:MSX1:MSX2:NANOG:NANOGP8:PDX1:TLX1:TLX2:TLX3:VAX1:VAX2:VENTX	GTTAAKTGB	0.1	-3.485	-1.51352	0.4177	64	11.35%	1969.4	8.95%	566
M10522_2.00:FOXP3	ATAAACAA	0.1	-3.484	-1.51308	0.4177	56	9.93%	1690.4	7.68%	567
M03060_2.00:FOXC1:FOXC2:FOXD1:FOXD2:FOXD3:FOXD4:FOXD4L1:FOXD4L3:FOXD4L4:FOXD4L5:FOXD4L6:FOXE1:FOXF1:FOXF2:FOXG1:FOXI1:FOXI3:FOXK2:FOXL1:FOXL2:FOXP4:FOXS1	ATAAACA	0.1	-3.481	-1.51178	0.4177	88	15.60%	2822.4	12.83%	568
M09429_2.00:TBX2:TBX3:TBX4:TBX5	RAGGTGYBA	0.1	-3.477	-1.51004	0.4184	201	35.64%	7008.2	31.86%	569
M01142_2.00:NFE2:NFE2L1:NFE2L2:NFE2L3	NNATGACDN	0.1	-3.461	-1.50309	0.4243	280	49.65%	10041.1	45.65%	570
M11403_2.00:TEAD2:TEAD3:TEAD4	CCCCGCCCCCV	0.1	-3.461	-1.50309	0.4243	344	60.99%	12546.4	57.04%	571
M06163_2.00:KLF1:KLF12:KLF2:KLF3:KLF4:KLF5:KLF6:KLF7	GRCHACGCCC	0.1	-3.46	-1.50266	0.4243	264	46.81%	9422.3	42.83%	572
M09112_2.00:FOXC1:FOXC2:FOXD1:FOXD2:FOXD3:FOXD4:FOXD4L1:FOXD4L3:FOXD4L4:FOXD4L5:FOXD4L6:FOXE1:FOXF1:FOXF2:FOXG1:FOXI1:FOXI3:FOXL1:FOXL2:FOXS1	AAATGTAAACA	0.1	-3.457	-1.50136	0.4243	20	3.55%	492.7	2.24%	573
M04152_2.00:HEY1	GACACGTGCC	0.1	-3.436	-1.49224	0.4321	51	9.04%	1522.7	6.92%	574
M10263_2.00:SP1:SP3:SP4:SP5:SP6:SP8:SP9	GGGGCGGGGCSG	0.1	-3.428	-1.48876	0.4346	292	51.77%	10514.7	47.80%	575
M10331_2.00:ZNF595	NGGGAGGGMWTC	0.1	-3.427	-1.48833	0.4346	21	3.72%	525	2.39%	576
M00345_2.00:PAX1:PAX2:PAX3:PAX5:PAX6:PAX7:PAX8:PAX9	NCGTCACGST	0.1	-3.427	-1.48833	0.4346	36	6.38%	1013.2	4.61%	577
M09126_2.00:GRHL1:GRHL2	AACCKGTTTKDC	0.1	-3.424	-1.48702	0.4346	16	2.84%	372	1.69%	578
M06486_2.00:ALX1:ALX3:ALX4:ARX:BARHL1:BARHL2:BARX1:BARX2:BSX:DLX1:DLX2:DLX3:DLX4:DLX5:DLX6:DRGX:EMX1:EMX2:EN1:EN2:ESX1:EVX1:EVX2:GBX1:GBX2:GSX1:GSX2:HESX1:HOXA1:HOXA2:HOXA3:HOXA4:HOXA5:HOXB1:HOXB2:HOXB3:HOXB4:HOXB5:HOXC4:HOXC5:HOXD1:HOXD3:HOXD4:ISX:LHX1:LHX3:LHX4:LHX5:MEOX1:MEOX2:MIXL1:MNX1:MSX1:MSX2:NANOG:NANOGP8:NKX1-1:NKX1-2:NOTO:OTP:PDX1:PHOX2A:PHOX2B:PROP1:PRRX1:PRRX2:RAX:RAX2:SEBOX:SHOX:SHO…	YTAATKA	0.1	-3.423	-1.48659	0.4346	71	12.59%	2223.6	10.11%	579
M09113_2.00:FOXI1:FOXJ3:FOXK1:FOXK2	RNGTAAACAVS	0.1	-3.418	-1.48442	0.4353	66	11.70%	2047.8	9.31%	580
M02165_2.00:NKX6-1:NKX6-2:NKX6-3	NTTAATNGN	0.1	-3.417	-1.48398	0.4353	210	37.23%	7361.9	33.47%	581
M09868_2.00:USF1:USF2	WDRHCACGTGDYHW	0.1	-3.413	-1.48225	0.436	28	4.96%	750.1	3.41%	582
M09620_2.00:ESR1:ESR2:NR1H2:NR1H3:NR1H4:NR2C1:NR2C2:NR2F1:NR2F2:NR2F6:RARA:RARB:RARG:RORA:RORB:RORC	RGGTTACTANAGGTCA	0.1	-3.411	-1.48138	0.436	2	0.35%	11.8	0.05%	583
M08190_2.00:ZEB1:ZEB2	CACACACCTG	0.1	-3.411	-1.48138	0.436	17	3.01%	402.8	1.83%	584
M04579_2.00:ZBTB7A	KCGACCACCGA	0.1	-3.41	-1.48094	0.436	10	1.77%	197	0.90%	585
M08360_2.00:ZNF708	NRGCTGTACCTMCYTBYKNNN	0.1	-3.408	-1.48008	0.436	3	0.53%	27.6	0.13%	586
M06231_2.00:ALX1:ALX3:ALX4:ARX:BARHL1:BARHL2:BARX1:BARX2:BSX:DLX1:DLX2:DLX3:DLX4:DLX5:DLX6:DRGX:EMX1:EMX2:EN1:EN2:ESX1:EVX1:EVX2:GBX1:GBX2:GSX1:GSX2:HMX1:HMX2:HMX3:HOXA1:HOXA2:HOXA3:HOXA4:HOXA5:HOXB1:HOXB2:HOXB3:HOXB4:HOXB5:HOXC4:HOXC5:HOXD1:HOXD3:HOXD4:ISX:MEOX1:MEOX2:MIXL1:MNX1:MSX1:MSX2:NANOG:NANOGP8:NKX1-1:NKX1-2:PDX1:PHOX2A:PHOX2B:PROP1:PRRX1:PRRX2:RAX:RAX2:SEBOX:SHOX:SHOX2:UNCX:VAX1:VAX2:VE…	YTTAATKRG	0.1	-3.406	-1.47921	0.436	45	7.98%	1319.9	6.00%	587
M08303_2.00:SNAI1	CVCTGCACCTGCTSC	0.1	-3.402	-1.47747	0.4362	22	3.90%	558.9	2.54%	588
M00358_2.00:PAX3:PAX7	VATTANN	0.1	-3.4	-1.4766	0.4364	422	74.82%	15677.1	71.27%	589
M08000_2.00:RELA	HAGGGRATTTCCAV	0.1	-3.398	-1.47573	0.4367	12	2.13%	254.9	1.16%	590
M07699_2.00:ZNF766	GGTTTMT	0.1	-3.398	-1.47573	0.4367	35	6.21%	982.8	4.47%	591
M00170_2.00:DBX2:NKX3-1:NKX3-2	TTAAGTGSNB	0.1	-3.397	-1.4753	0.4367	78	13.83%	2475.3	11.25%	592
M06313_2.00:IRX2:IRX4:IRX5	TGTTWTTH	0.1	-3.395	-1.47443	0.4367	158	28.01%	5405.9	24.58%	593
M10162_2.00:MAZ	GGGGAGGG	0.1	-3.393	-1.47356	0.4367	361	64.01%	13233.5	60.16%	594
M05003_2.00:ARX:BARHL1:BARHL2:BARX1:BARX2:BSX:DLX1:DLX2:DLX3:DLX4:DLX5:DLX6:EN1:EN2:GBX1:GBX2:GSX1:GSX2:HOXA1:HOXA2:HOXA3:HOXB1:HOXB2:HOXB3:HOXD1:HOXD3:ISX:LHX1:LHX5:MEOX1:MNX1:MSX1:MSX2:NANOG:NANOGP8:NKX1-1:NKX1-2:PDX1:PROP1:SHOX:SHOX2:UNCX:VAX1:VAX2:VSX2	WTAAYGAB	0.1	-3.391	-1.47269	0.4367	89	15.78%	2870.5	13.05%	595
M00327_2.00:SIX3:SIX6	NTGATACNN	0.1	-3.385	-1.47009	0.4377	116	20.57%	3852.1	17.51%	596
M09125_2.00:GRHL1:GRHL2	AACCKGTTTGDC	0.1	-3.383	-1.46922	0.4379	16	2.84%	373.8	1.70%	597
M04548_2.00:ZBTB26	NTTTTCTRGAKB	0.1	-3.383	-1.46922	0.4379	25	4.43%	655.6	2.98%	598
M09268_2.00:HNF4A:HNF4G:NR2E1:NR2F1:NR2F2:NR2F6:NR6A1:RXRB:RXRG	RRGKBCAAAGTCCA	0.1	-3.37	-1.46357	0.4425	7	1.24%	118.2	0.54%	599
M04146_2.00:USF1:USF2	HCCACGTGACV	0.1	-3.368	-1.4627	0.4425	38	6.74%	1085.8	4.94%	600
M11240_2.00:RELA	AAATCCCCT	0.1	-3.353	-1.45619	0.4483	22	3.90%	561.6	2.55%	601
M06240_2.00:ALX1:ALX3:ALX4:ARX:BARHL1:BARHL2:BARX1:BARX2:BSX:DLX1:DLX2:DLX3:DLX4:DLX5:DLX6:DRGX:EMX1:EMX2:EN1:EN2:ESX1:EVX1:EVX2:GBX1:GBX2:GSX1:GSX2:HESX1:HOXA1:HOXA2:HOXA3:HOXA4:HOXA5:HOXB1:HOXB2:HOXB3:HOXB4:HOXB5:HOXC4:HOXC5:HOXD1:HOXD3:HOXD4:ISX:LHX1:LHX3:LHX4:LHX5:MEOX1:MEOX2:MIXL1:MNX1:MSX1:MSX2:NANOG:NANOGP8:NKX1-1:NKX1-2:NOTO:OTP:PDX1:PHOX2A:PHOX2B:PROP1:PRRX1:PRRX2:RAX:RAX2:SEBOX:SHOX:SHO…	DYTAATKA	0.1	-3.351	-1.45532	0.4483	62	10.99%	1914.2	8.70%	602
M02748_2.00:NFATC1:NFATC2:NFATC3:NFATC4	GGAAHTTTCC	0.1	-3.35	-1.45489	0.4483	23	4.08%	593.6	2.70%	603
M02114_2.00:ALX1:ALX3:ALX4:ARX:BARHL1:BARHL2:BARX1:BARX2:BSX:DRGX:EMX1:EMX2:EN1:EN2:ESX1:EVX1:EVX2:GBX1:GBX2:GSX1:GSX2:HESX1:HMX1:HMX2:HMX3:HOXA1:HOXA2:HOXA3:HOXA4:HOXA5:HOXB1:HOXB2:HOXB3:HOXB4:HOXB5:HOXC4:HOXC5:HOXD3:HOXD4:LHX2:LHX3:LHX4:LHX9:MEOX1:MEOX2:MIXL1:MNX1:MSX1:MSX2:NKX1-1:NKX1-2:NOTO:OTP:PDX1:PHOX2A:PHOX2B:PROP1:PRRX1:PRRX2:RAX:RAX2:SEBOX:SHOX:SHOX2:TLX1:TLX2:TLX3:UNCX:VAX1:VAX2:VENTX:…	YTAATTASB	0.1	-3.35	-1.45489	0.4483	53	9.40%	1600.8	7.28%	604
M00115_2.00:ARID3A:ARID3B:ARID3C	NDATYAAAH	0.1	-3.344	-1.45228	0.4494	148	26.24%	5041.7	22.92%	605
M08920_2.00:SP1:SP3:SP4:SP5:SP6:SP8:SP9	CCCCSGCCCCGCCCCCYCCC	0.1	-3.343	-1.45185	0.4494	147	26.06%	5004.8	22.75%	606
M08978_2.00:SP1:SP3:SP4:SP5	CCCCSGCCCCGCCCCCYCCC	0.1	-3.343	-1.45185	0.4494	147	26.06%	5004.8	22.75%	607
M03088_2.00:CRX:DLX1:DLX2:DLX4:DLX5:EMX1:LHX2:LHX9:PITX1:PITX2:VAX1:VSX1	GYTAATTRGCH	0.1	-3.342	-1.45141	0.4494	39	6.91%	1121.9	5.10%	608
M04292_2.00:ATF3:JDP2	NRTGACRTCAYN	0.1	-3.342	-1.45141	0.4494	39	6.91%	1121.4	5.10%	609
M09636_2.00:NFIA:NFIB:NFIC:NFIX	CYTGGCABNSTGCCAR	0.1	-3.334	-1.44794	0.4501	9	1.60%	173	0.79%	610
M10519_2.00:SPI1:SPIB:SPIC	AAAAAGMGGAAGTWNCW	0.1	-3.33	-1.4462	0.4512	5	0.89%	70.4	0.32%	611
M09853_2.00:MYC	CACGTGGC	0.1	-3.329	-1.44577	0.4512	133	23.58%	4487.8	20.40%	612
M05949_2.00:MYOD1	CACCTGTC	0.1	-3.327	-1.4449	0.4513	75	13.30%	2377.1	10.81%	613
M00758_2.00:ATF3:JDP2	BGATGACGN	0.1	-3.318	-1.44099	0.4546	122	21.63%	4083.9	18.57%	614
M09335_2.00:TP63	RRCAWGYCCAGRCATGYCY	0.1	-3.317	-1.44055	0.4546	3	0.53%	28.1	0.13%	615
M09338_2.00:TP63:TP73	RRCAWGYCCAGRCATGYCY	0.1	-3.317	-1.44055	0.4546	3	0.53%	28.1	0.13%	616
M10875_2.00:HSF2:HSF4	AGAAMAGAAMKTTCT	0.1	-3.317	-1.44055	0.4546	3	0.53%	28.8	0.13%	617
M05345_2.00:BARX1:BARX2:BSX:EMX1:EMX2:EN1:EN2:EVX1:EVX2:GBX1:GBX2:GSX1:GSX2:HMX1:HMX2:HMX3:HOXA1:HOXA2:HOXA3:HOXA4:HOXA5:HOXA6:HOXA7:HOXB1:HOXB2:HOXB3:HOXB4:HOXB5:HOXB6:HOXB7:HOXB8:HOXC4:HOXC5:HOXC6:HOXD1:HOXD3:HOXD4:HOXD8:ISX:MEOX1:MEOX2:MNX1:NKX1-1:NKX1-2:NOTO:OTP:PDX1:TLX2:VAX1:VAX2:VENTX	YTAATKAY	0.1	-3.317	-1.44055	0.4546	69	12.23%	2165.5	9.84%	618
M01508_2.00:NKX2-5	TYAAGTG	0.1	-3.316	-1.44012	0.4546	192	34.04%	6698.4	30.45%	619
M05966_2.00:NHLH1:NHLH2	GGCMYCAGCTGCGYY	0.1	-3.315	-1.43969	0.4546	4	0.71%	48.3	0.22%	620
M04992_2.00:ALX1:ALX3:ALX4:ARX:DRGX:EN1:EN2:ESX1:ISX:LHX2:LHX3:LHX4:LHX6:LHX8:LHX9:LMX1A:LMX1B:MIXL1:OTP:PHOX2A:PHOX2B:PROP1:PRRX1:PRRX2:RAX:RAX2:SEBOX:SHOX:SHOX2:UNCX:VSX1:VSX2:ZFHX2	CTAATTAV	0.1	-3.311	-1.43795	0.4546	30	5.32%	823.1	3.74%	621
M11242_2.00:RELA	GGGAMTTTCCCN	0.1	-3.307	-1.43621	0.4546	36	6.38%	1023.5	4.65%	622
M04215_2.00:TCF12:TCF3:TCF4	VCACCTGC	0.1	-3.306	-1.43578	0.4546	171	30.32%	5908.6	26.86%	623
M04888_2.00:GRHL1	AAACCGGTTT	0.1	-3.297	-1.43187	0.4569	15	2.66%	347.2	1.58%	624
M04233_2.00:XBP1	YGCCACRTCAYC	0.1	-3.295	-1.431	0.457	19	3.37%	470.7	2.14%	625
M07898_2.00:CTCF	CGCCCCCTGGTGGC	0.1	-3.293	-1.43013	0.4571	25	4.43%	661.9	3.01%	626
M00497_2.00:NKX2-1:NKX2-2:NKX2-3:NKX2-4:NKX2-5:NKX2-6:NKX2-8	WYAAGTGBN	0.1	-3.287	-1.42753	0.4593	239	42.38%	8495.9	38.62%	627
M09454_2.00:HIF1A	TACGTGCV	0.1	-3.283	-1.42579	0.4601	82	14.54%	2633.9	11.97%	628
M10585_2.00:TRPS1	DGHHWCTATCTCCTD	0.1	-3.283	-1.42579	0.4601	6	1.06%	95.4	0.43%	629
M09578_2.00:ISL1:ISL2:NOTO:SHOX:SHOX2:VSX1	CTAATKGV	0.1	-3.281	-1.42492	0.4601	68	12.06%	2134.2	9.70%	630
M02076_2.00:NKX3-1:NKX3-2	NNTAAGTR	0.1	-3.278	-1.42362	0.4604	194	34.40%	6781.4	30.83%	631
M04299_2.00:ATF2:CREB5	NRTGACGTCAYN	0.1	-3.274	-1.42188	0.4617	40	7.09%	1161.4	5.28%	632
M04960_2.00:BARX1:BARX2:BSX:DLX1:DLX2:DLX3:DLX4:DLX5:DLX6:EMX1:EMX2:EN1:EN2:EVX1:EVX2:GBX1:GBX2:GSX1:GSX2:HOXA1:HOXA2:HOXA3:HOXA4:HOXA5:HOXB1:HOXB2:HOXB3:HOXB4:HOXB5:HOXC4:HOXC5:HOXD1:HOXD3:HOXD4:ISX:MEOX1:MEOX2:MNX1:MSX1:MSX2:NANOG:NANOGP8:NKX1-1:NKX1-2:PDX1:PROP1:SHOX:SHOX2:UNCX:VAX1:VAX2:VENTX	BTAATTAS	0.1	-3.269	-1.41971	0.4628	73	12.94%	2313.1	10.52%	633
M11090_2.00:ESR1:ESR2:NR1D1:NR1D2:NR1H2:NR1H3:NR1H4:NR2C1:NR2C2:NR2F1:NR2F2:NR2F6:NR4A1:NR4A2:NR4A3:NR5A1:NR5A2:NR6A1:PPARA:PPARD:PPARG:RARA:RARB:RARG:RORA:RORB:RORC:RXRA:RXRB:RXRG:THRA:THRB	RWATCAAGGTCAW	0.1	-3.269	-1.41971	0.4628	8	1.42%	147.5	0.67%	634
M06518_2.00:IRX2:IRX4:IRX5	WAACA	0.1	-3.269	-1.41971	0.4628	326	57.80%	11878	54.00%	635
M04902_2.00:ALX1:ALX3:ALX4:ARX:BARHL1:BARHL2:BARX1:BARX2:BSX:DLX1:DLX2:DLX3:DLX4:DLX5:DLX6:DRGX:EMX1:EMX2:EN1:EN2:ESX1:EVX1:EVX2:GBX1:GBX2:GSX1:GSX2:HMX1:HMX2:HMX3:HOXA1:HOXA2:HOXA3:HOXA4:HOXA5:HOXB1:HOXB2:HOXB3:HOXB4:HOXB5:HOXC12:HOXC4:HOXC5:HOXD1:HOXD3:HOXD4:ISX:LBX1:LBX2:LHX1:LHX5:MEOX1:MEOX2:MIXL1:MNX1:MSX1:MSX2:NANOG:NANOGP8:NKX1-1:NKX1-2:OTP:PDX1:PHOX2A:PHOX2B:PROP1:PRRX1:PRRX2:RAX:RAX2:SEB…	STAATTRC	0.1	-3.261	-1.41623	0.4647	88	15.60%	2852.9	12.97%	636
M05887_2.00:NFKB1:NFKB2	VGGGRNTTYCCCB	0.1	-3.26	-1.4158	0.4647	36	6.38%	1027.9	4.67%	637
M03812_2.00:NKX3-1:NKX3-2	GTTAAGTGGB	0.1	-3.258	-1.41493	0.4647	30	5.32%	827.3	3.76%	638
M05296_2.00:ALX1:ALX3:ALX4:ARX:BARHL1:BARHL2:BARX1:BARX2:BSX:DRGX:EMX1:EMX2:EN1:EN2:ESX1:EVX1:EVX2:GBX1:GBX2:GSX1:GSX2:HESX1:HOXA1:HOXA2:HOXA3:HOXA4:HOXA5:HOXB1:HOXB2:HOXB3:HOXB4:HOXB5:HOXC4:HOXC5:HOXD1:HOXD3:HOXD4:LBX1:MEOX1:MEOX2:MIXL1:MNX1:MSX1:MSX2:NANOG:NANOGP8:NKX1-1:NKX1-2:PDX1:PHOX2A:PHOX2B:PROP1:PRRX1:PRRX2:RAX:RAX2:SHOX:SHOX2:TLX1:TLX3:UNCX:VAX1:VAX2:VENTX:VSX1:VSX2	STAATTAS	0.1	-3.254	-1.41319	0.4654	61	10.82%	1890.6	8.59%	639
M03181_2.00:ALX1:ALX3:ALX4:ARX:BARX1:BARX2:BSX:DLX1:DLX2:DLX3:DLX4:DLX5:DLX6:DRGX:EMX1:EMX2:EN1:EN2:ESX1:EVX1:EVX2:GBX1:GBX2:GSX1:GSX2:HESX1:HMX1:HMX3:HOXA1:HOXA2:HOXA3:HOXA4:HOXA5:HOXB1:HOXB2:HOXB3:HOXB4:HOXB5:HOXC4:HOXC5:HOXD1:HOXD3:HOXD4:ISX:LHX2:LHX3:LHX4:LHX6:LHX8:LHX9:LMX1A:LMX1B:MEOX1:MIXL1:MNX1:MSX1:MSX2:NKX1-1:NKX1-2:NOBOX:NOTO:OTP:PDX1:PHOX2A:PHOX2B:PROP1:PRRX1:PRRX2:RAX:RAX2:SEBOX:SHOX…	TAATTGGYCAATTA	0.1	-3.254	-1.41319	0.4654	2	0.35%	12	0.05%	640
M04177_2.00:NHLH1:NHLH2	GGGNCGCAGCTGCGTCCC	0.1	-3.254	-1.41319	0.4654	2	0.35%	12.9	0.06%	641
M05453_2.00:POU1F1	NTAATGAGATGCRN	0.1	-3.254	-1.41319	0.4654	2	0.35%	12.8	0.06%	642
M09151_2.00:NKX6-1:NKX6-2:NKX6-3	GATTAATGRSHWWTTAATK	0.1	-3.254	-1.41319	0.4654	2	0.35%	12.1	0.05%	643
M05292_2.00:ALX1:ALX3:ALX4:ARX:BARHL1:BARHL2:BARX1:BARX2:BSX:DLX1:DLX2:DLX3:DLX4:DLX5:DLX6:DRGX:EMX1:EMX2:EN1:EN2:ESX1:EVX1:EVX2:GBX1:GBX2:GSX1:GSX2:HESX1:HOXA1:HOXA2:HOXA3:HOXA4:HOXA5:HOXB1:HOXB2:HOXB3:HOXB4:HOXB5:HOXC4:HOXC5:HOXD1:HOXD3:HOXD4:ISX:LHX1:LHX3:LHX4:LHX5:MEOX1:MEOX2:MIXL1:MNX1:MSX1:MSX2:NANOG:NANOGP8:NKX1-1:NKX1-2:NOTO:OTP:PDX1:PHOX2A:PHOX2B:PROP1:PRRX1:PRRX2:RAX:RAX2:SEBOX:SHOX:SHO…	STAATTAS	0.1	-3.254	-1.41319	0.4654	88	15.60%	2854	12.97%	644
M02843_2.00:CREB3L1:CREB3L2	TGCCACGTGGCA	0.1	-3.252	-1.41233	0.4654	4	0.71%	49.6	0.23%	645
M01510_2.00:POU5F1B	NTAATTR	0.1	-3.239	-1.40668	0.4673	208	36.88%	7320.9	33.28%	646
M02778_2.00:MITF:TFEC	ATCACGTGAY	0.1	-3.239	-1.40668	0.4673	45	7.98%	1335.4	6.07%	647
M03043_2.00:FOXC1:FOXC2:FOXD1:FOXD2:FOXD3:FOXD4:FOXD4L1:FOXD4L3:FOXD4L4:FOXD4L5:FOXD4L6:FOXE1:FOXE3:FOXF1:FOXF2:FOXG1:FOXI1:FOXI3:FOXJ3:FOXL1:FOXL2:FOXS1	GTAAACA	0.1	-3.237	-1.40581	0.4673	104	18.44%	3437	15.62%	648
M09803_2.00:TFAP4	VDCAGCTGKK	0.1	-3.235	-1.40494	0.4674	165	29.26%	5696.6	25.90%	649
M02792_2.00:USF1:USF2	RTCACGTGAY	0.1	-3.233	-1.40407	0.4674	37	6.56%	1063.8	4.84%	650
M04170_2.00:ARNT:ARNT2	GTCACGTGMN	0.1	-3.229	-1.40234	0.4686	35	6.21%	996.6	4.53%	651
M02824_2.00:CEBPA:CEBPB:CEBPE	ATTRCGCAAY	0.1	-3.227	-1.40147	0.469	12	2.13%	261.9	1.19%	652
M00321_2.00:NKX2-1:NKX2-2:NKX2-3:NKX2-4:NKX2-5:NKX2-6:NKX2-8	TYAAGTGBNN	0.1	-3.225	-1.4006	0.469	108	19.15%	3585	16.30%	653
M09348_2.00:NFKB1:NFKB2	MTTTCCCT	0.1	-3.224	-1.40017	0.469	227	40.25%	8048.3	36.59%	654
M10220_2.00:KLF1:KLF12:KLF2:KLF3:KLF4:KLF5:KLF6:KLF7	CCTCCYY	0.1	-3.224	-1.40017	0.469	542	96.10%	20757.9	94.37%	655
M10498_2.00:ELF1:ELF2:ELF4:ELK1:ELK3:ELK4:ERF:ERG:ETS1:ETS2:ETV1:ETV2:ETV3:ETV3L:ETV4:ETV5:FEV:FLI1:GABPA	GGAGTTG	0.1	-3.223	-1.39973	0.469	279	49.47%	10052.5	45.70%	656
M05831_2.00:MYF5:MYF6:MYOG	YAACAGTTGWY	0.1	-3.22	-1.39843	0.469	25	4.43%	666.5	3.03%	657
M11110_2.00:HNF4A:HNF4G:NR2E1:NR2F1:NR2F2:NR2F6:NR6A1:RXRB:RXRG	AGGBCAAAGKYCAN	0.1	-3.215	-1.39626	0.4703	15	2.66%	351.6	1.60%	658
M05309_2.00:ALX1:ALX3:ALX4:ARX:BARX1:BARX2:BSX:DLX1:DLX2:DLX3:DLX4:DLX5:DLX6:DRGX:EN1:EN2:ESX1:GBX1:GBX2:GSX1:GSX2:HESX1:HOXA1:HOXA2:HOXA3:HOXA4:HOXA5:HOXB1:HOXB2:HOXB3:HOXB4:HOXB5:HOXC4:HOXC5:HOXD3:HOXD4:ISX:LBX2:LHX1:LHX2:LHX3:LHX4:LHX5:LHX6:LHX8:LHX9:LMX1A:LMX1B:MEOX1:MIXL1:MNX1:MSX1:MSX2:NKX1-1:NKX1-2:NOBOX:NOTO:OTP:PDX1:PHOX2A:PHOX2B:PROP1:PRRX1:PRRX2:RAX:RAX2:SEBOX:SHOX:SHOX2:UNCX:VAX1:VAX2…	TTAACGAG	0.1	-3.213	-1.39539	0.4705	51	9.04%	1545.5	7.03%	659
M05898_2.00:SOX1:SOX10:SOX11:SOX12:SOX13:SOX14:SOX15:SOX17:SOX18:SOX2:SOX21:SOX3:SOX30:SOX4:SOX5:SOX6:SOX7:SOX8:SOX9:SRY	AACAATRG	0.1	-3.211	-1.39452	0.4707	88	15.60%	2859.5	13.00%	660
M04076_2.00:USF2	CCCACGTGACM	0.1	-3.21	-1.39409	0.4707	37	6.56%	1065.3	4.84%	661
M05710_2.00:NFAT5	NGTAMYTTTCCRT	0.1	-3.204	-1.39148	0.4725	8	1.42%	149	0.68%	662
M06280_2.00:ALX1:ALX3:ALX4:ARX:BARX1:BARX2:BSX:DLX1:DLX2:DLX3:DLX4:DLX5:DLX6:DRGX:EMX1:EMX2:EN1:EN2:ESX1:EVX1:EVX2:GBX1:GBX2:GSX1:GSX2:HESX1:HMX1:HMX3:HOXA1:HOXA2:HOXA3:HOXA4:HOXA5:HOXA7:HOXB1:HOXB2:HOXB3:HOXB4:HOXB5:HOXB7:HOXC4:HOXC5:HOXD1:HOXD3:HOXD4:ISX:LHX3:LHX4:MEOX1:MEOX2:MNX1:MSX1:MSX2:NANOG:NANOGP8:NKX1-1:NKX1-2:NOTO:OTP:PDX1:PHOX2A:PHOX2B:PROP1:PRRX1:PRRX2:SHOX:SHOX2:UNCX:VAX1:VAX2:VENTX…	NNYTAATKAS	0.1	-3.202	-1.39061	0.4726	75	13.30%	2393.8	10.88%	663
M04339_2.00:JUN:JUNB:JUND	GATGACGTCATC	0.1	-3.201	-1.39018	0.4726	11	1.95%	233.4	1.06%	664
M03161_2.00:ARX:BARHL1:BARHL2:BARX1:BARX2:BSX:DLX1:DLX2:DLX3:DLX4:DLX5:DLX6:EMX1:EMX2:ESX1:EVX1:EVX2:GBX1:GBX2:HMX1:HMX2:HMX3:HOXA2:HOXB2:LBX1:LBX2:MEOX1:MEOX2:MNX1:MSX1:MSX2:NANOG:NANOGP8:NKX1-1:NKX1-2:PDX1:RAX:RAX2:TLX1:TLX2:TLX3:UNCX:VAX1:VAX2	SYTAATTGNY	0.1	-3.198	-1.38887	0.4732	57	10.11%	1756.7	7.99%	665
M04265_2.00:ATF1:CREB1:CREM	NRTGACGTCAYN	0.1	-3.196	-1.38801	0.4734	31	5.50%	865.3	3.93%	666
M10832_2.00:POU2F1	TNTATGBTAATT	0.1	-3.191	-1.38583	0.4751	4	0.71%	50.1	0.23%	667
M09845_2.00:BHLHE40:BHLHE41	SYSTCACGTGABCN	0.1	-3.186	-1.38366	0.4769	16	2.84%	383.1	1.74%	668
M06232_2.00:ALX1:ALX3:ALX4:ARX:BARHL1:BARHL2:BARX1:BARX2:BSX:DLX1:DLX2:DLX3:DLX4:DLX5:DLX6:DRGX:EMX1:EMX2:EN1:EN2:ESX1:EVX1:EVX2:GBX1:GBX2:GSX1:GSX2:HMX1:HMX2:HMX3:HOXA1:HOXA2:HOXA3:HOXA4:HOXA5:HOXB1:HOXB2:HOXB3:HOXB4:HOXB5:HOXC4:HOXC5:HOXD1:HOXD3:HOXD4:ISX:MEOX1:MEOX2:MIXL1:MNX1:MSX1:MSX2:NANOG:NANOGP8:NKX1-1:NKX1-2:PDX1:PHOX2A:PHOX2B:PROP1:PRRX1:PRRX2:RAX:RAX2:SEBOX:SHOX:SHOX2:UNCX:VAX1:VAX2:VE…	TTAATKA	0.1	-3.184	-1.38279	0.4769	97	17.20%	3189.8	14.50%	669
M09036_2.00:E2F1:E2F2:E2F3:E2F4:E2F5:E2F6	GGGGGCGGGAARD	0.1	-3.184	-1.38279	0.4769	206	36.52%	7255.6	32.98%	670
M09652_2.00:TEAD3:TEAD4	CCWGGAATGY	0.1	-3.184	-1.38279	0.4769	70	12.41%	2217.2	10.08%	671
M05067_2.00:ALX1:ALX3:ALX4:ARX:DRGX:EMX1:EMX2:EN1:EN2:ESX1:GBX1:GBX2:GSX1:GSX2:HESX1:HOXA2:HOXA3:HOXB2:HOXB3:HOXD3:ISX:LHX1:LHX2:LHX3:LHX4:LHX5:LHX6:LHX8:LHX9:LMX1A:LMX1B:MIXL1:MNX1:MSX1:MSX2:NOBOX:NOTO:OTP:PDX1:PHOX2A:PHOX2B:PROP1:PRRX1:PRRX2:RAX:RAX2:SEBOX:SHOX:SHOX2:UNCX:VAX1:VAX2:VSX1:VSX2:ZFHX2	NTAATTAV	0.1	-3.184	-1.38279	0.4769	60	10.64%	1863.9	8.47%	672
M07831_2.00:CEBPA:CEBPB:CEBPE	RTTGTGCAATM	0.1	-3.183	-1.38236	0.4769	17	3.01%	414	1.88%	673
M04994_2.00:ALX1:ALX3:ALX4:ARX:DRGX:EN1:EN2:ESX1:ISX:LHX2:LHX3:LHX4:LHX6:LHX8:LHX9:LMX1A:LMX1B:MIXL1:OTP:PHOX2A:PHOX2B:PROP1:PRRX1:PRRX2:RAX:RAX2:SEBOX:SHOX:SHOX2:UNCX:VSX1:VSX2:ZFHX2	CTAATTAV	0.1	-3.18	-1.38106	0.4769	33	5.85%	933.7	4.24%	674
M01475_2.00:ELF5:SPI1:SPIB:SPIC	ADGVGGAAGT	0.1	-3.179	-1.38062	0.4769	226	40.07%	8019.6	36.46%	675
M05825_2.00:TEAD1:TEAD3:TEAD4	YGGWATGYG	0.1	-3.178	-1.38019	0.4769	45	7.98%	1341.3	6.10%	676
M01507_2.00:NKX2-5	TYAAGTG	0.1	-3.175	-1.37888	0.4769	196	34.75%	6877.9	31.27%	677
M09413_2.00:STAT4	TTTCYYGGAAR	0.1	-3.175	-1.37888	0.4769	68	12.06%	2147	9.76%	678
M08055_2.00:ASCL1:ASCL2	SSAGCAGCTGGNV	0.1	-3.172	-1.37758	0.4769	53	9.40%	1619.5	7.36%	679
M05095_2.00:SIX1:SIX2:SIX4:SIX5	NVYGATACGB	0.1	-3.168	-1.37584	0.4769	45	7.98%	1342.6	6.10%	680
M01692_2.00:HMGA1:HMGA2	NNNNDAAT	0.1	-3.168	-1.37584	0.4769	319	56.56%	11624.7	52.85%	681
M09390_2.00:SOX1:SOX10:SOX11:SOX12:SOX13:SOX14:SOX15:SOX17:SOX18:SOX2:SOX21:SOX3:SOX30:SOX4:SOX5:SOX6:SOX7:SOX8:SOX9:SRY	WAACAATR	0.1	-3.165	-1.37454	0.4769	37	6.56%	1069.9	4.86%	682
M09404_2.00:SOX1:SOX10:SOX11:SOX12:SOX13:SOX14:SOX15:SOX17:SOX18:SOX2:SOX21:SOX3:SOX30:SOX4:SOX5:SOX6:SOX7:SOX8:SOX9:SRY	WAACAATR	0.1	-3.165	-1.37454	0.4769	37	6.56%	1069.9	4.86%	683
M01815_2.00:CEBPA:CEBPB:CEBPE	TTWCGCAA	0.1	-3.164	-1.37411	0.4769	52	9.22%	1585.5	7.21%	684
M10894_2.00:IRF7	TRGGAAATCGAAABTKRS	0.1	-3.147	-1.36672	0.4835	3	0.53%	30.6	0.14%	685
M07819_2.00:JUN:JUNB:JUND	SATGACGTCAYCNH	0.1	-3.146	-1.36629	0.4835	17	3.01%	416.2	1.89%	686
M04393_2.00:SNAI2	TGCACCTGTY	0.1	-3.138	-1.36282	0.4862	45	7.98%	1345.5	6.12%	687
M03119_2.00:ALX1:ALX3:ALX4:ARX:BARHL1:BARHL2:BARX1:BARX2:BSX:DLX1:DLX2:DLX3:DLX4:DLX5:DLX6:DRGX:EMX1:EMX2:EN1:EN2:ESX1:EVX1:EVX2:GBX1:GBX2:GSX1:GSX2:HMX1:HMX2:HMX3:HOXA1:HOXA2:HOXA3:HOXA4:HOXA5:HOXB1:HOXB2:HOXB3:HOXB4:HOXB5:HOXC4:HOXC5:HOXD1:HOXD3:HOXD4:ISX:LHX2:LHX3:LHX4:LHX9:MEOX1:MIXL1:MNX1:MSX1:MSX2:NKX1-1:NKX1-2:NOBOX:NOTO:OTP:PDX1:PHOX2A:PHOX2B:PROP1:PRRX1:PRRX2:RAX:RAX2:SEBOX:SHOX:SHOX2:TL…	YTAATTAC	0.1	-3.135	-1.36151	0.4871	54	9.57%	1658.4	7.54%	688
M00309_2.00:ALX1:ALX3:ALX4:ARX:DRGX:EMX1:EMX2:EN1:EN2:ESX1:EVX1:EVX2:GBX1:GBX2:HESX1:HOXA2:HOXB2:ISX:LBX1:LBX2:LHX2:LHX3:LHX4:LHX9:LMX1A:LMX1B:MEOX2:MIXL1:MNX1:MSX1:MSX2:NKX1-1:NKX1-2:OTP:PHOX2A:PHOX2B:PROP1:PRRX1:PRRX2:RAX:RAX2:SEBOX:SHOX:SHOX2:UNCX:VSX1:VSX2	YTAATTRGY	0.1	-3.131	-1.35978	0.4882	21	3.72%	543.5	2.47%	689
M10718_2.00:NKX6-1:NKX6-2:NKX6-3	TTTTTAATTGGTT	0.1	-3.131	-1.35978	0.4882	4	0.71%	51.8	0.24%	690
M00417_2.00:ALX1:ALX3:ALX4:ARX:BARX1:BARX2:DRGX:EMX1:EMX2:EN1:EN2:ESX1:GBX1:GBX2:GSX1:GSX2:HESX1:HOXA2:HOXA3:HOXA4:HOXA5:HOXB2:HOXB3:HOXB4:HOXB5:HOXC4:HOXC5:HOXD3:HOXD4:ISX:LHX2:LHX3:LHX4:LHX6:LHX8:LHX9:LMX1A:LMX1B:MEOX1:MIXL1:MNX1:MSX1:MSX2:NKX1-1:NKX1-2:NOBOX:NOTO:OTP:PDX1:PHOX2A:PHOX2B:PROP1:PRRX1:PRRX2:RAX:RAX2:SEBOX:SHOX:SHOX2:UNCX:VAX1:VAX2:VSX1:VSX2:ZFHX2	NYTAATTA	0.1	-3.13	-1.35934	0.4882	103	18.26%	3416.9	15.53%	691
M03636_2.00:JUN:JUNB:JUND	GATGACGTCATC	0.1	-3.126	-1.3576	0.4884	9	1.60%	179.5	0.82%	692
M08937_2.00:WT1	CYCCYCCYCCTCCCCCBCCC	0.1	-3.123	-1.3563	0.4889	65	11.52%	2047.5	9.31%	693
M08968_2.00:WT1	CYCCYCCYCCTCCCCCBCCC	0.1	-3.123	-1.3563	0.4889	65	11.52%	2047.5	9.31%	694
M04971_2.00:BARX1:BARX2:BSX:EMX1:EMX2:EN1:EN2:EVX1:EVX2:GBX1:GBX2:GSX1:GSX2:HMX1:HMX2:HMX3:HOXA1:HOXA2:HOXA3:HOXA4:HOXA5:HOXA6:HOXA7:HOXA9:HOXB1:HOXB2:HOXB3:HOXB4:HOXB5:HOXB6:HOXB7:HOXB8:HOXB9:HOXC4:HOXC5:HOXC6:HOXC8:HOXC9:HOXD1:HOXD3:HOXD4:HOXD8:HOXD9:ISX:MEOX1:MEOX2:MNX1:NKX1-1:NKX1-2:NOTO:OTP:PDX1:VAX1:VAX2:VENTX	STAATKAC	0.1	-3.119	-1.35456	0.4899	95	16.84%	3127	14.22%	695
M09554_2.00:GATA1:GATA2:GATA3:GATA4:GATA5:GATA6	NAGATWNBNATCTNN	0.1	-3.118	-1.35413	0.4899	6	1.06%	99.5	0.45%	696
M03100_2.00:HOXA13:HOXB13:HOXC13:HOXD13	KTTTTATTGG	0.1	-3.117	-1.3537	0.4899	20	3.55%	513	2.33%	697
M03788_2.00:ALX1:ALX3:ALX4:ARX:BARHL1:BARHL2:BARX1:BARX2:BSX:DLX1:DLX2:DLX3:DLX4:DLX5:DLX6:DRGX:EMX1:EMX2:EN1:EN2:ESX1:EVX1:EVX2:GBX1:GBX2:GSX1:GSX2:HMX1:HMX2:HMX3:HOXA1:HOXA2:HOXA3:HOXA4:HOXA5:HOXB1:HOXB2:HOXB3:HOXB4:HOXB5:HOXC4:HOXC5:HOXD1:HOXD3:HOXD4:ISX:MEOX1:MEOX2:MIXL1:MNX1:MSX1:MSX2:NANOG:NANOGP8:NKX1-1:NKX1-2:PDX1:PHOX2A:PHOX2B:PROP1:PRRX1:PRRX2:RAX:RAX2:SEBOX:SHOX:SHOX2:UNCX:VAX1:VAX2:VE…	NTAATTRN	0.1	-3.113	-1.35196	0.4906	102	18.09%	3382.1	15.38%	698
M05839_2.00:JUN:JUNB:JUND	ATGACGTCAT	0.1	-3.112	-1.35152	0.4907	24	4.26%	641.3	2.92%	699
M08886_2.00:SNAI1	CCACCTGG	0.1	-3.111	-1.35109	0.4907	108	19.15%	3602	16.38%	700
M09002_2.00:SNAI1	CCACCTGG	0.1	-3.111	-1.35109	0.4907	108	19.15%	3602	16.38%	701
M03445_2.00:PROX1:PROX2	TAAGRCGTCTTR	0.1	-3.111	-1.35109	0.4907	2	0.35%	13.2	0.06%	702
M00450_2.00:BARX1:BARX2:BSX:DLX1:DLX2:DLX3:DLX4:DLX5:DLX6:EMX1:EMX2:EN1:EN2:EVX1:EVX2:GBX1:GBX2:GSX1:GSX2:HOXA1:HOXA2:HOXA3:HOXA4:HOXA5:HOXB1:HOXB2:HOXB3:HOXB4:HOXB5:HOXC4:HOXC5:HOXD1:HOXD3:HOXD4:ISX:MEOX1:MEOX2:MNX1:MSX1:MSX2:NANOG:NANOGP8:NKX1-1:NKX1-2:PDX1:PROP1:SHOX:SHOX2:UNCX:VAX1:VAX2:VENTX	NTAATTAVB	0.1	-3.103	-1.34762	0.492	94	16.67%	3092.2	14.06%	703
M09347_2.00:NFKB1:RELA:RELB	GGGGGMTTTCCM	0.1	-3.102	-1.34718	0.492	26	4.61%	707.2	3.21%	704
M09352_2.00:NFKB1:RELA:RELB	GGGGGMTTTCCM	0.1	-3.102	-1.34718	0.492	26	4.61%	707.2	3.21%	705
M02793_2.00:HEY1	GRCACGTGCC	0.1	-3.101	-1.34675	0.492	35	6.21%	1007.9	4.58%	706
M08720_2.00:MXI1	SCACGTGGSNGSSGS	0.1	-3.101	-1.34675	0.492	35	6.21%	1008	4.58%	707
M08754_2.00:MXD1:MXI1	SCACGTGGSNGSSGS	0.1	-3.101	-1.34675	0.492	35	6.21%	1008	4.58%	708
M10022_2.00:CEBPD	MATTGCGTMAYY	0.1	-3.101	-1.34675	0.492	20	3.55%	513.7	2.34%	709
M05368_2.00:ALX1:ALX3:ALX4:ARX:BARX1:BARX2:BSX:DLX1:DLX2:DLX3:DLX4:DLX5:DLX6:DRGX:EMX1:EMX2:EN1:EN2:ESX1:EVX1:EVX2:GBX1:GBX2:GSX1:GSX2:HESX1:HOXA1:HOXA2:HOXA3:HOXB1:HOXB2:HOXB3:HOXD3:ISL1:ISL2:ISX:LBX1:LBX2:LHX1:LHX2:LHX3:LHX4:LHX5:LHX6:LHX8:LHX9:LMX1A:LMX1B:MEOX1:MIXL1:MNX1:MSX1:MSX2:NKX1-1:NKX1-2:NOBOX:NOTO:OTP:PDX1:PHOX2A:PHOX2B:PROP1:PRRX1:PRRX2:RAX:RAX2:SEBOX:SHOX:SHOX2:UNCX:VAX1:VAX2:VSX1:V…	YTAAYGAG	0.1	-3.096	-1.34458	0.492	59	10.46%	1838.1	8.36%	710
M09819_2.00:AHR	CACGCA	0.1	-3.093	-1.34327	0.492	240	42.55%	8574.9	38.98%	711
M04230_2.00:ATF1:CREB1:CREM	BRTGACATCACN	0.1	-3.093	-1.34327	0.492	34	6.03%	974.4	4.43%	712
M04071_2.00:TFAP4	AWCAGCTGWT	0.1	-3.091	-1.3424	0.492	56	9.93%	1733.8	7.88%	713
M02873_2.00:SNAI2	VCACCTGYH	0.1	-3.081	-1.33806	0.4955	124	21.99%	4196.6	19.08%	714
M10730_2.00:DBX2:NKX3-1:NKX3-2	NWATAAGTATAT	0.1	-3.079	-1.33719	0.4958	7	1.24%	126.6	0.58%	715
M05347_2.00:NKX2-1:NKX2-2:NKX2-3:NKX2-4:NKX2-5:NKX2-6:NKX2-8	BTCAAGTGGK	0.1	-3.075	-1.33546	0.4971	26	4.61%	709.3	3.22%	716
M06228_2.00:BARX1:BARX2:BSX:EMX1:EMX2:EN1:EN2:EVX1:EVX2:GBX1:GBX2:GSX1:GSX2:HESX1:HMX1:HMX2:HMX3:HOXA1:HOXA2:HOXA3:HOXA4:HOXA5:HOXA6:HOXA7:HOXB1:HOXB2:HOXB3:HOXB4:HOXB5:HOXB6:HOXB7:HOXB8:HOXC4:HOXC5:HOXC6:HOXD1:HOXD3:HOXD4:HOXD8:ISX:MEOX1:MEOX2:MNX1:NKX1-1:NKX1-2:NOTO:OTP:PDX1:TLX1:TLX3:VAX1:VAX2:VENTX	NYTAATGA	0.1	-3.072	-1.33415	0.4977	71	12.59%	2267.2	10.31%	717
M02850_2.00:HLF:TEF	NRTTATGTAAYN	0.1	-3.07	-1.33328	0.4983	9	1.60%	181.3	0.82%	718
M02860_2.00:HLF:TEF	KRTTACGTAAYV	0.1	-3.067	-1.33198	0.4983	3	0.53%	31.8	0.14%	719
M04665_2.00:CUX1:CUX2	CTGATCGATTRG	0.1	-3.067	-1.33198	0.4983	3	0.53%	31.4	0.14%	720
M05766_2.00:SOX1:SOX10:SOX11:SOX12:SOX13:SOX14:SOX15:SOX17:SOX18:SOX2:SOX21:SOX3:SOX30:SOX4:SOX5:SOX6:SOX7:SOX8:SOX9:SRY	RAACAAAGRV	0.1	-3.064	-1.33068	0.499	79	14.01%	2555.2	11.62%	721
M08964_2.00:KLF1:KLF12:KLF2:KLF3:KLF4:KLF5:KLF6:KLF7	GCCMCACCCWCTYCM	0.1	-3.056	-1.3272	0.5022	107	18.97%	3575	16.25%	722
M03882_2.00:BARHL1:BARHL2:BSX:DLX2:EMX1:EMX2:EN1:EN2:GBX1:GBX2:GSX1:GSX2:HMX1:HMX2:HMX3:HOXA3:HOXA4:HOXA5:HOXB3:HOXB4:HOXB5:HOXC4:HOXC5:HOXD3:HOXD4:LBX2:MEOX1:MEOX2:MNX1:MSX1:MSX2:NANOG:NANOGP8:NKX1-1:NKX1-2:PDX1:TLX1:TLX2:TLX3:VAX1:VAX2:VENTX	BTAATTGB	0.1	-3.055	-1.32677	0.5022	156	27.66%	5392.5	24.51%	723
M01929_2.00:DMRT1:DMRT2:DMRT3:DMRTA2:DMRTB1:DMRTC2	TGTATCAA	0.1	-3.053	-1.3259	0.5026	20	3.55%	516	2.35%	724
M10246_2.00:SALL2	GGGTGGG	0.1	-3.051	-1.32503	0.5026	372	65.96%	13742.9	62.48%	725
M10103_2.00:SNAI2	CACCTGVNK	0.1	-3.048	-1.32373	0.5034	132	23.40%	4498.2	20.45%	726
M09849_2.00:CLOCK	CCACSTGW	0.1	-3.048	-1.32373	0.5034	183	32.45%	6410.9	29.14%	727
M10557_2.00:FOXA1:FOXA2:FOXA3:FOXB1:FOXS1	TGTTTGTT	0.1	-3.044	-1.32199	0.5044	70	12.41%	2235.8	10.16%	728
M09319_2.00:ESR1:ESR2:ESRRA:ESRRB:ESRRG	AGBTCAAGGTCA	0.1	-3.042	-1.32112	0.5047	9	1.60%	182.6	0.83%	729
M04281_2.00:JUN:JUNB:JUND	SRTGACGCATS	0.1	-3.041	-1.32069	0.5047	22	3.90%	581.8	2.64%	730
M04610_2.00:ZNF501	MVGCGACGCGAACAC	0.1	-3.04	-1.32026	0.5047	5	0.89%	76.7	0.35%	731
M08129_2.00:GRHL1:GRHL2	NNAAACTGGTTTKNC	0.1	-3.04	-1.32026	0.5047	5	0.89%	76.4	0.35%	732
M01751_2.00:ARNTL	DCACGTGACN	0.1	-3.039	-1.31982	0.5047	43	7.62%	1286.4	5.85%	733
M07763_2.00:ZNF705G	AGAGGTTTCTT	0.1	-3.039	-1.31982	0.5047	6	1.06%	101.7	0.46%	734
M04091_2.00:HES1:HES4	CVCACGYRCC	0.1	-3.039	-1.31982	0.5047	189	33.51%	6639.9	30.19%	735
M09944_2.00:NFE2:NFE2L1:NFE2L2:NFE2L3	CRTGACTCAGCAR	0.1	-3.028	-1.31504	0.5067	10	1.77%	211.8	0.96%	736
M01660_2.00:ARID3A:ARID3B:ARID3C	NDATYAAAW	0.1	-3.022	-1.31244	0.5089	122	21.63%	4132.3	18.79%	737
M08830_2.00:CEBPA:CEBPB:CEBPE	DRTTGTGCAAT	0.1	-3.022	-1.31244	0.5089	25	4.43%	680.6	3.09%	738
M03287_2.00:ALX1:ALX3:ALX4:ARX:BARX1:BARX2:BSX:DLX1:DLX2:DLX3:DLX4:DLX5:DLX6:DRGX:EMX1:EMX2:EN1:EN2:ESX1:EVX1:EVX2:GBX1:GBX2:GSX1:GSX2:HMX1:HMX3:HOXA1:HOXA2:HOXA3:HOXA4:HOXA5:HOXA7:HOXB1:HOXB2:HOXB3:HOXB4:HOXB5:HOXB7:HOXC4:HOXC5:HOXD1:HOXD3:HOXD4:ISX:LHX3:LHX4:MEOX1:MEOX2:MIXL1:MNX1:MSX1:MSX2:NANOG:NANOGP8:NKX1-1:NKX1-2:NOTO:OTP:PDX1:PHOX2A:PHOX2B:PROP1:PRRX1:PRRX2:RAX:RAX2:SEBOX:SHOX:SHOX2:UNCX:…	NBTAATTASN	0.1	-3.022	-1.31244	0.5089	62	10.99%	1953.4	8.88%	739
M05160_2.00:SIX3:SIX6	NDYGATACGY	0.1	-3.022	-1.31244	0.5089	37	6.56%	1083	4.92%	740
M03814_2.00:ALX1:ALX3:ALX4:ARX:BARHL1:BARHL2:BARX1:BARX2:BSX:DRGX:EMX1:EMX2:EN1:EN2:ESX1:EVX1:EVX2:GBX1:GBX2:GSX1:GSX2:HESX1:HMX1:HMX2:HMX3:HOXA1:HOXA2:HOXA3:HOXA4:HOXA5:HOXB1:HOXB2:HOXB3:HOXB4:HOXB5:HOXC4:HOXC5:HOXD3:HOXD4:ISX:LHX2:LHX3:LHX4:LHX9:MEOX1:MEOX2:MIXL1:MNX1:MSX1:MSX2:NKX1-1:NKX1-2:NOTO:OTP:PDX1:PHOX2A:PHOX2B:PROP1:PRRX1:PRRX2:RAX:RAX2:SEBOX:SHOX:SHOX2:TLX1:TLX2:TLX3:UNCX:VAX1:VAX2:VE…	GTAATGRS	0.1	-3.017	-1.31027	0.5089	102	18.09%	3397.2	15.44%	741
M09242_2.00:IRF1:IRF2	RAAANTGAAASTGAAASTRA	0.1	-3.016	-1.30983	0.5089	4	0.71%	53.4	0.24%	742
M02859_2.00:CEBPD	ATTRCGCAAY	0.1	-3.014	-1.30896	0.5092	9	1.60%	183.6	0.83%	743
M00271_2.00:CRX:DMBX1:DPRX:GSC:GSC2:OTX1:OTX2:PITX1:PITX2:PITX3:TPRX1	NTAATCC	0.1	-3.01	-1.30723	0.5104	238	42.20%	8515.2	38.71%	744
M04232_2.00:XBP1	SRTGACGTCAYS	0.1	-3.009	-1.30679	0.5104	25	4.43%	682	3.10%	745
M03153_2.00:ALX1:ALX3:ALX4:ARX:DRGX:EN1:EN2:ESX1:HESX1:ISX:LHX2:LHX3:LHX4:LHX6:LHX8:LHX9:LMX1A:LMX1B:MIXL1:NOBOX:OTP:PHOX2A:PHOX2B:PROP1:PRRX1:PRRX2:RAX:RAX2:SEBOX:SHOX:SHOX2:UNCX:VSX1:VSX2:ZFHX2	TTAATTAN	0.1	-3.007	-1.30592	0.5104	69	12.23%	2204.1	10.02%	746
M01789_2.00:CEBPD	TTDCGCAAT	0.1	-3.007	-1.30592	0.5104	76	13.48%	2455.4	11.16%	747
M03898_2.00:PAX6	TAATCRATTA	0.1	-3.002	-1.30375	0.5115	10	1.77%	212.9	0.97%	748
M04257_2.00:ATF6:ATF6B	GRTGACGTCAYC	0.1	-2.998	-1.30201	0.5129	15	2.66%	363	1.65%	749
M03359_2.00:HNF4A:HNF4G:NR2E1:NR2F1:NR2F2:NR2F6:NR6A1:RXRB:RXRG	NKTGGACTTTGGACYY	0.1	-2.996	-1.30115	0.5129	1	0.18%	2.2	0.01%	750
M05580_2.00:HNF4A:HNF4G:NR2E1:NR2F1:NR2F2:NR2F6:NR6A1:RXRB:RXRG	DTGGACTTTGGACTY	0.1	-2.996	-1.30115	0.5129	1	0.18%	2.2	0.01%	751
M07752_2.00:ZNF525	ATTACTAATGAAGTT	0.1	-2.996	-1.30115	0.5129	1	0.18%	2.5	0.01%	752
M08891_2.00:ZNF331	CCACCCAGCTGAGCCCAGCC	0.1	-2.996	-1.30115	0.5129	1	0.18%	2.1	0.01%	753
M04319_2.00:CREB3L1:CREB3L2	TGCCACRTCAYC	0.1	-2.995	-1.30071	0.5129	5	0.89%	77.7	0.35%	754
M11438_2.00:NFE4	GTGAGGS	0.1	-2.993	-1.29984	0.5129	517	91.67%	19687	89.50%	755
M04031_2.00:CREB3L1:CREB3L2	TGCCACGTGGCA	0.1	-2.99	-1.29854	0.5129	3	0.53%	32.4	0.15%	756
M04237_2.00:DBP	BGTTACGTAACV	0.1	-2.99	-1.29854	0.5129	3	0.53%	32.5	0.15%	757
M01228_2.00:FOXC1:FOXC2:FOXD1:FOXD2:FOXD3:FOXD4:FOXD4L1:FOXD4L3:FOXD4L4:FOXD4L5:FOXD4L6:FOXE1:FOXE3:FOXF1:FOXF2:FOXG1:FOXI1:FOXI2:FOXI3:FOXJ3:FOXL1:FOXL2:FOXS1	TADRHMAACA	0.1	-2.99	-1.29854	0.5129	110	19.50%	3695.4	16.80%	758
M09635_2.00:NFIA:NFIB:NFIC:NFIX	CTTGGCAR	0.1	-2.979	-1.29376	0.516	155	27.48%	5370	24.41%	759
M03601_2.00:MYOD1	RBAACAGCTGACGC	0.1	-2.979	-1.29376	0.516	2	0.35%	14.6	0.07%	760
M10259_2.00:ZNF581	CCTTCTAAAAGG	0.1	-2.979	-1.29376	0.516	2	0.35%	14.6	0.07%	761
M07798_2.00:BHLHE40:BHLHE41	GCACGTGACB	0.1	-2.977	-1.29289	0.516	36	6.38%	1052.7	4.79%	762
M04011_2.00:XBP1	GATGACGTCATC	0.1	-2.977	-1.29289	0.516	10	1.77%	213.5	0.97%	763
M09820_2.00:MYF5:MYF6:MYOG	CASCTGC	0.1	-2.977	-1.29289	0.516	179	31.74%	6273.1	28.52%	764
M04452_2.00:ZNF384	TTTTTTTNNNNNNNNRAAAAAA	0.1	-2.977	-1.29289	0.516	7	1.24%	129.9	0.59%	765
M07665_2.00:ZNF708	VGGCTGTACCTC	0.1	-2.974	-1.29159	0.516	12	2.13%	272.6	1.24%	766
M07867_2.00:CTCF	GCCMYCTRGTGGY	0.1	-2.974	-1.29159	0.516	19	3.37%	489.7	2.23%	767
M09863_2.00:ARNT:ARNT2	GDWRTCACGTGVYCKB	0.1	-2.974	-1.29159	0.516	19	3.37%	489.8	2.23%	768
M05293_2.00:ALX1:ALX3:ALX4:ARX:BARHL1:BARHL2:BARX1:BARX2:BSX:DLX1:DLX2:DLX3:DLX4:DLX5:DLX6:DRGX:EMX1:EMX2:EN1:EN2:ESX1:EVX1:EVX2:GBX1:GBX2:GSX1:GSX2:HESX1:HOXA1:HOXA2:HOXA3:HOXA4:HOXA5:HOXB1:HOXB2:HOXB3:HOXB4:HOXB5:HOXC4:HOXC5:HOXD1:HOXD3:HOXD4:ISX:LHX1:LHX3:LHX4:LHX5:MEOX1:MEOX2:MIXL1:MNX1:MSX1:MSX2:NANOG:NANOGP8:NKX1-1:NKX1-2:NOTO:OTP:PDX1:PHOX2A:PHOX2B:PROP1:PRRX1:PRRX2:RAX:RAX2:SEBOX:SHOX:SHO…	CTAATTAS	0.1	-2.973	-1.29116	0.516	67	11.88%	2137	9.72%	769
M08731_2.00:TCF12:TCF3:TCF4	CACAGCTGCH	0.1	-2.97	-1.28985	0.516	124	21.99%	4215.3	19.16%	770
M04413_2.00:ZNF821	NYGTCCGTCTGTCCN	0.1	-2.961	-1.28595	0.5175	4	0.71%	54.6	0.25%	771
M05410_2.00:ALX1:ALX3:ALX4:ARX:DLX1:DLX2:DLX3:DLX4:DLX5:DLX6:DRGX:ESX1:HOXA2:HOXB2:ISX:LHX1:LHX2:LHX3:LHX4:LHX5:LHX9:MEOX1:MIXL1:MNX1:MSX1:MSX2:PHOX2A:PHOX2B:PROP1:PRRX1:PRRX2:RAX:RAX2:SEBOX:SHOX:SHOX2:UNCX:VSX1:VSX2	NTAATTGS	0.1	-2.956	-1.28377	0.519	139	24.65%	4775.3	21.71%	772
M03364_2.00:HNF4A:HNF4G:NR2E1	AAAAGTCAA	0.1	-2.956	-1.28377	0.519	24	4.26%	652.7	2.97%	773
M09979_2.00:ATF3:JDP2	ATKRCGTCAGS	0.1	-2.953	-1.28247	0.5196	66	11.70%	2104.7	9.57%	774
M09098_2.00:FOXC2:FOXD1:FOXD2:FOXD3:FOXG1:FOXI1:FOXI2:FOXI3:FOXJ2:FOXJ3:FOXK1:FOXK2:FOXP1:FOXP3	WAAAMATAAACAA	0.1	-2.952	-1.28204	0.5196	10	1.77%	214.7	0.98%	775
M09102_2.00:FOXC2:FOXD1:FOXD2:FOXD3:FOXG1:FOXI1:FOXI2:FOXI3:FOXJ2:FOXJ3:FOXK1:FOXK2:FOXP1:FOXP3:FOXP4	WAAAMATAAACAA	0.1	-2.952	-1.28204	0.5196	10	1.77%	214.7	0.98%	776
M04986_2.00:ALX1:ALX3:ALX4:ARX:BARHL1:BARHL2:BARX1:BARX2:BSX:DRGX:EMX1:EMX2:EN1:EN2:ESX1:EVX1:EVX2:GBX1:GBX2:GSX1:GSX2:HESX1:HOXA1:HOXA2:HOXA3:HOXA4:HOXA5:HOXB1:HOXB2:HOXB3:HOXB4:HOXB5:HOXC4:HOXC5:HOXD1:HOXD3:HOXD4:LBX1:MEOX1:MEOX2:MIXL1:MNX1:MSX1:MSX2:NANOG:NANOGP8:NKX1-1:NKX1-2:PDX1:PHOX2A:PHOX2B:PROP1:PRRX1:PRRX2:RAX:RAX2:SHOX:SHOX2:TLX1:TLX3:UNCX:VAX1:VAX2:VENTX:VSX1:VSX2	STAATTAS	0.1	-2.949	-1.28073	0.5197	76	13.48%	2463.3	11.20%	777
M01724_2.00:SREBF1:SREBF2	ATCACGYGA	0.1	-2.943	-1.27813	0.5217	80	14.18%	2608.8	11.86%	778
M10292_2.00:WT1	GCGGGGGCGGGG	0.1	-2.943	-1.27813	0.5217	234	41.49%	8376	38.08%	779
M02230_2.00:ALX1:ALX3:ALX4:ARX:DRGX:ESX1:ISX:LHX3:LHX4:LHX6:LHX8:LMX1A:LMX1B:MIXL1:OTP:PHOX2A:PHOX2B:PROP1:PRRX1:PRRX2:RAX:RAX2:SEBOX:SHOX:SHOX2:UNCX:VSX1:VSX2:ZFHX2	VYTRATTAVN	0.1	-2.938	-1.27596	0.523	113	20.04%	3814.9	17.34%	780
M02633_2.00:CEBPA:CEBPB:CEBPE	RTTRYGYAAY	0.1	-2.938	-1.27596	0.523	63	11.17%	1999.2	9.09%	781
M04255_2.00:ATF6:ATF6B	GRTGACGTCAYC	0.1	-2.934	-1.27422	0.5238	13	2.30%	304.4	1.38%	782
M06226_2.00:BARX1:BARX2:BSX:EMX1:EMX2:EN1:EN2:EVX1:EVX2:GBX1:GBX2:GSX1:GSX2:HESX1:HMX1:HMX2:HMX3:HOXA1:HOXA2:HOXA3:HOXA4:HOXA5:HOXA6:HOXA7:HOXB1:HOXB2:HOXB3:HOXB4:HOXB5:HOXB6:HOXB7:HOXB8:HOXC4:HOXC5:HOXC6:HOXD1:HOXD3:HOXD4:HOXD8:ISX:MEOX1:MEOX2:MNX1:NKX1-1:NKX1-2:NOTO:OTP:PDX1:TLX1:TLX3:VAX1:VAX2:VENTX	MTTAATGA	0.1	-2.934	-1.27422	0.5238	36	6.38%	1056.2	4.80%	783
M02773_2.00:MITF:TFE3	AYCACGTGAC	0.1	-2.934	-1.27422	0.5238	45	7.98%	1366.7	6.21%	784
M02779_2.00:MLX	ATCACGTGAT	0.1	-2.934	-1.27422	0.5238	17	3.01%	428.4	1.95%	785
M05146_2.00:ALX1:ALX3:ALX4:ARX:BARHL1:BARHL2:BARX1:BARX2:BSX:DLX2:DRGX:EMX1:EMX2:EN1:EN2:ESX1:EVX1:EVX2:GBX1:GBX2:GSX1:GSX2:HESX1:HMX1:HMX2:HMX3:HOXA1:HOXA2:HOXA3:HOXA4:HOXA5:HOXB1:HOXB2:HOXB3:HOXB4:HOXB5:HOXC4:HOXC5:HOXD3:HOXD4:LHX2:LHX3:LHX4:LHX9:MEOX1:MEOX2:MIXL1:MNX1:MSX1:MSX2:NKX1-1:NKX1-2:NOTO:OTP:PDX1:PHOX2A:PHOX2B:PROP1:PRRX1:PRRX2:RAX:RAX2:SEBOX:SHOX:SHOX2:TLX1:TLX2:TLX3:UNCX:VAX1:VAX2:V…	CTAATTAV	0.1	-2.928	-1.27161	0.5245	78	13.83%	2539	11.54%	786
M04085_2.00:MYF5:MYF6:MYOG	BAACAGCTGWCR	0.1	-2.928	-1.27161	0.5245	18	3.19%	460.4	2.09%	787
M03872_2.00:ALX1:ALX3:ALX4:ARX:BARHL1:BARHL2:BARX1:BARX2:BSX:DLX1:DLX2:DLX3:DLX4:DLX5:DLX6:DRGX:EMX1:EMX2:EN1:EN2:ESX1:EVX1:EVX2:GBX1:GBX2:GSX1:GSX2:HESX1:HOXA1:HOXA2:HOXA3:HOXA4:HOXA5:HOXB1:HOXB2:HOXB3:HOXB4:HOXB5:HOXC4:HOXC5:HOXD1:HOXD3:HOXD4:ISX:LHX1:LHX3:LHX4:LHX5:MEOX1:MEOX2:MIXL1:MNX1:MSX1:MSX2:NANOG:NANOGP8:NKX1-1:NKX1-2:NOTO:OTP:PDX1:PHOX2A:PHOX2B:PROP1:PRRX1:PRRX2:RAX:RAX2:SEBOX:SHOX:SHO…	GTAATGAC	0.1	-2.927	-1.27118	0.5245	67	11.88%	2143.4	9.74%	788
M04235_2.00:DBP	BRTTACGTAACV	0.1	-2.926	-1.27075	0.5245	8	1.42%	158.7	0.72%	789
M05548_2.00:IRF7	HNGAAAGTGAAAGTR	0.1	-2.925	-1.27031	0.5245	6	1.06%	104.4	0.47%	790
M09871_2.00:LYL1:TAL1:TAL2	CAGATGG	0.1	-2.921	-1.26857	0.525	196	34.75%	6929.8	31.50%	791
M08457_2.00:BARX1:BARX2:BSX:EMX1:EMX2:EN1:EN2:EVX1:EVX2:GBX1:GBX2:GSX1:GSX2:HMX1:HMX2:HMX3:HOXA1:HOXA2:HOXA3:HOXA4:HOXA5:HOXA6:HOXA7:HOXA9:HOXB1:HOXB2:HOXB3:HOXB4:HOXB5:HOXB6:HOXB7:HOXB8:HOXB9:HOXC4:HOXC5:HOXC6:HOXC8:HOXC9:HOXD1:HOXD3:HOXD4:HOXD8:HOXD9:ISX:MEOX1:MEOX2:MNX1:NKX1-1:NKX1-2:NOTO:OTP:PDX1:VAX1:VAX2:VENTX	CRSTAATT	0.1	-2.92	-1.26814	0.525	87	15.43%	2865.7	13.03%	792
M10992_2.00:SRF	CCBAATTAGGAAAW	0.1	-2.916	-1.2664	0.5261	3	0.53%	33.5	0.15%	793
M04330_2.00:JUN:JUNB:JUND	BATGASTCATS	0.1	-2.911	-1.26423	0.528	7	1.24%	131.8	0.60%	794
M00117_2.00:ASCL1:ASCL2	NVCAGCTGBN	0.1	-2.909	-1.26336	0.5283	173	30.67%	6060.9	27.55%	795
M01567_2.00:TBP:TBPL2	NDTATAW	0.1	-2.907	-1.26249	0.5286	232	41.13%	8307.8	37.77%	796
M02741_2.00:MEIS1:MEIS2:MEIS3:PKNOX1:PKNOX2:TGIF1:TGIF2	GGACAGGT	0.1	-2.907	-1.26249	0.5286	92	16.31%	3049.1	13.86%	797
M11198_2.00:TP53	AGACATGYCY	0.1	-2.905	-1.26163	0.5286	59	10.46%	1861.7	8.46%	798
M09466_2.00:TCF12:TCF3:TCF4	RCAGCTGYNH	0.1	-2.903	-1.26076	0.5288	126	22.34%	4301.4	19.55%	799
M10456_2.00:E2F1:E2F2:E2F3:E2F4:E2F5:E2F6	CGTTTCBT	0.1	-2.903	-1.26076	0.5288	179	31.74%	6288.4	28.59%	800
M06201_2.00:FOXP1:FOXP2:FOXP3:FOXP4	RRTAAACAA	0.1	-2.9	-1.25945	0.5292	34	6.03%	991.2	4.51%	801
M08967_2.00:ZBTB17	CCKCCCCTCCCCCDCCSCC	0.1	-2.9	-1.25945	0.5292	78	13.83%	2542.1	11.56%	802
M11315_2.00:LEF1:TCF7:TCF7L1:TCF7L2	TCAAAGG	0.1	-2.895	-1.25728	0.5308	109	19.33%	3675	16.71%	803
M08756_2.00:USF1:USF2	GGGTCACGTGRCC	0.1	-2.894	-1.25685	0.5308	22	3.90%	591.9	2.69%	804
M05008_2.00:ALX1:ALX3:ALX4:ARX:BARX1:BARX2:BSX:DLX1:DLX2:DLX3:DLX6:DRGX:EMX1:EMX2:EN1:EN2:ESX1:EVX1:EVX2:GBX1:GBX2:GSX1:GSX2:HESX1:HOXA2:HOXA3:HOXB2:HOXB3:HOXD3:ISX:LBX1:LBX2:LHX1:LHX2:LHX3:LHX4:LHX5:LHX6:LHX8:LHX9:LMX1A:LMX1B:MEOX1:MIXL1:MNX1:MSX1:MSX2:NKX1-1:NKX1-2:NOBOX:NOTO:OTP:PDX1:PHOX2A:PHOX2B:PROP1:PRRX1:PRRX2:RAX:RAX2:SEBOX:SHOX:SHOX2:UNCX:VAX1:VAX2:VSX1:VSX2:ZFHX2:ZFHX3	STAATTGS	0.1	-2.894	-1.25685	0.5308	84	14.89%	2761	12.55%	805
M08712_2.00:TFAP4	VAWCAGCTGG	0.1	-2.893	-1.25641	0.5308	65	11.52%	2076.6	9.44%	806
M01808_2.00:ATF2:CREB5	NATGACGTMA	0.1	-2.891	-1.25555	0.5308	63	11.17%	2005.2	9.12%	807
M04246_2.00:HLF:TEF	CGTTACGTAACV	0.1	-2.889	-1.25468	0.5308	11	1.95%	247	1.12%	808
M07750_2.00:ZNF789	CTYCTGACACCA	0.1	-2.887	-1.25381	0.5311	14	2.48%	337.8	1.54%	809
M08780_2.00:CEBPD	RRTTRBGCAAT	0.1	-2.883	-1.25207	0.5323	37	6.56%	1096	4.98%	810
M09422_2.00:STAT1	TTTSTTTCAGTTTCWKTTTCYY	0.1	-2.879	-1.25033	0.5339	7	1.24%	132.1	0.60%	811
M03097_2.00:ALX1:ALX3:ALX4:ARX:BARHL1:BARHL2:BARX1:BARX2:BSX:DLX1:DLX2:DLX3:DLX4:DLX5:DLX6:DRGX:EMX1:EMX2:EN1:EN2:ESX1:EVX1:EVX2:GBX1:GBX2:GSX1:GSX2:HESX1:HOXA1:HOXA2:HOXA3:HOXA4:HOXA5:HOXB1:HOXB2:HOXB3:HOXB4:HOXB5:HOXC4:HOXC5:HOXD1:HOXD3:HOXD4:ISX:LHX1:LHX3:LHX4:LHX5:MEOX1:MEOX2:MIXL1:MNX1:MSX1:MSX2:NANOG:NANOGP8:NKX1-1:NKX1-2:NOTO:OTP:PDX1:PHOX2A:PHOX2B:PROP1:PRRX1:PRRX2:RAX:RAX2:SEBOX:SHOX:SHO…	GBTAATTASN	0.1	-2.873	-1.24773	0.5362	54	9.57%	1688	7.67%	812
M04008_2.00:NFE2:NFE2L1:NFE2L2:NFE2L3	ATGACTCAY	0.1	-2.873	-1.24773	0.5362	13	2.30%	307.4	1.40%	813
M08108_2.00:TFDP1:TFDP2:TFDP3	SSGCGGGAAVN	0.1	-2.868	-1.24556	0.5375	138	24.47%	4754	21.61%	814
M05827_2.00:XPA	GTGTGAGGTGG	0.1	-2.863	-1.24339	0.5397	43	7.62%	1304.6	5.93%	815
M05381_2.00:BARX1:BARX2:BSX:EMX1:EMX2:EN1:EN2:EVX1:EVX2:GBX1:GBX2:GSX1:GSX2:HMX1:HMX2:HMX3:HOXA1:HOXA2:HOXA3:HOXA4:HOXA5:HOXA6:HOXA7:HOXB1:HOXB2:HOXB3:HOXB4:HOXB5:HOXB6:HOXB7:HOXB8:HOXC4:HOXC5:HOXC6:HOXD1:HOXD3:HOXD4:HOXD8:ISX:MEOX1:MEOX2:MNX1:NKX1-1:NKX1-2:NOTO:OTP:PDX1:TLX2:VAX1:VAX2:VENTX	BTAATGAY	0.1	-2.863	-1.24339	0.5397	65	11.52%	2080.9	9.46%	816
M06303_2.00:ALX1:ALX3:ALX4:ARX:DRGX:EN1:EN2:ESX1:ISX:LHX2:LHX3:LHX4:LHX6:LHX8:LHX9:LMX1A:LMX1B:MIXL1:NOBOX:OTP:PHOX2A:PHOX2B:PROP1:PRRX1:PRRX2:RAX:RAX2:SEBOX:SHOX:SHOX2:UNCX:VSX1:VSX2:ZFHX2	YTAATTA	0.1	-2.861	-1.24252	0.5397	52	9.22%	1619.3	7.36%	817
M06513_2.00:ALX1:ALX3:ALX4:ARX:DRGX:EN1:EN2:ESX1:ISX:LHX2:LHX3:LHX4:LHX6:LHX8:LHX9:LMX1A:LMX1B:MIXL1:NOBOX:OTP:PHOX2A:PHOX2B:PROP1:PRRX1:PRRX2:RAX:RAX2:SEBOX:SHOX:SHOX2:UNCX:VSX1:VSX2:ZFHX2	YTAATTA	0.1	-2.861	-1.24252	0.5397	52	9.22%	1619.3	7.36%	818
M04536_2.00:ZNF32	VYGTAACCYGAYACC	0.1	-2.857	-1.24078	0.5401	2	0.35%	15.6	0.07%	819
M10863_2.00:HSF1:HSF2:HSF4	AGAABGTTCG	0.1	-2.857	-1.24078	0.5401	32	5.67%	927.9	4.22%	820
M08726_2.00:BHLHE40:BHLHE41	RGCACGTGAS	0.1	-2.855	-1.23991	0.5401	38	6.74%	1132.6	5.15%	821
M09583_2.00:ALX1:ALX3:ALX4:ARX:DRGX:EN1:EN2:ESX1:GBX1:GBX2:HESX1:ISX:MIXL1:MSX1:MSX2:NOBOX:OTP:PHOX2A:PHOX2B:PROP1:PRRX1:PRRX2:RAX:RAX2:SEBOX:SHOX:SHOX2:UNCX:VSX1:VSX2	CCCACGTGCT	0.1	-2.854	-1.23948	0.5401	27	4.79%	759.9	3.45%	822
M05638_2.00:AR:NR3C1:NR3C2:PGR	RGTACRYNRYGTACY	0.1	-2.852	-1.23861	0.5405	6	1.06%	106.1	0.48%	823
M00800_2.00:NKX2-1:NKX2-2:NKX2-3:NKX2-4:NKX2-5:NKX2-6:NKX2-8	TYAAGTGBNN	0.1	-2.852	-1.23861	0.5405	130	23.05%	4459.1	20.27%	824
M02128_2.00:DBX1:DBX2:HLX	ATTAATTA	0.1	-2.85	-1.23774	0.5405	26	4.61%	726.3	3.30%	825
M00346_2.00:PAX1:PAX2:PAX3:PAX5:PAX6:PAX7:PAX8:PAX9	SGTCACGSTY	0.1	-2.849	-1.2373	0.5405	57	10.11%	1797.1	8.17%	826
M09832_2.00:TWIST1:TWIST2	CACCTGG	0.1	-2.849	-1.2373	0.5405	180	31.91%	6337.4	28.81%	827
M10834_2.00:POU2F1	TNATTTGCATW	0.1	-2.848	-1.23687	0.5405	23	4.08%	627.4	2.85%	828
M01720_2.00:ARNT:ARNT2	KCACRTGAAT	0.1	-2.846	-1.236	0.5405	53	9.40%	1656.7	7.53%	829
M03641_2.00:CREB3L1:CREB3L2	TGCCACGTGGCA	0.1	-2.845	-1.23557	0.5405	3	0.53%	34.1	0.15%	830
M04313_2.00:CREB3L1:CREB3L2	TGCCACGTGGCA	0.1	-2.845	-1.23557	0.5405	3	0.53%	34.5	0.16%	831
M11385_2.00:TBX15:TBX18:TBX20:TBX4:TBX5	SGAGGTGTGAGGCGR	0.1	-2.845	-1.23557	0.5405	3	0.53%	34.1	0.15%	832
M00384_2.00:ALX1:ALX3:ALX4:ARX:BARHL1:BARHL2:BARX1:BARX2:BSX:DLX1:DLX2:DLX3:DLX4:DLX5:DLX6:DRGX:EMX1:EMX2:EN1:EN2:ESX1:EVX1:EVX2:GBX1:GBX2:GSX1:GSX2:HMX1:HMX2:HMX3:HOXA1:HOXA2:HOXA3:HOXA4:HOXA5:HOXB1:HOXB2:HOXB3:HOXB4:HOXB5:HOXC12:HOXC4:HOXC5:HOXD1:HOXD3:HOXD4:ISX:LBX1:LBX2:LHX1:LHX5:MEOX1:MEOX2:MIXL1:MNX1:MSX1:MSX2:NANOG:NANOGP8:NKX1-1:NKX1-2:OTP:PDX1:PHOX2A:PHOX2B:PROP1:PRRX1:PRRX2:RAX:RAX2:SEB…	NTAATKABN	0.1	-2.839	-1.23296	0.5408	112	19.86%	3794.6	17.25%	833
M03090_2.00:RHOXF1	NTRATCCN	0.1	-2.838	-1.23253	0.5408	267	47.34%	9672.7	43.97%	834
M05151_2.00:NKX2-1:NKX2-2:NKX2-3:NKX2-4:NKX2-5:NKX2-6:NKX2-8	YTCAAGTGSY	0.1	-2.835	-1.23122	0.5411	28	4.96%	794.5	3.61%	835
M08745_2.00:MYF5:MYOD1:MYOG	GRCAGVRACAGCTGC	0.1	-2.835	-1.23122	0.5411	28	4.96%	794.8	3.61%	836
M04271_2.00:BATF:BATF3	GATGACGTCAYC	0.1	-2.835	-1.23122	0.5411	25	4.43%	695	3.16%	837
M05844_2.00:ZEB1:ZEB2	DYACCTGK	0.1	-2.828	-1.22818	0.5437	164	29.08%	5737.4	26.08%	838
M04283_2.00:JUN:JUNB:JUND	SATGASTCATC	0.1	-2.826	-1.22732	0.5439	9	1.60%	190.7	0.87%	839
M04543_2.00:ZNF296	BAGTGGACABT	0.1	-2.825	-1.22688	0.5439	35	6.21%	1032.4	4.69%	840
M05799_2.00:TBX2:TBX3:TBX4:TBX5	VYSACACCTB	0.1	-2.822	-1.22558	0.5448	266	47.16%	9637.8	43.81%	841
M04042_2.00:ATF6:ATF6B	TGCCACGTGGCA	0.1	-2.822	-1.22558	0.5448	5	0.89%	81.2	0.37%	842
M04841_2.00:FOXC1:FOXC2:FOXD1:FOXD2:FOXD3:FOXD4:FOXD4L1:FOXD4L3:FOXD4L4:FOXD4L5:FOXD4L6:FOXE1:FOXF1:FOXF2:FOXG1:FOXI1:FOXI3:FOXJ3:FOXK2:FOXL1:FOXL2:FOXP1:FOXS1	NWAMRTAAACAA	0.1	-2.821	-1.22514	0.5448	46	8.16%	1413.4	6.43%	843
M10891_2.00:IRF4:IRF8	AGTTTCA	0.1	-2.82	-1.22471	0.5448	143	25.35%	4950.6	22.51%	844
M04210_2.00:ASCL1:ASCL2	VGCAGCTGCY	0.1	-2.818	-1.22384	0.5448	83	14.72%	2735.2	12.43%	845
M00833_2.00:EOMES:TBX2:TBX20:TBX3:TBX4:TBX5	AGGTGTBA	0.1	-2.816	-1.22297	0.545	51	9.04%	1589.8	7.23%	846
M06281_2.00:ALX1:ALX3:ALX4:ARX:BARX1:BARX2:BSX:DLX1:DLX2:DLX3:DLX4:DLX5:DLX6:DRGX:EMX1:EMX2:EN1:EN2:ESX1:EVX1:EVX2:GBX1:GBX2:GSX1:GSX2:HESX1:HMX1:HMX3:HOXA1:HOXA2:HOXA3:HOXA4:HOXA5:HOXA7:HOXB1:HOXB2:HOXB3:HOXB4:HOXB5:HOXB7:HOXC4:HOXC5:HOXD1:HOXD3:HOXD4:ISX:LHX3:LHX4:MEOX1:MEOX2:MNX1:MSX1:MSX2:NANOG:NANOGP8:NKX1-1:NKX1-2:NOTO:OTP:PDX1:PHOX2A:PHOX2B:PROP1:PRRX1:PRRX2:SHOX:SHOX2:UNCX:VAX1:VAX2:VENTX…	YTAATKA	0.1	-2.816	-1.22297	0.545	62	10.99%	1979.2	9.00%	847
M06308_2.00:ALX1:ALX3:ALX4:ARX:BARHL1:BARHL2:BARX1:BARX2:BSX:DLX1:DLX2:DLX3:DLX4:DLX5:DLX6:DRGX:EMX1:EMX2:EN1:EN2:ESX1:EVX1:EVX2:GBX1:GBX2:GSX1:GSX2:HMX1:HMX2:HMX3:HOXA1:HOXA2:HOXA3:HOXA4:HOXA5:HOXB1:HOXB2:HOXB3:HOXB4:HOXB5:HOXC12:HOXC4:HOXC5:HOXD1:HOXD3:HOXD4:LBX1:LBX2:LHX1:LHX5:MEOX1:MEOX2:MIXL1:MNX1:MSX1:MSX2:NANOG:NANOGP8:NKX1-1:NKX1-2:PDX1:PHOX2A:PHOX2B:PROP1:PRRX1:PRRX2:RAX:RAX2:SHOX:SHOX2:…	TTAATKA	0.1	-2.816	-1.22297	0.545	62	10.99%	1979.2	9.00%	848
M06367_2.00:ALX1:ALX3:ALX4:ARX:BARHL1:BARHL2:BARX1:BARX2:BSX:DLX1:DLX2:DLX3:DLX4:DLX5:DLX6:DRGX:EMX1:EMX2:EN1:EN2:ESX1:EVX1:EVX2:GBX1:GBX2:GSX1:GSX2:HESX1:HOXA1:HOXA2:HOXA3:HOXA4:HOXA5:HOXB1:HOXB2:HOXB3:HOXB4:HOXB5:HOXC4:HOXC5:HOXD1:HOXD3:HOXD4:ISX:LHX1:LHX3:LHX4:LHX5:MEOX1:MEOX2:MIXL1:MNX1:MSX1:MSX2:NANOG:NANOGP8:NKX1-1:NKX1-2:NOTO:OTP:PDX1:PHOX2A:PHOX2B:PROP1:PRRX1:PRRX2:RAX:RAX2:SEBOX:SHOX:SHO…	TTAATKA	0.1	-2.816	-1.22297	0.545	62	10.99%	1979.2	9.00%	849
M11333_2.00:SOX1:SOX10:SOX11:SOX12:SOX13:SOX14:SOX15:SOX17:SOX18:SOX2:SOX21:SOX3:SOX30:SOX4:SOX5:SOX6:SOX7:SOX8:SOX9:SRY	TTGTTT	0.1	-2.815	-1.22254	0.545	155	27.48%	5401.1	24.55%	850
M04981_2.00:HOXA13:HOXB13:HOXC13:HOXD13	DTTTTATTGGN	0.1	-2.813	-1.22167	0.545	15	2.66%	372.5	1.69%	851
M07822_2.00:ATF3:JDP2	GGTCACGTGRC	0.1	-2.811	-1.2208	0.545	28	4.96%	796.8	3.62%	852
M04032_2.00:ATF3:JDP2	GTGACGTCAT	0.1	-2.806	-1.21863	0.5458	29	5.14%	830.6	3.78%	853
M07718_2.00:ZNF682	VVCCCYCSCVGGCCAAGCCCC	0.1	-2.806	-1.21863	0.5458	10	1.77%	221	1.00%	854
M03576_2.00:TEAD3:TEAD4	TGGAATGT	0.1	-2.787	-1.21038	0.5549	43	7.62%	1312.4	5.97%	855
M06472_2.00:ONECUT1:ONECUT2:ONECUT3	HAATCAA	0.1	-2.787	-1.21038	0.5549	81	14.36%	2667.5	12.13%	856
M00257_2.00:FOXC1:FOXC2:FOXD1:FOXD2:FOXD3:FOXD4:FOXD4L1:FOXD4L3:FOXD4L4:FOXD4L5:FOXD4L6:FOXE1:FOXF1:FOXF2:FOXG1:FOXI1:FOXI3:FOXK2:FOXL1:FOXL2:FOXP4:FOXS1	WRNRWAAACA	0.1	-2.782	-1.20821	0.5566	165	29.26%	5784.7	26.30%	857
M04033_2.00:ATF3:JDP2	ATGACTCAY	0.1	-2.781	-1.20777	0.5566	22	3.90%	599.1	2.72%	858
M09233_2.00:IRF1:IRF2	RAAANWGAAASTGAAAGTAA	0.1	-2.78	-1.20734	0.5566	5	0.89%	82.7	0.38%	859
M03555_2.00:TBX15:TBX18:TBX20:TBX22	AGGTGTGA	0.1	-2.78	-1.20734	0.5566	27	4.79%	765.3	3.48%	860
M05013_2.00:NKX3-1:NKX3-2	GTTAAGTGGT	0.1	-2.78	-1.20734	0.5566	27	4.79%	765.5	3.48%	861
M11318_2.00:LEF1:TCF7:TCF7L1:TCF7L2	CCTTTGAA	0.1	-2.778	-1.20647	0.5566	74	13.12%	2415.1	10.98%	862
M09675_2.00:BARX1:BARX2:BSX:EMX1:EMX2:EN1:EN2:EVX1:EVX2:GBX1:GBX2:GSX1:GSX2:HESX1:HMX1:HMX2:HMX3:HOXA1:HOXA2:HOXA3:HOXA4:HOXA5:HOXA6:HOXA7:HOXB1:HOXB2:HOXB3:HOXB4:HOXB5:HOXB6:HOXB7:HOXB8:HOXC4:HOXC5:HOXC6:HOXD1:HOXD3:HOXD4:HOXD8:ISX:MEOX1:MEOX2:MNX1:NKX1-1:NKX1-2:NOTO:OTP:PDX1:TLX1:TLX3:VAX1:VAX2:VENTX	TTAATGAY	0.1	-2.777	-1.20604	0.5566	55	9.75%	1735.1	7.89%	863
M05480_2.00:POU3F2	DTATGCGCATAH	0.1	-2.776	-1.2056	0.5566	3	0.53%	35.4	0.16%	864
M07628_2.00:ZNF440	AGTKGTTCTGCTTYW	0.1	-2.776	-1.2056	0.5566	3	0.53%	35.2	0.16%	865
M04656_2.00:SCRT1:SCRT2	NGCAACAGGTG	0.1	-2.775	-1.20517	0.5566	9	1.60%	192.2	0.87%	866
M10798_2.00:ISL1:ISL2:NOTO:SHOX:SHOX2:VSX1	CTAATGR	0.1	-2.773	-1.2043	0.5566	51	9.04%	1594.7	7.25%	867
M05836_2.00:JUN:JUNB:JUND	ATGACTCATH	0.1	-2.77	-1.203	0.5566	19	3.37%	502.4	2.28%	868
M04959_2.00:BARX1:BARX2:BSX:DLX1:DLX2:DLX3:DLX4:DLX5:DLX6:EMX1:EMX2:EN1:EN2:EVX1:EVX2:GBX1:GBX2:GSX1:GSX2:HOXA1:HOXA2:HOXA3:HOXA4:HOXA5:HOXB1:HOXB2:HOXB3:HOXB4:HOXB5:HOXC4:HOXC5:HOXD1:HOXD3:HOXD4:ISX:MEOX1:MEOX2:MNX1:MSX1:MSX2:NANOG:NANOGP8:NKX1-1:NKX1-2:PDX1:PROP1:SHOX:SHOX2:UNCX:VAX1:VAX2:VENTX	STAATTAS	0.1	-2.769	-1.20256	0.5566	49	8.69%	1524.4	6.93%	869
M06007_2.00:ARNT:ARNT2	KCACGTGAC	0.1	-2.768	-1.20213	0.5566	27	4.79%	766.4	3.48%	870
M00376_2.00:NKX2-1:NKX2-2:NKX2-3:NKX2-4:NKX2-5:NKX2-6:NKX2-8	TYAAGTGSNY	0.1	-2.764	-1.20039	0.5577	85	15.07%	2816.4	12.80%	871
M08739_2.00:BHLHA15	GCAGCAGCTGG	0.1	-2.759	-1.19822	0.5592	52	9.22%	1631.2	7.42%	872
M08774_2.00:BHLHA15	GCAGCAGCTGG	0.1	-2.759	-1.19822	0.5592	52	9.22%	1631.2	7.42%	873
M00406_2.00:ALX1:ALX3:ALX4:ARX:DRGX:EMX1:EMX2:EN1:EN2:ESX1:GBX1:GBX2:HESX1:ISX:LHX1:LHX2:LHX3:LHX4:LHX5:LHX6:LHX8:LHX9:LMX1A:LMX1B:MIXL1:MSX1:MSX2:NOBOX:NOTO:OTP:PHOX2A:PHOX2B:PROP1:PRRX1:PRRX2:RAX:RAX2:SEBOX:SHOX:SHOX2:UNCX:VAX1:VAX2:VSX1:VSX2:ZFHX2	HTAATTAS	0.1	-2.757	-1.19735	0.5596	91	16.13%	3036.4	13.80%	874
M04087_2.00:MYF5:MYF6:MYOG	BAACAGCTGTCR	0.1	-2.754	-1.19605	0.5603	14	2.48%	344.4	1.57%	875
M09841_2.00:ARNTL	AGCCACGTGA	0.1	-2.753	-1.19561	0.5603	7	1.24%	136.5	0.62%	876
M05051_2.00:BARX1:BARX2:BSX:EMX1:EMX2:EN1:EN2:EVX1:EVX2:GBX1:GBX2:GSX1:GSX2:HMX1:HMX2:HMX3:HOXA1:HOXA2:HOXA3:HOXA4:HOXA5:HOXA6:HOXA7:HOXA9:HOXB1:HOXB2:HOXB3:HOXB4:HOXB5:HOXB6:HOXB7:HOXB8:HOXB9:HOXC4:HOXC5:HOXC6:HOXC8:HOXC9:HOXD1:HOXD3:HOXD4:HOXD8:HOXD9:ISX:MEOX1:MEOX2:MNX1:NKX1-1:NKX1-2:NOTO:OTP:PDX1:VAX1:VAX2:VENTX	BTAATTRC	0.1	-2.753	-1.19561	0.5603	115	20.39%	3920.7	17.82%	877
M04131_2.00:HEY1:HEY2:HEYL	SACACGTGCC	0.1	-2.75	-1.19431	0.5609	89	15.78%	2964.7	13.48%	878
M06530_2.00:SIX1:SIX2:SIX4:SIX5	TGAYAC	0.1	-2.749	-1.19388	0.5609	107	18.97%	3625	16.48%	879
M11107_2.00:HNF4A:HNF4G:NR2E1:NR2F1:NR2F2:NR2F6:NR6A1:RXRB:RXRG	AAGTCCAG	0.1	-2.749	-1.19388	0.5609	34	6.03%	1005.6	4.57%	880
M05304_2.00:ALX1:ALX3:ALX4:ARX:BARX1:BARX2:BSX:DLX1:DLX2:DLX3:DLX4:DLX5:DLX6:DRGX:EN1:EN2:ESX1:GBX1:GBX2:GSX1:GSX2:HESX1:HOXA1:HOXA2:HOXA3:HOXA4:HOXA5:HOXB1:HOXB2:HOXB3:HOXB4:HOXB5:HOXC4:HOXC5:HOXD3:HOXD4:ISX:LBX2:LHX1:LHX2:LHX3:LHX4:LHX5:LHX6:LHX8:LHX9:LMX1A:LMX1B:MEOX1:MIXL1:MNX1:MSX1:MSX2:NKX1-1:NKX1-2:NOBOX:NOTO:OTP:PDX1:PHOX2A:PHOX2B:PROP1:PRRX1:PRRX2:RAX:RAX2:SEBOX:SHOX:SHOX2:UNCX:VAX1:VAX2…	TTAATTAG	0.1	-2.746	-1.19257	0.5614	30	5.32%	869.4	3.95%	881
M09264_2.00:ESR1:ESR2:NR1H2:NR1H3:NR1H4:NR2C1:NR2C2:NR2F1:NR2F2:NR2F6:RARA:RARB:RARG:RORA:RORB:RORC:THRB	CARAGGTYACTNVAGGTCA	0.1	-2.745	-1.19214	0.5614	2	0.35%	16.8	0.08%	882
M09336_2.00:TP63:TP73	RRRCATGYCCAGACATGYC	0.1	-2.745	-1.19214	0.5614	2	0.35%	16.4	0.07%	883
M09339_2.00:TP63:TP73	RRRCATGYCCAGACATGYC	0.1	-2.745	-1.19214	0.5614	2	0.35%	16.4	0.07%	884
M09777_2.00:ZBED6	CRGGCTCGCCBS	0.1	-2.742	-1.19084	0.5614	65	11.52%	2096.2	9.53%	885
M08226_2.00:NR5A1:NR5A2:RXRA:RXRB:RXRG	CAAGGTCA	0.1	-2.742	-1.19084	0.5614	52	9.22%	1633.7	7.43%	886
M09649_2.00:EOMES:TBX2:TBX20:TBX3:TBX4:TBX5	AGGTGTCA	0.1	-2.742	-1.19084	0.5614	110	19.50%	3737.2	16.99%	887
M09438_2.00:TEAD1:TEAD3:TEAD4	BCCTGGAATGT	0.1	-2.74	-1.18997	0.5614	19	3.37%	504.4	2.29%	888
M01658_2.00:ARID3A:ARID3B:ARID3C	NDATHAAAN	0.1	-2.74	-1.18997	0.5614	148	26.24%	5153.9	23.43%	889
M05550_2.00:IRF9	RCGAAACTGAAACTN	0.1	-2.74	-1.18997	0.5614	5	0.89%	83.8	0.38%	890
M05899_2.00:ARID3A:ARID3B:ARID3C	AATCAAAM	0.1	-2.739	-1.18953	0.5614	51	9.04%	1598.4	7.27%	891
M06159_2.00:SP1:SP3:SP4:SP5:SP8:SP9	TTGGCCCCGCCCCCH	0.1	-2.738	-1.1891	0.5614	76	13.48%	2493.5	11.34%	892
M10672_2.00:BARHL1:BARHL2:EMX1:EMX2:HMX1:HMX2:HMX3:HOXA4:HOXB4:HOXC4:HOXD4:LBX2:NKX1-1:NKX1-2:TLX1:TLX2:TLX3:VAX1:VAX2:VENTX	CGGTAAKTGG	0.1	-2.734	-1.18736	0.5614	32	5.67%	938.7	4.27%	893
M10228_2.00:KLF10:KLF11	GGSGGTGBAV	0.1	-2.734	-1.18736	0.5614	451	79.96%	16986.4	77.22%	894
M06271_2.00:ISL1:ISL2:NOTO:SHOX:SHOX2:VSX1	NYTAATKGV	0.1	-2.733	-1.18693	0.5614	96	17.02%	3223.3	14.65%	895
M09839_2.00:MYF5:MYOD1:MYOG	CASCTGTCN	0.1	-2.73	-1.18562	0.5614	164	29.08%	5757.2	26.17%	896
M04136_2.00:ASCL1:ASCL2	RGCAGCTGCH	0.1	-2.728	-1.18476	0.5614	86	15.25%	2858.8	13.00%	897
M09030_2.00:E2F1:E2F2:E2F3:E2F4:E2F5:E2F6	RGNGGGCGGGAARR	0.1	-2.725	-1.18345	0.5623	109	19.33%	3703.2	16.83%	898
M06307_2.00:ALX1:ALX3:ALX4:ARX:BARHL1:BARHL2:BARX1:BARX2:BSX:DLX1:DLX2:DLX3:DLX4:DLX5:DLX6:DRGX:EMX1:EMX2:EN1:EN2:ESX1:EVX1:EVX2:GBX1:GBX2:GSX1:GSX2:HMX1:HMX2:HMX3:HOXA1:HOXA2:HOXA3:HOXA4:HOXA5:HOXB1:HOXB2:HOXB3:HOXB4:HOXB5:HOXC12:HOXC4:HOXC5:HOXD1:HOXD3:HOXD4:LBX1:LBX2:LHX1:LHX5:MEOX1:MEOX2:MIXL1:MNX1:MSX1:MSX2:NANOG:NANOGP8:NKX1-1:NKX1-2:PDX1:PHOX2A:PHOX2B:PROP1:PRRX1:PRRX2:RAX:RAX2:SHOX:SHOX2:…	CTTAATGA	0.1	-2.722	-1.18215	0.5631	43	7.62%	1319.6	6.00%	899
M08275_2.00:ZFP64	SGBTCCCGGGCCCCS	0.1	-2.721	-1.18172	0.5636	53	9.40%	1671.8	7.60%	900
M04323_2.00:ATF3:JDP2	GATGACGTCATC	0.1	-2.72	-1.18128	0.5636	12	2.13%	284.3	1.29%	901
M08892_2.00:ZNF341	GCTCTTCCCYCCCCYCCCCCCC	0.1	-2.72	-1.18128	0.5636	18	3.19%	473.5	2.15%	902
M07811_2.00:USF1:USF2	SGGTCACGTGRCCV	0.1	-2.714	-1.17868	0.5653	21	3.72%	571.6	2.60%	903
M08716_2.00:AHR	GCACGCAAH	0.1	-2.713	-1.17824	0.5653	97	17.20%	3263.8	14.84%	904
M08747_2.00:AHR	GCACGCAAH	0.1	-2.713	-1.17824	0.5653	97	17.20%	3263.8	14.84%	905
M10111_2.00:PRDM1	CACTTTCAC	0.1	-2.713	-1.17824	0.5653	22	3.90%	604.2	2.75%	906
M04972_2.00:BARX1:BARX2:BSX:EMX1:EMX2:EN1:EN2:EVX1:EVX2:GBX1:GBX2:GSX1:GSX2:HMX1:HMX2:HMX3:HOXA1:HOXA2:HOXA3:HOXA4:HOXA5:HOXA6:HOXA7:HOXA9:HOXB1:HOXB2:HOXB3:HOXB4:HOXB5:HOXB6:HOXB7:HOXB8:HOXB9:HOXC4:HOXC5:HOXC6:HOXC8:HOXC9:HOXD1:HOXD3:HOXD4:HOXD8:HOXD9:ISX:MEOX1:MEOX2:MNX1:NKX1-1:NKX1-2:NOTO:OTP:PDX1:VAX1:VAX2:VENTX	STAATKAC	0.1	-2.71	-1.17694	0.5653	119	21.10%	4076.3	18.53%	907
M05283_2.00:IRX1:IRX3:IRX6	DACATGHNDWNNCATGTW	0.1	-2.71	-1.17694	0.5653	3	0.53%	36.3	0.17%	908
M02686_2.00:NKX2-1:NKX2-2:NKX2-3:NKX2-4:NKX2-5:NKX2-6:NKX2-8	WTAATTG	0.1	-2.708	-1.17607	0.5653	114	20.21%	3891.9	17.69%	909
M07563_2.00:ZNF263	CTCCTCCCC	0.1	-2.707	-1.17564	0.5653	154	27.30%	5385.8	24.48%	910
M08791_2.00:ATF1:CREB1:CREM	TGACGTCAYYN	0.1	-2.705	-1.17477	0.5653	46	8.16%	1426.3	6.48%	911
M08824_2.00:ATF1:CREB1:CREM	TGACGTCAYYN	0.1	-2.705	-1.17477	0.5653	46	8.16%	1426.3	6.48%	912
M01656_2.00:ARID3A:ARID3B:ARID3C	NDATYAAANN	0.1	-2.703	-1.1739	0.5654	178	31.56%	6292.3	28.61%	913
M04686_2.00:DMRT1:DMRT2:DMRT3:DMRTA2:DMRTC2	AATGTATCAATT	0.1	-2.703	-1.1739	0.5654	4	0.71%	59.2	0.27%	914
M05658_2.00:ESR1:ESR2:ESRRA:ESRRB:ESRRG	BTCAAGGTCAH	0.1	-2.702	-1.17346	0.5654	17	3.01%	442.5	2.01%	915
M03333_2.00:IRF5	AACCGAAACYA	0.1	-2.693	-1.16956	0.5686	7	1.24%	138.4	0.63%	916
M05709_2.00:NFAT5	NGTAMYTTTCCAY	0.1	-2.693	-1.16956	0.5686	7	1.24%	138.8	0.63%	917
M00712_2.00:LEF1:TCF7:TCF7L1:TCF7L2	YYTTTGHNNN	0.1	-2.693	-1.16956	0.5686	260	46.10%	9435.1	42.89%	918
M10003_2.00:FOS:FOSB:FOSL1:FOSL2	TGAGTCAK	0.1	-2.692	-1.16912	0.5686	72	12.77%	2356	10.71%	919
M06018_2.00:JUN:JUNB:JUND	RATGASTCAYC	0.1	-2.686	-1.16651	0.5708	16	2.84%	411.6	1.87%	920
M06306_2.00:IRX1:IRX3:IRX6	WTAACA	0.1	-2.682	-1.16478	0.5722	338	59.93%	12481.2	56.74%	921
M03996_2.00:TEAD4	AWTGGAATGYGR	0.1	-2.681	-1.16434	0.5722	14	2.48%	348.7	1.59%	922
M05701_2.00:NFATC1:NFATC2:NFATC3:NFATC4	AKTTTCCATT	0.1	-2.68	-1.16391	0.5722	55	9.75%	1747.5	7.94%	923
M04379_2.00:ATF6:ATF6B	GRTGACGTGGCR	0.1	-2.678	-1.16304	0.5723	6	1.06%	111.9	0.51%	924
M09851_2.00:MYC	KACCACGTGGYC	0.1	-2.678	-1.16304	0.5723	6	1.06%	111.5	0.51%	925
M00296_2.00:HOXA13:HOXC13:HOXD13	GTATAAAA	0.1	-2.676	-1.16217	0.5726	52	9.22%	1641.3	7.46%	926
M08184_2.00:BACH1:BACH2	GTCACGTG	0.1	-2.676	-1.16217	0.5726	54	9.57%	1712	7.78%	927
M00830_2.00:TBX2:TBX3:TBX4:TBX5	TTVACACCTH	0.1	-2.673	-1.16087	0.5734	96	17.02%	3233.8	14.70%	928
M05101_2.00:ALX1:ALX3:ALX4:ARX:BARX1:BARX2:BSX:DLX1:DLX2:DLX3:DLX4:DLX5:DLX6:DRGX:EMX1:EMX2:EN1:EN2:ESX1:EVX1:EVX2:GBX1:GBX2:GSX1:GSX2:HMX1:HMX3:HOXA1:HOXA2:HOXA3:HOXA4:HOXA5:HOXA7:HOXB1:HOXB2:HOXB3:HOXB4:HOXB5:HOXB7:HOXC4:HOXC5:HOXD1:HOXD3:HOXD4:ISX:LHX3:LHX4:MEOX1:MEOX2:MIXL1:MNX1:MSX1:MSX2:NANOG:NANOGP8:NKX1-1:NKX1-2:NOTO:OTP:PDX1:PHOX2A:PHOX2B:PROP1:PRRX1:PRRX2:RAX:RAX2:SEBOX:SHOX:SHOX2:UNCX:…	CTAATTAC	0.1	-2.672	-1.16043	0.5734	22	3.90%	607.5	2.76%	929
M02033_2.00:ALX1:ALX3:ALX4:ARX:DRGX:EN1:EN2:ESX1:GBX1:GBX2:HESX1:ISX:LHX3:LHX4:LHX6:LHX8:MIXL1:MSX1:MSX2:OTP:PHOX2A:PHOX2B:PROP1:PRRX1:PRRX2:RAX:RAX2:SEBOX:SHOX:SHOX2:UNCX:VSX1:VSX2:ZFHX2	TTGATTGN	0.1	-2.671	-1.16	0.5734	58	10.28%	1855.8	8.44%	930
M09928_2.00:CEBPA:CEBPB:CEBPE	ATTDCVWMAB	0.1	-2.671	-1.16	0.5734	97	17.20%	3270.2	14.87%	931
M00522_2.00:NKX6-1:NKX6-2:NKX6-3	NWTAATKRB	0.1	-2.671	-1.16	0.5734	117	20.74%	4009.6	18.23%	932
M10461_2.00:EBF1:EBF2:EBF3:EBF4	KTCCCTTGGGA	0.1	-2.669	-1.15913	0.5734	25	4.43%	707.5	3.22%	933
M04913_2.00:HOXA10:HOXA5:HOXA6:HOXA7:HOXA9:HOXB5:HOXB6:HOXB7:HOXB8:HOXB9:HOXC10:HOXC5:HOXC6:HOXC8:HOXC9:HOXD10:HOXD8:HOXD9	DTAATTAC	0.1	-2.669	-1.15913	0.5734	75	13.30%	2467.9	11.22%	934
M02166_2.00:ALX1:ALX3:ALX4:ARX:BARX1:BARX2:BSX:DLX1:DLX2:DLX3:DLX4:DLX5:DLX6:DRGX:EMX1:EMX2:EN1:EN2:ESX1:EVX1:EVX2:GBX1:GBX2:GSX1:GSX2:HMX1:HMX2:HMX3:HOXA1:HOXA2:HOXA3:HOXA4:HOXA5:HOXA7:HOXB1:HOXB2:HOXB3:HOXB4:HOXB5:HOXB7:HOXC4:HOXC5:HOXD1:HOXD3:HOXD4:ISX:MEOX1:MEOX2:MIXL1:MNX1:MSX1:MSX2:NANOG:NANOGP8:NKX1-1:NKX1-2:NOTO:OTP:PDX1:PHOX2A:PHOX2B:PROP1:PRRX1:PRRX2:RAX:RAX2:SEBOX:SHOX:SHOX2:UNCX:VAX1:…	CTAATTAC	0.1	-2.668	-1.1587	0.5734	31	5.50%	910.2	4.14%	935
M05040_2.00:ALX1:ALX3:ALX4:ARX:BARX1:BARX2:BSX:DLX1:DLX2:DLX3:DLX4:DLX5:DLX6:DRGX:EMX1:EMX2:EN1:EN2:ESX1:EVX1:EVX2:GBX1:GBX2:GSX1:GSX2:HESX1:HOXA2:HOXA3:HOXB2:HOXB3:HOXD3:ISX:LBX1:LBX2:LHX1:LHX2:LHX3:LHX4:LHX5:LHX6:LHX8:LHX9:LMX1A:LMX1B:MEOX1:MIXL1:MNX1:MSX1:MSX2:NKX1-1:NKX1-2:NOBOX:NOTO:OTP:PDX1:PHOX2A:PHOX2B:PROP1:PRRX1:PRRX2:RAX:RAX2:SEBOX:SHOX:SHOX2:UNCX:VAX1:VAX2:VSX1:VSX2:ZFHX2:ZFHX3	NTAAYGAN	0.1	-2.666	-1.15783	0.5734	118	20.92%	4047	18.40%	936
M03739_2.00:FOXC1:FOXC2:FOXD1:FOXD2:FOXD3:FOXD4:FOXD4L1:FOXD4L3:FOXD4L4:FOXD4L5:FOXD4L6:FOXE1:FOXE3:FOXF1:FOXF2:FOXG1:FOXI1:FOXI2:FOXI3:FOXJ3:FOXL1:FOXL2:FOXS1	TWAARTAAACAAW	0.1	-2.659	-1.15479	0.5752	13	2.30%	318	1.45%	937
M07833_2.00:FOS:FOSB:FOSL1:FOSL2	GGGTGASTCAT	0.1	-2.659	-1.15479	0.5752	13	2.30%	318.2	1.45%	938
M03167_2.00:HMBOX1:HNF1A:HNF1B	STTAACTARK	0.1	-2.659	-1.15479	0.5752	18	3.19%	477.8	2.17%	939
M07794_2.00:MAX	GGGTCACGTGGBS	0.1	-2.657	-1.15392	0.5752	31	5.50%	911.2	4.14%	940
M08219_2.00:HNF4A:HNF4G:NR2E1:NR2F1:NR2F2:NR2F6:NR6A1:RXRB:RXRG	VRGKCCAAAGTYCAG	0.1	-2.651	-1.15131	0.578	9	1.60%	197.2	0.90%	941
M07754_2.00:ZNF468	CRCCCCCTCCCH	0.1	-2.651	-1.15131	0.578	79	14.01%	2615.4	11.89%	942
M10635_2.00:ISL1:ISL2:NOTO:SHOX:SHOX2:VSX1	GSGTAATAK	0.1	-2.651	-1.15131	0.578	57	10.11%	1822.8	8.29%	943
M09683_2.00:NKX2-1:NKX2-2:NKX2-3:NKX2-4:NKX2-5:NKX2-6:NKX2-8	TCAAGTGS	0.1	-2.65	-1.15088	0.578	49	8.69%	1538	6.99%	944
M04336_2.00:FOS:FOSB:FOSL1:FOSL2	GRTGASTCATM	0.1	-2.648	-1.15001	0.578	11	1.95%	257.6	1.17%	945
M08458_2.00:SRF	TTCCYAATTRGG	0.1	-2.648	-1.15001	0.578	11	1.95%	257.1	1.17%	946
M02846_2.00:CREB3L1:CREB3L2	TGCCACGTGGCA	0.1	-2.646	-1.14914	0.578	3	0.53%	37.2	0.17%	947
M04212_2.00:MESP2	CAACATATGGCG	0.1	-2.646	-1.14914	0.578	3	0.53%	37.5	0.17%	948
M09792_2.00:TCF12:TCF3:TCF4	GGMCASCTGCNGV	0.1	-2.646	-1.14914	0.578	91	16.13%	3054.1	13.88%	949
M05057_2.00:BARX1:BARX2:BSX:DLX1:DLX2:DLX3:DLX4:DLX5:DLX6:EMX1:EMX2:EN1:EN2:EVX1:EVX2:GBX1:GBX2:GSX1:GSX2:HOXA1:HOXA2:HOXA3:HOXA4:HOXA5:HOXB1:HOXB2:HOXB3:HOXB4:HOXB5:HOXC4:HOXC5:HOXD1:HOXD3:HOXD4:ISX:MEOX1:MEOX2:MNX1:MSX1:MSX2:NANOG:NANOGP8:NKX1-1:NKX1-2:PDX1:PROP1:SHOX:SHOX2:UNCX:VAX1:VAX2:VENTX	BTAATTAC	0.1	-2.645	-1.14871	0.578	47	8.33%	1468.4	6.68%	950
M03659_2.00:ATF1:CREB1:CREM	RTGACGTCAY	0.1	-2.643	-1.14784	0.578	18	3.19%	478.9	2.18%	951
M04382_2.00:AC023509.3:ATF2:ATF7	NATGACGTCATN	0.1	-2.643	-1.14784	0.578	18	3.19%	478.1	2.17%	952
M08866_2.00:SALL4	CCCACCCHCC	0.1	-2.642	-1.14741	0.578	309	54.79%	11353.9	51.62%	953
M08979_2.00:SALL4	CCCACCCHCC	0.1	-2.642	-1.14741	0.578	309	54.79%	11353.9	51.62%	954
M11408_2.00:TEAD1:TEAD3:TEAD4	GGAATG	0.1	-2.64	-1.14654	0.578	220	39.01%	7907.8	35.95%	955
M01204_2.00:TIGD1	NTATTGCGCT	0.1	-2.64	-1.14654	0.578	13	2.30%	319.3	1.45%	956
M03757_2.00:GATA1:GATA2:GATA3:GATA4:GATA5:GATA6	HGATAAGATAASV	0.1	-2.64	-1.14654	0.578	2	0.35%	17.9	0.08%	957
M04162_2.00:NHLH1:NHLH2	GGGNCGCAGCTGCGTCCC	0.1	-2.64	-1.14654	0.578	2	0.35%	17	0.08%	958
M08722_2.00:TWIST1:TWIST2	TAATKRAAACCAGATGT	0.1	-2.64	-1.14654	0.578	2	0.35%	17.4	0.08%	959
M08766_2.00:TWIST1:TWIST2	TAATKRAAACCAGATGT	0.1	-2.64	-1.14654	0.578	2	0.35%	17.2	0.08%	960
M09220_2.00:POU3F2	YYCATGCATWTTCATTC	0.1	-2.64	-1.14654	0.578	2	0.35%	17.5	0.08%	961
M11410_2.00:TEAD4	CATTYCW	0.1	-2.64	-1.14654	0.578	256	45.39%	9293.1	42.25%	962
M08060_2.00:MYF5:MYOD1:MYOG	RGNRACAGCTGCN	0.1	-2.637	-1.14523	0.578	76	13.48%	2508.9	11.41%	963
M11299_2.00:HBP1	TTCAATSAA	0.1	-2.634	-1.14393	0.578	36	6.38%	1085.3	4.93%	964
M02170_2.00:ALX1:ALX3:ALX4:ARX:BARHL1:BARHL2:BSX:DLX1:DLX2:DLX3:DLX4:DLX5:DLX6:DRGX:EN1:EN2:ESX1:GBX1:GBX2:HESX1:HOXA2:HOXB2:ISX:LBX1:LBX2:LHX1:LHX2:LHX3:LHX4:LHX5:LHX9:MEOX1:MIXL1:MNX1:MSX1:MSX2:NANOG:NANOGP8:NOBOX:OTP:PHOX2A:PHOX2B:PROP1:PRRX1:PRRX2:RAX:RAX2:SEBOX:SHOX:SHOX2:UNCX:VSX1:VSX2	TTAATTAG	0.1	-2.632	-1.14306	0.578	25	4.43%	710.5	3.23%	965
M11202_2.00:TP53	YNSVRACATGCCCVGR	0.1	-2.632	-1.14306	0.578	25	4.43%	710	3.23%	966
M00537_2.00:BARHL1:BSX:EMX1:EMX2:GBX1:GBX2:HMX1:HMX2:HMX3:HOXA3:HOXA4:HOXA5:HOXB3:HOXB4:HOXB5:HOXC4:HOXC5:HOXD3:HOXD4:MEOX1:MEOX2:MNX1:MSX1:MSX2:NKX1-1:NKX1-2:PDX1:TLX1:TLX2:TLX3:VENTX	TTAATTGNN	0.1	-2.63	-1.14219	0.578	112	19.86%	3831.8	17.42%	967
M09925_2.00:NFE2:NFE2L1:NFE2L2:NFE2L3	TGYYDAGTCATT	0.1	-2.628	-1.14133	0.578	18	3.19%	479.9	2.18%	968
M04284_2.00:JUN:JUNB:JUND	SATGACTCATS	0.1	-2.627	-1.14089	0.578	9	1.60%	198.3	0.90%	969
M01008_2.00:FOXR1	NDCAAACA	0.1	-2.626	-1.14046	0.578	203	35.99%	7260.6	33.01%	970
M03175_2.00:HOXA13:HOXB13:HOXC13:HOXD13	KTTTTATTGG	0.1	-2.623	-1.13915	0.578	17	3.01%	447.6	2.03%	971
M06364_2.00:ALX1:ALX3:ALX4:ARX:BARHL1:BARHL2:BARX1:BARX2:BSX:DLX1:DLX2:DLX3:DLX4:DLX5:DLX6:DRGX:EMX1:EMX2:EN1:EN2:ESX1:EVX1:EVX2:GBX1:GBX2:GSX1:GSX2:HESX1:HMX1:HMX2:HMX3:HOXA1:HOXA2:HOXA3:HOXA4:HOXA5:HOXA6:HOXB1:HOXB2:HOXB3:HOXB4:HOXB5:HOXB6:HOXB8:HOXC4:HOXC5:HOXC6:HOXD1:HOXD3:HOXD4:HOXD8:ISX:LHX1:LHX3:LHX4:LHX5:MEOX1:MEOX2:MIXL1:MNX1:MSX1:MSX2:NANOG:NANOGP8:NKX1-1:NKX1-2:NOTO:OTP:PDX1:PHOX2A:PHO…	TAATTAM	0.1	-2.622	-1.13872	0.578	94	16.67%	3168.3	14.40%	972
M08026_2.00:ELF5:SPI1:SPIB:SPIC	RAAAAGAGGAAGTGR	0.1	-2.622	-1.13872	0.578	5	0.89%	86.9	0.40%	973
M09282_2.00:ESR1:ESR2:NR1D1:NR1D2:NR1H2:NR1H3:NR1H4:NR2C1:NR2C2:NR2F1:NR2F2:NR2F6:NR4A1:NR4A2:NR4A3:NR5A1:NR5A2:NR6A1:PPARA:PPARD:PPARG:RARA:RARB:RARG:RORA:RORB:RORC:RXRA:RXRB:RXRG:THRB	GAAASTRGGTCA	0.1	-2.621	-1.13829	0.578	13	2.30%	320.2	1.46%	974
M09324_2.00:ESR1:ESR2:NR1D1:NR1D2:NR1H2:NR1H3:NR1H4:NR2C1:NR2C2:NR2F1:NR2F2:NR2F6:NR4A1:NR4A2:NR4A3:NR5A1:NR5A2:NR6A1:PPARA:PPARD:PPARG:RARA:RARB:RARG:RORA:RORB:RORC:RXRA:RXRB:RXRG:THRA:THRB	GAAASTRGGTCA	0.1	-2.621	-1.13829	0.578	13	2.30%	320.2	1.46%	975
M04078_2.00:MITF:TFEC	MVCACGTGACV	0.1	-2.62	-1.13785	0.578	25	4.43%	711.6	3.23%	976
M02083_2.00:ALX1:ALX3:ALX4:ARX:BARHL1:BARHL2:BARX1:BARX2:BSX:DLX1:DLX2:DLX3:DLX4:DLX5:DLX6:DRGX:EMX1:EMX2:EN1:EN2:ESX1:EVX1:EVX2:GBX1:GBX2:GSX1:GSX2:HESX1:HOXA1:HOXA2:HOXA3:HOXA4:HOXA5:HOXB1:HOXB2:HOXB3:HOXB4:HOXB5:HOXC4:HOXC5:HOXD1:HOXD3:HOXD4:ISX:LHX1:LHX3:LHX4:LHX5:MEOX1:MEOX2:MIXL1:MNX1:MSX1:MSX2:NANOG:NANOGP8:NKX1-1:NKX1-2:NOTO:OTP:PDX1:PHOX2A:PHOX2B:PROP1:PRRX1:PRRX2:RAX:RAX2:SEBOX:SHOX:SHO…	NNTAATKAN	0.1	-2.618	-1.13698	0.578	198	35.11%	7071.4	32.15%	977
M09108_2.00:FOXO1:FOXO3:FOXO4:FOXO6	GTAAACAGGM	0.1	-2.617	-1.13655	0.578	72	12.77%	2366.1	10.76%	978
M03481_2.00:NFIA:NFIB:NFIC:NFIX	NKTGCCAANW	0.1	-2.617	-1.13655	0.578	55	9.75%	1755.2	7.98%	979
M02807_2.00:TCF12:TCF3:TCF4	CRCACCTGBN	0.1	-2.613	-1.13481	0.578	112	19.86%	3834.1	17.43%	980
M08048_2.00:SREBF1:SREBF2	ATCACCCCAY	0.1	-2.613	-1.13481	0.578	27	4.79%	779.3	3.54%	981
M06249_2.00:HOXA3:HOXA4:HOXA5:HOXA6:HOXA7:HOXB3:HOXB4:HOXB5:HOXB6:HOXB7:HOXB8:HOXC4:HOXC5:HOXC6:HOXC8:HOXD3:HOXD4:HOXD8:PDX1	TTAATTA	0.1	-2.612	-1.13438	0.578	67	11.88%	2186.7	9.94%	982
M03259_2.00:ARX:BARHL1:BARHL2:BARX1:BARX2:BSX:DLX1:DLX2:DLX3:DLX4:DLX5:DLX6:EMX1:EMX2:ESX1:EVX1:EVX2:GBX1:GBX2:HMX1:HMX2:HMX3:HOXA2:HOXB2:LBX1:LBX2:MEOX1:MEOX2:MNX1:MSX1:MSX2:NANOG:NANOGP8:NKX1-1:NKX1-2:PDX1:RAX:RAX2:TLX1:TLX2:TLX3:UNCX:VAX1:VAX2	NYTAATTGNY	0.1	-2.612	-1.13438	0.578	73	12.94%	2403.2	10.93%	983
M05001_2.00:HOXA10:HOXA4:HOXA5:HOXA6:HOXA7:HOXA9:HOXB4:HOXB5:HOXB6:HOXB7:HOXB8:HOXB9:HOXC10:HOXC4:HOXC5:HOXC6:HOXC8:HOXC9:HOXD10:HOXD4:HOXD8:HOXD9:MNX1:PDX1	TTAATTRC	0.1	-2.612	-1.13438	0.578	79	14.01%	2621.8	11.92%	984
M02087_2.00:BARHL1:BARHL2:EMX1:EMX2:HMX1:HMX2:HMX3:HOXA4:HOXB4:HOXC4:HOXD4:LBX2:NKX1-1:NKX1-2:TLX1:TLX2:TLX3:VAX1:VAX2:VENTX	NTAAWNVNNN	0.1	-2.61	-1.13351	0.578	190	33.69%	6768.2	30.77%	985
M02866_2.00:ATF2:CREB5	NATGACGTCAYY	0.1	-2.61	-1.13351	0.578	14	2.48%	352.3	1.60%	986
M05391_2.00:ALX1:ALX3:ALX4:ARX:DRGX:EMX1:EMX2:EN1:EN2:ESX1:GBX1:GBX2:GSX1:GSX2:HOXA2:HOXA3:HOXA4:HOXA5:HOXB2:HOXB3:HOXB4:HOXB5:HOXC4:HOXC5:HOXD3:HOXD4:ISL1:ISL2:ISX:LHX2:LHX3:LHX4:LHX9:MIXL1:MNX1:NKX1-1:NKX1-2:NOTO:OTP:PDX1:PHOX2A:PHOX2B:PROP1:PRRX1:PRRX2:RAX:RAX2:SEBOX:SHOX:SHOX2:UNCX:VAX1:VAX2:VSX1:VSX2	CTAATTRV	0.1	-2.608	-1.13264	0.578	120	21.28%	4132.6	18.79%	987
M02815_2.00:MLX	ATCACGTGAT	0.1	-2.607	-1.13221	0.578	17	3.01%	448.7	2.04%	988
M08061_2.00:MYF5:MYF6:MYOD1:MYOG	RACAGCTGSNS	0.1	-2.607	-1.13221	0.578	89	15.78%	2987.6	13.58%	989
M01862_2.00:SP1:SP3:SP4:SP5:SP8:SP9	NCCGCCCCC	0.1	-2.607	-1.13221	0.578	313	55.50%	11518.8	52.37%	990
M04088_2.00:MITF:TFEB	CGCACGTGACN	0.1	-2.605	-1.13134	0.578	22	3.90%	612.8	2.79%	991
M05404_2.00:HOXA3:HOXA4:HOXA5:HOXA6:HOXA7:HOXB3:HOXB4:HOXB5:HOXB6:HOXB7:HOXB8:HOXC4:HOXC5:HOXC6:HOXC8:HOXD3:HOXD4:HOXD8:PDX1	BTAATTRC	0.1	-2.604	-1.1309	0.578	64	11.35%	2079.1	9.45%	992
M08323_2.00:KLF15	CCCCBGCYCCGCCCC	0.1	-2.604	-1.1309	0.578	196	34.75%	6998.8	31.82%	993
M03188_2.00:HESX1:NOBOX	YTAATTGGCAATTAD	0.1	-2.603	-1.13047	0.578	1	0.18%	3.2	0.01%	994
M03270_2.00:MEIS1:MEIS2:MEIS3:PKNOX1:PKNOX2:TGIF1:TGIF2:TGIF2LX:TGIF2LY	TGACAGGTGTCA	0.1	-2.603	-1.13047	0.578	1	0.18%	3.2	0.01%	995
M05320_2.00:IRX1:IRX3:IRX6	TACGTGWWWWWWCGCGTW	0.1	-2.603	-1.13047	0.578	1	0.18%	3.8	0.02%	996
M05576_2.00:HNF4A:HNF4G:NR2E1:NR2F1:NR2F2:NR2F6:NR6A1:RXRB:RXRG	DTGGACTTTGGACYC	0.1	-2.603	-1.13047	0.578	1	0.18%	3.4	0.02%	997
M05764_2.00:BBX:CIC	TGAACRWYGTTCA	0.1	-2.603	-1.13047	0.578	1	0.18%	3.5	0.02%	998
M08036_2.00:TP63:TP73	RGACATGCCCAGRCATGYC	0.1	-2.603	-1.13047	0.578	1	0.18%	3.9	0.02%	999
M09504_2.00:CTCF	TGCAGTTCCMVNWRTGGCCA	0.1	-2.603	-1.13047	0.578	1	0.18%	4	0.02%	1000
M11267_2.00:DEAF1	GMDRRTTCGGGWATTTCCGGGRTGH	0.1	-2.603	-1.13047	0.578	1	0.18%	3.9	0.02%	1001
M10448_2.00:E2F1:E2F2:E2F3:E2F4:E2F5:E2F6	TTGGCGCGAAAMVGVM	0.1	-2.603	-1.13047	0.578	9	1.60%	199.2	0.91%	1002
M09939_2.00:ATF2	VVVTGACGTMAD	0.1	-2.6	-1.12917	0.578	49	8.69%	1544.3	7.02%	1003
M02851_2.00:CEBPA:CEBPB:CEBPE	ATTRCGCAAY	0.1	-2.599	-1.12873	0.578	10	1.77%	229.8	1.04%	1004
M04314_2.00:CREB3L1:CREB3L2	GRTGACGTGGCA	0.1	-2.599	-1.12873	0.578	10	1.77%	229.2	1.04%	1005
M04259_2.00:ATF1:CREB1:CREM	NGTGACGTA	0.1	-2.594	-1.12656	0.578	55	9.75%	1758.6	7.99%	1006
M05486_2.00:POU3F1	DTATGCWAATKAS	0.1	-2.593	-1.12613	0.578	14	2.48%	353.8	1.61%	1007
M09877_2.00:ATOH1	SCAGCTGGTG	0.1	-2.59	-1.12482	0.578	96	17.02%	3248	14.77%	1008
M05837_2.00:JUN:JUNB:JUND	GATKACGTCAT	0.1	-2.59	-1.12482	0.578	27	4.79%	782	3.55%	1009
M09669_2.00:FOXC1:FOXC2:FOXD1:FOXD2:FOXD3:FOXD4:FOXD4L1:FOXD4L3:FOXD4L4:FOXD4L5:FOXD4L6:FOXE1:FOXG1:FOXI1:FOXI2:FOXI3:FOXJ3:FOXK2:FOXL1:FOXL2:FOXS1	ATGTMAACACACC	0.1	-2.584	-1.12222	0.578	5	0.89%	87.7	0.40%	1010
M05535_2.00:IRF5	CCGAAACCGAAACY	0.1	-2.584	-1.12222	0.578	3	0.53%	38.9	0.18%	1011
M10284_2.00:ZBTB2	TCCTCCTSA	0.1	-2.582	-1.12135	0.578	324	57.45%	11955.3	54.35%	1012
M10316_2.00:ZBTB14	GSGCGCGR	0.1	-2.581	-1.12091	0.578	371	65.78%	13809.1	62.78%	1013
M00776_2.00:EGR1:EGR2:EGR3:EGR4	MCGCCCACGC	0.1	-2.58	-1.12048	0.578	254	45.04%	9230.8	41.96%	1014
M02828_2.00:DBP	NRTTACGTAAYV	0.1	-2.579	-1.12005	0.578	6	1.06%	114.7	0.52%	1015
M04825_2.00:FOXI1:FOXJ3:FOXK1:FOXK2	WATGTAAACAA	0.1	-2.578	-1.11961	0.578	33	5.85%	987.4	4.49%	1016
M05530_2.00:IRF5:IRF6	ACCGATACC	0.1	-2.577	-1.11918	0.578	10	1.77%	230.4	1.05%	1017
M05407_2.00:HOXA3:HOXA4:HOXA5:HOXA6:HOXA7:HOXB3:HOXB4:HOXB5:HOXB6:HOXB7:HOXB8:HOXC4:HOXC5:HOXC6:HOXC8:HOXD3:HOXD4:HOXD8:PDX1	SYTAATTACC	0.1	-2.577	-1.11918	0.578	17	3.01%	450.7	2.05%	1018
M03427_2.00:HNF4A:HNF4G:NR2E1	AAAAGTCAA	0.1	-2.576	-1.11874	0.578	24	4.26%	681	3.10%	1019
M04342_2.00:JUN:JUNB:JUND	KATGASTCATM	0.1	-2.576	-1.11874	0.578	7	1.24%	142.2	0.65%	1020
M08182_2.00:MXI1	CCACGTGG	0.1	-2.571	-1.11657	0.578	68	12.06%	2228.3	10.13%	1021
M09768_2.00:ARID3A:ARID3B:ARID3C	THRATTAATN	0.1	-2.571	-1.11657	0.578	44	7.80%	1371.4	6.23%	1022
M00532_2.00:ALX1:ALX3:ALX4:ARX:BARX1:BARX2:BSX:DLX1:DLX2:DLX3:DLX4:DLX5:DLX6:DRGX:EMX1:EMX2:EN1:EN2:ESX1:EVX1:EVX2:GBX1:GBX2:GSX1:GSX2:HMX1:HMX3:HOXA1:HOXA2:HOXA3:HOXA4:HOXA5:HOXA7:HOXB1:HOXB2:HOXB3:HOXB4:HOXB5:HOXB7:HOXC4:HOXC5:HOXD1:HOXD3:HOXD4:ISX:LHX3:LHX4:MEOX1:MEOX2:MIXL1:MNX1:MSX1:MSX2:NANOG:NANOGP8:NKX1-1:NKX1-2:NOTO:OTP:PDX1:PHOX2A:PHOX2B:PROP1:PRRX1:PRRX2:RAX:RAX2:SEBOX:SHOX:SHOX2:UNCX:…	YTAATKABN	0.1	-2.571	-1.11657	0.578	89	15.78%	2993.5	13.61%	1023
M03718_2.00:DMRT1:DMRT2:DMRT3:DMRTA2:DMRTC2	RATGTATCAWT	0.1	-2.569	-1.1157	0.578	8	1.42%	171.9	0.78%	1024
M04285_2.00:ATF3:JDP2	SATGASTCATC	0.1	-2.569	-1.1157	0.578	8	1.42%	171.1	0.78%	1025
M02051_2.00:MEIS3	NNTGACAGBT	0.1	-2.568	-1.11527	0.578	214	37.94%	7694.2	34.98%	1026
M03213_2.00:ALX1:ALX3:ALX4:ARX:BARHL1:BARHL2:BARX1:BARX2:BSX:DLX1:DLX2:DLX3:DLX4:DLX5:DLX6:DRGX:EMX1:EMX2:EN1:EN2:ESX1:EVX1:EVX2:GBX1:GBX2:GSX1:GSX2:HESX1:HOXA1:HOXA2:HOXA3:HOXA4:HOXA5:HOXB1:HOXB2:HOXB3:HOXB4:HOXB5:HOXC4:HOXC5:HOXD1:HOXD3:HOXD4:ISX:LHX1:LHX3:LHX4:LHX5:MEOX1:MEOX2:MIXL1:MNX1:MSX1:MSX2:NANOG:NANOGP8:NKX1-1:NKX1-2:NOTO:OTP:PDX1:PHOX2A:PHOX2B:PROP1:PRRX1:PRRX2:RAX:RAX2:SEBOX:SHOX:SHO…	NBTAATTABN	0.1	-2.567	-1.11483	0.578	79	14.01%	2628.1	11.95%	1027
M04123_2.00:MYF5:MYOD1:MYOG	BAACAGCTGTCR	0.1	-2.566	-1.1144	0.578	27	4.79%	783.7	3.56%	1028
M02920_2.00:ZBTB7C	GCGACCACCGAV	0.1	-2.566	-1.1144	0.578	22	3.90%	615.6	2.80%	1029
M10133_2.00:MZF1	RGTGGGGA	0.1	-2.563	-1.1131	0.578	325	57.62%	11999.8	54.55%	1030
M06008_2.00:ARNT:ARNT2	GTACGTGAC	0.1	-2.563	-1.1131	0.578	20	3.55%	549.4	2.50%	1031
M04687_2.00:DMRT1:DMRT2:DMRT3:DMRTA2:DMRTC2	AATGTATCAATT	0.1	-2.562	-1.11266	0.578	4	0.71%	62.6	0.28%	1032
M04290_2.00:ATF3:JDP2	NRTGACGTCAYS	0.1	-2.56	-1.11179	0.578	31	5.50%	920.3	4.18%	1033
M09470_2.00:PTF1A	NAACAGCTGT	0.1	-2.556	-1.11006	0.5785	120	21.28%	4142.7	18.83%	1034
M01302_2.00:PAX1:PAX2:PAX3:PAX5:PAX6:PAX8:PAX9	SRWSCGTGAC	0.1	-2.554	-1.10919	0.5791	81	14.36%	2703	12.29%	1035
M10101_2.00:HIVEP1:HIVEP2:HIVEP3	AMACCCCAGCTG	0.1	-2.554	-1.10919	0.5791	44	7.80%	1373.2	6.24%	1036
M00329_2.00:BARX1:BARX2:BSX:EMX1:EMX2:EN1:EN2:EVX1:EVX2:GBX1:GBX2:GSX1:GSX2:HMX1:HMX2:HMX3:HOXA1:HOXA2:HOXA3:HOXA4:HOXA5:HOXA7:HOXB1:HOXB2:HOXB3:HOXB4:HOXB5:HOXB7:HOXC4:HOXC5:HOXD1:HOXD3:HOXD4:MEOX1:MEOX2:MNX1:NKX1-1:NKX1-2:PDX1:TLX2:VAX1:VAX2:VENTX	TTAATKANN	0.1	-2.549	-1.10702	0.5807	85	15.07%	2850.2	12.96%	1037
M04694_2.00:DMRTA1	AATGTAACAATT	0.1	-2.548	-1.10658	0.5807	7	1.24%	143.7	0.65%	1038
M10538_2.00:FOXO1:FOXO3:FOXO4:FOXO6:FOXP4	TRTAAACAARTW	0.1	-2.545	-1.10528	0.5816	23	4.08%	650.8	2.96%	1039
M04327_2.00:FOS:FOSB:FOSL1:FOSL2	GATGACGTCATC	0.1	-2.544	-1.10485	0.5821	8	1.42%	172.2	0.78%	1040
M04178_2.00:NHLH1:NHLH2	GGGBMKCAGCTGCGTCCC	0.1	-2.542	-1.10398	0.5821	2	0.35%	18.6	0.08%	1041
M05537_2.00:IRF5	CCGAAACCGAAACY	0.1	-2.542	-1.10398	0.5821	2	0.35%	18.8	0.09%	1042
M10324_2.00:ZNF727	DGGTCCAAATGC	0.1	-2.542	-1.10398	0.5821	2	0.35%	18.8	0.09%	1043
M05058_2.00:BARX1:BARX2:BSX:DLX1:DLX2:DLX3:DLX4:DLX5:DLX6:EMX1:EMX2:EN1:EN2:EVX1:EVX2:GBX1:GBX2:GSX1:GSX2:HOXA1:HOXA2:HOXA3:HOXA4:HOXA5:HOXB1:HOXB2:HOXB3:HOXB4:HOXB5:HOXC4:HOXC5:HOXD1:HOXD3:HOXD4:ISX:MEOX1:MEOX2:MNX1:MSX1:MSX2:NANOG:NANOGP8:NKX1-1:NKX1-2:PDX1:PROP1:SHOX:SHOX2:UNCX:VAX1:VAX2:VENTX	GTAATTAN	0.1	-2.541	-1.10354	0.5821	40	7.09%	1234.1	5.61%	1044
M09370_2.00:RUNX1:RUNX2:RUNX3	MMAAACCACARACM	0.1	-2.541	-1.10354	0.5821	14	2.48%	356.8	1.62%	1045
M07785_2.00:USF2	GGTCACGTGRCSSGS	0.1	-2.537	-1.10181	0.5826	21	3.72%	584.8	2.66%	1046
M03182_2.00:ALX1:ALX3:ALX4:ARX:BARX1:BARX2:BSX:DLX1:DLX2:DLX3:DLX4:DLX5:DLX6:DRGX:EMX1:EMX2:EN1:EN2:ESX1:EVX1:EVX2:GBX1:GBX2:GSX1:GSX2:HESX1:HMX1:HMX3:HOXA1:HOXA2:HOXA3:HOXA4:HOXA5:HOXB1:HOXB2:HOXB3:HOXB4:HOXB5:HOXC4:HOXC5:HOXD1:HOXD3:HOXD4:ISX:LHX2:LHX3:LHX4:LHX6:LHX8:LHX9:LMX1A:LMX1B:MEOX1:MIXL1:MNX1:MSX1:MSX2:NKX1-1:NKX1-2:NOBOX:NOTO:OTP:PDX1:PHOX2A:PHOX2B:PROP1:PRRX1:PRRX2:RAX:RAX2:SEBOX:SHOX…	CTAATTRS	0.1	-2.536	-1.10137	0.5829	67	11.88%	2197.3	9.99%	1047
M05263_2.00:ALX1:ALX3:ALX4:ARX:BARX1:BARX2:BSX:DLX2:DLX3:DRGX:EMX1:EMX2:EN1:EN2:ESX1:EVX1:EVX2:GBX1:GBX2:GSX1:GSX2:HESX1:HOXA2:HOXA3:HOXB2:HOXB3:HOXD3:ISX:LBX1:LBX2:LHX1:LHX2:LHX3:LHX4:LHX5:LHX6:LHX8:LHX9:LMX1A:LMX1B:MEOX1:MIXL1:MNX1:MSX1:MSX2:NKX1-1:NKX1-2:NOBOX:NOTO:OTP:PDX1:PHOX2A:PHOX2B:PROP1:PRRX1:PRRX2:RAX:RAX2:SEBOX:SHOX:SHOX2:UNCX:VAX1:VAX2:VSX1:VSX2:ZFHX2	YTAATTAG	0.1	-2.533	-1.10007	0.5837	26	4.61%	752.2	3.42%	1048
M01685_2.00:HMGA1:HMGA2	NNRDWAAT	0.1	-2.533	-1.10007	0.5837	331	58.69%	12242.7	55.66%	1049
M07797_2.00:MAX	CCACGTGNYYC	0.1	-2.532	-1.09963	0.5837	40	7.09%	1235.1	5.62%	1050
M09865_2.00:ARNT:ARNT2	YRCGTGSS	0.1	-2.53	-1.09877	0.5839	211	37.41%	7588.2	34.50%	1051
M10723_2.00:CDX1:CDX2:CDX4	KYCATAAATRN	0.1	-2.524	-1.09616	0.5867	46	8.16%	1447.9	6.58%	1052
M09588_2.00:PAX3:PAX7	TAATTGATTA	0.1	-2.524	-1.09616	0.5867	3	0.53%	39	0.18%	1053
M04262_2.00:ATF1:CREB1:CREM	BRTGACATCACV	0.1	-2.524	-1.09616	0.5867	25	4.43%	719.7	3.27%	1054
M02259_2.00:IRF5:IRF6	NAYCGAWACY	0.1	-2.52	-1.09442	0.5874	58	10.28%	1875.4	8.53%	1055
M10025_2.00:CEBPA:CEBPB:CEBPE	ATTGCGTAAT	0.1	-2.52	-1.09442	0.5874	7	1.24%	144.7	0.66%	1056
M05097_2.00:SIX1:SIX2:SIX4:SIX5	NNYGATACGB	0.1	-2.517	-1.09312	0.5879	33	5.85%	993.7	4.52%	1057
M03968_2.00:NFIA:NFIB:NFIC:NFIX	TTGGCANNNTGCCAA	0.1	-2.517	-1.09312	0.5879	4	0.71%	63.5	0.29%	1058
M00220_2.00:SNAI2	SCACCTGY	0.1	-2.517	-1.09312	0.5879	128	22.70%	4449	20.23%	1059
M01717_2.00:TFAP4	AHCAGCTGG	0.1	-2.516	-1.09268	0.5879	184	32.62%	6561.1	29.83%	1060
M09996_2.00:CEBPA:CEBPB:CEBPE	ATTGCGYAAT	0.1	-2.515	-1.09225	0.5879	6	1.06%	116.8	0.53%	1061
M03098_2.00:HOXA13:HOXB13:HOXC13:HOXD13	DTTTTATTGG	0.1	-2.515	-1.09225	0.5879	24	4.26%	686.9	3.12%	1062
M09213_2.00:PBX1	TGATTGACAGS	0.1	-2.515	-1.09225	0.5879	30	5.32%	890.5	4.05%	1063
M09433_2.00:TBP:TBPL2	CTATAAAARS	0.1	-2.514	-1.09182	0.5879	38	6.74%	1167.1	5.31%	1064
M00156_2.00:EHF:ELF1:ELF2:ELF3:ELF4:ELF5:ETV6:ETV7	ANVMGGAART	0.1	-2.512	-1.09095	0.5879	310	54.96%	11424.1	51.94%	1065
M02836_2.00:ATF3:JDP2	ATGASTCAT	0.1	-2.51	-1.09008	0.5879	5	0.89%	89	0.40%	1066
M02838_2.00:ATF3:JDP2	ATGACTCAT	0.1	-2.51	-1.09008	0.5879	5	0.89%	89	0.40%	1067
M02861_2.00:ATF3:JDP2	ATGACTCAT	0.1	-2.51	-1.09008	0.5879	5	0.89%	89	0.40%	1068
M04287_2.00:ATF3:JDP2	GATGASTCATC	0.1	-2.51	-1.09008	0.5879	5	0.89%	89	0.40%	1069
M10305_2.00:IKZF1:IKZF2:IKZF3	KTTGGGAGGB	0.1	-2.51	-1.09008	0.5879	192	34.04%	6867.6	31.22%	1070
M11314_2.00:LEF1:TCF7:TCF7L1:TCF7L2	TCAAAGG	0.1	-2.509	-1.08964	0.5879	129	22.87%	4487.5	20.40%	1071
M09358_2.00:NFKB1:NFKB2	GGGAATTTCCC	0.1	-2.508	-1.08921	0.5879	19	3.37%	520.1	2.36%	1072
M01920_2.00:TET1	NNNYGMGKDN	0.1	-2.506	-1.08834	0.5879	532	94.33%	20399.2	92.74%	1073
M05096_2.00:SIX1:SIX2:SIX4:SIX5	NNTGATACGB	0.1	-2.504	-1.08747	0.5879	30	5.32%	891.8	4.05%	1074
M05838_2.00:JUN:JUNB:JUND	ATGACTCA	0.1	-2.504	-1.08747	0.5879	54	9.57%	1734.6	7.89%	1075
M04804_2.00:SPI1:SPIB:SPIC	AAWGRGGAAGTR	0.1	-2.5	-1.08574	0.5879	25	4.43%	721.6	3.28%	1076
M02184_2.00:HHEX	NNDATTRBNN	0.1	-2.5	-1.08574	0.5879	253	44.86%	9211.5	41.88%	1077
M03045_2.00:FOXC1:FOXC2:FOXD1:FOXD2:FOXD3:FOXD4:FOXD4L1:FOXD4L3:FOXD4L4:FOXD4L5:FOXD4L6:FOXE1:FOXE3:FOXF1:FOXF2:FOXG1:FOXI1:FOXI2:FOXI3:FOXJ3:FOXL1:FOXL2:FOXS1	GTAAAYA	0.1	-2.496	-1.084	0.5889	107	18.97%	3670.8	16.69%	1078
M06336_2.00:SIX1:SIX2:SIX4:SIX5	WWDTGATA	0.1	-2.492	-1.08226	0.5906	144	25.53%	5053.5	22.97%	1079
M09317_2.00:NR2C1:NR2C2:NR2F1:NR2F2:NR2F6:NR4A1:NR4A2:NR4A3:PPARD:PPARG:RARA:RARB:RARG:RORA:RORB:RORC:RXRA:RXRB:RXRG	RAAADGKCA	0.1	-2.491	-1.08183	0.5909	158	28.01%	5581.2	25.37%	1080
M04520_2.00:ZNF704	YRCCGGCCGGYR	0.1	-2.489	-1.08096	0.5913	22	3.90%	621.7	2.83%	1081
M09527_2.00:EBF1:EBF2:EBF3:EBF4	DGTCCCYRGGGA	0.1	-2.487	-1.08009	0.5921	26	4.61%	756.2	3.44%	1082
M03231_2.00:ALX1:ALX3:ALX4:ARX:BARX1:BARX2:BSX:DRGX:EMX1:EMX2:EN1:EN2:ESX1:EVX1:EVX2:GBX1:GBX2:GSX1:GSX2:HESX1:HOXA2:HOXA3:HOXB2:HOXB3:HOXD3:ISX:LBX1:LBX2:LHX1:LHX2:LHX3:LHX4:LHX5:LHX6:LHX8:LHX9:LMX1A:LMX1B:MEOX1:MIXL1:MNX1:MSX1:MSX2:NKX1-1:NKX1-2:NOBOX:NOTO:OTP:PDX1:PHOX2A:PHOX2B:PROP1:PRRX1:PRRX2:RAX:RAX2:SEBOX:SHOX:SHOX2:UNCX:VAX1:VAX2:VSX1:VSX2:ZFHX2	BYTAATTRVN	0.1	-2.485	-1.07922	0.5922	52	9.22%	1665.3	7.57%	1083
M06304_2.00:ALX1:ALX3:ALX4:ARX:DRGX:EN1:EN2:ESX1:ISX:LHX2:LHX3:LHX4:LHX6:LHX8:LHX9:LMX1A:LMX1B:MIXL1:NOBOX:OTP:PHOX2A:PHOX2B:PROP1:PRRX1:PRRX2:RAX:RAX2:SEBOX:SHOX:SHOX2:UNCX:VSX1:VSX2:ZFHX2	YTAATTA	0.1	-2.485	-1.07922	0.5922	52	9.22%	1665.8	7.57%	1084
M03021_2.00:FOXO1:FOXO3:FOXO4:FOXO6:FOXP4	TTTCCCCACAC	0.1	-2.485	-1.07922	0.5922	11	1.95%	265.6	1.21%	1085
M09942_2.00:ATF2	VGTGACGTMACY	0.1	-2.484	-1.07879	0.5922	21	3.72%	588.9	2.68%	1086
M10241_2.00:KLF15	GAGBNGGGGMGTDG	0.1	-2.48	-1.07705	0.5936	143	25.35%	5018.6	22.82%	1087
M03296_2.00:PAX4	CTAATTAG	0.1	-2.479	-1.07662	0.5936	24	4.26%	689.1	3.13%	1088
M03609_2.00:NHLH1:NHLH2	GGRCGCAGCTGCGYCC	0.1	-2.474	-1.07444	0.596	5	0.89%	90.1	0.41%	1089
M09416_2.00:STAT2	STTTCAGTTTCATTTTCYY	0.1	-2.474	-1.07444	0.596	4	0.71%	65	0.30%	1090
M09423_2.00:STAT2	STTTCAGTTTCATTTTCYY	0.1	-2.474	-1.07444	0.596	4	0.71%	65	0.30%	1091
M10541_2.00:FOXA1:FOXA2:FOXA3:FOXB1:FOXB2	TTGTTTRCT	0.1	-2.472	-1.07358	0.596	87	15.43%	2936.2	13.35%	1092
M11203_2.00:TP53	RRACAWGCCCV	0.1	-2.472	-1.07358	0.596	84	14.89%	2826.4	12.85%	1093
M04293_2.00:CREB3L2:CREB3L4	GGTGACGTCAYC	0.1	-2.471	-1.07314	0.596	21	3.72%	590	2.68%	1094
M01113_2.00:CCDC169-SOHLH2:SOHLH2	GCACGTGCN	0.1	-2.471	-1.07314	0.596	136	24.11%	4757.3	21.63%	1095
M04943_2.00:CRX:DLX1:DLX2:DLX4:DLX5:EMX1:LHX2:LHX9:PITX1:PITX2:VAX1:VSX1	CTAATTAB	0.1	-2.469	-1.07227	0.596	74	13.12%	2461.7	11.19%	1096
M03337_2.00:IRF7	MCGAAAGCGAAAVT	0.1	-2.466	-1.07097	0.596	3	0.53%	40.4	0.18%	1097
M05741_2.00:NFIA:NFIB:NFIC:NFIX	STTGGCRBBGTGCCARB	0.1	-2.466	-1.07097	0.596	3	0.53%	40.2	0.18%	1098
M08762_2.00:TCF12:TCF3:TCF4	CCCACCTGCY	0.1	-2.466	-1.07097	0.596	130	23.05%	4533.7	20.61%	1099
M08050_2.00:USF2	NRRYCACGTGACCNNN	0.1	-2.464	-1.0701	0.596	22	3.90%	623.3	2.83%	1100
M06237_2.00:ALX1:ALX3:ALX4:ARX:BARX1:BARX2:BSX:DLX1:DLX2:DLX3:DLX4:DLX5:DLX6:DRGX:EMX1:EMX2:EN1:EN2:ESX1:EVX1:EVX2:GBX1:GBX2:GSX1:GSX2:HESX1:HMX1:HMX3:HOXA1:HOXA2:HOXA3:HOXA4:HOXA5:HOXB1:HOXB2:HOXB3:HOXB4:HOXB5:HOXC4:HOXC5:HOXD1:HOXD3:HOXD4:ISX:LHX2:LHX3:LHX4:LHX6:LHX8:LHX9:LMX1A:LMX1B:MEOX1:MIXL1:MNX1:MSX1:MSX2:NKX1-1:NKX1-2:NOBOX:NOTO:OTP:PDX1:PHOX2A:PHOX2B:PROP1:PRRX1:PRRX2:RAX:RAX2:SEBOX:SHOX…	RYTAATTR	0.1	-2.463	-1.06967	0.5963	97	17.20%	3306.6	15.03%	1101
M02781_2.00:MITF:TFEB	RTCACGTGAC	0.1	-2.462	-1.06923	0.5963	35	6.21%	1068.2	4.86%	1102
M09493_2.00:ATF2:CREB5	NRRTGACGTCAT	0.1	-2.459	-1.06793	0.5973	38	6.74%	1173.1	5.33%	1103
M02791_2.00:HEY1:HEY2:HEYL	GRCACGTGYC	0.1	-2.459	-1.06793	0.5973	23	4.08%	657.4	2.99%	1104
M07962_2.00:FOXA1:FOXA2:FOXA3:FOXB1	CWRWGTAAACA	0.1	-2.458	-1.0675	0.5973	21	3.72%	590.9	2.69%	1105
M08775_2.00:TCF12:TCF3:TCF4	YGCACCTGB	0.1	-2.454	-1.06576	0.5986	52	9.22%	1669.6	7.59%	1106
M05307_2.00:ALX1:ALX3:ALX4:ARX:BARX1:BARX2:BSX:DLX1:DLX2:DLX3:DLX4:DLX5:DLX6:DRGX:EN1:EN2:ESX1:GBX1:GBX2:GSX1:GSX2:HESX1:HOXA1:HOXA2:HOXA3:HOXA4:HOXA5:HOXB1:HOXB2:HOXB3:HOXB4:HOXB5:HOXC4:HOXC5:HOXD3:HOXD4:ISX:LBX2:LHX1:LHX2:LHX3:LHX4:LHX5:LHX6:LHX8:LHX9:LMX1A:LMX1B:MEOX1:MIXL1:MNX1:MSX1:MSX2:NKX1-1:NKX1-2:NOBOX:NOTO:OTP:PDX1:PHOX2A:PHOX2B:PROP1:PRRX1:PRRX2:RAX:RAX2:SEBOX:SHOX:SHOX2:UNCX:VAX1:VAX2…	YTAATTAG	0.1	-2.453	-1.06532	0.5986	26	4.61%	759.7	3.45%	1107
M08228_2.00:PAX1:PAX2:PAX3:PAX5:PAX6:PAX7:PAX8:PAX9	AGCGTGACCG	0.1	-2.453	-1.06532	0.5986	26	4.61%	759.9	3.45%	1108
M10469_2.00:EBF1:EBF2:EBF3:EBF4	VDCDABTCCCYAGGGARBDKGB	0.1	-2.45	-1.06402	0.5993	2	0.35%	19.4	0.09%	1109
M03645_2.00:HLF	RTTACGTAAY	0.1	-2.444	-1.06142	0.602	8	1.42%	176.7	0.80%	1110
M09864_2.00:ARNT:ARNT2	SVNNDRTCACGTGAYHNNBS	0.1	-2.444	-1.06142	0.602	8	1.42%	176.4	0.80%	1111
M01506_2.00:LHX9	HTAATTARB	0.1	-2.444	-1.06142	0.602	74	13.12%	2465.1	11.21%	1112
M04962_2.00:ALX1:ALX3:ALX4:ARX:BARHL1:BARHL2:BARX1:BARX2:BSX:DLX1:DLX2:DLX3:DLX4:DLX5:DLX6:DRGX:EMX1:EMX2:EN1:EN2:ESX1:EVX1:EVX2:GBX1:GBX2:GSX1:GSX2:HESX1:HOXA1:HOXA2:HOXA3:HOXA4:HOXA5:HOXB1:HOXB2:HOXB3:HOXB4:HOXB5:HOXC4:HOXC5:HOXD1:HOXD3:HOXD4:ISX:LHX1:LHX3:LHX4:LHX5:MEOX1:MEOX2:MIXL1:MNX1:MSX1:MSX2:NANOG:NANOGP8:NKX1-1:NKX1-2:NOTO:OTP:PDX1:PHOX2A:PHOX2B:PROP1:PRRX1:PRRX2:RAX:RAX2:SEBOX:SHOX:SHO…	STAATTAC	0.1	-2.443	-1.06098	0.602	64	11.35%	2102.7	9.56%	1113
M00561_2.00:ALX1:ALX3:ALX4:ARX:BARHL1:BARHL2:DRGX:ESX1:EVX1:EVX2:GBX1:GBX2:HESX1:LBX1:LBX2:MEOX1:MEOX2:MIXL1:MSX1:MSX2:PHOX2A:PHOX2B:PROP1:PRRX1:PRRX2:RAX:RAX2:SHOX:SHOX2:TLX1:TLX3:UNCX:VSX1:VSX2	HTAATTAGS	0.1	-2.443	-1.06098	0.602	44	7.80%	1386.8	6.30%	1114
M11234_2.00:NFATC1:NFATC2:NFATC3:NFATC4	TTTCCAN	0.1	-2.44	-1.05968	0.6023	285	50.53%	10467.1	47.58%	1115
M07808_2.00:USF1:USF2	GGGTCACGTGRCSSS	0.1	-2.439	-1.05924	0.6023	18	3.19%	492.8	2.24%	1116
M09855_2.00:ASCL1:ASCL2	CCWBMCACCTGCC	0.1	-2.439	-1.05924	0.6023	18	3.19%	492.3	2.24%	1117
M09982_2.00:NFIL3	MRTTATGTAAYR	0.1	-2.439	-1.05924	0.6023	5	0.89%	91.8	0.42%	1118
M08326_2.00:SP2	CCCCGCCCC	0.1	-2.438	-1.05881	0.6023	294	52.13%	10818.7	49.18%	1119
M08066_2.00:ATF1:CREB1:CREM	NVTGACGTCABN	0.1	-2.437	-1.05838	0.6023	29	5.14%	863.2	3.92%	1120
M04083_2.00:MLX	KRTCACRTGKR	0.1	-2.434	-1.05707	0.6023	55	9.75%	1779	8.09%	1121
M02719_2.00:SOX1:SOX10:SOX11:SOX12:SOX13:SOX14:SOX15:SOX17:SOX18:SOX2:SOX21:SOX3:SOX30:SOX4:SOX5:SOX6:SOX7:SOX8:SOX9:SRY	WAACAAT	0.1	-2.428	-1.05447	0.6056	33	5.85%	1002.6	4.56%	1122
M08880_2.00:KLF13:KLF9	GGCCACGCCCCCTCC	0.1	-2.428	-1.05447	0.6056	82	14.54%	2760.7	12.55%	1123
M03193_2.00:ALX1:ALX3:ALX4:ARX:BARHL1:BARHL2:BARX1:BARX2:BSX:DLX1:DLX2:DLX3:DLX4:DLX5:DLX6:DRGX:EMX1:EMX2:EN1:EN2:ESX1:EVX1:EVX2:GBX1:GBX2:GSX1:GSX2:HESX1:HMX1:HMX2:HMX3:HOXA1:HOXA2:HOXA3:HOXA4:HOXA5:HOXB1:HOXB2:HOXB3:HOXB4:HOXB5:HOXC4:HOXC5:HOXD1:HOXD3:HOXD4:ISX:LBX1:LBX2:LHX2:LHX3:LHX4:LHX9:MEOX1:MEOX2:MIXL1:MNX1:MSX1:MSX2:NANOG:NANOGP8:NKX1-1:NKX1-2:NOBOX:NOTO:OTP:PDX1:PHOX2A:PHOX2B:PROP1:PRRX…	GCTAATTRGB	0.1	-2.427	-1.05403	0.6056	22	3.90%	626.2	2.85%	1124
M04728_2.00:EHF:ELF1:ELF2:ELF3:ELF4:ELF5:ELK1:ELK3:ELK4:ERF:ERG:ETS1:ETS2:ETV1:ETV2:ETV3:ETV3L:ETV4:ETV5:ETV6:ETV7:FEV:FLI1:GABPA:SPDEF	AACCAGGAAGTR	0.1	-2.426	-1.0536	0.6056	11	1.95%	268.4	1.22%	1125
M04840_2.00:FOXC1:FOXC2:FOXD1:FOXD2:FOXD3:FOXD4:FOXD4L1:FOXD4L3:FOXD4L4:FOXD4L5:FOXD4L6:FOXE1:FOXG1:FOXI1:FOXI2:FOXI3:FOXJ3:FOXK2:FOXL1:FOXL2:FOXS1	WACGTAAACAH	0.1	-2.426	-1.0536	0.6056	15	2.66%	395.9	1.80%	1126
M02814_2.00:ASCL1:ASCL2	ARCAGCTGCT	0.1	-2.424	-1.05273	0.6057	39	6.91%	1212.7	5.51%	1127
M08786_2.00:HLF:TEF	GATTRYGTAACMS	0.1	-2.423	-1.0523	0.6057	6	1.06%	119.2	0.54%	1128
M09830_2.00:MYF5:MYF6:MYOD1:MYOG	RGCAGSTG	0.1	-2.42	-1.05099	0.6068	142	25.18%	4993.3	22.70%	1129
M01029_2.00:TBX2:TBX3:TBX4:TBX5	AGGTGTGA	0.1	-2.418	-1.05012	0.6074	41	7.27%	1283.1	5.83%	1130
M11329_2.00:SOX1:SOX10:SOX11:SOX12:SOX13:SOX14:SOX15:SOX17:SOX18:SOX2:SOX21:SOX3:SOX30:SOX4:SOX5:SOX6:SOX7:SOX8:SOX9:SRY	TNMADAACAAAGR	0.1	-2.416	-1.04926	0.6081	34	6.03%	1038.2	4.72%	1131
M08025_2.00:ZNF281	CCCCTCCCCCACCYC	0.1	-2.412	-1.04752	0.6097	61	10.82%	1998.5	9.09%	1132
M05891_2.00:SOX1:SOX10:SOX11:SOX12:SOX13:SOX14:SOX15:SOX17:SOX18:SOX2:SOX21:SOX3:SOX30:SOX4:SOX5:SOX6:SOX7:SOX8:SOX9:SRY	KYCATTGTTW	0.1	-2.412	-1.04752	0.6097	55	9.75%	1782.1	8.10%	1133
M04910_2.00:ISL1:ISL2:NOTO:SHOX:SHOX2:VSX1	BTAAGTGC	0.1	-2.412	-1.04752	0.6097	84	14.89%	2836.7	12.90%	1134
M02782_2.00:BHLHE40:BHLHE41	VKCACGTGMC	0.1	-2.412	-1.04752	0.6097	19	3.37%	527.2	2.40%	1135
M04267_2.00:NFE2:NFE2L1:NFE2L2:NFE2L3	VATGASTCATB	0.1	-2.408	-1.04578	0.6105	10	1.77%	238.7	1.09%	1136
M05210_2.00:ALX1:ALX3:ALX4:ARX:DRGX:EN1:EN2:ESX1:ISX:LHX2:LHX3:LHX4:LHX6:LHX8:LHX9:LMX1A:LMX1B:MIXL1:OTP:PHOX2A:PHOX2B:PROP1:PRRX1:PRRX2:RAX:RAX2:SEBOX:SHOX:SHOX2:UNCX:VSX1:VSX2:ZFHX2	CTAATTAV	0.1	-2.407	-1.04535	0.6107	34	6.03%	1039.3	4.72%	1137
M10828_2.00:POU2F1	NDSRTAATSABDW	0.1	-2.402	-1.04318	0.6131	28	4.96%	832.9	3.79%	1138
M10542_2.00:FOXA1:FOXA2:FOXA3:FOXB1	WAAGTAAAC	0.1	-2.399	-1.04187	0.6144	40	7.09%	1250.2	5.68%	1139
M10724_2.00:CDX1:CDX2:CDX4	TTTATD	0.1	-2.398	-1.04144	0.6145	170	30.14%	6056.5	27.53%	1140
M05066_2.00:ALX1:ALX3:ALX4:ARX:DRGX:EMX1:EMX2:EN1:EN2:ESX1:GBX1:GBX2:GSX1:GSX2:HESX1:HOXA2:HOXA3:HOXB2:HOXB3:HOXD3:ISX:LHX1:LHX2:LHX3:LHX4:LHX5:LHX6:LHX8:LHX9:LMX1A:LMX1B:MIXL1:MNX1:MSX1:MSX2:NOBOX:NOTO:OTP:PDX1:PHOX2A:PHOX2B:PROP1:PRRX1:PRRX2:RAX:RAX2:SEBOX:SHOX:SHOX2:UNCX:VAX1:VAX2:VSX1:VSX2:ZFHX2	BTAATTAV	0.1	-2.393	-1.03927	0.6166	52	9.22%	1677.6	7.63%	1141
M06223_2.00:CDX1:CDX2:CDX4:HOXA13:HOXC13	WTTTATTA	0.1	-2.392	-1.03883	0.6169	66	11.70%	2182.1	9.92%	1142
M05833_2.00:MITF:TFE3:TFEB:TFEC	CACGTGAC	0.1	-2.389	-1.03753	0.618	50	8.87%	1606.7	7.30%	1143
M01662_2.00:ARID3A:ARID3B:ARID3C	NDATHAAAN	0.1	-2.387	-1.03666	0.6189	216	38.30%	7814.6	35.53%	1144
M08748_2.00:ASCL1:ASCL2	CTGCASCTGCYBCY	0.1	-2.386	-1.03623	0.6189	42	7.45%	1322.1	6.01%	1145
M07791_2.00:MAX	SASCACGTGACYB	0.1	-2.386	-1.03623	0.6189	35	6.21%	1076.8	4.90%	1146
M04394_2.00:SNAI2	TGCACCTGTY	0.1	-2.385	-1.03579	0.6189	31	5.50%	937.3	4.26%	1147
M02098_2.00:BARHL1:BARHL2:BARX1:BARX2:BSX:DLX1:DLX2:DLX3:DLX4:DLX5:DLX6:EVX1:EVX2:GBX1:GBX2:HMX2:HOXA1:HOXA2:HOXA3:HOXB1:HOXB2:HOXB3:HOXD1:HOXD3:MEOX1:MEOX2:MNX1:MSX1:MSX2:NANOG:NANOGP8:PDX1:VENTX	YTAATNGNY	0.1	-2.383	-1.03492	0.6195	152	26.95%	5378.8	24.45%	1148
M00512_2.00:SIX1:SIX2:SIX4:SIX5	NTGATACSNN	0.1	-2.382	-1.03449	0.6195	84	14.89%	2842	12.92%	1149
M09966_2.00:JUN:JUNB:JUND	RTGACGTCA	0.1	-2.378	-1.03275	0.6213	34	6.03%	1042.5	4.74%	1150
M06073_2.00:EGR1:EGR2:EGR3:EGR4	NHMCGCCCACGCMM	0.1	-2.376	-1.03188	0.6218	146	25.89%	5153.9	23.43%	1151
M10002_2.00:FOS:FOSB:FOSL1:FOSL2	TGACTCAB	0.1	-2.375	-1.03145	0.6223	92	16.31%	3137.9	14.27%	1152
M10799_2.00:ISL1:ISL2:NOTO:SHOX:SHOX2:VSX1	CTAAGTG	0.1	-2.37	-1.02928	0.6247	28	4.96%	836	3.80%	1153
M09187_2.00:ALX1:ALX3:ALX4:ARX:DRGX:EN1:EN2:ESX1:ISX:LHX2:LHX3:LHX4:LHX6:LHX8:LHX9:LMX1A:LMX1B:MIXL1:OTP:PHOX2A:PHOX2B:PROP1:PRRX1:PRRX2:RAX:RAX2:SEBOX:SHOX:SHOX2:UNCX:VSX1:VSX2:ZFHX2	SCTGATTAS	0.1	-2.368	-1.02841	0.6251	57	10.11%	1860.6	8.46%	1154
M08173_2.00:STAT6	BWBTTCCTGAGAAVT	0.1	-2.367	-1.02798	0.6254	10	1.77%	240.2	1.09%	1155
M02496_2.00:TBX2:TBX3:TBX4:TBX5	DAGGTGTBAR	0.1	-2.365	-1.02711	0.6258	66	11.70%	2186.7	9.94%	1156
M07787_2.00:USF2	GGTCACGTGRC	0.1	-2.364	-1.02667	0.6264	26	4.61%	767.6	3.49%	1157
M11392_2.00:TBP:TBPL2	TTTATAC	0.1	-2.364	-1.02667	0.6264	128	22.70%	4479.5	20.36%	1158
M09076_2.00:EHF:ELF1:ELF2:ELF3:ELF4:ELF5:ETV6:ETV7:SPI1:SPIC	GGAAGRAGGAAGARGRR	0.1	-2.358	-1.02407	0.6286	19	3.37%	531.5	2.42%	1159
M04885_2.00:TFCP2:TFCP2L1:UBP1	ACCGGTTYRAACYGGT	0.1	-2.356	-1.0232	0.6291	3	0.53%	42.5	0.19%	1160
M04886_2.00:TFCP2:TFCP2L1:UBP1	ACYRGTTYRAACYRGT	0.1	-2.356	-1.0232	0.6291	3	0.53%	42.3	0.19%	1161
M03012_2.00:FOXP3	GTAAACA	0.1	-2.355	-1.02276	0.6292	104	18.44%	3585.5	16.30%	1162
M06257_2.00:ALX1:ALX3:ALX4:ARX:BARX1:BARX2:BSX:DLX1:DLX2:DLX3:DLX4:DLX5:DLX6:DRGX:EMX1:EMX2:EN1:EN2:ESX1:EVX1:EVX2:GBX1:GBX2:GSX1:GSX2:HESX1:HMX1:HMX3:HOXA1:HOXA2:HOXA3:HOXA4:HOXA5:HOXB1:HOXB2:HOXB3:HOXB4:HOXB5:HOXC4:HOXC5:HOXD1:HOXD3:HOXD4:ISX:LBX1:LBX2:LHX2:LHX3:LHX4:LHX6:LHX8:LHX9:LMX1A:LMX1B:MEOX1:MIXL1:MNX1:MSX1:MSX2:NKX1-1:NKX1-2:NOBOX:NOTO:OTP:PDX1:PHOX2A:PHOX2B:PROP1:PRRX1:PRRX2:RAX:RAX2:…	NTTAATTRR	0.1	-2.354	-1.02233	0.6292	55	9.75%	1790.5	8.14%	1163
M06050_2.00:SNAI2	CACCTGT	0.1	-2.352	-1.02146	0.6302	95	16.84%	3252.1	14.78%	1164
M10099_2.00:ZNF263	GRGGGAGGAGGR	0.1	-2.347	-1.01929	0.6328	111	19.68%	3847.9	17.49%	1165
M03840_2.00:ALX1:ALX3:ALX4:ARX:BARHL1:BARHL2:BARX1:BARX2:BSX:DRGX:EMX1:EMX2:EN1:EN2:ESX1:EVX1:EVX2:GBX1:GBX2:GSX1:GSX2:HESX1:HOXA2:HOXA3:HOXB2:HOXB3:HOXD3:ISX:LBX1:LBX2:LHX1:LHX2:LHX3:LHX4:LHX5:LHX6:LHX8:LHX9:LMX1A:LMX1B:MEOX1:MEOX2:MIXL1:MNX1:MSX1:MSX2:NKX1-1:NKX1-2:NOBOX:NOTO:OTP:PDX1:PHOX2A:PHOX2B:PROP1:PRRX1:PRRX2:RAX:RAX2:SEBOX:SHOX:SHOX2:UNCX:VAX1:VAX2:VSX1:VSX2:ZFHX2	STAATTGS	0.1	-2.344	-1.01799	0.6342	65	11.52%	2153.9	9.79%	1166
M00523_2.00:GSC:TPRX1	NTAATCC	0.1	-2.342	-1.01712	0.6346	213	37.77%	7710.7	35.05%	1167
M06015_2.00:NRL	GCTDMGTCAGCA	0.1	-2.342	-1.01712	0.6346	14	2.48%	368.4	1.67%	1168
M03151_2.00:ALX1:ALX3:ALX4:ARX:BARHL1:BARHL2:BARX1:BARX2:BSX:DLX2:DRGX:EMX1:EMX2:EN1:EN2:ESX1:EVX1:EVX2:GBX1:GBX2:GSX1:GSX2:HESX1:HMX1:HMX2:HMX3:HOXA1:HOXA2:HOXA3:HOXA4:HOXA5:HOXB1:HOXB2:HOXB3:HOXB4:HOXB5:HOXC4:HOXC5:HOXD3:HOXD4:LHX2:LHX3:LHX4:LHX9:MEOX1:MEOX2:MIXL1:MNX1:MSX1:MSX2:NKX1-1:NKX1-2:NOTO:OTP:PDX1:PHOX2A:PHOX2B:PROP1:PRRX1:PRRX2:RAX:RAX2:SEBOX:SHOX:SHOX2:TLX1:TLX2:TLX3:UNCX:VAX1:VAX2:V…	GBTAATTAVN	0.1	-2.341	-1.01668	0.6346	41	7.27%	1293	5.88%	1169
M02085_2.00:ALX1:ALX3:ALX4:ARX:DRGX:EMX1:EMX2:EN1:EN2:ESX1:GBX1:GBX2:HESX1:ISX:LHX1:LHX2:LHX3:LHX4:LHX5:LHX6:LHX8:LHX9:LMX1A:LMX1B:MIXL1:MSX1:MSX2:NOBOX:NOTO:OTP:PHOX2A:PHOX2B:PROP1:PRRX1:PRRX2:RAX:RAX2:SEBOX:SHOX:SHOX2:UNCX:VAX1:VAX2:VSX1:VSX2:ZFHX2	NNNTAATTAR	0.1	-2.34	-1.01625	0.6346	75	13.30%	2518.1	11.45%	1170
M05853_2.00:ZFP82	CCVCYTHTARCYVYWTCT	0.1	-2.336	-1.01451	0.6353	5	0.89%	94.4	0.43%	1171
M09141_2.00:HOXA10:HOXA4:HOXA5:HOXA6:HOXA7:HOXA9:HOXB4:HOXB5:HOXB6:HOXB7:HOXB8:HOXB9:HOXC10:HOXC4:HOXC5:HOXC6:HOXC8:HOXC9:HOXD10:HOXD4:HOXD8:HOXD9:MNX1:PDX1	BCATTAATCAA	0.1	-2.336	-1.01451	0.6353	5	0.89%	94.9	0.43%	1172
M09214_2.00:HOXA10:HOXA4:HOXA5:HOXA6:HOXA7:HOXA9:HOXB4:HOXB5:HOXB6:HOXB7:HOXB8:HOXB9:HOXC10:HOXC4:HOXC5:HOXC6:HOXC8:HOXC9:HOXD10:HOXD4:HOXD8:HOXD9:MNX1:PDX1	BCATTAATCAA	0.1	-2.336	-1.01451	0.6353	5	0.89%	94.9	0.43%	1173
M08349_2.00:EGR1:EGR2:EGR3:EGR4	CGCCCCCDC	0.1	-2.335	-1.01408	0.6353	307	54.43%	11352.4	51.61%	1174
M08607_2.00:CIC:SOX1:SOX10:SOX11:SOX12:SOX13:SOX14:SOX15:SOX17:SOX18:SOX2:SOX21:SOX3:SOX4:SOX5:SOX6:SOX7:SOX8:SOX9:SRY	BTATTGTB	0.1	-2.333	-1.01321	0.6363	87	15.43%	2960.7	13.46%	1175
M05205_2.00:ISL1:ISL2:NOTO:SHOX:SHOX2:VSX1	YTAAGTGC	0.1	-2.332	-1.01277	0.6364	79	14.01%	2666.9	12.12%	1176
M05277_2.00:BARX1:BARX2:BSX:EMX1:EMX2:EN1:EN2:EVX1:EVX2:GBX1:GBX2:GSX1:GSX2:HMX1:HMX2:HMX3:HOXA1:HOXA2:HOXA3:HOXA4:HOXA5:HOXA6:HOXA7:HOXB1:HOXB2:HOXB3:HOXB4:HOXB5:HOXB6:HOXB7:HOXB8:HOXC4:HOXC5:HOXC6:HOXD1:HOXD3:HOXD4:HOXD8:ISX:MEOX1:MEOX2:MNX1:NKX1-1:NKX1-2:NOTO:OTP:PDX1:TLX2:VAX1:VAX2:VENTX	BTAATGAB	0.1	-2.33	-1.01191	0.6371	95	16.84%	3256.5	14.80%	1177
M02961_2.00:E2F1:E2F2:E2F3:E2F4:E2F5:E2F6	AATGGCGCCAAA	0.1	-2.328	-1.01104	0.6371	1	0.18%	4.5	0.02%	1178
M03451_2.00:NFATC1:NFATC2:NFATC3:NFATC4	TTTTCCATGGAAAA	0.1	-2.328	-1.01104	0.6371	1	0.18%	5	0.02%	1179
M03466_2.00:RUNX1:RUNX2:RUNX3	WAACCGCAAAAACCGCAR	0.1	-2.328	-1.01104	0.6371	1	0.18%	5	0.02%	1180
M03981_2.00:SOX1:SOX10:SOX11:SOX12:SOX13:SOX14:SOX15:SOX17:SOX18:SOX2:SOX21:SOX3:SOX30:SOX4:SOX5:SOX6:SOX7:SOX8:SOX9:SRY	ATTGTTCGGTGGT	0.1	-2.328	-1.01104	0.6371	1	0.18%	4.1	0.02%	1181
M04787_2.00:EHF:ELF1:ELF2:ELF3:ELF4:ELF5:ETV6:ETV7	ACCAGGAAGTAAWNNNNAAAAAW	0.1	-2.328	-1.01104	0.6371	1	0.18%	4.3	0.02%	1182
M09999_2.00:DDIT3	GGATAGRTTAACC	0.1	-2.328	-1.01104	0.6371	1	0.18%	4.7	0.02%	1183
M08340_2.00:ZBTB26	CGCGCRCRCGCRCGCRCGCRC	0.1	-2.327	-1.0106	0.6371	10	1.77%	242.3	1.10%	1184
M08320_2.00:IKZF1:IKZF2:IKZF3	TTCCCNKSC	0.1	-2.326	-1.01017	0.6371	278	49.29%	10224.6	46.48%	1185
M09988_2.00:FOS:FOSB:FOSL1:FOSL2	NSTGACTCAN	0.1	-2.325	-1.00973	0.6371	74	13.12%	2484.9	11.30%	1186
M06279_2.00:ALX1:ALX3:ALX4:ARX:BARX1:BARX2:BSX:DLX1:DLX2:DLX3:DLX4:DLX5:DLX6:DRGX:EMX1:EMX2:EN1:EN2:ESX1:EVX1:EVX2:GBX1:GBX2:GSX1:GSX2:HESX1:HMX1:HMX3:HOXA1:HOXA2:HOXA3:HOXA4:HOXA5:HOXA7:HOXB1:HOXB2:HOXB3:HOXB4:HOXB5:HOXB7:HOXC4:HOXC5:HOXD1:HOXD3:HOXD4:ISX:LHX3:LHX4:MEOX1:MEOX2:MNX1:MSX1:MSX2:NANOG:NANOGP8:NKX1-1:NKX1-2:NOTO:OTP:PDX1:PHOX2A:PHOX2B:PROP1:PRRX1:PRRX2:SHOX:SHOX2:UNCX:VAX1:VAX2:VENTX…	TVTTAATTA	0.1	-2.323	-1.00887	0.6371	37	6.56%	1153.4	5.24%	1187
M04208_2.00:ASCL1:ASCL2	RGCAGCTGCY	0.1	-2.322	-1.00843	0.6371	67	11.88%	2229.2	10.13%	1188
M10561_2.00:FOXC1:FOXC2:FOXD1:FOXD2:FOXD3:FOXD4:FOXD4L1:FOXD4L3:FOXD4L4:FOXD4L5:FOXD4L6:FOXE1:FOXF1:FOXF2:FOXG1:FOXI1:FOXI3:FOXL1:FOXL2:FOXS1	AGHCAAAACAA	0.1	-2.32	-1.00756	0.6371	26	4.61%	771.2	3.51%	1189
M09815_2.00:USF2	CACGTG	0.1	-2.316	-1.00583	0.639	427	75.71%	16107.7	73.23%	1190
M00383_2.00:BARX1:BARX2:BSX:EMX1:EMX2:EN1:EN2:EVX1:EVX2:GBX1:GBX2:GSX1:GSX2:HMX1:HMX2:HMX3:HOXA1:HOXA2:HOXA3:HOXA4:HOXA5:HOXA6:HOXA7:HOXB1:HOXB2:HOXB3:HOXB4:HOXB5:HOXB6:HOXB7:HOXB8:HOXC4:HOXC5:HOXC6:HOXD1:HOXD3:HOXD4:HOXD8:ISX:MEOX1:MEOX2:MNX1:NKX1-1:NKX1-2:NOTO:OTP:PDX1:TLX2:VAX1:VAX2:VENTX	YTAATKRNN	0.1	-2.314	-1.00496	0.6395	113	20.04%	3928.6	17.86%	1191
M03870_2.00:NKX6-1:NKX6-2:NKX6-3	TTAATKAC	0.1	-2.314	-1.00496	0.6395	59	10.46%	1940.9	8.82%	1192
M03235_2.00:ALX1:ALX3:ALX4:ARX:BARHL1:BARHL2:BARX1:BARX2:BSX:DLX1:DLX2:DLX3:DLX4:DLX5:DLX6:DRGX:EMX1:EMX2:EN1:EN2:ESX1:EVX1:EVX2:GBX1:GBX2:GSX1:GSX2:HMX1:HMX2:HMX3:HOXA1:HOXA2:HOXA3:HOXA4:HOXA5:HOXB1:HOXB2:HOXB3:HOXB4:HOXB5:HOXC4:HOXC5:HOXD1:HOXD3:HOXD4:ISX:MEOX1:MEOX2:MIXL1:MNX1:MSX1:MSX2:NANOG:NANOGP8:NKX1-1:NKX1-2:PDX1:PHOX2A:PHOX2B:PROP1:PRRX1:PRRX2:RAX:RAX2:SEBOX:SHOX:SHOX2:UNCX:VAX1:VAX2:VE…	BTAATTGG	0.1	-2.313	-1.00452	0.6395	91	16.13%	3111.8	14.15%	1193
M11310_2.00:SOX1:SOX10:SOX11:SOX12:SOX13:SOX14:SOX15:SOX17:SOX18:SOX2:SOX21:SOX3:SOX30:SOX4:SOX5:SOX6:SOX7:SOX8:SOX9:SRY	TTGTTTW	0.1	-2.313	-1.00452	0.6395	203	35.99%	7334.7	33.34%	1194
M09114_2.00:FOXC1:FOXC2:FOXD1:FOXD2:FOXD3:FOXD4:FOXD4L1:FOXD4L3:FOXD4L4:FOXD4L5:FOXD4L6:FOXE1:FOXE3:FOXF1:FOXF2:FOXG1:FOXI1:FOXI2:FOXI3:FOXJ3:FOXL1:FOXL2:FOXS1	DSCWAAGNAAACAMM	0.1	-2.312	-1.00409	0.6395	20	3.55%	568.1	2.58%	1195
M08749_2.00:SREBF1:SREBF2	MTCACCCCACC	0.1	-2.312	-1.00409	0.6395	57	10.11%	1868.3	8.49%	1196
M10784_2.00:BARX1:BARX2:BSX:EMX1:EMX2:EN1:EN2:EVX1:EVX2:GBX1:GBX2:GSX1:GSX2:HESX1:HMX1:HMX2:HMX3:HOXA1:HOXA2:HOXA3:HOXA4:HOXA5:HOXA6:HOXA7:HOXB1:HOXB2:HOXB3:HOXB4:HOXB5:HOXB6:HOXB7:HOXB8:HOXC4:HOXC5:HOXC6:HOXD1:HOXD3:HOXD4:HOXD8:ISX:MEOX1:MEOX2:MNX1:NKX1-1:NKX1-2:NOTO:OTP:PDX1:TLX1:TLX3:VAX1:VAX2:VENTX	NNNNNRATTAMTNNNN	0.1	-2.308	-1.00235	0.6399	69	12.23%	2304.6	10.48%	1197
M09436_2.00:TEAD3:TEAD4	RWATGCCAGGAATGY	0.1	-2.307	-1.00192	0.64	4	0.71%	68.8	0.31%	1198
M08199_2.00:FOXA1:FOXA2:FOXA3:FOXB1	CTRAGTAAACAVV	0.1	-2.306	-1.00148	0.6402	12	2.13%	306.1	1.39%	1199
M04695_2.00:DMRTA1	AATGTAWCAATT	0.1	-2.306	-1.00148	0.6402	6	1.06%	123.1	0.56%	1200
M05012_2.00:NKX3-1:NKX3-2	GTTAAGTGGK	0.1	-2.306	-1.00148	0.6402	19	3.37%	535.3	2.43%	1201
M00230_2.00:EGR2	MCRCCCMCCC	0.1	-2.306	-1.00148	0.6402	360	63.83%	13443	61.11%	1202
M01655_2.00:ARID3A:ARID3B:ARID3C	NDATYAAAH	0.1	-2.306	-1.00148	0.6402	111	19.68%	3855.1	17.53%	1203
M05182_2.00:CRX:DLX1:DLX2:DLX4:DLX5:EMX1:LHX2:LHX9:PITX1:PITX2:VAX1:VSX1	STAATTAV	0.1	-2.305	-1.00105	0.6402	77	13.65%	2597.7	11.81%	1204
M04138_2.00:TCF12:TCF3:TCF4	VCACCTGC	0.1	-2.305	-1.00105	0.6402	161	28.55%	5736.8	26.08%	1205
M08709_2.00:MITF:TFE3	TCACGTGACC	0.1	-2.304	-1.00061	0.6402	23	4.08%	670.5	3.05%	1206
M08743_2.00:MITF:TFE3:TFEB:TFEC	TCACGTGACC	0.1	-2.304	-1.00061	0.6402	23	4.08%	670.5	3.05%	1207
M04311_2.00:CREB3L1:CREB3L2	TGCCACGTGGCA	0.1	-2.303	-1.00018	0.6402	3	0.53%	43.1	0.20%	1208
M08142_2.00:IRF1:IRF2	AAAVWGAAAGTGAAAGTAAAN	0.1	-2.303	-1.00018	0.6402	3	0.53%	43.7	0.20%	1209
M00403_2.00:ALX1:ALX3:ALX4:ARX:BARHL1:BARHL2:BARX1:BARX2:BSX:DLX1:DLX2:DLX3:DLX4:DLX5:DLX6:DRGX:EMX1:EMX2:EN1:EN2:ESX1:EVX1:EVX2:GBX1:GBX2:GSX1:GSX2:HESX1:HOXA1:HOXA2:HOXA3:HOXA4:HOXA5:HOXB1:HOXB2:HOXB3:HOXB4:HOXB5:HOXC4:HOXC5:HOXD1:HOXD3:HOXD4:ISX:LHX1:LHX3:LHX4:LHX5:MEOX1:MEOX2:MIXL1:MNX1:MSX1:MSX2:NANOG:NANOGP8:NKX1-1:NKX1-2:NOTO:OTP:PDX1:PHOX2A:PHOX2B:PROP1:PRRX1:PRRX2:RAX:RAX2:SEBOX:SHOX:SHO…	NTAATKABN	0.1	-2.303	-1.00018	0.6402	97	17.20%	3335.7	15.16%	1210
M04803_2.00:SPI1:SPIB:SPIC	DAWGCGGAAGTR	1	-2.302	-0.999746	0.6402	39	6.91%	1226.9	5.58%	1211
M00821_2.00:AR:NR3C1:NR3C2:PGR	NAGGAACATN	1	-2.299	-0.998443	0.6402	41	7.27%	1297.8	5.90%	1212
M07685_2.00:ZFP69B	YTTTCCAGCCAC	1	-2.299	-0.998443	0.6402	17	3.01%	469.6	2.13%	1213
M05305_2.00:ALX1:ALX3:ALX4:ARX:BARX1:BARX2:BSX:DLX1:DLX2:DLX3:DLX4:DLX5:DLX6:DRGX:EN1:EN2:ESX1:GBX1:GBX2:GSX1:GSX2:HESX1:HOXA1:HOXA2:HOXA3:HOXA4:HOXA5:HOXB1:HOXB2:HOXB3:HOXB4:HOXB5:HOXC4:HOXC5:HOXD3:HOXD4:ISX:LBX2:LHX1:LHX2:LHX3:LHX4:LHX5:LHX6:LHX8:LHX9:LMX1A:LMX1B:MEOX1:MIXL1:MNX1:MSX1:MSX2:NKX1-1:NKX1-2:NOBOX:NOTO:OTP:PDX1:PHOX2A:PHOX2B:PROP1:PRRX1:PRRX2:RAX:RAX2:SEBOX:SHOX:SHOX2:UNCX:VAX1:VAX2…	TTAATTAG	1	-2.298	-0.998009	0.6402	26	4.61%	773.1	3.51%	1214
M06387_2.00:BARHL1:BARHL2:BSX:DLX2:EMX1:EMX2:EN1:EN2:GBX1:GBX2:GSX1:GSX2:HMX1:HMX2:HMX3:HOXA3:HOXA4:HOXA5:HOXB3:HOXB4:HOXB5:HOXC4:HOXC5:HOXD3:HOXD4:LBX2:MEOX1:MEOX2:MNX1:MSX1:MSX2:NANOG:NANOGP8:NKX1-1:NKX1-2:PDX1:TLX1:TLX2:TLX3:VAX1:VAX2:VENTX	TTAATTG	1	-2.298	-0.998009	0.6402	46	8.16%	1475.6	6.71%	1215
M03205_2.00:ALX1:ALX3:ALX4:ARX:BARX1:BARX2:BSX:DLX1:DLX2:DLX3:DLX4:DLX5:DLX6:DRGX:EMX1:EMX2:EN1:EN2:ESX1:EVX1:EVX2:GBX1:GBX2:GSX1:GSX2:HMX1:HMX3:HOXA1:HOXA2:HOXA3:HOXA4:HOXA5:HOXB1:HOXB2:HOXB3:HOXB4:HOXB5:HOXC4:HOXC5:HOXD1:HOXD3:HOXD4:ISX:LHX3:LHX4:MEOX1:MIXL1:MNX1:MSX1:MSX2:NKX1-1:NKX1-2:NOTO:OTP:PDX1:PHOX2A:PHOX2B:PROP1:PRRX1:PRRX2:RAX:RAX2:SEBOX:SHOX:SHOX2:UNCX:VAX1:VAX2:VENTX:VSX1:VSX2	NYTAATTAGD	1	-2.297	-0.997574	0.6402	53	9.40%	1726.2	7.85%	1216
M09570_2.00:ALX1:ALX3:ALX4:ARX:DRGX:EMX1:EMX2:EN1:EN2:ESX1:GBX1:GBX2:GSX1:GSX2:HESX1:HOXA2:HOXA3:HOXB2:HOXB3:HOXD3:ISX:LHX1:LHX2:LHX3:LHX4:LHX5:LHX6:LHX8:LHX9:LMX1A:LMX1B:MIXL1:MNX1:MSX1:MSX2:NOBOX:NOTO:OTP:PDX1:PHOX2A:PHOX2B:PROP1:PRRX1:PRRX2:RAX:RAX2:SEBOX:SHOX:SHOX2:UNCX:VAX1:VAX2:VSX1:VSX2:ZFHX2	ADBTAATTAR	1	-2.295	-0.996706	0.6402	21	3.72%	603.6	2.74%	1217
M10712_2.00:MEIS1:MEIS2:MEIS3:PKNOX1:PKNOX2:TGIF1:TGIF2:TGIF2LX:TGIF2LY	GRBTGAYAGATR	1	-2.295	-0.996706	0.6402	32	5.67%	981.2	4.46%	1218
M09287_2.00:HNF4A:HNF4G:NR2E1:NR2F1:NR2F2:NR2F6:NR6A1:RXRA:RXRB:RXRG	VRGKBCAAAGTCCA	1	-2.294	-0.996272	0.6402	11	1.95%	275.6	1.25%	1219
M09307_2.00:HNF4A:HNF4G:NR2E1:NR2F1:NR2F2:NR2F6:NR6A1:RXRA:RXRB:RXRG	VRGKBCAAAGTCCA	1	-2.294	-0.996272	0.6402	11	1.95%	275.6	1.25%	1220
M03770_2.00:HOXA10:HOXA5:HOXA6:HOXA7:HOXA9:HOXB4:HOXB5:HOXB6:HOXB7:HOXB8:HOXB9:HOXC10:HOXC5:HOXC6:HOXC8:HOXC9:HOXD10:HOXD8:HOXD9	VNTAATTACC	1	-2.293	-0.995837	0.6402	22	3.90%	638	2.90%	1221
M03251_2.00:ALX1:ALX3:ALX4:ARX:BARHL1:BARHL2:BARX1:BARX2:BSX:DLX1:DLX2:DLX3:DLX4:DLX5:DLX6:DRGX:EMX1:EMX2:EN1:EN2:ESX1:EVX1:EVX2:GBX1:GBX2:GSX1:GSX2:HESX1:HOXA1:HOXA2:HOXA3:HOXA4:HOXA5:HOXB1:HOXB2:HOXB3:HOXB4:HOXB5:HOXC4:HOXC5:HOXD1:HOXD3:HOXD4:ISX:LHX1:LHX3:LHX4:LHX5:MEOX1:MEOX2:MIXL1:MNX1:MSX1:MSX2:NANOG:NANOGP8:NKX1-1:NKX1-2:NOTO:OTP:PDX1:PHOX2A:PHOX2B:PROP1:PRRX1:PRRX2:RAX:RAX2:SEBOX:SHOX:SHO…	RNTAATTASN	1	-2.292	-0.995403	0.6402	49	8.69%	1583.1	7.20%	1222
M01211_2.00:DMRT1:DMRT2:DMRT3:DMRTA2:DMRTB1:DMRTC2	WWTGTWDCNW	1	-2.291	-0.994969	0.6402	62	10.99%	2052.3	9.33%	1223
M10240_2.00:ZNF148	YCCTCCCCCA	1	-2.291	-0.994969	0.6402	216	38.30%	7838.4	35.63%	1224
M03791_2.00:ALX1:ALX3:ALX4:ARX:BARHL1:BARHL2:BARX1:BARX2:BSX:DRGX:EMX1:EMX2:EN1:EN2:ESX1:EVX1:EVX2:GBX1:GBX2:GSX1:GSX2:HESX1:HMX1:HMX2:HMX3:HOXA1:HOXA2:HOXA3:HOXA4:HOXA5:HOXB1:HOXB2:HOXB3:HOXB4:HOXB5:HOXC4:HOXC5:HOXD3:HOXD4:LHX2:LHX3:LHX4:LHX9:MEOX1:MEOX2:MIXL1:MNX1:MSX1:MSX2:NKX1-1:NKX1-2:NOTO:OTP:PDX1:PHOX2A:PHOX2B:PROP1:PRRX1:PRRX2:RAX:RAX2:SEBOX:SHOX:SHOX2:TLX1:TLX2:TLX3:UNCX:VAX1:VAX2:VENTX:…	CTAATTAS	1	-2.289	-0.9941	0.6402	53	9.40%	1727.4	7.85%	1225
M09086_2.00:FOXC2:FOXJ3:FOXK2:FOXP1:FOXP2:FOXP3:FOXP4	RTAAACAVA	1	-2.286	-0.992797	0.6402	94	16.67%	3227.3	14.67%	1226
M00503_2.00:ALX1:ALX3:ALX4:ARX:BARHL1:BARHL2:BARX1:BARX2:BSX:DLX1:DLX2:DLX3:DLX4:DLX5:DLX6:DRGX:EMX1:EMX2:EN1:EN2:ESX1:EVX1:EVX2:GBX1:GBX2:GSX1:GSX2:HESX1:HMX1:HMX3:HOXA1:HOXA2:HOXA3:HOXA4:HOXA5:HOXB1:HOXB2:HOXB3:HOXB4:HOXB5:HOXC4:HOXC5:HOXD1:HOXD3:HOXD4:ISX:MEOX1:MEOX2:MIXL1:MNX1:MSX1:MSX2:NKX1-1:NKX1-2:NOTO:OTP:PDX1:PHOX2A:PHOX2B:PROP1:PRRX1:PRRX2:RAX:RAX2:SEBOX:SHOX:SHOX2:TLX1:TLX2:TLX3:UNCX:V…	NNTAATTRN	1	-2.285	-0.992363	0.6402	129	22.87%	4533.4	20.61%	1227
M06335_2.00:SIX1:SIX2:SIX4:SIX5	DTGATACC	1	-2.283	-0.991494	0.6402	69	12.23%	2308.9	10.50%	1228
M04165_2.00:NHLH1:NHLH2	GGGBMGCAGCTGCGTCCC	1	-2.283	-0.991494	0.6402	2	0.35%	21.5	0.10%	1229
M04870_2.00:GATA1:GATA2:GATA3:GATA4:GATA5:GATA6	WGATAACGATCT	1	-2.283	-0.991494	0.6402	2	0.35%	21.5	0.10%	1230
M09639_2.00:SOX1:SOX10:SOX11:SOX12:SOX13:SOX14:SOX15:SOX17:SOX18:SOX2:SOX21:SOX3:SOX30:SOX4:SOX5:SOX6:SOX7:SOX8:SOX9:SRY	RACAAWGG	1	-2.282	-0.99106	0.6402	141	25.00%	4985.1	22.66%	1231
M03577_2.00:TEAD1:TEAD3:TEAD4	DWGGAATGTR	1	-2.282	-0.99106	0.6402	46	8.16%	1477.8	6.72%	1232
M07758_2.00:ZNF425	SGCCCTC	1	-2.282	-0.99106	0.6402	145	25.71%	5136.9	23.35%	1233
M09443_2.00:NRF1	CYYGCGCATGCGCAGWG	1	-2.281	-0.990626	0.6402	27	4.79%	809.3	3.68%	1234
M05069_2.00:HOXA3:HOXA4:HOXA5:HOXA6:HOXA7:HOXA9:HOXB3:HOXB4:HOXB5:HOXB6:HOXB7:HOXB8:HOXB9:HOXC4:HOXC5:HOXC6:HOXC8:HOXC9:HOXD3:HOXD4:HOXD8:HOXD9:PDX1	GTAATKRC	1	-2.28	-0.990191	0.6402	75	13.30%	2528.8	11.50%	1235
M03156_2.00:ALX1:ALX3:ALX4:ARX:BARHL1:BARHL2:BARX1:BARX2:BSX:DLX1:DLX2:DLX3:DLX4:DLX5:DLX6:DRGX:EMX1:EMX2:EN1:EN2:ESX1:EVX1:EVX2:GBX1:GBX2:GSX1:GSX2:HMX1:HMX2:HMX3:HOXA1:HOXA2:HOXA3:HOXA4:HOXA5:HOXA6:HOXA7:HOXB1:HOXB2:HOXB3:HOXB4:HOXB5:HOXB6:HOXB7:HOXB8:HOXC4:HOXC5:HOXC6:HOXD1:HOXD3:HOXD4:HOXD8:ISX:LHX3:LHX4:MEOX1:MEOX2:MIXL1:MNX1:MSX1:MSX2:NANOG:NANOGP8:NKX1-1:NKX1-2:NOBOX:NOTO:OTP:PDX1:PHOX2A:P…	YTAATTAB	1	-2.278	-0.989323	0.6402	65	11.52%	2163.1	9.83%	1236
M07909_2.00:CTCF	ASYGCCATCTAGTGG	1	-2.278	-0.989323	0.6402	6	1.06%	124.6	0.57%	1237
M08262_2.00:ZNF669	GTCATCR	1	-2.276	-0.988454	0.6402	33	5.85%	1018.3	4.63%	1238
M03062_2.00:FOXI1:FOXJ3:FOXK1:FOXK2	GTAAACA	1	-2.275	-0.98802	0.6402	127	22.52%	4460.6	20.28%	1239
M03126_2.00:ALX1:ALX3:ALX4:ARX:BARX1:BARX2:BSX:DLX1:DLX2:DLX3:DLX4:DLX5:DLX6:DRGX:EMX1:EMX2:EN1:EN2:ESX1:EVX1:EVX2:GBX1:GBX2:GSX1:GSX2:HMX1:HMX3:HOXA1:HOXA2:HOXA3:HOXA4:HOXA5:HOXA7:HOXB1:HOXB2:HOXB3:HOXB4:HOXB5:HOXB7:HOXC4:HOXC5:HOXD1:HOXD3:HOXD4:ISX:LHX3:LHX4:MEOX1:MEOX2:MIXL1:MNX1:MSX1:MSX2:NANOG:NANOGP8:NKX1-1:NKX1-2:NOTO:OTP:PDX1:PHOX2A:PHOX2B:PROP1:PRRX1:PRRX2:RAX:RAX2:SEBOX:SHOX:SHOX2:UNCX:…	NYTAATTABH	1	-2.272	-0.986717	0.6406	73	12.94%	2456.1	11.17%	1240
M07786_2.00:USF2	GGGTCACGTGRCCSSG	1	-2.272	-0.986717	0.6406	17	3.01%	471.5	2.14%	1241
M00997_2.00:CEBPG	NTTACGCAA	1	-2.271	-0.986283	0.6406	27	4.79%	810.2	3.68%	1242
M03067_2.00:GCM1:GCM2	BATGCGGGTA	1	-2.271	-0.986283	0.6406	24	4.26%	707.1	3.21%	1243
M05542_2.00:IRF4:IRF8	NCGAAACYGAAACYR	1	-2.27	-0.985848	0.6406	5	0.89%	96.4	0.44%	1244
M04239_2.00:CREB3:CREB3L1	GGTGACGTGGCR	1	-2.268	-0.98498	0.6406	10	1.77%	245.5	1.12%	1245
M00253_2.00:FOXC1:FOXC2:FOXD1:FOXD2:FOXD3:FOXD4:FOXD4L1:FOXD4L3:FOXD4L4:FOXD4L5:FOXD4L6:FOXE1:FOXF1:FOXF2:FOXG1:FOXI1:FOXI3:FOXK2:FOXL1:FOXL2:FOXP4:FOXS1	TGTATAAAHAA	1	-2.266	-0.984111	0.6407	33	5.85%	1019.5	4.63%	1246
M10475_2.00:ELF5:SPI1:SPIB:SPIC	ACTTCCTCT	1	-2.266	-0.984111	0.6407	33	5.85%	1019.6	4.64%	1247
M00988_2.00:BCL11B	RNTGACCRN	1	-2.266	-0.984111	0.6407	258	45.74%	9464.7	43.03%	1248
M00398_2.00:ALX1:ALX3:ALX4:ARX:BARHL1:BARHL2:BARX1:BARX2:BSX:DLX1:DLX2:DLX3:DLX4:DLX5:DLX6:DRGX:EMX1:EMX2:EN1:EN2:ESX1:EVX1:EVX2:GBX1:GBX2:GSX1:GSX2:HMX1:HMX2:HMX3:HOXA1:HOXA2:HOXA3:HOXA4:HOXA5:HOXB1:HOXB2:HOXB3:HOXB4:HOXB5:HOXC4:HOXC5:HOXD1:HOXD3:HOXD4:ISX:LHX2:LHX3:LHX4:LHX9:MEOX1:MIXL1:MNX1:MSX1:MSX2:NKX1-1:NKX1-2:NOBOX:NOTO:OTP:PDX1:PHOX2A:PHOX2B:PROP1:PRRX1:PRRX2:RAX:RAX2:SEBOX:SHOX:SHOX2:TL…	NTAATKRNN	1	-2.263	-0.982808	0.6416	128	22.70%	4500.2	20.46%	1249
M05055_2.00:BARX1:BARX2:BSX:EMX1:EMX2:EN1:EN2:EVX1:EVX2:GBX1:GBX2:GSX1:GSX2:HMX1:HMX2:HMX3:HOXA1:HOXA2:HOXA3:HOXA4:HOXA5:HOXA6:HOXA7:HOXA9:HOXB1:HOXB2:HOXB3:HOXB4:HOXB5:HOXB6:HOXB7:HOXB8:HOXB9:HOXC4:HOXC5:HOXC6:HOXC8:HOXC9:HOXD1:HOXD3:HOXD4:HOXD8:HOXD9:ISX:MEOX1:MEOX2:MNX1:NKX1-1:NKX1-2:NOTO:OTP:PDX1:VAX1:VAX2:VENTX	STAATTAB	1	-2.262	-0.982374	0.6417	49	8.69%	1587.5	7.22%	1250
M10500_2.00:EHF:ELF1:ELF2:ELF3:ELF4:ELF5:ETV6:ETV7:FEV	BTTCCTGC	1	-2.261	-0.98194	0.6417	299	53.01%	11059.8	50.28%	1251
M07810_2.00:USF1:USF2	GGTCACGTGRC	1	-2.26	-0.981506	0.6422	24	4.26%	708	3.22%	1252
M10029_2.00:CEBPA:CEBPB:CEBPE	WNATTGCDTAADDN	1	-2.258	-0.980637	0.6428	15	2.66%	406.3	1.85%	1253
M05841_2.00:JUN:JUNB:JUND	GATGACTCATM	1	-2.257	-0.980203	0.6428	7	1.24%	154.1	0.70%	1254
M08188_2.00:ATF3:JDP2	GATGASTCAY	1	-2.257	-0.980203	0.6428	7	1.24%	154.4	0.70%	1255
M08719_2.00:EPAS1	GTACGTGMC	1	-2.256	-0.979768	0.6428	44	7.80%	1409.5	6.41%	1256
M03552_2.00:EOMES:TBX2:TBX20:TBX3:TBX4:TBX5	AGGTGTGA	1	-2.254	-0.9789	0.6434	86	15.25%	2937.2	13.35%	1257
M08906_2.00:ZNF281	BCCCCTCCCCCACCC	1	-2.253	-0.978465	0.6434	80	14.18%	2716.6	12.35%	1258
M04238_2.00:DBP	BRTTACRTAACV	1	-2.252	-0.978031	0.6434	3	0.53%	44.4	0.20%	1259
M09165_2.00:PBX1:PBX2:PBX3:PBX4	KRAATTGATTGATKG	1	-2.252	-0.978031	0.6434	3	0.53%	44.2	0.20%	1260
M09199_2.00:PBX1:PBX2:PBX3:PBX4	KRAATTGATTGATKG	1	-2.252	-0.978031	0.6434	3	0.53%	44.2	0.20%	1261
M09937_2.00:HLF:TEF	GTTACGTAAT	1	-2.249	-0.976728	0.6442	10	1.77%	246.9	1.12%	1262
M06296_2.00:ALX1:ALX3:ALX4:ARX:BARHL1:BARHL2:DRGX:ESX1:EVX1:EVX2:GBX1:GBX2:HESX1:LBX1:LBX2:MEOX1:MEOX2:MIXL1:MSX1:MSX2:PHOX2A:PHOX2B:PROP1:PRRX1:PRRX2:RAX:RAX2:SHOX:SHOX2:TLX1:TLX3:UNCX:VSX1:VSX2	NTTAATTA	1	-2.248	-0.976294	0.6442	87	15.43%	2975	13.52%	1263
M06259_2.00:ALX1:ALX3:ALX4:ARX:DRGX:EMX1:EMX2:EN1:EN2:ESX1:GBX1:GBX2:GSX1:GSX2:HESX1:HOXA2:HOXA3:HOXB2:HOXB3:HOXD3:ISX:LHX1:LHX2:LHX3:LHX4:LHX5:LHX6:LHX8:LHX9:LMX1A:LMX1B:MIXL1:MNX1:MSX1:MSX2:NOBOX:NOTO:OTP:PDX1:PHOX2A:PHOX2B:PROP1:PRRX1:PRRX2:RAX:RAX2:SEBOX:SHOX:SHOX2:UNCX:VAX1:VAX2:VSX1:VSX2:ZFHX2	TTAATTA	1	-2.245	-0.974991	0.6453	74	13.12%	2497.7	11.35%	1264
M04743_2.00:EHF:ELF1:ELF2:ELF3:ELF4:ELF5:ELK1:ELK3:ELK4:ERF:ERG:ETS1:ETS2:ETV1:ETV2:ETV3:ETV3L:ETV4:ETV5:ETV6:ETV7:FEV:FLI1:GABPA:SPDEF	RABSCGGAAGTG	1	-2.24	-0.97282	0.6483	71	12.59%	2388	10.86%	1265
M11235_2.00:REL:RELA	GGGGMTTTCC	1	-2.24	-0.97282	0.6483	54	9.57%	1770.3	8.05%	1266
M01802_2.00:XBP1	NHNACGTRD	1	-2.239	-0.972385	0.6483	198	35.11%	7162	32.56%	1267
M04431_2.00:KLF1:KLF12:KLF2:KLF3:KLF4:KLF5:KLF6:KLF7:KLF8	RGCCGACGCCCA	1	-2.237	-0.971517	0.6485	20	3.55%	575	2.61%	1268
M04954_2.00:ALX1:ALX3:ALX4:ARX:BARHL1:BARHL2:BARX1:BARX2:BSX:DLX1:DLX2:DLX3:DLX4:DLX5:DLX6:EN1:EN2:GBX1:GBX2:GSX1:GSX2:HOXA1:HOXA2:HOXA3:HOXB1:HOXB2:HOXB3:HOXD1:HOXD3:ISX:LHX1:LHX5:MEOX1:MNX1:MSX1:MSX2:NANOG:NANOGP8:NKX1-1:NKX1-2:PDX1:PROP1:SHOX:SHOX2:UNCX:VAX1:VAX2:VSX2	WTAAYGAB	1	-2.236	-0.971082	0.6488	80	14.18%	2719.1	12.36%	1269
M00315_2.00:ALX1:ALX3:ALX4:ARX:BARX1:BARX2:BSX:DLX1:DLX2:DLX3:DLX4:DLX5:DLX6:DRGX:EMX1:EMX2:EN1:EN2:ESX1:EVX1:EVX2:GBX1:GBX2:GSX1:GSX2:HESX1:HOXA1:HOXA2:HOXA3:HOXB1:HOXB2:HOXB3:HOXD3:ISX:LBX1:LBX2:LHX1:LHX2:LHX3:LHX4:LHX5:LHX6:LHX8:LHX9:LMX1A:LMX1B:MEOX1:MIXL1:MNX1:MSX1:MSX2:NKX1-1:NKX1-2:NOBOX:NOTO:OTP:PDX1:PHOX2A:PHOX2B:PROP1:PRRX1:PRRX2:RAX:RAX2:SEBOX:SHOX:SHOX2:UNCX:VAX1:VAX2:VSX1:VSX2:ZFHX2:…	NNTAATWN	1	-2.235	-0.970648	0.6493	273	48.40%	10054.4	45.71%	1270
M10731_2.00:DBX2:NKX3-1:NKX3-2	NCACTTAKTCN	1	-2.234	-0.970214	0.6494	41	7.27%	1305.2	5.93%	1271
M09806_2.00:TFAP4	CWCAGCTGGT	1	-2.232	-0.969345	0.6502	93	16.49%	3200.3	14.55%	1272
M00217_2.00:ZNF200	NWWCTCAATWN	1	-2.231	-0.968911	0.6504	38	6.74%	1199.5	5.45%	1273
M07946_2.00:ELF5:SPI1:SPIB:SPIC	AAAAAGAGGAAGTGV	1	-2.23	-0.968477	0.6505	4	0.71%	70.6	0.32%	1274
M05168_2.00:ARX:BARHL1:BARHL2:BARX1:BARX2:BSX:DLX1:DLX2:DLX3:DLX4:DLX5:DLX6:EMX1:EMX2:ESX1:EVX1:EVX2:GBX1:GBX2:HMX1:HMX2:HMX3:HOXA2:HOXB2:LBX1:LBX2:MEOX1:MEOX2:MNX1:MSX1:MSX2:NANOG:NANOGP8:NKX1-1:NKX1-2:PDX1:RAX:RAX2:TLX1:TLX2:TLX3:UNCX:VAX1:VAX2	CTAATTGC	1	-2.229	-0.968042	0.6505	57	10.11%	1880.8	8.55%	1275
M00325_2.00:SIX3:SIX6	NNTGATAY	1	-2.227	-0.967174	0.6509	151	26.77%	5375.4	24.44%	1276
M10021_2.00:CEBPD	TTGCVYAAY	1	-2.226	-0.96674	0.6515	108	19.15%	3759.1	17.09%	1277
M10034_2.00:CEBPD	ATTGCGTAAY	1	-2.225	-0.966305	0.6515	20	3.55%	575.8	2.62%	1278
M01492_2.00:EHF:ELF1:ELF2:ELF3:ELF4:ELF5:ELK1:ELK3:ELK4:ERF:ERG:ETS1:ETS2:ETV1:ETV2:ETV3:ETV3L:ETV4:ETV5:ETV6:ETV7:FEV:FLI1:GABPA:SPDEF	DNCCGGAAGT	1	-2.225	-0.966305	0.6515	235	41.67%	8586.3	39.03%	1279
M10020_2.00:CEBPD	TTKNGCAATV	1	-2.221	-0.964568	0.653	85	15.07%	2906.1	13.21%	1280
M00831_2.00:TBX2:TBX20:TBX3:TBX4:TBX5	AGGTGTKA	1	-2.221	-0.964568	0.653	46	8.16%	1485.3	6.75%	1281
M04895_2.00:ALX1:ALX3:ALX4:ARX:BARHL1:BARHL2:BARX1:BARX2:BSX:DLX1:DLX2:DLX3:DLX4:DLX5:DLX6:DRGX:EMX1:EMX2:EN1:EN2:ESX1:EVX1:EVX2:GBX1:GBX2:GSX1:GSX2:HESX1:HOXA2:HOXA3:HOXB2:HOXB3:HOXD3:ISX:LBX1:LBX2:LHX1:LHX2:LHX3:LHX4:LHX5:LHX6:LHX8:LHX9:LMX1A:LMX1B:MEOX1:MIXL1:MNX1:MSX1:MSX2:NKX1-1:NKX1-2:NOBOX:NOTO:OTP:PDX1:PHOX2A:PHOX2B:PROP1:PRRX1:PRRX2:RAX:RAX2:SEBOX:SHOX:SHOX2:UNCX:VAX1:VAX2:VSX1:VSX2:ZFHX…	TTAATTAG	1	-2.22	-0.964134	0.653	33	5.85%	1024.6	4.66%	1282
M06489_2.00:DBX1:DBX2:HLX	TTWATTA	1	-2.22	-0.964134	0.653	104	18.44%	3611.2	16.42%	1283
M03816_2.00:ALX1:ALX3:ALX4:ARX:BARHL1:BARHL2:DRGX:ESX1:EVX1:EVX2:GBX1:GBX2:HESX1:LBX1:LBX2:MEOX1:MEOX2:MIXL1:MSX1:MSX2:PHOX2A:PHOX2B:PROP1:PRRX1:PRRX2:RAX:RAX2:SHOX:SHOX2:TLX1:TLX3:UNCX:VSX1:VSX2	DTAACRAGS	1	-2.219	-0.963699	0.653	37	6.56%	1165.2	5.30%	1284
M11405_2.00:TEAD1:TEAD3:TEAD4	GGAATG	1	-2.219	-0.963699	0.653	62	10.99%	2063.9	9.38%	1285
M00140_2.00:ZNF410	CCATCCCA	1	-2.217	-0.962831	0.653	17	3.01%	475.7	2.16%	1286
M07888_2.00:CTCF	CGCCCYCTGGTGGCC	1	-2.217	-0.962831	0.653	17	3.01%	475.8	2.16%	1287
M11327_2.00:SOX1:SOX10:SOX11:SOX12:SOX13:SOX14:SOX15:SOX17:SOX18:SOX2:SOX21:SOX3:SOX30:SOX4:SOX5:SOX6:SOX7:SOX8:SOX9:SRY	TNMADAACAAAGRND	1	-2.216	-0.962397	0.653	24	4.26%	712.9	3.24%	1288
M03825_2.00:ALX1:ALX3:ALX4:ARX:BARHL1:BARHL2:DRGX:ESX1:EVX1:EVX2:GBX1:GBX2:HESX1:LBX1:LBX2:MEOX1:MEOX2:MIXL1:MSX1:MSX2:PHOX2A:PHOX2B:PROP1:PRRX1:PRRX2:RAX:RAX2:SHOX:SHOX2:TLX1:TLX3:UNCX:VSX1:VSX2	TAAYAAGV	1	-2.214	-0.961528	0.6531	56	9.93%	1846.7	8.40%	1289
M04396_2.00:PRDM1	NCACTTTCMCTH	1	-2.212	-0.960659	0.6541	30	5.32%	920.2	4.18%	1290
M03915_2.00:SRF	NCCATATATGGN	1	-2.208	-0.958922	0.656	7	1.24%	156.8	0.71%	1291
M02963_2.00:EBF1	AKTCCCTDGGGAAT	1	-2.206	-0.958054	0.656	5	0.89%	99	0.45%	1292
M04326_2.00:HLF:TEF	NRTTACRTAACV	1	-2.206	-0.958054	0.656	5	0.89%	98.9	0.45%	1293
M10216_2.00:EGR1:EGR2:EGR3:EGR4	ATGCGTGGGCGG	1	-2.206	-0.958054	0.656	9	1.60%	217.2	0.99%	1294
M10710_2.00:MEIS1:MEIS2:MEIS3:PKNOX1:PKNOX2:TGIF1:TGIF2	ATGATTTATGRB	1	-2.206	-0.958054	0.656	2	0.35%	22.2	0.10%	1295
M10823_2.00:POU1F1	WATTCATAATTATACMCA	1	-2.206	-0.958054	0.656	2	0.35%	22.2	0.10%	1296
M02818_2.00:BHLHE40:BHLHE41	VKCACGTGMC	1	-2.206	-0.958054	0.656	28	4.96%	851.5	3.87%	1297
M01240_2.00:HOXA3:HOXA4:HOXA5:HOXA6:HOXA7:HOXB3:HOXB4:HOXB5:HOXB6:HOXB7:HOXB8:HOXC4:HOXC5:HOXC6:HOXC8:HOXD3:HOXD4:HOXD8:PDX1	ATTAATTA	1	-2.204	-0.957185	0.656	19	3.37%	543.9	2.47%	1298
M09813_2.00:USF2	AAGTCACG	1	-2.202	-0.956316	0.656	14	2.48%	377.4	1.72%	1299
M10533_2.00:FOXM1	TGTTTATTT	1	-2.202	-0.956316	0.656	80	14.18%	2725.4	12.39%	1300
M04229_2.00:ATF1:CREB1:CREM	SRTGACGTCABN	1	-2.201	-0.955882	0.656	32	5.67%	991.5	4.51%	1301
M10189_2.00:EGR1:EGR2:EGR3:EGR4	TGCGTGGGCGK	1	-2.198	-0.954579	0.6567	64	11.35%	2139.1	9.72%	1302
M09381_2.00:NFIA:NFIB:NFIC:NFIX	GCTGCCARG	1	-2.197	-0.954145	0.657	192	34.04%	6942.8	31.56%	1303
M01477_2.00:ELF1:ELF2:ELF4:ELK1:ELK3:ELK4:ERF:ERG:ETS1:ETS2:ETV1:ETV2:ETV3:ETV3L:ETV4:ETV5:FEV:FLI1:GABPA	NRBCGGAARY	1	-2.196	-0.953711	0.6576	265	46.99%	9754.8	44.35%	1304
M04607_2.00:SNAI3	TGCACCTGTT	1	-2.193	-0.952408	0.6584	37	6.56%	1168.8	5.31%	1305
M04272_2.00:FOS:FOSB:FOSL1:FOSL2	GATGACGTCATC	1	-2.192	-0.951974	0.659	10	1.77%	249.4	1.13%	1306
M04018_2.00:ATF6:ATF6B	GRTGACGTGGCA	1	-2.192	-0.951974	0.659	4	0.71%	71.5	0.32%	1307
M06272_2.00:ISL1:ISL2:NOTO:SHOX:SHOX2:VSX1	YTAATKG	1	-2.189	-0.950671	0.6597	63	11.17%	2104.3	9.57%	1308
M08744_2.00:ASCL1:ASCL2	AGCAGCTGB	1	-2.188	-0.950236	0.6601	90	15.96%	3097.3	14.08%	1309
M03465_2.00:RUNX1:RUNX2:RUNX3	AAACCGCAAA	1	-2.185	-0.948933	0.6614	15	2.66%	411.8	1.87%	1310
M01816_2.00:JUN:JUNB:JUND	ATGACGYAW	1	-2.184	-0.948499	0.6619	58	10.28%	1923.8	8.75%	1311
M04282_2.00:JUN:JUNB:JUND	SGTGACGTCATS	1	-2.183	-0.948065	0.6619	18	3.19%	511.4	2.32%	1312
M09808_2.00:HIF1A	SBACGTGCV	1	-2.18	-0.946762	0.6632	195	34.57%	7061.6	32.10%	1313
M05185_2.00:NKX6-1:NKX6-2:NKX6-3	DTAATTRH	1	-2.179	-0.946328	0.6637	126	22.34%	4443.1	20.20%	1314
M09398_2.00:SOX1:SOX10:SOX11:SOX12:SOX13:SOX14:SOX15:SOX17:SOX18:SOX2:SOX21:SOX3:SOX30:SOX4:SOX5:SOX6:SOX7:SOX8:SOX9:SRY	TTTTGTTTW	1	-2.178	-0.945893	0.6637	69	12.23%	2325.6	10.57%	1315
M09408_2.00:SOX1:SOX10:SOX11:SOX12:SOX13:SOX14:SOX15:SOX17:SOX18:SOX2:SOX21:SOX3:SOX30:SOX4:SOX5:SOX6:SOX7:SOX8:SOX9:SRY	TTTTGTTTW	1	-2.178	-0.945893	0.6637	69	12.23%	2325.6	10.57%	1316
M10157_2.00:CTCF	CABHWGRTGGCAG	1	-2.177	-0.945459	0.6637	13	2.30%	346.6	1.58%	1317
M09846_2.00:MYCN	YMCCACGTGYMN	1	-2.175	-0.94459	0.6643	42	7.45%	1348.9	6.13%	1318
M03798_2.00:ALX1:ALX3:ALX4:ARX:BARHL1:BARHL2:BARX1:BARX2:BSX:DLX1:DLX2:DLX3:DLX4:DLX5:DLX6:DRGX:EMX1:EMX2:EN1:EN2:ESX1:EVX1:EVX2:GBX1:GBX2:GSX1:GSX2:HESX1:HMX1:HMX3:HOXA1:HOXA2:HOXA3:HOXA4:HOXA5:HOXB1:HOXB2:HOXB3:HOXB4:HOXB5:HOXC4:HOXC5:HOXD1:HOXD3:HOXD4:ISX:MEOX1:MEOX2:MIXL1:MNX1:MSX1:MSX2:NKX1-1:NKX1-2:NOTO:OTP:PDX1:PHOX2A:PHOX2B:PROP1:PRRX1:PRRX2:RAX:RAX2:SEBOX:SHOX:SHOX2:TLX1:TLX2:TLX3:UNCX:V…	SSTAATTAGB	1	-2.173	-0.943722	0.6646	30	5.32%	924.1	4.20%	1319
M09995_2.00:CEBPA:CEBPB:CEBPE	ATTGCGCAA	1	-2.173	-0.943722	0.6646	10	1.77%	250.4	1.14%	1320
M04519_2.00:ZNF704	YGCCGGCCGGCR	1	-2.172	-0.943288	0.6646	14	2.48%	380	1.73%	1321
M10446_2.00:E2F1:E2F2:E2F3:E2F4:E2F5:E2F6	CGTTTCYN	1	-2.171	-0.942853	0.6646	282	50.00%	10421.8	47.38%	1322
M06314_2.00:IRX2:IRX4:IRX5	ATAACA	1	-2.17	-0.942419	0.6652	250	44.33%	9180.2	41.73%	1323
M07745_2.00:ZNF480	HACWCATTCCYY	1	-2.168	-0.94155	0.6654	79	14.01%	2694.3	12.25%	1324
M02774_2.00:MNT	AVCACGTGCH	1	-2.168	-0.94155	0.6654	46	8.16%	1493	6.79%	1325
M09603_2.00:AR:NR3C1:NR3C2:PGR	GVACAGNMTGTYCTB	1	-2.168	-0.94155	0.6654	8	1.42%	188.1	0.86%	1326
M06514_2.00:IRX1:IRX3:IRX6	WAACA	1	-2.165	-0.940248	0.6661	266	47.16%	9801.6	44.56%	1327
M08973_2.00:SNAI2	VBGCACCTGYY	1	-2.163	-0.939379	0.6671	44	7.80%	1421.5	6.46%	1328
M02431_2.00:LCOR:LCORL	NCCNAAWHN	1	-2.162	-0.938945	0.6673	290	51.42%	10735.4	48.80%	1329
M05294_2.00:ALX1:ALX3:ALX4:ARX:BARHL1:BARHL2:BARX1:BARX2:BSX:DLX1:DLX2:DLX3:DLX4:DLX5:DLX6:DRGX:EMX1:EMX2:EN1:EN2:ESX1:EVX1:EVX2:GBX1:GBX2:GSX1:GSX2:HESX1:HOXA1:HOXA2:HOXA3:HOXA4:HOXA5:HOXB1:HOXB2:HOXB3:HOXB4:HOXB5:HOXC4:HOXC5:HOXD1:HOXD3:HOXD4:ISX:LHX1:LHX3:LHX4:LHX5:MEOX1:MEOX2:MIXL1:MNX1:MSX1:MSX2:NANOG:NANOGP8:NKX1-1:NKX1-2:NOTO:OTP:PDX1:PHOX2A:PHOX2B:PROP1:PRRX1:PRRX2:RAX:RAX2:SEBOX:SHOX:SHO…	TTAATGAY	1	-2.16	-0.938076	0.6676	47	8.33%	1529.3	6.95%	1330
M06278_2.00:ALX1:ALX3:ALX4:ARX:BARX1:BARX2:BSX:DLX1:DLX2:DLX3:DLX4:DLX5:DLX6:DRGX:EMX1:EMX2:EN1:EN2:ESX1:EVX1:EVX2:GBX1:GBX2:GSX1:GSX2:HMX1:HMX3:HOXA1:HOXA2:HOXA3:HOXA4:HOXA5:HOXA7:HOXB1:HOXB2:HOXB3:HOXB4:HOXB5:HOXB7:HOXC4:HOXC5:HOXD1:HOXD3:HOXD4:ISX:LHX2:LHX3:LHX4:LHX9:MEOX1:MEOX2:MIXL1:MNX1:MSX1:MSX2:NANOG:NANOGP8:NKX1-1:NKX1-2:NOTO:OTP:PDX1:PHOX2A:PHOX2B:PROP1:PRRX1:PRRX2:RAX:RAX2:SEBOX:SHOX:S…	NYTAATKA	1	-2.16	-0.938076	0.6676	47	8.33%	1529.3	6.95%	1331
M11391_2.00:TBP:TBPL2	VGGSTATAAAA	1	-2.155	-0.935905	0.6701	38	6.74%	1208.8	5.50%	1332
M07603_2.00:ZNF19	TGCNCCGTCAGRRCCCCW	1	-2.155	-0.935905	0.6701	4	0.71%	72.5	0.33%	1333
M09464_2.00:ASCL1:ASCL2	NVCAGCTGBBNN	1	-2.155	-0.935905	0.6701	197	34.93%	7144.8	32.48%	1334
M07788_2.00:USF2	GGTCACGTGRCSV	1	-2.153	-0.935036	0.6702	21	3.72%	615.1	2.80%	1335
M11218_2.00:NFATC1:NFATC2:NFATC3:NFATC4	WGGAAAANN	1	-2.152	-0.934602	0.6703	198	35.11%	7184	32.66%	1336
M06295_2.00:ALX1:ALX3:ALX4:ARX:BARHL1:BARHL2:DRGX:ESX1:EVX1:EVX2:GBX1:GBX2:HESX1:LBX1:LBX2:MEOX1:MEOX2:MIXL1:MSX1:MSX2:PHOX2A:PHOX2B:PROP1:PRRX1:PRRX2:RAX:RAX2:SHOX:SHOX2:TLX1:TLX3:UNCX:VSX1:VSX2	GYTAATTA	1	-2.151	-0.934167	0.6704	65	11.52%	2183.9	9.93%	1337
M09475_2.00:MITF:TFE3:TFEB:TFEC	GTCACATGAY	1	-2.148	-0.932865	0.6718	40	7.09%	1280	5.82%	1338
M02711_2.00:RELA	GGGAATTTCC	1	-2.147	-0.93243	0.6725	23	4.08%	684.6	3.11%	1339
M09595_2.00:IRF4:IRF8	ACTGAAACCA	1	-2.146	-0.931996	0.6726	46	8.16%	1495.7	6.80%	1340
M06284_2.00:NKX2-1:NKX2-2:NKX2-3:NKX2-4:NKX2-5:NKX2-6:NKX2-8	CTCAAGTG	1	-2.146	-0.931996	0.6726	29	5.14%	892.1	4.06%	1341
M10227_2.00:ZIC1:ZIC2:ZIC3:ZIC4:ZIC5	VGGGGAGS	1	-2.145	-0.931562	0.6726	384	68.09%	14434.6	65.62%	1342
M11050_2.00:MYB:MYBL1	YCVRMHGRCVGTTGGKGG	1	-2.145	-0.931562	0.6726	5	0.89%	100.8	0.46%	1343
M11328_2.00:SOX1:SOX10:SOX11:SOX12:SOX13:SOX14:SOX15:SOX17:SOX18:SOX2:SOX21:SOX3:SOX30:SOX4:SOX5:SOX6:SOX7:SOX8:SOX9:SRY	HNCCWTTGTTWTKS	1	-2.143	-0.930693	0.6726	22	3.90%	650.6	2.96%	1344
M04306_2.00:CEBPG	CRTTACGCAAYV	1	-2.142	-0.930259	0.6726	15	2.66%	414.6	1.88%	1345
M01509_2.00:POU5F1B	TAATTRN	1	-2.141	-0.929824	0.6731	207	36.70%	7531.9	34.24%	1346
M09971_2.00:BATF:BATF3	GWDATGAGTC	1	-2.138	-0.928522	0.6742	49	8.69%	1604.9	7.30%	1347
M09533_2.00:EHF:ELF1:ELF2:ELF3:ELF4:ELF5:ETV6:ETV7:FEV	AVCAGGAAGT	1	-2.138	-0.928522	0.6742	121	21.45%	4264.9	19.39%	1348
M00733_2.00:TBR1	AGGTGTGAAN	1	-2.137	-0.928087	0.6742	28	4.96%	858.9	3.90%	1349
M08051_2.00:MXI1	VVRCCACGTGCNB	1	-2.136	-0.927653	0.6742	31	5.50%	963.5	4.38%	1350
M09759_2.00:TFAP2A:TFAP2B:TFAP2C:TFAP2D:TFAP2E	NGCCYCCGGSS	1	-2.136	-0.927653	0.6742	392	69.50%	14754.5	67.08%	1351
M05870_2.00:ALX1:ALX3:ALX4:ARX:DRGX:EN1:EN2:ESX1:ISX:LHX2:LHX3:LHX4:LHX6:LHX8:LHX9:LMX1A:LMX1B:MIXL1:OTP:PHOX2A:PHOX2B:PROP1:PRRX1:PRRX2:RAX:RAX2:SEBOX:SHOX:SHOX2:UNCX:VSX1:VSX2:ZFHX2	VYTAATTA	1	-2.133	-0.92635	0.6749	74	13.12%	2516.4	11.44%	1352
M10028_2.00:CEBPA:CEBPB:CEBPE	NGWMTKWBGYAAKGCACA	1	-2.133	-0.92635	0.6749	2	0.35%	23	0.10%	1353
M08718_2.00:MITF:TFEB	CACGTGACY	1	-2.132	-0.925916	0.6749	22	3.90%	651.7	2.96%	1354
M08753_2.00:MITF:TFEB	CACGTGACY	1	-2.132	-0.925916	0.6749	22	3.90%	651.7	2.96%	1355
M00171_2.00:HMBOX1:HNF1A:HNF1B	TTAACYNV	1	-2.131	-0.925482	0.6749	178	31.56%	6424.8	29.21%	1356
M04038_2.00:JUN:JUNB:JUND	RTGACGTCAT	1	-2.13	-0.925047	0.6749	21	3.72%	618	2.81%	1357
M09811_2.00:HIF1A	CGTACGTGCGGB	1	-2.128	-0.924179	0.6753	15	2.66%	415.1	1.89%	1358
M10160_2.00:MAZ	CCCTCCCYCCC	1	-2.127	-0.923744	0.676	269	47.70%	9928.9	45.14%	1359
M11389_2.00:TBP:TBPL2	NCTATAAAAG	1	-2.126	-0.92331	0.676	29	5.14%	894.6	4.07%	1360
M10104_2.00:SNAI2	KCACCTGM	1	-2.12	-0.920704	0.6792	65	11.52%	2188.7	9.95%	1361
M11432_2.00:CARF	YCARAACGAGGC	1	-2.119	-0.92027	0.6799	4	0.71%	73.4	0.33%	1362
M08321_2.00:ZNF281	BBCCCCTCCCCC	1	-2.118	-0.919836	0.6799	146	25.89%	5211.8	23.69%	1363
M00155_2.00:ELF5:SPI1:SPIB:SPIC	WDRVGGAAST	1	-2.117	-0.919401	0.6799	272	48.23%	10047.3	45.68%	1364
M02865_2.00:ATF4	AGGATGATGCAATM	1	-2.117	-0.919401	0.6799	1	0.18%	5.7	0.03%	1365
M03339_2.00:IRF9	AACGAAACCGAAACT	1	-2.117	-0.919401	0.6799	1	0.18%	5.7	0.03%	1366
M03362_2.00:HNF4A:HNF4G:NR2E1:NR2F1:NR2F2:NR2F6:NR6A1:RXRB:RXRG	GRGTCCAAAGGTCAH	1	-2.117	-0.919401	0.6799	1	0.18%	5.8	0.03%	1367
M03420_2.00:NR1H2:NR1H3:NR1H4:NR2C1:NR2C2:NR2F1:NR2F2:NR2F6:NR4A1:NR4A2:NR4A3:NR5A1:NR5A2:NR6A1:PPARA:PPARD:PPARG:RARA:RARB:RARG:RORA:RORB:RORC:RXRA:RXRB:RXRG:THRA:THRB	RAGGTCAAAGGTCA	1	-2.117	-0.919401	0.6799	1	0.18%	5.9	0.03%	1368
M03666_2.00:GFI1B	TGCAGTGATTTATT	1	-2.117	-0.919401	0.6799	1	0.18%	5.5	0.02%	1369
M05427_2.00:PAX3:PAX7	NTAATTGATTAD	1	-2.117	-0.919401	0.6799	1	0.18%	5.6	0.03%	1370
M07649_2.00:ZNF619	CCCSCCCCCCCCKCAGGAATGCC	1	-2.117	-0.919401	0.6799	1	0.18%	5.7	0.03%	1371
M11266_2.00:DEAF1	CCGCCYTCGGGKRTTTCCGKARNNG	1	-2.117	-0.919401	0.6799	1	0.18%	5.5	0.02%	1372
M05048_2.00:HOXA10:HOXA4:HOXA5:HOXA6:HOXA7:HOXA9:HOXB4:HOXB5:HOXB6:HOXB7:HOXB8:HOXB9:HOXC10:HOXC4:HOXC5:HOXC6:HOXC8:HOXC9:HOXD10:HOXD4:HOXD8:HOXD9:MNX1:PDX1	KTAATKRC	1	-2.117	-0.919401	0.6799	64	11.35%	2152.6	9.79%	1373
M04266_2.00:NFE2:NFE2L1:NFE2L2:NFE2L3	VATGASTCATB	1	-2.116	-0.918967	0.6799	6	1.06%	130.6	0.59%	1374
M09498_2.00:CEBPA:CEBPB:CEBPE	GTTGCGCAAT	1	-2.116	-0.918967	0.6799	6	1.06%	130.4	0.59%	1375
M04629_2.00:ZBTB14	RTGCGCGTGCACGHGV	1	-2.115	-0.918533	0.6799	5	0.89%	101.3	0.46%	1376
M08733_2.00:USF1:USF2	GGTCACGTGRCC	1	-2.114	-0.918099	0.6799	23	4.08%	687.3	3.12%	1377
M09693_2.00:SMAD4	TTTYRCCTGYT	1	-2.111	-0.916796	0.6799	112	19.86%	3933	17.88%	1378
M00514_2.00:NKX2-1:NKX2-2:NKX2-3:NKX2-4:NKX2-5:NKX2-6:NKX2-8	TBAAGTGBNN	1	-2.111	-0.916796	0.6799	202	35.82%	7347.5	33.40%	1379
M02635_2.00:CEBPA:CEBPB:CEBPE	TTDCGCAATN	1	-2.111	-0.916796	0.6799	32	5.67%	1001.6	4.55%	1380
M10258_2.00:SP7:SP8:SP9	CCGCCCCCKVG	1	-2.109	-0.915927	0.6799	327	57.98%	12196.8	55.45%	1381
M04606_2.00:SP1:SP3:SP4:SP5:SP8:SP9	TARGCCACGCCCMCW	1	-2.107	-0.915058	0.6799	53	9.40%	1753.6	7.97%	1382
M08068_2.00:JUN:JUNB:JUND	DRDRATGAYGTCATN	1	-2.107	-0.915058	0.6799	9	1.60%	222.7	1.01%	1383
M01551_2.00:ALX1:ALX3:ALX4:ARX:DRGX:EN1:EN2:ESX1:GBX1:GBX2:HESX1:ISX:MIXL1:MSX1:MSX2:NOBOX:OTP:PHOX2A:PHOX2B:PROP1:PRRX1:PRRX2:RAX:RAX2:SEBOX:SHOX:SHOX2:UNCX:VSX1:VSX2	BTAATWWAW	1	-2.106	-0.914624	0.6799	80	14.18%	2742.6	12.47%	1384
M01933_2.00:DMRT1:DMRT3:DMRTA2:DMRTC2	WWTGTATCND	1	-2.106	-0.914624	0.6799	66	11.70%	2227.8	10.13%	1385
M11217_2.00:NFATC1:NFATC2:NFATC3:NFATC4	GGAAAA	1	-2.105	-0.91419	0.6799	284	50.35%	10517	47.81%	1386
M11221_2.00:NFATC1:NFATC2:NFATC3:NFATC4	GGAAAA	1	-2.105	-0.91419	0.6799	284	50.35%	10517	47.81%	1387
M11223_2.00:NFATC1:NFATC2:NFATC3:NFATC4	GGAAAA	1	-2.105	-0.91419	0.6799	284	50.35%	10517	47.81%	1388
M03172_2.00:ALX1:ALX3:ALX4:ARX:BARX1:BARX2:BSX:DLX2:DLX3:DLX5:DRGX:EMX1:EMX2:EN1:EN2:ESX1:EVX1:EVX2:GBX1:GBX2:GSX1:GSX2:HESX1:HOXA2:HOXA3:HOXB2:HOXB3:HOXD3:ISX:LBX1:LBX2:LHX1:LHX2:LHX3:LHX4:LHX5:LHX6:LHX8:LHX9:LMX1A:LMX1B:MEOX1:MIXL1:MNX1:MSX1:MSX2:NKX1-1:NKX1-2:NOBOX:NOTO:OTP:PDX1:PHOX2A:PHOX2B:PROP1:PRRX1:PRRX2:RAX:RAX2:SEBOX:SHOX:SHOX2:UNCX:VAX1:VAX2:VSX1:VSX2:ZFHX2:ZFHX3	GYTAATTAGC	1	-2.104	-0.913756	0.6799	25	4.43%	757.9	3.45%	1389
M04207_2.00:ASCL1:ASCL2	VGCAGCTGCB	1	-2.103	-0.913321	0.6799	90	15.96%	3114	14.16%	1390
M09826_2.00:EPAS1	GKACGTGCHB	1	-2.101	-0.912453	0.6799	59	10.46%	1972.4	8.97%	1391
M03794_2.00:ALX1:ALX3:ALX4:ARX:BARHL1:BARHL2:BARX1:BARX2:BSX:DLX1:DLX2:DLX3:DLX4:DLX5:DLX6:DRGX:EMX1:EMX2:EN1:EN2:ESX1:EVX1:EVX2:GBX1:GBX2:GSX1:GSX2:HESX1:HOXA1:HOXA2:HOXA3:HOXA4:HOXA5:HOXB1:HOXB2:HOXB3:HOXB4:HOXB5:HOXC4:HOXC5:HOXD1:HOXD3:HOXD4:ISX:LHX1:LHX3:LHX4:LHX5:MEOX1:MEOX2:MIXL1:MNX1:MSX1:MSX2:NANOG:NANOGP8:NKX1-1:NKX1-2:NOTO:OTP:PDX1:PHOX2A:PHOX2B:PROP1:PRRX1:PRRX2:RAX:RAX2:SEBOX:SHOX:SHO…	GCTAATTASS	1	-2.099	-0.911584	0.6799	17	3.01%	484.8	2.20%	1392
M10091_2.00:ZEB1:ZEB2	SYGCACCTGKGC	1	-2.098	-0.91115	0.6799	28	4.96%	862.4	3.92%	1393
M02108_2.00:ALX1:ALX3:ALX4:ARX:DRGX:EMX1:EMX2:EN1:EN2:ESX1:GBX1:GBX2:GSX1:GSX2:HESX1:HOXA3:HOXB3:HOXD3:ISX:LHX1:LHX2:LHX3:LHX4:LHX5:LHX6:LHX8:LHX9:LMX1A:LMX1B:MIXL1:NOBOX:NOTO:OTP:PDX1:PHOX2A:PHOX2B:PROP1:PRRX1:PRRX2:RAX:RAX2:SEBOX:SHOX:SHOX2:UNCX:VAX1:VAX2:VSX1:VSX2:ZFHX2	NYTAATTAV	1	-2.095	-0.909847	0.6799	49	8.69%	1610.2	7.32%	1394
M04911_2.00:ISL1:ISL2:NOTO:SHOX:SHOX2:VSX1	YTAAGTGS	1	-2.091	-0.90811	0.6821	76	13.48%	2597.3	11.81%	1395
M04719_2.00:EHF:ELF1:ELF2:ELF3:ELF4:ELF5:ELK1:ELK3:ELK4:ERF:ERG:ETS1:ETS2:ETV1:ETV2:ETV3:ETV3L:ETV4:ETV5:ETV6:ETV7:FEV:FLI1:GABPA:SPDEF	RAYGCGGAAGTR	1	-2.091	-0.90811	0.6821	41	7.27%	1323.3	6.02%	1396
M10835_2.00:POU2F1	RDRHATGCAAATYAS	1	-2.09	-0.907675	0.6821	7	1.24%	161.5	0.73%	1397
M02116_2.00:ALX1:ALX3:ALX4:ARX:DRGX:EMX1:EMX2:EN1:EN2:ESX1:GBX1:GBX2:GSX1:GSX2:HESX1:HOXA2:HOXA3:HOXB2:HOXB3:HOXD3:ISX:LHX1:LHX2:LHX3:LHX4:LHX5:LHX6:LHX8:LHX9:LMX1A:LMX1B:MIXL1:MNX1:MSX1:MSX2:NOBOX:NOTO:OTP:PDX1:PHOX2A:PHOX2B:PROP1:PRRX1:PRRX2:RAX:RAX2:SEBOX:SHOX:SHOX2:UNCX:VAX1:VAX2:VSX1:VSX2:ZFHX2	NNNWRATTRN	1	-2.088	-0.906807	0.683	239	42.38%	8777.2	39.90%	1398
M01480_2.00:ELF5:ETV7:SPI1:SPIB:SPIC	WDVVGGAAG	1	-2.087	-0.906373	0.6831	399	70.74%	15045.8	68.40%	1399
M10755_2.00:BARX1:BARX2:BSX:EMX1:EMX2:EN1:EN2:EVX1:EVX2:GBX1:GBX2:GSX1:GSX2:HMX1:HMX2:HMX3:HOXA1:HOXA2:HOXA3:HOXA4:HOXA5:HOXA6:HOXA7:HOXB1:HOXB2:HOXB3:HOXB4:HOXB5:HOXB6:HOXB7:HOXB8:HOXC4:HOXC5:HOXC6:HOXD1:HOXD3:HOXD4:HOXD8:ISX:MEOX1:MEOX2:MNX1:NKX1-1:NKX1-2:NOTO:OTP:PDX1:TLX2:VAX1:VAX2:VENTX	ATAATTRG	1	-2.087	-0.906373	0.6831	89	15.78%	3079.7	14.00%	1400
M00419_2.00:HMBOX1:HNF1A:HNF1B	YTRGTWAN	1	-2.086	-0.905938	0.6831	206	36.52%	7507.9	34.13%	1401
M10237_2.00:ZNF281	TGGGGGAGGGG	1	-2.086	-0.905938	0.6831	117	20.74%	4125.6	18.76%	1402
M09058_2.00:ELF1:ELF2:ELF4:ELK1:ELK3:ELK4:ERF:ERG:ETS1:ETS2:ETV1:ETV2:ETV3:ETV3L:ETV4:ETV5:FEV:FLI1:GABPA	GRVRGGAARMRGA	1	-2.085	-0.905504	0.6831	186	32.98%	6741.3	30.65%	1403
M09074_2.00:ELF1:ELF2:ELF4:ELK1:ELK3:ELK4:ERF:ERG:ETS1:ETS2:ETV1:ETV2:ETV3:ETV3L:ETV4:ETV5:FEV:FLI1:GABPA	GRVRGGAARMRGA	1	-2.085	-0.905504	0.6831	186	32.98%	6741.3	30.65%	1404
M10282_2.00:ZBTB18	KAAACATCTGGA	1	-2.085	-0.905504	0.6831	5	0.89%	102.3	0.46%	1405
M07961_2.00:FOXA1:FOXA2:FOXA3:FOXB1	CWRWGTAAACA	1	-2.085	-0.905504	0.6831	21	3.72%	621.1	2.82%	1406
M10699_2.00:ALX1:ALX3:ALX4:ARX:BARHL1:BARHL2:BARX1:BARX2:BSX:DLX1:DLX2:DLX3:DLX4:DLX5:DLX6:DRGX:EMX1:EMX2:EN1:EN2:ESX1:EVX1:EVX2:GBX1:GBX2:GSX1:GSX2:HMX1:HMX2:HMX3:HOXA1:HOXA2:HOXA3:HOXA4:HOXA5:HOXA6:HOXA7:HOXB1:HOXB2:HOXB3:HOXB4:HOXB5:HOXB6:HOXB7:HOXB8:HOXC4:HOXC5:HOXC6:HOXD1:HOXD3:HOXD4:HOXD8:ISX:LHX3:LHX4:MEOX1:MEOX2:MIXL1:MNX1:MSX1:MSX2:NANOG:NANOGP8:NKX1-1:NKX1-2:NOBOX:NOTO:OTP:PDX1:PHOX2A:P…	MRCTAATTAS	1	-2.085	-0.905504	0.6831	21	3.72%	621.4	2.82%	1407
M05393_2.00:BARHL1:BARHL2:BSX:DLX2:EMX1:EMX2:EN1:EN2:GBX1:GBX2:GSX1:GSX2:HMX1:HMX2:HMX3:HOXA3:HOXA4:HOXA5:HOXB3:HOXB4:HOXB5:HOXC4:HOXC5:HOXD3:HOXD4:LBX2:MEOX1:MEOX2:MNX1:MSX1:MSX2:NANOG:NANOGP8:NKX1-1:NKX1-2:PDX1:TLX1:TLX2:TLX3:VAX1:VAX2:VENTX	GTTAAGTGS	1	-2.084	-0.90507	0.6831	55	9.75%	1829.1	8.32%	1408
M00659_2.00:DMRT1:DMRT2:DMRT3:DMRTA2:DMRTB1:DMRTC2	AHTGTWDCDA	1	-2.082	-0.904201	0.6831	63	11.17%	2121.2	9.64%	1409
M06312_2.00:ALX1:ALX3:ALX4:ARX:BARHL1:BARHL2:BARX1:BARX2:BSX:DLX1:DLX2:DLX3:DLX4:DLX5:DLX6:DRGX:EMX1:EMX2:EN1:EN2:ESX1:EVX1:EVX2:GBX1:GBX2:GSX1:GSX2:HESX1:HMX1:HMX2:HMX3:HOXA1:HOXA2:HOXA3:HOXA4:HOXA5:HOXB1:HOXB2:HOXB3:HOXB4:HOXB5:HOXC4:HOXC5:HOXD1:HOXD3:HOXD4:ISX:LBX1:LBX2:LHX2:LHX3:LHX4:LHX9:MEOX1:MEOX2:MIXL1:MNX1:MSX1:MSX2:NANOG:NANOGP8:NKX1-1:NKX1-2:NOBOX:NOTO:OTP:PDX1:PHOX2A:PHOX2B:PROP1:PRRX…	YTAATTR	1	-2.082	-0.904201	0.6831	59	10.46%	1975	8.98%	1410
M03815_2.00:ALX1:ALX3:ALX4:ARX:BARHL1:BARHL2:DRGX:ESX1:EVX1:EVX2:GBX1:GBX2:HESX1:LBX1:LBX2:MEOX1:MEOX2:MIXL1:MSX1:MSX2:PHOX2A:PHOX2B:PROP1:PRRX1:PRRX2:RAX:RAX2:SHOX:SHOX2:TLX1:TLX3:UNCX:VSX1:VSX2	NTAATTAG	1	-2.082	-0.904201	0.6831	61	10.82%	2048.3	9.31%	1411
M04985_2.00:ALX1:ALX3:ALX4:ARX:BARHL1:BARHL2:BARX1:BARX2:BSX:DRGX:EMX1:EMX2:EN1:EN2:ESX1:EVX1:EVX2:GBX1:GBX2:GSX1:GSX2:HESX1:HOXA1:HOXA2:HOXA3:HOXA4:HOXA5:HOXB1:HOXB2:HOXB3:HOXB4:HOXB5:HOXC4:HOXC5:HOXD1:HOXD3:HOXD4:LBX1:MEOX1:MEOX2:MIXL1:MNX1:MSX1:MSX2:NANOG:NANOGP8:NKX1-1:NKX1-2:PDX1:PHOX2A:PHOX2B:PROP1:PRRX1:PRRX2:RAX:RAX2:SHOX:SHOX2:TLX1:TLX3:UNCX:VAX1:VAX2:VENTX:VSX1:VSX2	CTAATTAS	1	-2.081	-0.903767	0.6831	43	7.62%	1396	6.35%	1412
M07928_2.00:EGR1:EGR2:EGR3:EGR4	CYCCGCCCCCGCVCC	1	-2.076	-0.901595	0.6842	88	15.60%	3044.8	13.84%	1413
M10195_2.00:EGR1:EGR2:EGR3:EGR4	GCGGGGGCGG	1	-2.074	-0.900727	0.6847	244	43.26%	8974.8	40.80%	1414
M05149_2.00:NKX2-1:NKX2-2:NKX2-3:NKX2-4:NKX2-5:NKX2-6:NKX2-8	BTCAAGTGGB	1	-2.074	-0.900727	0.6847	38	6.74%	1218.1	5.54%	1415
M10839_2.00:POU4F2	YATTAATTGAR	1	-2.074	-0.900727	0.6847	12	2.13%	321	1.46%	1416
M09033_2.00:E2F7:E2F8	GRGGCGGGAAADG	1	-2.072	-0.899858	0.6847	173	30.67%	6248.3	28.41%	1417
M09040_2.00:E2F7:E2F8	GRGGCGGGAAADG	1	-2.072	-0.899858	0.6847	173	30.67%	6248.3	28.41%	1418
M02678_2.00:SPI1:SPIB:SPIC	AGAGGAA	1	-2.07	-0.89899	0.6847	244	43.26%	8975.5	40.80%	1419
M09262_2.00:MYB:MYBL1	BCBSCAACYGCCACY	1	-2.07	-0.89899	0.6848	14	2.48%	386.3	1.76%	1420
M00197_2.00:SOX1:SOX10:SOX11:SOX12:SOX13:SOX14:SOX15:SOX17:SOX18:SOX2:SOX21:SOX3:SOX30:SOX4:SOX5:SOX6:SOX7:SOX8:SOX9:SRY	NDAACAAT	1	-2.069	-0.898555	0.6848	205	36.35%	7473.8	33.98%	1421
M09964_2.00:ATF4	SMTTACRTCABC	1	-2.068	-0.898121	0.6849	35	6.21%	1112.7	5.06%	1422
M07944_2.00:ELF5:SPI1:SPIB:SPIC	VAAAAGAGGAAGTGAAAVH	1	-2.064	-0.896384	0.6867	2	0.35%	24.8	0.11%	1423
M09249_2.00:SRF	HAWGVCCAWATAAGGMAA	1	-2.064	-0.896384	0.6867	2	0.35%	24.6	0.11%	1424
M04683_2.00:DMRT1:DMRT2:DMRT3:DMRTA2:DMRTB1:DMRTC2	AATGTADCRAWT	1	-2.064	-0.896384	0.6867	10	1.77%	256.2	1.16%	1425
M06299_2.00:ALX1:ALX3:ALX4:ARX:BARHL1:BARHL2:DRGX:ESX1:EVX1:EVX2:GBX1:GBX2:HESX1:LBX1:LBX2:MEOX1:MEOX2:MIXL1:MSX1:MSX2:PHOX2A:PHOX2B:PROP1:PRRX1:PRRX2:RAX:RAX2:SHOX:SHOX2:TLX1:TLX3:UNCX:VSX1:VSX2	GTTAAYTA	1	-2.063	-0.89595	0.6867	92	16.31%	3195.6	14.53%	1426
M03844_2.00:CRX:DMBX1:DPRX:GSC:GSC2:OTX1:OTX2:PITX1:PITX2:PITX3:TPRX1	RCGTTAATCCN	1	-2.062	-0.895515	0.6867	8	1.42%	193	0.88%	1427
M09463_2.00:MYF5:MYF6:MYOD1:MYOG	BAACAGCTGT	1	-2.062	-0.895515	0.6867	40	7.09%	1291.7	5.87%	1428
M03784_2.00:BARX1:BARX2:BSX:EMX1:EMX2:EN1:EN2:EVX1:EVX2:GBX1:GBX2:GSX1:GSX2:HESX1:HMX1:HMX2:HMX3:HOXA1:HOXA2:HOXA3:HOXA4:HOXA5:HOXA6:HOXA7:HOXB1:HOXB2:HOXB3:HOXB4:HOXB5:HOXB6:HOXB7:HOXB8:HOXC4:HOXC5:HOXC6:HOXD1:HOXD3:HOXD4:HOXD8:ISX:MEOX1:MEOX2:MNX1:NKX1-1:NKX1-2:NOTO:OTP:PDX1:TLX1:TLX3:VAX1:VAX2:VENTX	SBTAATGAYG	1	-2.06	-0.894647	0.6868	49	8.69%	1615.6	7.34%	1429
M02533_2.00:LIN54	NNDTYRAAN	1	-2.058	-0.893778	0.6878	223	39.54%	8168.8	37.14%	1430
M03660_2.00:ATF1:CREB1:CREM	RTGACGTCAY	1	-2.058	-0.893778	0.6878	18	3.19%	521.6	2.37%	1431
M03785_2.00:BARX1:BARX2:BSX:EMX1:EMX2:EN1:EN2:EVX1:EVX2:GBX1:GBX2:GSX1:GSX2:HESX1:HMX1:HMX2:HMX3:HOXA1:HOXA2:HOXA3:HOXA4:HOXA5:HOXA6:HOXA7:HOXB1:HOXB2:HOXB3:HOXB4:HOXB5:HOXB6:HOXB7:HOXB8:HOXC4:HOXC5:HOXC6:HOXD1:HOXD3:HOXD4:HOXD8:ISX:MEOX1:MEOX2:MNX1:NKX1-1:NKX1-2:NOTO:OTP:PDX1:TLX1:TLX3:VAX1:VAX2:VENTX	GYTAATGATS	1	-2.058	-0.893778	0.6878	18	3.19%	521.8	2.37%	1432
M00464_2.00:ALX1:ALX3:ALX4:ARX:BARHL1:BARHL2:BARX1:BARX2:BSX:DLX1:DLX2:DLX3:DLX4:DLX5:DLX6:DRGX:EMX1:EMX2:EN1:EN2:ESX1:EVX1:EVX2:GBX1:GBX2:GSX1:GSX2:HMX1:HMX2:HMX3:HOXA1:HOXA2:HOXA3:HOXA4:HOXA5:HOXB1:HOXB2:HOXB3:HOXB4:HOXB5:HOXC4:HOXC5:HOXD1:HOXD3:HOXD4:ISX:LHX2:LHX3:LHX4:LHX9:MEOX1:MIXL1:MNX1:MSX1:MSX2:NKX1-1:NKX1-2:NOBOX:NOTO:OTP:PDX1:PHOX2A:PHOX2B:PROP1:PRRX1:PRRX2:RAX:RAX2:SEBOX:SHOX:SHOX2:TL…	NTAATKRNN	1	-2.055	-0.892475	0.6885	134	23.76%	4772.5	21.70%	1433
M04022_2.00:ATF1:CREB1:CREM	NGTGACGTCATM	1	-2.055	-0.892475	0.6885	13	2.30%	354.8	1.61%	1434
M03092_2.00:RHOXF1	HTRATCCC	1	-2.053	-0.891607	0.6888	165	29.26%	5948.6	27.04%	1435
M02154_2.00:ALX1:ALX3:ALX4:ARX:BARHL1:BARHL2:BARX1:BARX2:BSX:DLX1:DLX2:DLX3:DLX4:DLX5:DLX6:DRGX:EMX1:EMX2:EN1:EN2:ESX1:EVX1:EVX2:GBX1:GBX2:GSX1:GSX2:HESX1:HMX1:HMX3:HOXA1:HOXA2:HOXA3:HOXA4:HOXA5:HOXB1:HOXB2:HOXB3:HOXB4:HOXB5:HOXC4:HOXC5:HOXD1:HOXD3:HOXD4:ISX:MEOX1:MEOX2:MIXL1:MNX1:MSX1:MSX2:NKX1-1:NKX1-2:NOTO:OTP:PDX1:PHOX2A:PHOX2B:PROP1:PRRX1:PRRX2:RAX:RAX2:SEBOX:SHOX:SHOX2:UNCX:VAX1:VAX2:VSX1:V…	NTAATKANNN	1	-2.052	-0.891172	0.6895	82	14.54%	2826.6	12.85%	1436
M08004_2.00:RELA	HAGGGRMTTTCCMRR	1	-2.05	-0.890304	0.6904	9	1.60%	225.2	1.02%	1437
M06347_2.00:BARHL1:BARHL2:EMX1:EMX2:EN1:EN2:ESX1:EVX1:EVX2:GBX1:GBX2:GSX1:GSX2:HESX1:HMX1:HMX2:HMX3:HOXA2:HOXA3:HOXA4:HOXA5:HOXB2:HOXB3:HOXB4:HOXB5:HOXC4:HOXC5:HOXD3:HOXD4:LBX1:MEOX1:MEOX2:MNX1:MSX1:MSX2:NKX1-1:NKX1-2:OTP:PDX1:RAX:RAX2:TLX1:TLX2:TLX3:VAX1:VAX2:VENTX	NTTAATTG	1	-2.048	-0.889435	0.6909	68	12.06%	2310.1	10.50%	1438
M06329_2.00:ALX1:ALX3:ALX4:ARX:BARX1:BARX2:BSX:DLX1:DLX2:DLX3:DLX4:DLX5:DLX6:DRGX:EMX1:EMX2:EN1:EN2:ESX1:EVX1:EVX2:GBX1:GBX2:GSX1:GSX2:HMX1:HMX3:HOXA1:HOXA2:HOXA3:HOXA4:HOXA5:HOXB1:HOXB2:HOXB3:HOXB4:HOXB5:HOXC4:HOXC5:HOXD1:HOXD3:HOXD4:ISX:LHX3:LHX4:MEOX1:MIXL1:MNX1:MSX1:MSX2:NKX1-1:NKX1-2:NOTO:OTP:PDX1:PHOX2A:PHOX2B:PROP1:PRRX1:PRRX2:RAX:RAX2:SEBOX:SHOX:SHOX2:UNCX:VAX1:VAX2:VENTX:VSX1:VSX2	YRYTAATTA	1	-2.046	-0.888567	0.6918	24	4.26%	728.6	3.31%	1439
M05009_2.00:ALX1:ALX3:ALX4:ARX:BARX1:BARX2:BSX:DLX1:DLX2:DLX3:DLX6:DRGX:EMX1:EMX2:EN1:EN2:ESX1:EVX1:EVX2:GBX1:GBX2:GSX1:GSX2:HESX1:HOXA2:HOXA3:HOXB2:HOXB3:HOXD3:ISX:LBX1:LBX2:LHX1:LHX2:LHX3:LHX4:LHX5:LHX6:LHX8:LHX9:LMX1A:LMX1B:MEOX1:MIXL1:MNX1:MSX1:MSX2:NKX1-1:NKX1-2:NOBOX:NOTO:OTP:PDX1:PHOX2A:PHOX2B:PROP1:PRRX1:PRRX2:RAX:RAX2:SEBOX:SHOX:SHOX2:UNCX:VAX1:VAX2:VSX1:VSX2:ZFHX2:ZFHX3	STAATTGS	1	-2.046	-0.888567	0.6918	79	14.01%	2716	12.35%	1440
M11439_2.00:NFE4	CHCCCTCGCCAG	1	-2.041	-0.886395	0.6942	135	23.94%	4813.1	21.88%	1441
M04077_2.00:USF2	RCCATGTGACM	1	-2.041	-0.886395	0.6942	27	4.79%	833.3	3.79%	1442
M09455_2.00:EPAS1	GCACGTACCC	1	-2.041	-0.886395	0.6942	27	4.79%	833.9	3.79%	1443
M05308_2.00:ALX1:ALX3:ALX4:ARX:BARX1:BARX2:BSX:DLX1:DLX2:DLX3:DLX4:DLX5:DLX6:DRGX:EN1:EN2:ESX1:GBX1:GBX2:GSX1:GSX2:HESX1:HOXA1:HOXA2:HOXA3:HOXA4:HOXA5:HOXB1:HOXB2:HOXB3:HOXB4:HOXB5:HOXC4:HOXC5:HOXD3:HOXD4:ISX:LBX2:LHX1:LHX2:LHX3:LHX4:LHX5:LHX6:LHX8:LHX9:LMX1A:LMX1B:MEOX1:MIXL1:MNX1:MSX1:MSX2:NKX1-1:NKX1-2:NOBOX:NOTO:OTP:PDX1:PHOX2A:PHOX2B:PROP1:PRRX1:PRRX2:RAX:RAX2:SEBOX:SHOX:SHOX2:UNCX:VAX1:VAX2…	TTAATTAG	1	-2.04	-0.885961	0.6942	32	5.67%	1009.8	4.59%	1444
M04058_2.00:MITF:TFE3	YGCACGTGACV	1	-2.04	-0.885961	0.6942	21	3.72%	625.2	2.84%	1445
M10333_2.00:ZNF658	NTGGGGAAGAGC	1	-2.039	-0.885526	0.6942	6	1.06%	133.3	0.61%	1446
M09800_2.00:SREBF1:SREBF2	SVSGTGGGGTGAK	1	-2.037	-0.884658	0.6942	47	8.33%	1546	7.03%	1447
M00460_2.00:ARX:BARHL1:BARHL2:BARX1:BARX2:BSX:DLX1:DLX2:DLX3:DLX4:DLX5:DLX6:EMX1:EMX2:ESX1:EVX1:EVX2:GBX1:GBX2:HMX1:HMX2:HMX3:HOXA2:HOXB2:LBX1:LBX2:MEOX1:MEOX2:MNX1:MSX1:MSX2:NANOG:NANOGP8:NKX1-1:NKX1-2:PDX1:RAX:RAX2:TLX1:TLX2:TLX3:UNCX:VAX1:VAX2	NTAAWYGNY	1	-2.037	-0.884658	0.6942	131	23.23%	4663.2	21.20%	1448
M09965_2.00:ATF4	KACGTCAKS	1	-2.036	-0.884224	0.6944	76	13.48%	2608	11.86%	1449
M02817_2.00:BHLHE40:BHLHE41	VKCACGTGAC	1	-2.034	-0.883355	0.6944	19	3.37%	557.1	2.53%	1450
M05170_2.00:ALX1:ALX3:ALX4:ARX:DRGX:EMX1:EMX2:EN1:EN2:ESX1:GBX1:GBX2:HESX1:ISX:LHX1:LHX2:LHX3:LHX4:LHX5:LHX6:LHX8:LHX9:LMX1A:LMX1B:MIXL1:MSX1:MSX2:NOBOX:NOTO:OTP:PHOX2A:PHOX2B:PROP1:PRRX1:PRRX2:RAX:RAX2:SEBOX:SHOX:SHOX2:UNCX:VAX1:VAX2:VSX1:VSX2:ZFHX2	YTAATTAG	1	-2.034	-0.883355	0.6944	19	3.37%	557	2.53%	1451
M01728_2.00:MITF:TFEB	CACGTGAC	1	-2.034	-0.883355	0.6944	53	9.40%	1764.7	8.02%	1452
M00789_2.00:DMRT1:DMRT2:DMRT3:DMRTA2:DMRTC2	NAMATGTATHAWN	1	-2.033	-0.882921	0.6944	11	1.95%	290.4	1.32%	1453
M10202_2.00:SNAI1	CCACCTGCMN	1	-2.032	-0.882486	0.6946	101	17.91%	3537	16.08%	1454
M01979_2.00:FOXM1	AAAAACAA	1	-2.03	-0.881618	0.6952	129	22.87%	4589	20.86%	1455
M05204_2.00:ISL1:ISL2:NOTO:SHOX:SHOX2:VSX1	BTAAGTGC	1	-2.03	-0.881618	0.6952	100	17.73%	3500.9	15.92%	1456
M05082_2.00:HOXA10:HOXA11:HOXA9:HOXB9:HOXC10:HOXC11:HOXC12:HOXC9:HOXD10:HOXD11:HOXD12:HOXD9	DTTTTATKRCN	1	-2.029	-0.881184	0.6952	42	7.45%	1367.8	6.22%	1457
M10524_2.00:FOXP3	BHKAAAACAVAD	1	-2.027	-0.880315	0.6958	71	12.59%	2424.2	11.02%	1458
M10429_2.00:CXXC1	KTRHAACGMWAAAMA	1	-2.027	-0.880315	0.6958	5	0.89%	104.2	0.47%	1459
M10569_2.00:FOXM1	WRAVCAYMAWAACAACWMHNNH	1	-2.027	-0.880315	0.6958	5	0.89%	105	0.48%	1460
M05183_2.00:CRX:DLX1:DLX2:DLX4:DLX5:EMX1:LHX2:LHX9:PITX1:PITX2:VAX1:VSX1	STAATTRV	1	-2.025	-0.879446	0.6961	113	20.04%	3988.4	18.13%	1461
M06501_2.00:ALX1:ALX3:ALX4:ARX:BARX1:BARX2:BSX:DLX1:DLX2:DLX3:DLX4:DLX5:DLX6:DRGX:EMX1:EMX2:EN1:EN2:ESX1:EVX1:EVX2:GBX1:GBX2:GSX1:GSX2:HESX1:HMX1:HMX3:HOXA1:HOXA2:HOXA3:HOXA4:HOXA5:HOXA7:HOXB1:HOXB2:HOXB3:HOXB4:HOXB5:HOXB7:HOXC4:HOXC5:HOXD1:HOXD3:HOXD4:ISX:LHX3:LHX4:MEOX1:MEOX2:MNX1:MSX1:MSX2:NANOG:NANOGP8:NKX1-1:NKX1-2:NOTO:OTP:PDX1:PHOX2A:PHOX2B:PROP1:PRRX1:PRRX2:SHOX:SHOX2:UNCX:VAX1:VAX2:VENTX…	TTAATTA	1	-2.023	-0.878578	0.697	54	9.57%	1802.7	8.20%	1462
M02788_2.00:BHLHE40:BHLHE41	VKCACGTGMC	1	-2.023	-0.878578	0.697	28	4.96%	870.9	3.96%	1463
M04443_2.00:SNAI1	TGCACCTGYT	1	-2.023	-0.878578	0.697	28	4.96%	870.3	3.96%	1464
M00256_2.00:FOXC1:FOXC2:FOXD1:FOXD2:FOXD3:FOXD4:FOXD4L1:FOXD4L3:FOXD4L4:FOXD4L5:FOXD4L6:FOXE1:FOXF1:FOXF2:FOXG1:FOXI1:FOXI3:FOXK2:FOXL1:FOXL2:FOXP4:FOXS1	NNHWAATYACATN	1	-2.022	-0.878143	0.697	34	6.03%	1082.5	4.92%	1465
M09499_2.00:AC023509.3:ATF2:ATF7	NGRTGACGTCAY	1	-2.022	-0.878143	0.697	34	6.03%	1082.5	4.92%	1466
M04082_2.00:MLX	HGCACGTGMYM	1	-2.022	-0.878143	0.697	42	7.45%	1368.1	6.22%	1467
M05144_2.00:ALX1:ALX3:ALX4:ARX:BARHL1:BARHL2:BARX1:BARX2:BSX:DRGX:EMX1:EMX2:EN1:EN2:ESX1:EVX1:EVX2:GBX1:GBX2:GSX1:GSX2:HESX1:HOXA2:HOXA3:HOXB2:HOXB3:HOXD3:ISX:LBX1:LBX2:LHX1:LHX2:LHX3:LHX4:LHX5:LHX6:LHX8:LHX9:LMX1A:LMX1B:MEOX1:MEOX2:MIXL1:MNX1:MSX1:MSX2:NKX1-1:NKX1-2:NOBOX:NOTO:OTP:PDX1:PHOX2A:PHOX2B:PROP1:PRRX1:PRRX2:RAX:RAX2:SEBOX:SHOX:SHOX2:UNCX:VAX1:VAX2:VSX1:VSX2:ZFHX2	CTAATTAN	1	-2.022	-0.878143	0.697	42	7.45%	1368.2	6.22%	1468
M06515_2.00:ALX1:ALX3:ALX4:ARX:BARHL1:BARHL2:BARX1:BARX2:BSX:DLX1:DLX2:DLX3:DLX4:DLX5:DLX6:DRGX:EMX1:EMX2:EN1:EN2:ESX1:EVX1:EVX2:GBX1:GBX2:GSX1:GSX2:HMX1:HMX2:HMX3:HOXA1:HOXA2:HOXA3:HOXA4:HOXA5:HOXB1:HOXB2:HOXB3:HOXB4:HOXB5:HOXC12:HOXC4:HOXC5:HOXD1:HOXD3:HOXD4:LBX1:LBX2:LHX1:LHX5:MEOX1:MEOX2:MIXL1:MNX1:MSX1:MSX2:NANOG:NANOGP8:NKX1-1:NKX1-2:PDX1:PHOX2A:PHOX2B:PROP1:PRRX1:PRRX2:RAX:RAX2:SHOX:SHOX2:…	TTAATGA	1	-2.021	-0.877709	0.697	43	7.62%	1405	6.39%	1469
M06261_2.00:BARX1:BARX2:BSX:DLX1:DLX2:DLX3:DLX4:DLX5:DLX6:EMX1:EMX2:EN1:EN2:EVX1:EVX2:GBX1:GBX2:GSX1:GSX2:HOXA1:HOXA2:HOXA3:HOXA4:HOXA5:HOXB1:HOXB2:HOXB3:HOXB4:HOXB5:HOXC4:HOXC5:HOXD1:HOXD3:HOXD4:ISX:MEOX1:MEOX2:MNX1:MSX1:MSX2:NANOG:NANOGP8:NKX1-1:NKX1-2:PDX1:PROP1:SHOX:SHOX2:UNCX:VAX1:VAX2:VENTX	TTAATTA	1	-2.02	-0.877275	0.697	61	10.82%	2058.8	9.36%	1470
M10132_2.00:MECOM	AATGACAAGATAA	1	-2.019	-0.876841	0.697	3	0.53%	49.4	0.22%	1471
M07485_2.00:ALX1:ALX3:ALX4:ARX:DRGX:EN1:EN2:ESX1:GBX1:GBX2:HESX1:ISX:MIXL1:MSX1:MSX2:NOBOX:OTP:PHOX2A:PHOX2B:PROP1:PRRX1:PRRX2:RAX:RAX2:SEBOX:SHOX:SHOX2:UNCX:VSX1:VSX2	WTAWTA	1	-2.019	-0.876841	0.697	185	32.80%	6720.2	30.55%	1472
M08572_2.00:ALX1:ALX3:ALX4:ARX:DRGX:EN1:EN2:ESX1:GBX1:GBX2:HESX1:ISX:MIXL1:MSX1:MSX2:NOBOX:OTP:PHOX2A:PHOX2B:PROP1:PRRX1:PRRX2:RAX:RAX2:SEBOX:SHOX:SHOX2:UNCX:VSX1:VSX2	WTAWTA	1	-2.019	-0.876841	0.697	185	32.80%	6720.2	30.55%	1473
M03257_2.00:ALX1:ALX3:ALX4:ARX:DRGX:EMX1:EMX2:EN1:EN2:ESX1:GBX1:GBX2:GSX1:GSX2:HESX1:HOXA2:HOXA3:HOXB2:HOXB3:HOXD3:ISX:LHX1:LHX2:LHX3:LHX4:LHX5:LHX6:LHX8:LHX9:LMX1A:LMX1B:MIXL1:MNX1:MSX1:MSX2:NOBOX:NOTO:OTP:PDX1:PHOX2A:PHOX2B:PROP1:PRRX1:PRRX2:RAX:RAX2:SEBOX:SHOX:SHOX2:UNCX:VAX1:VAX2:VSX1:VSX2:ZFHX2	TTAATTAR	1	-2.017	-0.875972	0.697	39	6.91%	1261.9	5.74%	1474
M02710_2.00:REL:RELA	GGGGMTTTCC	1	-2.016	-0.875538	0.697	54	9.57%	1803.8	8.20%	1475
M04316_2.00:CREB3L1:CREB3L2	TGCCACGTGGCA	1	-2.014	-0.874669	0.697	6	1.06%	134.9	0.61%	1476
M07789_2.00:USF2	GGTCACGTGRCCV	1	-2.014	-0.874669	0.697	20	3.55%	593.2	2.70%	1477
M09993_2.00:CEBPA:CEBPB:CEBPE	RDRTTDTGMAATVK	1	-2.014	-0.874669	0.697	28	4.96%	871.8	3.96%	1478
M05070_2.00:HOXA3:HOXA4:HOXA5:HOXA6:HOXA7:HOXA9:HOXB3:HOXB4:HOXB5:HOXB6:HOXB7:HOXB8:HOXB9:HOXC4:HOXC5:HOXC6:HOXC8:HOXC9:HOXD3:HOXD4:HOXD8:HOXD9:PDX1	BTAATTRC	1	-2.013	-0.874235	0.697	92	16.31%	3205.1	14.57%	1479
M01823_2.00:ATF2:CREB5	TKACGTCATN	1	-2.013	-0.874235	0.697	55	9.75%	1841	8.37%	1480
M04035_2.00:FOS:FOSB:FOSL1:FOSL2	ATGACGTCAT	1	-2.012	-0.8738	0.697	10	1.77%	259.4	1.18%	1481
M02777_2.00:TFAP4	AACAGCTGWT	1	-2.011	-0.873366	0.697	12	2.13%	324.4	1.47%	1482
M08160_2.00:PAX1:PAX2:PAX3:PAX5:PAX6:PAX7:PAX8:PAX9	RAGCGTGACCNN	1	-2.011	-0.873366	0.697	19	3.37%	559.7	2.54%	1483
M11435_2.00:BPTF	RMMCACAACACRHA	1	-2.01	-0.872932	0.697	18	3.19%	525.3	2.39%	1484
M09842_2.00:BHLHE40:BHLHE41	TCACGTGAC	1	-2.008	-0.872063	0.697	23	4.08%	697.1	3.17%	1485
M04261_2.00:ATF1:CREB1:CREM	BRTGACGCGTD	1	-2.007	-0.871629	0.697	21	3.72%	628.9	2.86%	1486
M03799_2.00:BARX1:BARX2:BSX:EMX1:EMX2:EN1:EN2:EVX1:EVX2:GBX1:GBX2:GSX1:GSX2:HMX1:HMX2:HMX3:HOXA1:HOXA2:HOXA3:HOXA4:HOXA5:HOXA6:HOXA7:HOXA9:HOXB1:HOXB2:HOXB3:HOXB4:HOXB5:HOXB6:HOXB7:HOXB8:HOXB9:HOXC4:HOXC5:HOXC6:HOXC8:HOXC9:HOXD1:HOXD3:HOXD4:HOXD8:HOXD9:ISX:MEOX1:MEOX2:MNX1:NKX1-1:NKX1-2:NOTO:OTP:PDX1:VAX1:VAX2:VENTX	BTAATKRC	1	-2.005	-0.87076	0.6977	84	14.89%	2909.7	13.23%	1487
M08878_2.00:ZBTB17	CYTCCCCTCCCCCWCCCYC	1	-2.004	-0.870326	0.6981	48	8.51%	1587.3	7.22%	1488
M11322_2.00:LEF1:TCF7:TCF7L1:TCF7L2	CTTTGA	1	-2.003	-0.869892	0.6981	307	54.43%	11443.1	52.02%	1489
M05148_2.00:ALX1:ALX3:ALX4:ARX:BARHL1:BARHL2:BARX1:BARX2:BSX:DLX2:DRGX:EMX1:EMX2:EN1:EN2:ESX1:EVX1:EVX2:GBX1:GBX2:GSX1:GSX2:HESX1:HMX1:HMX2:HMX3:HOXA1:HOXA2:HOXA3:HOXA4:HOXA5:HOXB1:HOXB2:HOXB3:HOXB4:HOXB5:HOXC4:HOXC5:HOXD3:HOXD4:LHX2:LHX3:LHX4:LHX9:MEOX1:MEOX2:MIXL1:MNX1:MSX1:MSX2:NKX1-1:NKX1-2:NOTO:OTP:PDX1:PHOX2A:PHOX2B:PROP1:PRRX1:PRRX2:RAX:RAX2:SEBOX:SHOX:SHOX2:TLX1:TLX2:TLX3:UNCX:VAX1:VAX2:V…	CTAATTAS	1	-2.001	-0.869023	0.6987	39	6.91%	1263.4	5.74%	1490
M10154_2.00:CTCF	DNYWATASTGCCATCTAGTGG	1	-1.999	-0.868155	0.7002	2	0.35%	25.4	0.12%	1491
M09878_2.00:NHLH1:NHLH2	CATYTGTGC	1	-1.998	-0.86772	0.7002	143	25.35%	5126.2	23.30%	1492
M10886_2.00:IRF4:IRF8	AAGTTTC	1	-1.997	-0.867286	0.7004	32	5.67%	1014.5	4.61%	1493
M10153_2.00:CTCF	NNNYNGCCACYAGRKGGCRC	1	-1.996	-0.866852	0.7007	13	2.30%	358.5	1.63%	1494
M05385_2.00:BARX1:BARX2:BSX:EMX1:EMX2:EN1:EN2:EVX1:EVX2:GBX1:GBX2:GSX1:GSX2:HMX1:HMX2:HMX3:HOXA1:HOXA2:HOXA3:HOXA4:HOXA5:HOXA6:HOXA7:HOXB1:HOXB2:HOXB3:HOXB4:HOXB5:HOXB6:HOXB7:HOXB8:HOXC4:HOXC5:HOXC6:HOXD1:HOXD3:HOXD4:HOXD8:ISX:MEOX1:MEOX2:MNX1:NKX1-1:NKX1-2:NOTO:OTP:PDX1:TLX2:VAX1:VAX2:VENTX	NTAATGAB	1	-1.993	-0.865549	0.702	71	12.59%	2430.6	11.05%	1495
M01496_2.00:ELF1:ELF2:ELF4:ELK1:ELK3:ELK4:ERF:ERG:ETS1:ETS2:ETV1:ETV2:ETV3:ETV3L:ETV4:ETV5:FEV:FLI1:GABPA	NASCGGAART	1	-1.993	-0.865549	0.702	211	37.41%	7724.2	35.11%	1496
M05276_2.00:BARX1:BARX2:BSX:EMX1:EMX2:EN1:EN2:EVX1:EVX2:GBX1:GBX2:GSX1:GSX2:HMX1:HMX2:HMX3:HOXA1:HOXA2:HOXA3:HOXA4:HOXA5:HOXA6:HOXA7:HOXB1:HOXB2:HOXB3:HOXB4:HOXB5:HOXB6:HOXB7:HOXB8:HOXC4:HOXC5:HOXC6:HOXD1:HOXD3:HOXD4:HOXD8:ISX:MEOX1:MEOX2:MNX1:NKX1-1:NKX1-2:NOTO:OTP:PDX1:TLX2:VAX1:VAX2:VENTX	YTAATKAB	1	-1.991	-0.86468	0.7025	67	11.88%	2283.5	10.38%	1497
M02169_2.00:ALX1:ALX3:ALX4:ARX:DRGX:EN1:EN2:ESX1:GBX1:GBX2:HESX1:ISX:LHX2:LHX3:LHX4:LHX6:LHX8:LHX9:LMX1A:LMX1B:MIXL1:MSX1:MSX2:NOTO:OTP:PHOX2A:PHOX2B:PROP1:PRRX1:PRRX2:RAX:RAX2:SEBOX:SHOX:SHOX2:UNCX:VSX1:VSX2:ZFHX2	VBTAATTAD	1	-1.989	-0.863812	0.7036	89	15.78%	3099	14.09%	1498
M05357_2.00:SIX3:SIX6	NRYGATACGB	1	-1.989	-0.863812	0.7036	34	6.03%	1086	4.94%	1499
M03179_2.00:ALX1:ALX3:ALX4:ARX:DRGX:EN1:EN2:ESX1:HESX1:ISX:LHX2:LHX3:LHX4:LHX6:LHX8:LHX9:LMX1A:LMX1B:MIXL1:NOBOX:OTP:PHOX2A:PHOX2B:PROP1:PRRX1:PRRX2:RAX:RAX2:SEBOX:SHOX:SHOX2:UNCX:VSX1:VSX2:ZFHX2	TTAATTAA	1	-1.988	-0.863377	0.7036	29	5.14%	909.4	4.13%	1500
M05386_2.00:BARX1:BARX2:BSX:EMX1:EMX2:EN1:EN2:EVX1:EVX2:GBX1:GBX2:GSX1:GSX2:HMX1:HMX2:HMX3:HOXA1:HOXA2:HOXA3:HOXA4:HOXA5:HOXA6:HOXA7:HOXB1:HOXB2:HOXB3:HOXB4:HOXB5:HOXB6:HOXB7:HOXB8:HOXC4:HOXC5:HOXC6:HOXD1:HOXD3:HOXD4:HOXD8:ISX:MEOX1:MEOX2:MNX1:NKX1-1:NKX1-2:NOTO:OTP:PDX1:TLX2:VAX1:VAX2:VENTX	BTAATGAB	1	-1.988	-0.863377	0.7036	105	18.62%	3696.9	16.81%	1501
M03873_2.00:ALX1:ALX3:ALX4:ARX:DRGX:EN1:EN2:ESX1:HESX1:ISX:LHX2:LHX3:LHX4:LHX6:LHX8:LHX9:LMX1A:LMX1B:MIXL1:NOBOX:OTP:PHOX2A:PHOX2B:PROP1:PRRX1:PRRX2:RAX:RAX2:SEBOX:SHOX:SHOX2:UNCX:VSX1:VSX2:ZFHX2	TTAATTAA	1	-1.985	-0.862075	0.704	21	3.72%	630.1	2.86%	1502
M10604_2.00:GCM1:GCM2	CMNRCCCGCATD	1	-1.985	-0.862075	0.704	21	3.72%	630.4	2.87%	1503
M05278_2.00:BARX1:BARX2:BSX:EMX1:EMX2:EN1:EN2:EVX1:EVX2:GBX1:GBX2:GSX1:GSX2:HMX1:HMX2:HMX3:HOXA1:HOXA2:HOXA3:HOXA4:HOXA5:HOXA6:HOXA7:HOXB1:HOXB2:HOXB3:HOXB4:HOXB5:HOXB6:HOXB7:HOXB8:HOXC4:HOXC5:HOXC6:HOXD1:HOXD3:HOXD4:HOXD8:ISX:MEOX1:MEOX2:MNX1:NKX1-1:NKX1-2:NOTO:OTP:PDX1:TLX2:VAX1:VAX2:VENTX	YTAATGAY	1	-1.985	-0.862075	0.704	49	8.69%	1626.6	7.39%	1504
M10819_2.00:POU2F2	NDAWATGCAAATYA	1	-1.985	-0.862075	0.704	11	1.95%	293.8	1.34%	1505
M00361_2.00:POU4F3	WTATTAAT	1	-1.984	-0.86164	0.704	113	20.04%	3997.4	18.17%	1506
M00221_2.00:SNAI2	CACCTGY	1	-1.983	-0.861206	0.704	229	40.60%	8420.8	38.28%	1507
M05746_2.00:NFIA:NFIB:NFIC:NFIX	NTTGGCDNNDTGCCARN	1	-1.981	-0.860337	0.7048	4	0.71%	77.2	0.35%	1508
M00485_2.00:DBX1:DBX2:HLX	NNNATTR	1	-1.979	-0.859469	0.7054	364	64.54%	13689	62.23%	1509
M08963_2.00:SP1:SP3:SP4:SP5:SP8:SP9	CCCSGCCCCGCCCCCTCCCCCCCC	1	-1.978	-0.859034	0.7061	43	7.62%	1410.2	6.41%	1510
M03804_2.00:HOXA10:HOXA5:HOXA6:HOXA7:HOXA9:HOXB4:HOXB5:HOXB6:HOXB7:HOXB8:HOXB9:HOXC10:HOXC5:HOXC6:HOXC8:HOXC9:HOXD10:HOXD8:HOXD9	KTAATTAC	1	-1.977	-0.8586	0.7061	56	9.93%	1882.2	8.56%	1511
M02229_2.00:IRX1:IRX3:IRX6	NKTACATGTTY	1	-1.977	-0.8586	0.7061	10	1.77%	261.1	1.19%	1512
M07659_2.00:ZNF443	GTCTKCYMAGWAGCTGGYGTT	1	-1.976	-0.858166	0.7061	3	0.53%	50.8	0.23%	1513
M09237_2.00:IRF1:IRF2	RAAARWGAAAGTGAAAGTRR	1	-1.976	-0.858166	0.7061	3	0.53%	51	0.23%	1514
M09245_2.00:IRF1:IRF2	RAAARWGAAAGTGAAAGTRR	1	-1.976	-0.858166	0.7061	3	0.53%	51	0.23%	1515
M08999_2.00:ZNF281	CCCCTCCCCCACCCC	1	-1.975	-0.857732	0.7061	36	6.38%	1160	5.27%	1516
M11409_2.00:TEAD3:TEAD4	GVTATTTTT	1	-1.975	-0.857732	0.7061	36	6.38%	1159.8	5.27%	1517
M07743_2.00:ZNF26	TGATGAC	1	-1.973	-0.856863	0.7061	30	5.32%	946.8	4.30%	1518
M01960_2.00:E2F1:E2F2:E2F3:E2F4:E2F5:E2F6	WDSGCGCSHW	1	-1.971	-0.855994	0.7063	204	36.17%	7461.5	33.92%	1519
M00264_2.00:ALX1:ALX3:ALX4:ARX:BARHL1:BARHL2:BARX1:BARX2:BSX:DLX1:DLX2:DLX3:DLX4:DLX5:DLX6:DRGX:EMX1:EMX2:EN1:EN2:ESX1:EVX1:EVX2:GBX1:GBX2:GSX1:GSX2:HESX1:HOXA2:HOXA3:HOXB2:HOXB3:HOXD3:ISX:LBX1:LBX2:LHX1:LHX2:LHX3:LHX4:LHX5:LHX6:LHX8:LHX9:LMX1A:LMX1B:MEOX1:MIXL1:MNX1:MSX1:MSX2:NKX1-1:NKX1-2:NOBOX:NOTO:OTP:PDX1:PHOX2A:PHOX2B:PROP1:PRRX1:PRRX2:RAX:RAX2:SEBOX:SHOX:SHOX2:UNCX:VAX1:VAX2:VSX1:VSX2:ZFHX…	NNTAATTNN	1	-1.97	-0.85556	0.7066	172	30.50%	6236.4	28.35%	1520
M09931_2.00:ATF1:CREB1:CREM	TGACGTCASCV	1	-1.968	-0.854692	0.7077	53	9.40%	1774.7	8.07%	1521
M00445_2.00:ALX1:ALX3:ALX4:ARX:DLX1:DLX2:DLX3:DLX4:DLX5:DLX6:DRGX:ESX1:HOXA2:HOXB2:ISX:LHX1:LHX2:LHX3:LHX4:LHX5:LHX9:MEOX1:MIXL1:MNX1:MSX1:MSX2:PHOX2A:PHOX2B:PROP1:PRRX1:PRRX2:RAX:RAX2:SEBOX:SHOX:SHOX2:UNCX:VSX1:VSX2	TAATTRRNH	1	-1.967	-0.854257	0.7078	68	12.06%	2324.2	10.57%	1522
M08863_2.00:MZF1	YCMAWTCCCCTYY	1	-1.966	-0.853823	0.7086	99	17.55%	3476.1	15.80%	1523
M10890_2.00:IRF4:IRF8	RAARTGAAACTG	1	-1.966	-0.853823	0.7086	6	1.06%	136.7	0.62%	1524
M09838_2.00:MYF5:MYOD1:MYOG	SRACAGGTGKTG	1	-1.965	-0.853389	0.7086	25	4.43%	771.9	3.51%	1525
M05098_2.00:BARX1:BARX2:BSX:DLX1:DLX2:DLX3:DLX4:DLX5:DLX6:EN1:EN2:EVX1:EVX2:GBX1:GBX2:GSX1:GSX2:HOXA1:HOXA2:HOXA3:HOXA4:HOXA5:HOXB1:HOXB2:HOXB3:HOXB4:HOXB5:HOXC4:HOXC5:HOXD1:HOXD3:HOXD4:MEOX1:MEOX2:MNX1:MSX1:MSX2:NANOG:NANOGP8:NKX1-1:NKX1-2:PDX1:VAX1:VAX2:VENTX	STAATTAS	1	-1.964	-0.852954	0.7086	30	5.32%	947.7	4.31%	1526
M10150_2.00:KLF1:KLF12:KLF2:KLF3:KLF4:KLF5:KLF6:KLF7:KLF8	GCAGGGGGYGGGGCSG	1	-1.963	-0.85252	0.7086	138	24.47%	4945.3	22.48%	1527
M04260_2.00:ATF1:CREB1:CREM	RTGACRCGTCAY	1	-1.962	-0.852086	0.7088	8	1.42%	198.8	0.90%	1528
M05273_2.00:BARX1:BARX2:BSX:EMX1:EMX2:EN1:EN2:EVX1:EVX2:GBX1:GBX2:GSX1:GSX2:HMX1:HMX2:HMX3:HOXA1:HOXA2:HOXA3:HOXA4:HOXA5:HOXA6:HOXA7:HOXB1:HOXB2:HOXB3:HOXB4:HOXB5:HOXB6:HOXB7:HOXB8:HOXC4:HOXC5:HOXC6:HOXD1:HOXD3:HOXD4:HOXD8:ISX:MEOX1:MEOX2:MNX1:NKX1-1:NKX1-2:NOTO:OTP:PDX1:TLX2:VAX1:VAX2:VENTX	BTAATKRC	1	-1.961	-0.851651	0.7088	134	23.76%	4794.4	21.80%	1529
M10554_2.00:FOXO1:FOXO3:FOXO4:FOXO6	AAACAA	1	-1.96	-0.851217	0.7094	206	36.52%	7541.7	34.29%	1530
M06452_2.00:BBX:CIC	CCCATTSA	1	-1.959	-0.850783	0.7094	33	5.85%	1054.1	4.79%	1531
M03789_2.00:ALX1:ALX3:ALX4:ARX:BARHL1:BARHL2:BARX1:BARX2:BSX:DRGX:EMX1:EMX2:EN1:EN2:ESX1:EVX1:EVX2:GBX1:GBX2:GSX1:GSX2:HESX1:HMX1:HMX2:HMX3:HOXA1:HOXA2:HOXA3:HOXA4:HOXA5:HOXB1:HOXB2:HOXB3:HOXB4:HOXB5:HOXC4:HOXC5:HOXD3:HOXD4:LHX2:LHX3:LHX4:LHX9:MEOX1:MEOX2:MIXL1:MNX1:MSX1:MSX2:NKX1-1:NKX1-2:NOTO:OTP:PDX1:PHOX2A:PHOX2B:PROP1:PRRX1:PRRX2:RAX:RAX2:SEBOX:SHOX:SHOX2:TLX1:TLX2:TLX3:UNCX:VAX1:VAX2:VENTX:…	CTAATTAS	1	-1.958	-0.850349	0.7099	37	6.56%	1197.8	5.45%	1532
M08140_2.00:POU2F2	ATATGCAAATKMR	1	-1.957	-0.849914	0.7099	9	1.60%	230.3	1.05%	1533
M03800_2.00:SIX1:SIX2:SIX4:SIX5	RTGATACS	1	-1.957	-0.849914	0.7099	38	6.74%	1233.9	5.61%	1534
M05266_2.00:ALX1:ALX3:ALX4:ARX:BARHL1:BARHL2:BARX1:BARX2:BSX:DLX1:DLX2:DLX3:DLX4:DLX5:DLX6:DRGX:EMX1:EMX2:EN1:EN2:ESX1:EVX1:EVX2:GBX1:GBX2:GSX1:GSX2:HESX1:HMX1:HMX2:HMX3:HOXA1:HOXA2:HOXA3:HOXA4:HOXA5:HOXB1:HOXB2:HOXB3:HOXB4:HOXB5:HOXC4:HOXC5:HOXD1:HOXD3:HOXD4:ISX:LBX1:LBX2:LHX2:LHX3:LHX4:LHX9:MEOX1:MEOX2:MIXL1:MNX1:MSX1:MSX2:NANOG:NANOGP8:NKX1-1:NKX1-2:NOBOX:NOTO:OTP:PDX1:PHOX2A:PHOX2B:PROP1:PRRX…	HTAACGAG	1	-1.955	-0.849046	0.7103	40	7.09%	1305	5.93%	1535
M04121_2.00:MYF5:MYOD1:MYOG	YAACAGCTGTCG	1	-1.953	-0.848177	0.7116	13	2.30%	361.2	1.64%	1536
M09930_2.00:ATF1:CREB1:CREM	GVTGACGT	1	-1.952	-0.847743	0.7116	135	23.94%	4834.1	21.98%	1537
M01114_2.00:MLX	NDTCACGTGN	1	-1.952	-0.847743	0.7116	46	8.16%	1522.3	6.92%	1538
M01743_2.00:MLXIP	ACACGTGC	1	-1.952	-0.847743	0.7116	46	8.16%	1522.3	6.92%	1539
M04080_2.00:MLX	BCACGTGN	1	-1.952	-0.847743	0.7116	46	8.16%	1522.3	6.92%	1540
M07881_2.00:CTCF	CGCCCCCTGGTGGCC	1	-1.95	-0.846874	0.7116	16	2.84%	462.7	2.10%	1541
M05218_2.00:ALX1:ALX3:ALX4:ARX:BARX1:BARX2:BSX:DLX1:DLX2:DLX3:DLX4:DLX5:DLX6:DRGX:EMX1:EMX2:EN1:EN2:ESX1:EVX1:EVX2:GBX1:GBX2:GSX1:GSX2:HESX1:HMX1:HMX3:HOXA1:HOXA2:HOXA3:HOXA4:HOXA5:HOXB1:HOXB2:HOXB3:HOXB4:HOXB5:HOXC4:HOXC5:HOXD1:HOXD3:HOXD4:ISX:LHX2:LHX3:LHX4:LHX6:LHX8:LHX9:LMX1A:LMX1B:MEOX1:MIXL1:MNX1:MSX1:MSX2:NKX1-1:NKX1-2:NOBOX:NOTO:OTP:PDX1:PHOX2A:PHOX2B:PROP1:PRRX1:PRRX2:RAX:RAX2:SEBOX:SHOX…	STAATTGS	1	-1.948	-0.846006	0.7119	72	12.77%	2475.6	11.25%	1542
M04094_2.00:MSC:TCF21	CAACAGCTGTTR	1	-1.948	-0.846006	0.7119	4	0.71%	78.4	0.36%	1543
M05536_2.00:IRF5	VCGAAACCGAAACY	1	-1.948	-0.846006	0.7119	4	0.71%	79	0.36%	1544
M02975_2.00:ELF1:ELF2:ELF4:SPDEF	GCAGDAAGAAGTATAC	1	-1.948	-0.846006	0.7119	1	0.18%	6.1	0.03%	1545
M03178_2.00:MEIS1:MEIS2:MEIS3:PKNOX1:PKNOX2:TGIF1:TGIF2:TGIF2LX:TGIF2LY	TGACAGSTGTCA	1	-1.948	-0.846006	0.7119	1	0.18%	6.4	0.03%	1546
M03821_2.00:CRX:DMBX1:DPRX:GSC:GSC2:OTX1:OTX2:PITX1:PITX2:PITX3:TPRX1	TAATCCTTTAATCCB	1	-1.948	-0.846006	0.7119	1	0.18%	6.2	0.03%	1547
M10584_2.00:GATA1:GATA2:GATA3:GATA4:GATA5:GATA6	GNNDSAGATAAGNNN	1	-1.946	-0.845137	0.7119	26	4.61%	808.1	3.67%	1548
M00292_2.00:ALX1:ALX3:ALX4:ARX:BARHL1:BARHL2:BARX1:BARX2:BSX:DRGX:EMX1:EMX2:EN1:EN2:ESX1:EVX1:EVX2:GBX1:GBX2:GSX1:GSX2:HESX1:HOXA2:HOXA3:HOXB2:HOXB3:HOXD3:ISX:LBX1:LBX2:LHX1:LHX2:LHX3:LHX4:LHX5:LHX6:LHX8:LHX9:LMX1A:LMX1B:MEOX1:MEOX2:MIXL1:MNX1:MSX1:MSX2:NKX1-1:NKX1-2:NOBOX:NOTO:OTP:PDX1:PHOX2A:PHOX2B:PROP1:PRRX1:PRRX2:RAX:RAX2:SEBOX:SHOX:SHOX2:UNCX:VAX1:VAX2:VSX1:VSX2:ZFHX2	VNTAATTRV	1	-1.942	-0.8434	0.7136	114	20.21%	4044.2	18.39%	1549
M03809_2.00:NKX2-1:NKX2-2:NKX2-3:NKX2-4:NKX2-5:NKX2-6:NKX2-8	BTCAAGTGGT	1	-1.939	-0.842097	0.7149	18	3.19%	531.4	2.42%	1550
M06383_2.00:ALX1:ALX3:ALX4:ARX:BARX1:BARX2:BSX:DLX1:DLX2:DLX3:DLX4:DLX5:DLX6:DRGX:EN1:EN2:ESX1:GBX1:GBX2:HESX1:HOXA2:HOXB2:ISX:LBX1:LBX2:LHX1:LHX2:LHX3:LHX4:LHX5:LHX6:LHX8:LHX9:LMX1A:LMX1B:MEOX1:MIXL1:MNX1:MSX1:MSX2:NKX1-1:NKX1-2:NOBOX:NOTO:OTP:PDX1:PHOX2A:PHOX2B:PROP1:PRRX1:PRRX2:RAX:RAX2:SEBOX:SHOX:SHOX2:UNCX:VAX1:VAX2:VSX1:VSX2:ZFHX2:ZFHX3	NTTAATTRGH	1	-1.938	-0.841663	0.7151	27	4.79%	844.5	3.84%	1551
M06218_2.00:ALX1:ALX3:ALX4:ARX:BARHL1:BARHL2:BARX1:BARX2:BSX:DLX1:DLX2:DLX3:DLX4:DLX5:DLX6:DRGX:EMX1:EMX2:EN1:EN2:GBX1:GBX2:GSX1:GSX2:HMX1:HMX3:HOXA1:HOXA2:HOXA3:HOXB1:HOXB2:HOXB3:HOXD1:HOXD3:ISX:LHX1:LHX5:MEOX1:MEOX2:MNX1:MSX1:MSX2:NANOG:NANOGP8:NKX1-1:NKX1-2:PDX1:PHOX2A:PHOX2B:PROP1:SHOX:SHOX2:UNCX:VAX1:VAX2:VSX1:VSX2	TAATTR	1	-1.937	-0.841228	0.7151	140	24.82%	5027.4	22.86%	1552
M00424_2.00:ALX1:ALX3:ALX4:ARX:DRGX:ESX1:GBX1:GBX2:ISX:MIXL1:OTP:PHOX2A:PHOX2B:PROP1:PRRX1:PRRX2:RAX:RAX2:SEBOX:SHOX:SHOX2:UNCX:VSX1:VSX2	NYTAATTA	1	-1.937	-0.841228	0.7151	74	13.12%	2551.1	11.60%	1553
M09162_2.00:BARX1:BARX2:BSX:EMX1:EMX2:EN1:EN2:EVX1:EVX2:GBX1:GBX2:GSX1:GSX2:HMX1:HMX2:HMX3:HOXA1:HOXA2:HOXA3:HOXA4:HOXA5:HOXA6:HOXA7:HOXB1:HOXB2:HOXB3:HOXB4:HOXB5:HOXB6:HOXB7:HOXB8:HOXC4:HOXC5:HOXC6:HOXD1:HOXD3:HOXD4:HOXD8:ISX:MEOX1:MEOX2:MNX1:NKX1-1:NKX1-2:NOTO:OTP:PDX1:TLX2:VAX1:VAX2:VENTX	YTAATGRC	1	-1.937	-0.841228	0.7151	73	12.94%	2514.5	11.43%	1554
M09204_2.00:BARX1:BARX2:BSX:EMX1:EMX2:EN1:EN2:EVX1:EVX2:GBX1:GBX2:GSX1:GSX2:HMX1:HMX2:HMX3:HOXA1:HOXA2:HOXA3:HOXA4:HOXA5:HOXA6:HOXA7:HOXB1:HOXB2:HOXB3:HOXB4:HOXB5:HOXB6:HOXB7:HOXB8:HOXC4:HOXC5:HOXC6:HOXD1:HOXD3:HOXD4:HOXD8:ISX:MEOX1:MEOX2:MNX1:NKX1-1:NKX1-2:NOTO:OTP:PDX1:TLX2:VAX1:VAX2:VENTX	YTAATGRC	1	-1.937	-0.841228	0.7151	73	12.94%	2514.5	11.43%	1555
M02776_2.00:TFAP4	AWCAGCTGAT	1	-1.937	-0.841228	0.7151	11	1.95%	296.9	1.35%	1556
M09277_2.00:ESR1:ESR2:NR1D1:NR1D2:NR1H2:NR1H3:NR1H4:NR2C1:NR2C2:NR2F1:NR2F2:NR2F6:NR4A1:NR5A2:NR6A1:PPARA:PPARD:PPARG:RARA:RARB:RARG:RORA:RORB:RORC:RXRA:RXRB:RXRG	GGRRGRTCARGAGKTCAAGG	1	-1.936	-0.840794	0.7151	2	0.35%	26.7	0.12%	1557
M06239_2.00:ALX1:ALX3:ALX4:ARX:BARX1:BARX2:BSX:DLX1:DLX2:DLX3:DLX4:DLX5:DLX6:DRGX:EMX1:EMX2:EN1:EN2:ESX1:EVX1:EVX2:GBX1:GBX2:GSX1:GSX2:HESX1:HMX1:HMX3:HOXA1:HOXA2:HOXA3:HOXA4:HOXA5:HOXB1:HOXB2:HOXB3:HOXB4:HOXB5:HOXC4:HOXC5:HOXD1:HOXD3:HOXD4:ISX:LHX2:LHX3:LHX4:LHX6:LHX8:LHX9:LMX1A:LMX1B:MEOX1:MIXL1:MNX1:MSX1:MSX2:NKX1-1:NKX1-2:NOBOX:NOTO:OTP:PDX1:PHOX2A:PHOX2B:PROP1:PRRX1:PRRX2:RAX:RAX2:SEBOX:SHOX…	TTAATTA	1	-1.934	-0.839926	0.7151	79	14.01%	2737.7	12.45%	1558
M05272_2.00:ALX1:ALX3:ALX4:ARX:BARX1:BARX2:BSX:DLX1:DLX2:DLX3:DLX4:DLX5:DLX6:DRGX:EMX1:EMX2:EN1:EN2:ESX1:EVX1:EVX2:GBX1:GBX2:GSX1:GSX2:HMX1:HMX3:HOXA1:HOXA2:HOXA3:HOXA4:HOXA5:HOXB1:HOXB2:HOXB3:HOXB4:HOXB5:HOXC4:HOXC5:HOXD1:HOXD3:HOXD4:ISX:LHX3:LHX4:MEOX1:MIXL1:MNX1:MSX1:MSX2:NKX1-1:NKX1-2:NOTO:OTP:PDX1:PHOX2A:PHOX2B:PROP1:PRRX1:PRRX2:RAX:RAX2:SEBOX:SHOX:SHOX2:UNCX:VAX1:VAX2:VENTX:VSX1:VSX2	HTAAYGAB	1	-1.934	-0.839926	0.7151	62	10.99%	2109.4	9.59%	1559
M05064_2.00:ALX1:ALX3:ALX4:ARX:DRGX:EMX1:EMX2:EN1:EN2:ESX1:GBX1:GBX2:GSX1:GSX2:HESX1:HOXA2:HOXA3:HOXB2:HOXB3:HOXD3:ISX:LHX1:LHX2:LHX3:LHX4:LHX5:LHX6:LHX8:LHX9:LMX1A:LMX1B:MIXL1:MNX1:MSX1:MSX2:NOBOX:NOTO:OTP:PDX1:PHOX2A:PHOX2B:PROP1:PRRX1:PRRX2:RAX:RAX2:SEBOX:SHOX:SHOX2:UNCX:VAX1:VAX2:VSX1:VSX2:ZFHX2	BTAATTAV	1	-1.933	-0.839491	0.7151	88	15.60%	3072.4	13.97%	1560
M07807_2.00:USF1:USF2	GGTCACGTGRCSSSS	1	-1.931	-0.838623	0.7154	19	3.37%	566.8	2.58%	1561
M09344_2.00:NFKB1:NFKB2	GGGRCTTYCCC	1	-1.929	-0.837754	0.7159	30	5.32%	952	4.33%	1562
M09356_2.00:NFKB1:NFKB2	GGGRCTTYCCC	1	-1.929	-0.837754	0.7159	30	5.32%	952	4.33%	1563
M09788_2.00:MLXIPL	CACGTGMCHYCB	1	-1.929	-0.837754	0.7159	22	3.90%	670.4	3.05%	1564
M01664_2.00:ARID3A:ARID3B:ARID3C	NDATYAAA	1	-1.928	-0.83732	0.7159	188	33.33%	6859.2	31.18%	1565
M07809_2.00:USF1:USF2	GGTCACGTGRCSVSG	1	-1.928	-0.83732	0.7159	18	3.19%	532.2	2.42%	1566
M03093_2.00:MEIS3	TTGACAGS	1	-1.927	-0.836885	0.7159	94	16.67%	3297.6	14.99%	1567
M03077_2.00:ALX1:ALX3:ALX4:ARX:BARHL1:BARHL2:BARX1:BARX2:BSX:DLX1:DLX2:DLX3:DLX4:DLX5:DLX6:DRGX:EMX1:EMX2:EN1:EN2:ESX1:EVX1:EVX2:GBX1:GBX2:GSX1:GSX2:HMX1:HMX2:HMX3:HOXA1:HOXA2:HOXA3:HOXA4:HOXA5:HOXB1:HOXB2:HOXB3:HOXB4:HOXB5:HOXC12:HOXC4:HOXC5:HOXD1:HOXD3:HOXD4:ISX:LBX1:LBX2:LHX1:LHX5:MEOX1:MEOX2:MIXL1:MNX1:MSX1:MSX2:NANOG:NANOGP8:NKX1-1:NKX1-2:OTP:PDX1:PHOX2A:PHOX2B:PROP1:PRRX1:PRRX2:RAX:RAX2:SEB…	GDTAATTASB	1	-1.927	-0.836885	0.7159	23	4.08%	705	3.21%	1568
M05699_2.00:NFKB1:NFKB2	MGGTRCTTCCCCB	1	-1.927	-0.836885	0.7159	10	1.77%	264.6	1.20%	1569
M06348_2.00:BARHL1:BARHL2:EMX1:EMX2:EN1:EN2:ESX1:EVX1:EVX2:GBX1:GBX2:GSX1:GSX2:HESX1:HMX1:HMX2:HMX3:HOXA2:HOXA3:HOXA4:HOXA5:HOXB2:HOXB3:HOXB4:HOXB5:HOXC4:HOXC5:HOXD3:HOXD4:LBX1:MEOX1:MEOX2:MNX1:MSX1:MSX2:NKX1-1:NKX1-2:OTP:PDX1:RAX:RAX2:TLX1:TLX2:TLX3:VAX1:VAX2:VENTX	NNYTAATTRN	1	-1.927	-0.836885	0.7159	74	13.12%	2553.8	11.61%	1570
M10621_2.00:GTF2I	VAGGAAGTGA	1	-1.924	-0.835583	0.7163	109	19.33%	3860.1	17.55%	1571
M05495_2.00:POU3F4	DTATGCGCATAW	1	-1.921	-0.83428	0.7175	9	1.60%	232.6	1.06%	1572
M08121_2.00:FOXA1:FOXA2:FOXA3:FOXB1:FOXB2	TGTTTACWTWGB	1	-1.921	-0.83428	0.7175	11	1.95%	297.6	1.35%	1573
M01026_2.00:SOX1:SOX10:SOX11:SOX12:SOX13:SOX14:SOX15:SOX17:SOX18:SOX2:SOX21:SOX3:SOX30:SOX4:SOX5:SOX6:SOX7:SOX8:SOX9:SRY	AACAAAGG	1	-1.921	-0.83428	0.7175	56	9.93%	1891.4	8.60%	1574
M02086_2.00:ALX1:ALX3:ALX4:ARX:DRGX:EN1:EN2:ESX1:ISX:LHX2:LHX3:LHX4:LHX6:LHX8:LHX9:LMX1A:LMX1B:MIXL1:OTP:PHOX2A:PHOX2B:PROP1:PRRX1:PRRX2:RAX:RAX2:SEBOX:SHOX:SHOX2:UNCX:VSX1:VSX2:ZFHX2	NTGATTRN	1	-1.921	-0.83428	0.7175	141	25.00%	5069.2	23.04%	1575
M09769_2.00:HMGA1:HMGA2	RGTWATTT	1	-1.92	-0.833845	0.7175	155	27.48%	5601.6	25.47%	1576
M02768_2.00:TFAP2A:TFAP2B:TFAP2C:TFAP2D:TFAP2E	TGCCYBRGGGCA	1	-1.919	-0.833411	0.7175	65	11.52%	2222.5	10.10%	1577
M05165_2.00:ARX:BARHL1:BARHL2:BARX1:BARX2:BSX:DLX1:DLX2:DLX3:DLX4:DLX5:DLX6:EMX1:EMX2:ESX1:EVX1:EVX2:GBX1:GBX2:HMX1:HMX2:HMX3:HOXA2:HOXB2:LBX1:LBX2:MEOX1:MEOX2:MNX1:MSX1:MSX2:NANOG:NANOGP8:NKX1-1:NKX1-2:PDX1:RAX:RAX2:TLX1:TLX2:TLX3:UNCX:VAX1:VAX2	CTAATTGSY	1	-1.918	-0.832977	0.7175	39	6.91%	1274.3	5.79%	1578
M09625_2.00:NFATC1:NFATC2:NFATC3:NFATC4	ATTTTCCATT	1	-1.916	-0.832108	0.7179	24	4.26%	741.7	3.37%	1579
M02916_2.00:ZBTB18	VAACATCTGGATK	1	-1.916	-0.832108	0.7179	4	0.71%	79.5	0.36%	1580
M00222_2.00:SNAI2	CACCTGYNNN	1	-1.915	-0.831674	0.718	195	34.57%	7131.5	32.42%	1581
M00829_2.00:SOX1:SOX10:SOX11:SOX12:SOX13:SOX14:SOX15:SOX17:SOX18:SOX2:SOX21:SOX3:SOX30:SOX4:SOX5:SOX6:SOX7:SOX8:SOX9:SRY	TAACAATR	1	-1.913	-0.830805	0.7188	36	6.38%	1167.6	5.31%	1582
M01811_2.00:CEBPA:CEBPB:CEBPE	RTTDCGHAAY	1	-1.913	-0.830805	0.7188	36	6.38%	1167.6	5.31%	1583
M11122_2.00:AR:NR3C1:NR3C2:PGR	WNTGTTCT	1	-1.912	-0.830371	0.7189	198	35.11%	7247.9	32.95%	1584
M10417_2.00:ONECUT1:ONECUT2:ONECUT3	TCAATA	1	-1.912	-0.830371	0.7189	61	10.82%	2076.8	9.44%	1585
M05256_2.00:DBX2:NKX3-1:NKX3-2	STTAAGTGGB	1	-1.911	-0.829937	0.7189	27	4.79%	847.8	3.85%	1586
M02099_2.00:HESX1:MIXL1:PROP1	HTGATTRNN	1	-1.911	-0.829937	0.7189	129	22.87%	4618	20.99%	1587
M09615_2.00:NR2C1:NR2C2:NR2F1:NR2F2:NR2F6:NR5A1:NR5A2:RARA:RARB:RARG:RORA:RORB:RORC:RXRA:RXRB:RXRG	BTCAAGGTCA	1	-1.909	-0.829068	0.7193	26	4.61%	812.6	3.69%	1588
M11141_2.00:NR1D2:NR2C1:NR2C2:NR2F1:NR2F2:NR2F6:NR4A1:PPARA:PPARD:PPARG:RARA:RARB:RARG:RORA:RORB:RORC:RXRA:RXRB:RXRG:THRA	AGGTCAG	1	-1.905	-0.827331	0.7218	238	42.20%	8790.8	39.96%	1589
M11300_2.00:SOX1:SOX10:SOX11:SOX12:SOX13:SOX14:SOX15:SOX17:SOX18:SOX2:SOX21:SOX3:SOX30:SOX4:SOX5:SOX6:SOX7:SOX8:SOX9:SRY	TAGACAAAAGC	1	-1.904	-0.826897	0.7218	53	9.40%	1784.9	8.11%	1590
M08002_2.00:RELA	AGGGRMTTTCCMVVS	1	-1.904	-0.826897	0.7218	9	1.60%	233.6	1.06%	1591
M09973_2.00:BATF:BATF3	AAATGACTG	1	-1.904	-0.826897	0.7218	9	1.60%	233.3	1.06%	1592
M01821_2.00:ATF1:CREB1:CREM	KATGACGTAA	1	-1.902	-0.826028	0.722	27	4.79%	848.1	3.86%	1593
M10642_2.00:HOXA10:HOXA11:HOXA5:HOXA6:HOXA7:HOXA9:HOXB5:HOXB6:HOXB8:HOXB9:HOXC10:HOXC11:HOXC5:HOXC6:HOXC8:HOXC9:HOXD10:HOXD11:HOXD8:HOXD9	TTATRHYWT	1	-1.902	-0.826028	0.722	100	17.73%	3527.5	16.04%	1594
M01143_2.00:CREB3L1:CREB3L2:CREB3L4	KACGTGGC	1	-1.901	-0.825594	0.722	76	13.48%	2632.5	11.97%	1595
M03145_2.00:ALX1:ALX3:ALX4:ARX:BARHL1:BARHL2:BARX1:BARX2:BSX:DLX1:DLX2:DLX3:DLX4:DLX5:DLX6:DRGX:EMX1:EMX2:EN1:EN2:ESX1:EVX1:EVX2:GBX1:GBX2:GSX1:GSX2:HOXA1:HOXA2:HOXA3:HOXA4:HOXA5:HOXB1:HOXB2:HOXB3:HOXB4:HOXB5:HOXC4:HOXC5:HOXD1:HOXD3:HOXD4:ISX:MEOX1:MEOX2:MIXL1:MNX1:MSX1:MSX2:NANOG:NANOGP8:NKX1-1:NKX1-2:OTP:PDX1:PHOX2A:PHOX2B:PROP1:PRRX1:PRRX2:RAX:RAX2:SEBOX:SHOX:SHOX2:UNCX:VAX1:VAX2:VENTX:VSX1:VS…	YTAATTGB	1	-1.9	-0.82516	0.7221	74	13.12%	2558.9	11.63%	1596
M00204_2.00:SOX1:SOX10:SOX11:SOX12:SOX13:SOX14:SOX15:SOX17:SOX18:SOX2:SOX21:SOX3:SOX30:SOX4:SOX5:SOX6:SOX7:SOX8:SOX9:SRY	NNDACAAT	1	-1.898	-0.824291	0.7229	212	37.59%	7789.5	35.41%	1597
M05556_2.00:BORCS8-MEF2B:MEF2A:MEF2B:MEF2C:MEF2D	CYAAATWTGG	1	-1.898	-0.824291	0.7229	19	3.37%	569.8	2.59%	1598
M05240_2.00:ALX1:ALX3:ALX4:ARX:BARHL1:BARHL2:BARX1:BARX2:BSX:DLX1:DLX2:DLX3:DLX4:DLX5:DLX6:DRGX:EMX1:EMX2:EN1:EN2:ESX1:EVX1:EVX2:GBX1:GBX2:GSX1:GSX2:HESX1:HOXA1:HOXA2:HOXA3:HOXB1:HOXB2:HOXB3:HOXD3:ISX:LBX1:LBX2:LHX1:LHX2:LHX3:LHX4:LHX5:LHX6:LHX8:LHX9:LMX1A:LMX1B:MEOX1:MIXL1:MNX1:MSX1:MSX2:NKX1-1:NKX1-2:NOBOX:NOTO:OTP:PDX1:PHOX2A:PHOX2B:PROP1:PRRX1:PRRX2:RAX:RAX2:SEBOX:SHOX:SHOX2:UNCX:VAX1:VAX2:VS…	CTAATTRM	1	-1.895	-0.822988	0.7239	76	13.48%	2633.4	11.97%	1599
M09379_2.00:NFIA:NFIB:NFIC:NFIX	YTGGCANCNTGCCAA	1	-1.895	-0.822988	0.7239	6	1.06%	139.5	0.63%	1600
M09383_2.00:NFIA:NFIB:NFIC:NFIX	YTGGCANCNTGCCAA	1	-1.895	-0.822988	0.7239	6	1.06%	139.5	0.63%	1601
M06377_2.00:NKX2-1:NKX2-2:NKX2-3:NKX2-4:NKX2-5:NKX2-6:NKX2-8	TYTCAAGTR	1	-1.893	-0.822119	0.7239	18	3.19%	535.4	2.43%	1602
M06551_2.00:NKX2-1:NKX2-2:NKX2-3:NKX2-4:NKX2-5:NKX2-6:NKX2-8	TYTCAAGTR	1	-1.893	-0.822119	0.7239	18	3.19%	535.4	2.43%	1603
M10295_2.00:SP1:SP3:SP4:SP5:SP8:SP9	GGGGCGGGGDS	1	-1.892	-0.821685	0.724	258	45.74%	9568.7	43.50%	1604
M04691_2.00:DMRT1:DMRT2:DMRT3:DMRTA2:DMRTC2	AATGTAKCAATT	1	-1.89	-0.820817	0.7251	5	0.89%	109.8	0.50%	1605
M10102_2.00:SNAI2	CGSDSCKCACCTGS	1	-1.888	-0.819948	0.7259	32	5.67%	1027.6	4.67%	1606
M08730_2.00:ASCL1:ASCL2	CYGCACCTGCYBCY	1	-1.887	-0.819514	0.7267	47	8.33%	1568.7	7.13%	1607
M05264_2.00:ALX1:ALX3:ALX4:ARX:BARX1:BARX2:BSX:DLX2:DLX3:DRGX:EMX1:EMX2:EN1:EN2:ESX1:EVX1:EVX2:GBX1:GBX2:GSX1:GSX2:HESX1:HOXA2:HOXA3:HOXB2:HOXB3:HOXD3:ISX:LBX1:LBX2:LHX1:LHX2:LHX3:LHX4:LHX5:LHX6:LHX8:LHX9:LMX1A:LMX1B:MEOX1:MIXL1:MNX1:MSX1:MSX2:NKX1-1:NKX1-2:NOBOX:NOTO:OTP:PDX1:PHOX2A:PHOX2B:PROP1:PRRX1:PRRX2:RAX:RAX2:SEBOX:SHOX:SHOX2:UNCX:VAX1:VAX2:VSX1:VSX2:ZFHX2	TTAAYGAD	1	-1.885	-0.818645	0.7275	76	13.48%	2635.3	11.98%	1608
M02214_2.00:HOXA10:HOXA6:HOXA7:HOXA9:HOXB6:HOXB7:HOXB8:HOXB9:HOXC10:HOXC6:HOXC8:HOXC9:HOXD10:HOXD8:HOXD9	NATAATWATR	1	-1.884	-0.818211	0.7278	42	7.45%	1387.9	6.31%	1609
M09858_2.00:TCF12:TCF3:TCF4	GCCAGCTG	1	-1.883	-0.817777	0.7283	48	8.51%	1605.4	7.30%	1610
M03125_2.00:BARX1:BARX2:BSX:EMX1:EMX2:EN1:EN2:EVX1:EVX2:GBX1:GBX2:GSX1:GSX2:HMX1:HMX2:HMX3:HOXA1:HOXA2:HOXA3:HOXA4:HOXA5:HOXA6:HOXA7:HOXA9:HOXB1:HOXB2:HOXB3:HOXB4:HOXB5:HOXB6:HOXB7:HOXB8:HOXB9:HOXC4:HOXC5:HOXC6:HOXC8:HOXC9:HOXD1:HOXD3:HOXD4:HOXD8:HOXD9:ISX:MEOX1:MEOX2:MNX1:NKX1-1:NKX1-2:NOTO:OTP:PDX1:VAX1:VAX2:VENTX	NYTAATTANY	1	-1.882	-0.817342	0.7284	90	15.96%	3157.7	14.36%	1611
M00349_2.00:PAX4	YNAATTARN	1	-1.881	-0.816908	0.7284	113	20.04%	4020.5	18.28%	1612
M00359_2.00:PAX3:PAX7	RTAATTGG	1	-1.88	-0.816474	0.7287	44	7.80%	1460.3	6.64%	1613
M08358_2.00:ZNF467	CCCTCCCCCYCC	1	-1.879	-0.816039	0.7292	102	18.09%	3607.5	16.40%	1614
M09968_2.00:JUN:JUNB:JUND	TGACTCAN	1	-1.879	-0.816039	0.7292	91	16.13%	3195.4	14.53%	1615
M04860_2.00:FOXC2:FOXD1:FOXD2:FOXD3:FOXG1:FOXI1:FOXI2:FOXI3:FOXJ2:FOXJ3:FOXK1:FOXK2:FOXP1:FOXP3	ACGTAAACAA	1	-1.878	-0.815605	0.7292	14	2.48%	400.7	1.82%	1616
M00457_2.00:ALX1:ALX3:ALX4:ARX:BARHL1:BARHL2:BARX1:BARX2:BSX:DLX1:DLX2:DLX3:DLX4:DLX5:DLX6:DRGX:EMX1:EMX2:EN1:EN2:ESX1:EVX1:EVX2:GBX1:GBX2:GSX1:GSX2:HOXA1:HOXA2:HOXA3:HOXA4:HOXA5:HOXB1:HOXB2:HOXB3:HOXB4:HOXB5:HOXC4:HOXC5:HOXD1:HOXD3:HOXD4:ISX:MEOX1:MEOX2:MIXL1:MNX1:MSX1:MSX2:NANOG:NANOGP8:NKX1-1:NKX1-2:OTP:PDX1:PHOX2A:PHOX2B:PROP1:PRRX1:PRRX2:RAX:RAX2:SEBOX:SHOX:SHOX2:UNCX:VAX1:VAX2:VENTX:VSX1:VS…	NTAATBGNN	1	-1.877	-0.815171	0.7292	139	24.65%	5004.7	22.75%	1617
M04142_2.00:FERD3L	GTAACAGCTGTTGC	1	-1.877	-0.815171	0.7292	2	0.35%	27.1	0.12%	1618
M04155_2.00:HEY1	VACACGYGCV	1	-1.876	-0.814736	0.7292	161	28.55%	5841.9	26.56%	1619
M07931_2.00:ZNF143:ZNF76	RACTACAAYTCCCAG	1	-1.876	-0.814736	0.7292	19	3.37%	571.4	2.60%	1620
M07792_2.00:MAX	VRRGCACGTGG	1	-1.876	-0.814736	0.7292	41	7.27%	1352.8	6.15%	1621
M09655_2.00:NRF1	GCGCATGCGCAG	1	-1.875	-0.814302	0.7292	50	8.87%	1679.4	7.63%	1622
M11368_2.00:STAT3	NVVTTCCS	1	-1.875	-0.814302	0.7292	507	89.89%	19451.5	88.43%	1623
M04544_2.00:ZNF296	TRSTGGACABT	1	-1.874	-0.813868	0.7292	36	6.38%	1172.3	5.33%	1624
M00531_2.00:ALX1:ALX3:ALX4:ARX:BARX1:BARX2:BSX:DLX1:DLX2:DLX3:DLX4:DLX5:DLX6:DRGX:EMX1:EMX2:EN1:EN2:ESX1:EVX1:EVX2:GBX1:GBX2:GSX1:GSX2:HMX1:HMX3:HOXA1:HOXA2:HOXA3:HOXA4:HOXA5:HOXA7:HOXB1:HOXB2:HOXB3:HOXB4:HOXB5:HOXB7:HOXC4:HOXC5:HOXD1:HOXD3:HOXD4:ISX:LHX3:LHX4:MEOX1:MEOX2:MIXL1:MNX1:MSX1:MSX2:NANOG:NANOGP8:NKX1-1:NKX1-2:NOTO:OTP:PDX1:PHOX2A:PHOX2B:PROP1:PRRX1:PRRX2:RAX:RAX2:SEBOX:SHOX:SHOX2:UNCX:…	NTAATKRN	1	-1.872	-0.812999	0.7292	147	26.06%	5309.5	24.14%	1625
M09817_2.00:AHR	CTTGCGTGMGN	1	-1.872	-0.812999	0.7292	71	12.59%	2452.7	11.15%	1626
M11332_2.00:SOX1:SOX10:SOX11:SOX12:SOX13:SOX14:SOX15:SOX17:SOX18:SOX2:SOX21:SOX3:SOX30:SOX4:SOX5:SOX6:SOX7:SOX8:SOX9:SRY	NWWAACAATAGR	1	-1.872	-0.812999	0.7292	26	4.61%	816.5	3.71%	1627
M04211_2.00:ASCL1:ASCL2	RGCAGCTGCY	1	-1.871	-0.812565	0.7292	54	9.57%	1826.6	8.30%	1628
M06256_2.00:ALX1:ALX3:ALX4:ARX:BARX1:BARX2:BSX:DLX1:DLX2:DLX3:DLX4:DLX5:DLX6:DRGX:EMX1:EMX2:EN1:EN2:ESX1:EVX1:EVX2:GBX1:GBX2:GSX1:GSX2:HESX1:HMX1:HMX3:HOXA1:HOXA2:HOXA3:HOXA4:HOXA5:HOXB1:HOXB2:HOXB3:HOXB4:HOXB5:HOXC4:HOXC5:HOXD1:HOXD3:HOXD4:ISX:LBX1:LBX2:LHX2:LHX3:LHX4:LHX6:LHX8:LHX9:LMX1A:LMX1B:MEOX1:MIXL1:MNX1:MSX1:MSX2:NKX1-1:NKX1-2:NOBOX:NOTO:OTP:PDX1:PHOX2A:PHOX2B:PROP1:PRRX1:PRRX2:RAX:RAX2:…	NTTAATTRS	1	-1.869	-0.811696	0.7296	50	8.87%	1680.7	7.64%	1629
M07972_2.00:POU2F2	ATATGCAAAT	1	-1.869	-0.811696	0.7296	13	2.30%	367.9	1.67%	1630
M07973_2.00:POU2F2	ATATGCAAAT	1	-1.869	-0.811696	0.7296	13	2.30%	367.9	1.67%	1631
M08005_2.00:RELA	NAGGGRATTTCCAVN	1	-1.869	-0.811696	0.7296	9	1.60%	235.5	1.07%	1632
M01499_2.00:CUX2	TKATYGGYW	1	-1.868	-0.811262	0.7296	145	25.71%	5234.9	23.80%	1633
M06536_2.00:BARHL1:BARHL2:EMX1:EMX2:EN1:EN2:ESX1:EVX1:EVX2:GBX1:GBX2:GSX1:GSX2:HESX1:HMX1:HMX2:HMX3:HOXA2:HOXA3:HOXA4:HOXA5:HOXB2:HOXB3:HOXB4:HOXB5:HOXC4:HOXC5:HOXD3:HOXD4:LBX1:MEOX1:MEOX2:MNX1:MSX1:MSX2:NKX1-1:NKX1-2:OTP:PDX1:RAX:RAX2:TLX1:TLX2:TLX3:VAX1:VAX2:VENTX	TTAATTG	1	-1.867	-0.810828	0.7296	69	12.23%	2380	10.82%	1634
M05295_2.00:ALX1:ALX3:ALX4:ARX:BARHL1:BARHL2:BARX1:BARX2:BSX:DRGX:EMX1:EMX2:EN1:EN2:ESX1:EVX1:EVX2:GBX1:GBX2:GSX1:GSX2:HESX1:HOXA1:HOXA2:HOXA3:HOXA4:HOXA5:HOXB1:HOXB2:HOXB3:HOXB4:HOXB5:HOXC4:HOXC5:HOXD1:HOXD3:HOXD4:LBX1:MEOX1:MEOX2:MIXL1:MNX1:MSX1:MSX2:NANOG:NANOGP8:NKX1-1:NKX1-2:PDX1:PHOX2A:PHOX2B:PROP1:PRRX1:PRRX2:RAX:RAX2:SHOX:SHOX2:TLX1:TLX3:UNCX:VAX1:VAX2:VENTX:VSX1:VSX2	STAATTAS	1	-1.866	-0.810394	0.7296	44	7.80%	1463	6.65%	1635
M09945_2.00:NFE2:NFE2L1:NFE2L2:NFE2L3	MTGCTGAGTCATK	1	-1.866	-0.810394	0.7296	8	1.42%	203.4	0.92%	1636
M10226_2.00:ZIC1:ZIC2:ZIC3:ZIC4:ZIC5	KGGGTGGTC	1	-1.864	-0.809525	0.7298	88	15.60%	3086	14.03%	1637
M00752_2.00:MLX	CACGTGNHN	1	-1.864	-0.809525	0.7298	93	16.49%	3274	14.88%	1638
M02651_2.00:ARID3A:ARID3B:ARID3C	ATTAAA	1	-1.863	-0.809091	0.7298	84	14.89%	2937.2	13.35%	1639
M02772_2.00:MLXIPL	ATCACGTGAT	1	-1.861	-0.808222	0.7304	20	3.55%	607.6	2.76%	1640
M00765_2.00:SP1:SP3:SP4:SP5:SP8:SP9	CCCGCCCCC	1	-1.856	-0.806051	0.7338	301	53.37%	11252.1	51.15%	1641
M00331_2.00:HOXA4:HOXA5:HOXA6:HOXA7:HOXB5:HOXB6:HOXB7:HOXB8:HOXC5:HOXC6:HOXC8:HOXD4:HOXD8	NNNHHAY	1	-1.856	-0.806051	0.7338	528	93.62%	20325.2	92.40%	1642
M07905_2.00:CTCF	YGCCCYCTRGTG	1	-1.854	-0.805182	0.7344	33	5.85%	1067.1	4.85%	1643
M00454_2.00:IRX1:IRX3:IRX6	NNDACAHV	1	-1.854	-0.805182	0.7344	366	64.89%	13803	62.75%	1644
M08740_2.00:MITF:TFE3:TFEB:TFEC	TCACGTGACC	1	-1.854	-0.805182	0.7344	26	4.61%	818.6	3.72%	1645
M01494_2.00:EHF:ELF1:ELF2:ELF3:ELF4:ELF5:ELK1:ELK3:ELK4:ERF:ERG:ETS1:ETS2:ETV1:ETV2:ETV3:ETV3L:ETV4:ETV5:ETV6:ETV7:FEV:FLI1:GABPA:SPDEF	WNCCGGAAGT	1	-1.854	-0.805182	0.7344	202	35.82%	7417.1	33.72%	1646
M10571_2.00:FOXC1:FOXC2:FOXD3:FOXE1:FOXI1:FOXL1:FOXL2:FOXS1	WAAAATAAATATWNKG	1	-1.853	-0.804748	0.7344	4	0.71%	81.5	0.37%	1647
M04125_2.00:ARNTL	NKCACRTGAC	1	-1.853	-0.804748	0.7344	51	9.04%	1719.6	7.82%	1648
M04135_2.00:ASCL1:ASCL2	VGCAGCTGCN	1	-1.852	-0.804313	0.7344	92	16.31%	3238.7	14.72%	1649
M09957_2.00:ATF1:CREB1:CREM	TBACGTCAC	1	-1.852	-0.804313	0.7344	92	16.31%	3238.1	14.72%	1650
M04236_2.00:DBP	NRTTATGTAAYN	1	-1.848	-0.802576	0.735	8	1.42%	204	0.93%	1651
M04692_2.00:DMRT1:DMRT2:DMRT3:DMRTA2:DMRTB1:DMRTC2	AATGTAWCAATT	1	-1.848	-0.802576	0.735	8	1.42%	204.3	0.93%	1652
M09809_2.00:HIF1A	GCACGT	1	-1.847	-0.802142	0.735	209	37.06%	7688.8	34.95%	1653
M08350_2.00:ZBTB18	CACAKCTGG	1	-1.847	-0.802142	0.735	74	13.12%	2568.6	11.68%	1654
M04252_2.00:ATF2	BRTKACGTCAYN	1	-1.842	-0.79997	0.7381	45	7.98%	1502.7	6.83%	1655
M02733_2.00:EHF:ELF1:ELF2:ELF3:ELF4:ELF5:ETV6:ETV7:FEV	ACCCGGAAGT	1	-1.84	-0.799102	0.739	32	5.67%	1033.8	4.70%	1656
M08867_2.00:KLF1:KLF12:KLF3:KLF5:KLF8	CACCCCCTG	1	-1.84	-0.799102	0.739	99	17.55%	3503.6	15.93%	1657
M09000_2.00:KLF1:KLF12:KLF3:KLF5:KLF8	CACCCCCTG	1	-1.84	-0.799102	0.739	99	17.55%	3503.6	15.93%	1658
M09582_2.00:BARX1:BARX2:BSX:EMX1:EMX2:EN1:EN2:EVX1:EVX2:GBX1:GBX2:GSX1:GSX2:HMX1:HMX2:HMX3:HOXA1:HOXA2:HOXA3:HOXA4:HOXA5:HOXA7:HOXB1:HOXB2:HOXB3:HOXB4:HOXB5:HOXB7:HOXC4:HOXC5:HOXD1:HOXD3:HOXD4:MEOX1:MEOX2:MNX1:NANOG:NANOGP8:NKX1-1:NKX1-2:NOTO:OTP:PDX1:TLX2:VAX1:VAX2:VENTX	ATGATTRATG	1	-1.838	-0.798233	0.739	23	4.08%	714.3	3.25%	1659
M04388_2.00:DPF1:DPF3	KCTATAGGTGA	1	-1.838	-0.798233	0.739	5	0.89%	111.2	0.51%	1660
M05354_2.00:POU6F1	DTAATGAGAW	1	-1.838	-0.798233	0.739	22	3.90%	680	3.09%	1661
M05285_2.00:SIX1:SIX2:SIX4:SIX5	NRYGATACGG	1	-1.837	-0.797799	0.739	18	3.19%	540.4	2.46%	1662
M10671_2.00:CDX1:CDX2:CDX4	TTTATK	1	-1.836	-0.797365	0.739	103	18.26%	3655	16.62%	1663
M01987_2.00:FOXC2:FOXD1:FOXD2:FOXD3:FOXG1:FOXI1:FOXI2:FOXI3:FOXJ2:FOXJ3:FOXK1:FOXK2:FOXP1:FOXP3	VNMAACANN	1	-1.836	-0.797365	0.739	245	43.44%	9081.9	41.29%	1664
M10345_2.00:KLF13:KLF9	AGGGCGGGTG	1	-1.836	-0.797365	0.739	163	28.90%	5928.4	26.95%	1665
M06339_2.00:ALX1:ALX3:ALX4:ARX:BARHL1:BARHL2:BARX1:BARX2:BSX:DLX2:DLX3:DRGX:EMX1:EMX2:EN1:EN2:ESX1:EVX1:EVX2:GBX1:GBX2:GSX1:GSX2:HESX1:HMX2:HOXA2:HOXA3:HOXA4:HOXA5:HOXB1:HOXB2:HOXB3:HOXB4:HOXB5:HOXC4:HOXD3:HOXD4:ISX:MEOX1:MEOX2:MIXL1:MNX1:MSX1:MSX2:NKX1-1:NKX1-2:OTP:PDX1:PHOX2A:PHOX2B:PROP1:PRRX1:PRRX2:RAX:RAX2:SHOX:SHOX2:TLX1:TLX2:TLX3:UNCX:VAX1:VAX2:VENTX:VSX1:VSX2	YTTAATTGG	1	-1.836	-0.797365	0.739	26	4.61%	820.9	3.73%	1666
M05255_2.00:DBX2:NKX3-1:NKX3-2	GTTAAGTGGB	1	-1.834	-0.796496	0.739	31	5.50%	998.5	4.54%	1667
M00678_2.00:ALX1:ALX3:ALX4:ARX:BARHL1:BARHL2:BARX1:BARX2:BSX:DLX1:DLX2:DLX3:DLX4:DLX5:DLX6:DRGX:EN1:EN2:GBX1:GBX2:GSX1:GSX2:HOXA1:HOXA2:HOXA3:HOXB1:HOXB2:HOXB3:HOXD1:HOXD3:ISX:LHX1:LHX5:MEOX1:MNX1:MSX1:MSX2:NKX1-1:NKX1-2:PDX1:PHOX2A:PHOX2B:UNCX:VAX1:VAX2:VSX1:VSX2	YWWATTRCN	1	-1.831	-0.795193	0.7404	171	30.32%	6235.1	28.35%	1668
M04444_2.00:SNAI1	YGCACCTGCT	1	-1.831	-0.795193	0.7404	39	6.91%	1286.5	5.85%	1669
M00442_2.00:ALX1:ALX3:ALX4:ARX:BARHL1:BARHL2:BARX1:BARX2:BSX:DLX1:DLX2:DLX3:DLX4:DLX5:DLX6:DRGX:EMX1:EMX2:EN1:EN2:ESX1:EVX1:EVX2:GBX1:GBX2:GSX1:GSX2:HESX1:HMX1:HMX3:HOXA1:HOXA2:HOXA3:HOXA4:HOXA5:HOXB1:HOXB2:HOXB3:HOXB4:HOXB5:HOXC4:HOXC5:HOXD1:HOXD3:HOXD4:ISX:MEOX1:MEOX2:MIXL1:MNX1:MSX1:MSX2:NKX1-1:NKX1-2:NOTO:OTP:PDX1:PHOX2A:PHOX2B:PROP1:PRRX1:PRRX2:RAX:RAX2:SEBOX:SHOX:SHOX2:TLX1:TLX2:TLX3:UNCX:V…	NHTAATTRNN	1	-1.83	-0.794759	0.7404	97	17.20%	3430.3	15.59%	1670
M10709_2.00:MEIS1:MEIS2:MEIS3:PKNOX1:PKNOX2:TGIF1:TGIF2	HHVTGACAGRDS	1	-1.83	-0.794759	0.7404	43	7.62%	1431.7	6.51%	1671
M07832_2.00:CEBPA:CEBPB:CEBPE	KRTTRYGCAAYMNB	1	-1.83	-0.794759	0.7404	11	1.95%	303.8	1.38%	1672
M07826_2.00:FOS:FOSB:FOSL1:FOSL2	GATGASTCACWSN	1	-1.829	-0.794325	0.7404	10	1.77%	270.4	1.23%	1673
M02101_2.00:ALX1:ALX3:ALX4:ARX:DRGX:EMX1:EMX2:EN1:EN2:ESX1:GBX1:GBX2:GSX1:GSX2:HOXA1:HOXA2:HOXA3:HOXA4:HOXA5:HOXB1:HOXB2:HOXB3:HOXB4:HOXB5:HOXC4:HOXC5:HOXD3:HOXD4:ISL1:ISL2:ISX:LHX2:LHX3:LHX4:LHX9:MNX1:NKX1-1:NKX1-2:NOTO:OTP:PDX1:PHOX2A:PHOX2B:PROP1:PRRX1:PRRX2:RAX:RAX2:SEBOX:SHOX:SHOX2:UNCX:VAX1:VAX2:VSX1:VSX2	NYTAATTARN	1	-1.829	-0.794325	0.7404	57	10.11%	1943.7	8.84%	1674
M04185_2.00:MSC:TCF21	NAACAGCTGTTR	1	-1.828	-0.79389	0.7404	30	5.32%	963	4.38%	1675
M00323_2.00:NKX2-1:NKX2-2:NKX2-3:NKX2-4:NKX2-5:NKX2-6:NKX2-8	YTTAAGTGGYN	1	-1.828	-0.79389	0.7404	16	2.84%	472.1	2.15%	1676
M10885_2.00:IRF4:IRF8	RGGAAGTGA	1	-1.827	-0.793456	0.7404	306	54.26%	11456.8	52.08%	1677
M04715_2.00:EHF:ELF1:ELF2:ELF3:ELF4:ELF5:ETV6:ETV7:SPIC	AYTTCCNGGAART	1	-1.827	-0.793456	0.7404	6	1.06%	142.7	0.65%	1678
M08798_2.00:CEBPG	RKMTGATGCAAT	1	-1.827	-0.793456	0.7404	6	1.06%	142.3	0.65%	1679
M10767_2.00:ALX1:ALX3:ALX4:ARX:BARX1:BARX2:BSX:DLX2:DLX3:DRGX:EMX1:EMX2:EN1:EN2:ESX1:EVX1:EVX2:GBX1:GBX2:GSX1:GSX2:HESX1:HOXA2:HOXA3:HOXB2:HOXB3:HOXD3:ISX:LBX1:LBX2:LHX1:LHX2:LHX3:LHX4:LHX5:LHX6:LHX8:LHX9:LMX1A:LMX1B:MEOX1:MIXL1:MNX1:MSX1:MSX2:NKX1-1:NKX1-2:NOBOX:NOTO:OTP:PDX1:PHOX2A:PHOX2B:PROP1:PRRX1:PRRX2:RAX:RAX2:SEBOX:SHOX:SHOX2:UNCX:VAX1:VAX2:VSX1:VSX2:ZFHX2	WWDANYYAATTARCSW	1	-1.827	-0.793456	0.7404	6	1.06%	142.9	0.65%	1680
M04975_2.00:HOXA10:HOXA4:HOXA5:HOXA6:HOXA7:HOXA9:HOXB4:HOXB5:HOXB6:HOXB7:HOXB8:HOXB9:HOXC10:HOXC4:HOXC5:HOXC6:HOXC8:HOXC9:HOXD10:HOXD4:HOXD8:HOXD9:MNX1:PDX1	NHTAATTACN	1	-1.826	-0.793022	0.7404	41	7.27%	1359	6.18%	1681
M03467_2.00:RUNX1:RUNX2:RUNX3	AAACCGCAAA	1	-1.826	-0.793022	0.7404	15	2.66%	438.8	1.99%	1682
M06526_2.00:SIX3:SIX6	TGATA	1	-1.825	-0.792587	0.7404	85	15.07%	2982.4	13.56%	1683
M08090_2.00:ZNF384	TTTTTTTTTWNW	1	-1.825	-0.792587	0.7404	40	7.09%	1323.3	6.02%	1684
M09469_2.00:MYF5:MYF6:MYOD1:MYOG	AACAGCTG	1	-1.822	-0.791285	0.7404	75	13.30%	2610.9	11.87%	1685
M04164_2.00:NHLH1:NHLH2	GGGNCGCAGCTGCGTCCC	1	-1.82	-0.790416	0.7404	2	0.35%	28.9	0.13%	1686
M04414_2.00:ZNF174	DGSCGATCACTYGCCA	1	-1.82	-0.790416	0.7404	2	0.35%	28.5	0.13%	1687
M05702_2.00:NFATC1:NFATC2:NFATC3:NFATC4	KTTTCCATGGAAAM	1	-1.82	-0.790416	0.7404	2	0.35%	28.2	0.13%	1688
M00297_2.00:HOXA13:HOXC13:HOXD13	DTTTATAHBN	1	-1.82	-0.790416	0.7404	85	15.07%	2983.3	13.56%	1689
M07890_2.00:CTCF	YGCCMYCTRGTGG	1	-1.819	-0.789982	0.7404	23	4.08%	716.9	3.26%	1690
M05006_2.00:ARX:BARHL1:BARHL2:BARX1:BARX2:BSX:DLX1:DLX2:DLX3:DLX4:DLX5:DLX6:EN1:EN2:GBX1:GBX2:GSX1:GSX2:HOXA1:HOXA2:HOXA3:HOXB1:HOXB2:HOXB3:HOXD1:HOXD3:ISX:LHX1:LHX5:MEOX1:MNX1:MSX1:MSX2:NANOG:NANOGP8:NKX1-1:NKX1-2:PDX1:PROP1:SHOX:SHOX2:UNCX:VAX1:VAX2:VSX2	HTAAYGAB	1	-1.819	-0.789982	0.7404	87	15.43%	3058.3	13.90%	1691
M08308_2.00:ZNF317	WWGTCAGCTGTC	1	-1.818	-0.789547	0.7404	9	1.60%	238.2	1.08%	1692
M02113_2.00:ALX1:ALX3:ALX4:ARX:BARHL1:BARHL2:BARX1:BARX2:BSX:DLX1:DLX2:DLX3:DLX4:DLX5:DLX6:DRGX:EMX1:EMX2:EN1:EN2:ESX1:EVX1:EVX2:GBX1:GBX2:GSX1:GSX2:HMX1:HMX2:HMX3:HOXA1:HOXA2:HOXA3:HOXA4:HOXA5:HOXB1:HOXB2:HOXB3:HOXB4:HOXB5:HOXC4:HOXC5:HOXD1:HOXD3:HOXD4:ISX:MEOX1:MEOX2:MIXL1:MNX1:MSX1:MSX2:NANOG:NANOGP8:NKX1-1:NKX1-2:PDX1:PHOX2A:PHOX2B:PROP1:PRRX1:PRRX2:RAX:RAX2:SEBOX:SHOX:SHOX2:UNCX:VAX1:VAX2:VE…	NNTAATBRVY	1	-1.816	-0.788679	0.7404	95	16.84%	3358.7	15.27%	1693
M03009_2.00:ELF5:ETV7:SPI1:SPIB:SPIC	AAAAAGMGGAAGTA	1	-1.816	-0.788679	0.7404	3	0.53%	54.4	0.25%	1694
M03735_2.00:FOXA1:FOXA2:FOXA3:FOXB1:FOXB2	AAACAATAAYATT	1	-1.816	-0.788679	0.7404	3	0.53%	54.5	0.25%	1695
M10954_2.00:SRF	CCAWATAWGGMGMTG	1	-1.816	-0.788679	0.7404	3	0.53%	54.7	0.25%	1696
M00458_2.00:ISL1:ISL2:NOTO:SHOX:SHOX2:VSX1	NTAATDG	1	-1.816	-0.788679	0.7404	297	52.66%	11108.9	50.50%	1697
M02705_2.00:ESR1:ESR2:NR1D1:NR1D2:NR1H2:NR1H3:NR1H4:NR2C1:NR2C2:NR2F1:NR2F2:NR2F6:NR4A1:NR4A2:NR4A3:NR5A1:NR5A2:NR6A1:PPARA:PPARD:PPARG:RARA:RARB:RARG:RORA:RORB:RORC:RXRA:RXRB:RXRG:THRA:THRB	ATCAAGGTCA	1	-1.815	-0.788244	0.7404	18	3.19%	542.2	2.46%	1698
M01804_2.00:ATF1:CREB1:CREM	RTGACGTA	1	-1.814	-0.78781	0.7404	52	9.22%	1762.7	8.01%	1699
M05595_2.00:ESR1:ESR2:ESRRA:ESRRB:ESRRG	BTCAAGGTCAY	1	-1.813	-0.787376	0.7404	15	2.66%	440	2.00%	1700
M07696_2.00:ZKSCAN3	GGCTAGCCC	1	-1.811	-0.786507	0.7404	19	3.37%	577.9	2.63%	1701
M10159_2.00:CTCF	CCRCNAGGKGGCRSTV	1	-1.811	-0.786507	0.7404	40	7.09%	1325.8	6.03%	1702
M03237_2.00:CRX:DMBX1:DPRX:GSC:GSC2:OTX1:OTX2:PITX1:PITX2:PITX3:TPRX1	GHTAATCCBN	1	-1.81	-0.786073	0.7405	43	7.62%	1434.1	6.52%	1703
M10838_2.00:POU2F1	TNATTTGCATWW	1	-1.808	-0.785204	0.7412	21	3.72%	647.2	2.94%	1704
M10342_2.00:SALL1	NGGTCCKGGKRA	1	-1.808	-0.785204	0.7412	32	5.67%	1037.4	4.72%	1705
M03061_2.00:FOXI1:FOXJ3:FOXK1:FOXK2	CGGACACAATC	1	-1.806	-0.784336	0.7412	1	0.18%	7.5	0.03%	1706
M03439_2.00:TP53	ACATGTYHHYDGACWTGT	1	-1.806	-0.784336	0.7412	1	0.18%	7.7	0.04%	1707
M04490_2.00:KLF10:KLF11	GCCACRCCCCCGCCACGCCCCC	1	-1.806	-0.784336	0.7412	1	0.18%	7.7	0.03%	1708
M11119_2.00:AR:NR3C1:NR3C2:PGR	DDKNNDGGKACABDRTGTTCTDGNGNA	1	-1.806	-0.784336	0.7412	1	0.18%	7.2	0.03%	1709
M08028_2.00:FOXA1:FOXA2:FOXA3:FOXB1	WAAGYAAACA	1	-1.804	-0.783467	0.7421	40	7.09%	1326.2	6.03%	1710
M00455_2.00:IRX2:IRX4:IRX5	NNNDACAHV	1	-1.799	-0.781296	0.745	370	65.60%	13977.3	63.54%	1711
M07918_2.00:CTCF	GCGCCCCCTGGTGG	1	-1.799	-0.781296	0.745	22	3.90%	683.8	3.11%	1712
M09077_2.00:EHF:ELF1:ELF2:ELF3:ELF4:ELF5:ETV6:ETV7	RCAGGAARK	1	-1.799	-0.781296	0.745	198	35.11%	7279.6	33.09%	1713
M05765_2.00:SOX1:SOX10:SOX11:SOX12:SOX13:SOX14:SOX15:SOX17:SOX18:SOX2:SOX21:SOX3:SOX30:SOX4:SOX5:SOX6:SOX7:SOX8:SOX9:SRY	GAACAAAGGV	1	-1.798	-0.780861	0.745	59	10.46%	2022.1	9.19%	1714
M04848_2.00:FOXC1:FOXC2:FOXD1:FOXD2:FOXD3:FOXD4:FOXD4L1:FOXD4L3:FOXD4L4:FOXD4L5:FOXD4L6:FOXE1:FOXF1:FOXF2:FOXG1:FOXI1:FOXI3:FOXL1:FOXL2:FOXS1	MACGTCAACAH	1	-1.798	-0.780861	0.745	17	3.01%	509.7	2.32%	1715
M09091_2.00:FOXO1:FOXO3:FOXO4:FOXO6	DGWAAACAGGVM	1	-1.796	-0.779993	0.745	67	11.88%	2318.9	10.54%	1716
M00258_2.00:FOXC1:FOXC2:FOXD1:FOXD2:FOXD3:FOXD4:FOXD4L1:FOXD4L3:FOXD4L4:FOXD4L5:FOXD4L6:FOXE1:FOXF1:FOXF2:FOXG1:FOXI1:FOXI3:FOXK2:FOXL1:FOXL2:FOXP4:FOXS1	NATAAAACAAN	1	-1.796	-0.779993	0.745	64	11.35%	2207.5	10.04%	1717
M06286_2.00:NKX2-1:NKX2-2:NKX2-3:NKX2-4:NKX2-5:NKX2-6:NKX2-8	BTYAAGTG	1	-1.795	-0.779559	0.745	113	20.04%	4041	18.37%	1718
M00433_2.00:ARX:BARHL1:BARHL2:BARX1:BARX2:BSX:DLX1:DLX2:DLX3:DLX4:DLX5:DLX6:EMX1:EMX2:ESX1:EVX1:EVX2:GBX1:GBX2:HMX1:HMX2:HMX3:HOXA2:HOXB2:LBX1:LBX2:MEOX1:MEOX2:MNX1:MSX1:MSX2:NANOG:NANOGP8:NKX1-1:NKX1-2:PDX1:RAX:RAX2:TLX1:TLX2:TLX3:UNCX:VAX1:VAX2	NTAAWYGNY	1	-1.794	-0.779124	0.745	124	21.99%	4456.1	20.26%	1719
M03008_2.00:SPI1:SPIB:SPIC	AAAAAGCGGAAGTA	1	-1.793	-0.77869	0.745	4	0.71%	83.9	0.38%	1720
M08796_2.00:ATF4	RGATGATGCAAT	1	-1.793	-0.77869	0.745	4	0.71%	83.6	0.38%	1721
M09867_2.00:USF1:USF2	RGRYCACGTGRYCY	1	-1.793	-0.77869	0.745	18	3.19%	544.5	2.48%	1722
M04887_2.00:GRHL1	AAACCGGTTT	1	-1.793	-0.77869	0.745	7	1.24%	175.8	0.80%	1723
M05343_2.00:BARX1:BARX2:BSX:EMX1:EMX2:EN1:EN2:EVX1:EVX2:GBX1:GBX2:GSX1:GSX2:HMX1:HMX2:HMX3:HOXA1:HOXA2:HOXA3:HOXA4:HOXA5:HOXA6:HOXA7:HOXB1:HOXB2:HOXB3:HOXB4:HOXB5:HOXB6:HOXB7:HOXB8:HOXC4:HOXC5:HOXC6:HOXD1:HOXD3:HOXD4:HOXD8:ISX:MEOX1:MEOX2:MNX1:NKX1-1:NKX1-2:NOTO:OTP:PDX1:TLX2:VAX1:VAX2:VENTX	YTAATGAY	1	-1.792	-0.778256	0.745	44	7.80%	1473.7	6.70%	1724
M09043_2.00:E2F1:E2F2:E2F3:E2F4:E2F5:E2F6	NGGGCGGGAAGG	1	-1.792	-0.778256	0.745	172	30.50%	6284.4	28.57%	1725
M00991_2.00:ATF1:CREB1:CREM	NSGTGACGTCR	1	-1.79	-0.777387	0.745	64	11.35%	2208.2	10.04%	1726
M09947_2.00:ATF6:ATF6B	TGACGTGG	1	-1.788	-0.776519	0.7466	14	2.48%	407.7	1.85%	1727
M05637_2.00:AR:NR3C1:NR3C2:PGR	RGNACRBNVYGTNCN	1	-1.784	-0.774781	0.7488	9	1.60%	240.7	1.09%	1728
M11309_2.00:SOX1:SOX10:SOX11:SOX12:SOX13:SOX14:SOX15:SOX17:SOX18:SOX2:SOX21:SOX3:SOX30:SOX4:SOX5:SOX6:SOX7:SOX8:SOX9:SRY	YWAACAATAN	1	-1.784	-0.774781	0.7488	28	4.96%	897	4.08%	1729
M10261_2.00:KLF10:KLF11	GGGGTGGGMG	1	-1.783	-0.774347	0.7488	347	61.52%	13076.3	59.45%	1730
M04063_2.00:SREBF1:SREBF2	RTCACGTGAY	1	-1.781	-0.773478	0.7499	39	6.91%	1293.3	5.88%	1731
M06254_2.00:MEIS1:MEIS2:MEIS3:PKNOX1:PKNOX2:TGIF1:TGIF2	NTGACA	1	-1.78	-0.773044	0.7499	248	43.97%	9214.6	41.89%	1732
M05963_2.00:NHLH1:NHLH2	CACCTGCDCC	1	-1.775	-0.770873	0.7532	28	4.96%	898.6	4.09%	1733
M04375_2.00:ATF6:ATF6B	GRTGACGTCAYC	1	-1.775	-0.770873	0.7532	13	2.30%	374.8	1.70%	1734
M01246_2.00:HDX	TGATTBN	1	-1.773	-0.770004	0.7539	311	55.14%	11668.8	53.05%	1735
M09598_2.00:SRF	CCATATATGGNM	1	-1.773	-0.770004	0.7539	7	1.24%	176.9	0.80%	1736
M03177_2.00:ISL1:ISL2:NOTO:SHOX:SHOX2:VSX1	TTAAGTGC	1	-1.773	-0.770004	0.7539	55	9.75%	1879.1	8.54%	1737
M05128_2.00:ALX1:ALX3:ALX4:ARX:BARHL1:BARHL2:BARX1:BARX2:BSX:DLX1:DLX2:DLX3:DLX4:DLX5:DLX6:DRGX:EMX1:EMX2:EN1:EN2:ESX1:EVX1:EVX2:GBX1:GBX2:GSX1:GSX2:HESX1:HMX1:HMX2:HMX3:HOXA1:HOXA2:HOXA3:HOXA4:HOXA5:HOXA6:HOXB1:HOXB2:HOXB3:HOXB4:HOXB5:HOXB6:HOXB8:HOXC4:HOXC5:HOXC6:HOXD1:HOXD3:HOXD4:HOXD8:ISX:LHX1:LHX3:LHX4:LHX5:MEOX1:MEOX2:MIXL1:MNX1:MSX1:MSX2:NANOG:NANOGP8:NKX1-1:NKX1-2:NOTO:OTP:PDX1:PHOX2A:PHO…	STAATTRS	1	-1.772	-0.76957	0.7539	46	8.16%	1550	7.05%	1738
M03247_2.00:HOXA13:HOXB13:HOXC13:HOXD13	DTTTTATTRG	1	-1.772	-0.76957	0.7539	23	4.08%	721.4	3.28%	1739
M05036_2.00:ALX1:ALX3:ALX4:ARX:BARX1:BARX2:BSX:DLX1:DLX2:DLX3:DLX4:DLX5:DLX6:DRGX:EMX1:EMX2:EN1:EN2:ESX1:EVX1:EVX2:GBX1:GBX2:GSX1:GSX2:HESX1:HOXA2:HOXA3:HOXB2:HOXB3:HOXD3:ISX:LBX1:LBX2:LHX1:LHX2:LHX3:LHX4:LHX5:LHX6:LHX8:LHX9:LMX1A:LMX1B:MEOX1:MIXL1:MNX1:MSX1:MSX2:NKX1-1:NKX1-2:NOBOX:NOTO:OTP:PDX1:PHOX2A:PHOX2B:PROP1:PRRX1:PRRX2:RAX:RAX2:SEBOX:SHOX:SHOX2:UNCX:VAX1:VAX2:VSX1:VSX2:ZFHX2:ZFHX3	CTAATTAS	1	-1.772	-0.76957	0.7539	23	4.08%	721.1	3.28%	1740
M05159_2.00:SIX3:SIX6	NRTGATACSS	1	-1.77	-0.768701	0.7541	36	6.38%	1186.2	5.39%	1741
M06455_2.00:TEAD4	NYKANRAATGTC	1	-1.769	-0.768267	0.7541	31	5.50%	1006.3	4.57%	1742
M07545_2.00:TEAD4	NYKANRAATGTC	1	-1.769	-0.768267	0.7541	31	5.50%	1006.3	4.57%	1743
M03201_2.00:ALX1:ALX3:ALX4:ARX:BARHL1:BARHL2:BARX1:BARX2:BSX:DLX1:DLX2:DLX3:DLX4:DLX5:DLX6:DRGX:EMX1:EMX2:EN1:EN2:ESX1:EVX1:EVX2:GBX1:GBX2:GSX1:GSX2:HESX1:HMX1:HMX2:HMX3:HOXA1:HOXA2:HOXA3:HOXA4:HOXA5:HOXB1:HOXB2:HOXB3:HOXB4:HOXB5:HOXC4:HOXC5:HOXD1:HOXD3:HOXD4:ISX:LBX1:LBX2:LHX2:LHX3:LHX4:LHX9:MEOX1:MEOX2:MIXL1:MNX1:MSX1:MSX2:NANOG:NANOGP8:NKX1-1:NKX1-2:NOBOX:NOTO:OTP:PDX1:PHOX2A:PHOX2B:PROP1:PRRX…	NYTAATTRSY	1	-1.769	-0.768267	0.7541	32	5.67%	1042	4.74%	1744
M06236_2.00:ALX1:ALX3:ALX4:ARX:BARX1:BARX2:BSX:DLX1:DLX2:DLX3:DLX4:DLX5:DLX6:DRGX:EMX1:EMX2:EN1:EN2:ESX1:EVX1:EVX2:GBX1:GBX2:GSX1:GSX2:HESX1:HMX1:HMX3:HOXA1:HOXA2:HOXA3:HOXA4:HOXA5:HOXB1:HOXB2:HOXB3:HOXB4:HOXB5:HOXC4:HOXC5:HOXD1:HOXD3:HOXD4:ISX:LHX2:LHX3:LHX4:LHX6:LHX8:LHX9:LMX1A:LMX1B:MEOX1:MIXL1:MNX1:MSX1:MSX2:NKX1-1:NKX1-2:NOBOX:NOTO:OTP:PDX1:PHOX2A:PHOX2B:PROP1:PRRX1:PRRX2:RAX:RAX2:SEBOX:SHOX…	GYTAATTR	1	-1.768	-0.767833	0.7541	34	6.03%	1114.5	5.07%	1745
M08001_2.00:RELA	NRGGGRMTTTCCMVR	1	-1.768	-0.767833	0.7541	9	1.60%	241.4	1.10%	1746
M08109_2.00:E2F1:E2F2:E2F3:E2F4:E2F5:E2F6	GGGCGGGAARN	1	-1.767	-0.767398	0.7541	137	24.29%	4956.2	22.53%	1747
M10496_2.00:ELF1:ELF2:ELF4:ELK1:ELK3:ELK4:ERF:ERG:ETS1:ETS2:ETV1:ETV2:ETV3:ETV3L:ETV4:ETV5:FEV:FLI1:GABPA	AGGAAGT	1	-1.767	-0.767398	0.7541	278	49.29%	10383.7	47.21%	1748
M04681_2.00:DMRT1:DMRT2:DMRT3:DMRTA2:DMRTB1:DMRTC2	AATGTATCAATTT	1	-1.766	-0.766964	0.7541	2	0.35%	29.6	0.13%	1749
M07893_2.00:CTCF	SYGCCMYCTGGTGGC	1	-1.765	-0.76653	0.7541	15	2.66%	443.5	2.02%	1750
M08035_2.00:TP63:TP73	ACAWGCYCAGACATG	1	-1.764	-0.766095	0.7541	4	0.71%	84.9	0.39%	1751
M10328_2.00:ZNF718	DGGGGATTGCGC	1	-1.764	-0.766095	0.7541	4	0.71%	85	0.39%	1752
M08296_2.00:SP1:SP3:SP4:SP8:SP9	YHGGCCCCGCCCCCY	1	-1.763	-0.765661	0.7541	176	31.21%	6445.2	29.30%	1753
M04912_2.00:HOXA10:HOXA5:HOXA6:HOXA7:HOXA9:HOXB5:HOXB6:HOXB7:HOXB8:HOXB9:HOXC10:HOXC5:HOXC6:HOXC8:HOXC9:HOXD10:HOXD8:HOXD9	GTAATTAC	1	-1.763	-0.765661	0.7541	47	8.33%	1587.4	7.22%	1754
M09998_2.00:CEBPA:CEBPB:CEBPE	TTRTGCAATH	1	-1.762	-0.765227	0.7541	79	14.01%	2772	12.60%	1755
M03572_2.00:TBX1:TBX10	AGGTGTGA	1	-1.762	-0.765227	0.7541	31	5.50%	1007.5	4.58%	1756
M06309_2.00:ALX1:ALX3:ALX4:ARX:BARX1:BARX2:DRGX:EMX1:EMX2:EN1:EN2:ESX1:GBX1:GBX2:GSX1:GSX2:HESX1:HOXA2:HOXA3:HOXA4:HOXA5:HOXB2:HOXB3:HOXB4:HOXB5:HOXC4:HOXC5:HOXD3:HOXD4:ISX:LHX2:LHX3:LHX4:LHX6:LHX8:LHX9:LMX1A:LMX1B:MEOX1:MIXL1:MNX1:MSX1:MSX2:NKX1-1:NKX1-2:NOBOX:NOTO:OTP:PDX1:PHOX2A:PHOX2B:PROP1:PRRX1:PRRX2:RAX:RAX2:SEBOX:SHOX:SHOX2:UNCX:VAX1:VAX2:VSX1:VSX2:ZFHX2	TTTAATTA	1	-1.761	-0.764793	0.7541	35	6.21%	1151.3	5.23%	1757
M11236_2.00:REL:RELA	GGGGAATTTCCC	1	-1.761	-0.764793	0.7541	18	3.19%	547.5	2.49%	1758
M06215_2.00:ALX1:ALX3:ALX4:ARX:DRGX:EMX1:EMX2:EN1:EN2:ESX1:GBX1:GBX2:HESX1:ISX:LHX1:LHX2:LHX3:LHX4:LHX5:LHX6:LHX8:LHX9:LMX1A:LMX1B:MIXL1:MSX1:MSX2:NOBOX:NOTO:OTP:PDX1:PHOX2A:PHOX2B:PROP1:PRRX1:PRRX2:RAX:RAX2:SEBOX:SHOX:SHOX2:UNCX:VAX1:VAX2:VSX1:VSX2:ZFHX2	YAATHA	1	-1.76	-0.764358	0.7541	238	42.20%	8833.5	40.16%	1759
M05392_2.00:BARHL1:BARHL2:BSX:DLX2:EMX1:EMX2:EN1:EN2:GBX1:GBX2:GSX1:GSX2:HMX1:HMX2:HMX3:HOXA3:HOXA4:HOXA5:HOXB3:HOXB4:HOXB5:HOXC4:HOXC5:HOXD3:HOXD4:LBX2:MEOX1:MEOX2:MNX1:MSX1:MSX2:NANOG:NANOGP8:NKX1-1:NKX1-2:PDX1:TLX1:TLX2:TLX3:VAX1:VAX2:VENTX	GTTAAKTGS	1	-1.757	-0.763055	0.755	63	11.17%	2177.2	9.90%	1760
M10684_2.00:SIX1:SIX2:SIX4:SIX5	CTCAGRTTTCH	1	-1.756	-0.762621	0.7554	26	4.61%	830	3.77%	1761
M11232_2.00:NFATC1:NFATC2:NFATC3:NFATC4	TGGAAAAWN	1	-1.756	-0.762621	0.7555	164	29.08%	5988.6	27.22%	1762
M02156_2.00:MEIS3	NNNGACNN	1	-1.755	-0.762187	0.7559	479	84.93%	18336.5	83.36%	1763
M01990_2.00:FOXA1:FOXA2:FOXA3:FOXB1	TTGTTTACA	1	-1.754	-0.761753	0.7562	7	1.24%	177.2	0.81%	1764
M00488_2.00:MEIS1:MEIS2:MEIS3:PKNOX1:PKNOX2:TGIF1:TGIF2	NTGACAGSY	1	-1.752	-0.760884	0.7572	141	25.00%	5112.6	23.24%	1765
M00124_2.00:ATF1:CREB1:CREM	NNTKACGNDD	1	-1.752	-0.760884	0.7572	139	24.65%	5036.2	22.90%	1766
M04218_2.00:HES5	VCACACKT	1	-1.751	-0.76045	0.7572	231	40.96%	8565.5	38.94%	1767
M04222_2.00:SREBF1:SREBF2	ATCACCTGAT	1	-1.751	-0.76045	0.7572	12	2.13%	342.1	1.56%	1768
M10304_2.00:IKZF1:IKZF2:IKZF3	TGGGAGG	1	-1.75	-0.760015	0.7572	439	77.84%	16730.5	76.06%	1769
M02109_2.00:ALX1:ALX3:ALX4:ARX:DRGX:ESX1:GBX1:GBX2:HESX1:ISX:LHX3:LHX6:LHX8:LMX1A:LMX1B:MIXL1:OTP:PHOX2A:PHOX2B:PROP1:PRRX1:PRRX2:RAX:RAX2:SEBOX:SHOX:SHOX2:UNCX:VSX1:VSX2:ZFHX2	YTAATCAW	1	-1.749	-0.759581	0.7573	77	13.65%	2699.5	12.27%	1770
M06542_2.00:NKX6-1:NKX6-2:NKX6-3	TTAATTA	1	-1.748	-0.759147	0.7573	56	9.93%	1920.4	8.73%	1771
M05046_2.00:NKX2-1:NKX2-2:NKX2-3:NKX2-4:NKX2-5:NKX2-6:NKX2-8	GTBAAGTGGN	1	-1.748	-0.759147	0.7573	106	18.79%	3787.4	17.22%	1772
M00557_2.00:ALX1:ALX3:ALX4:ARX:BARHL1:BARHL2:BARX1:BARX2:BSX:DLX1:DLX2:DLX3:DLX4:DLX5:DLX6:DRGX:EMX1:EMX2:EN1:EN2:ESX1:EVX1:EVX2:GBX1:GBX2:GSX1:GSX2:HESX1:HMX1:HMX3:HOXA1:HOXA2:HOXA3:HOXA4:HOXA5:HOXB1:HOXB2:HOXB3:HOXB4:HOXB5:HOXC4:HOXC5:HOXD1:HOXD3:HOXD4:ISX:MEOX1:MEOX2:MIXL1:MNX1:MSX1:MSX2:NKX1-1:NKX1-2:NOTO:OTP:PDX1:PHOX2A:PHOX2B:PROP1:PRRX1:PRRX2:RAX:RAX2:SEBOX:SHOX:SHOX2:TLX1:TLX2:TLX3:UNCX:V…	NNTAATTRN	1	-1.746	-0.758278	0.7581	108	19.15%	3863.9	17.57%	1773
M00775_2.00:ZBTB1	NHCCCGCAHN	1	-1.746	-0.758278	0.7581	260	46.10%	9690.9	44.06%	1774
M10291_2.00:WT1	CGCCCCCGCS	1	-1.743	-0.756975	0.7593	282	50.00%	10546.5	47.95%	1775
M02080_2.00:CRX:DMBX1:GSC:GSC2:PITX1:PITX2:PITX3:RHOXF1	NTRATCC	1	-1.743	-0.756975	0.7593	342	60.64%	12893	58.61%	1776
M03640_2.00:CREB3L1:CREB3L2	TGATGACGTCATCA	1	-1.743	-0.756975	0.7593	3	0.53%	56.8	0.26%	1777
M10548_2.00:FOXC1:FOXC2:FOXD1:FOXD2:FOXD3:FOXD4:FOXD4L1:FOXD4L3:FOXD4L4:FOXD4L5:FOXD4L6:FOXE1:FOXE3:FOXF1:FOXF2:FOXL1:FOXL2:FOXS1	BMAASGTAAACAADMN	1	-1.743	-0.756975	0.7593	3	0.53%	56.2	0.26%	1778
M04721_2.00:ELF1:ELF2:ELF4:ELK1:ELK3:ELK4:ERF:ERG:ETS1:ETS2:ETV1:ETV2:ETV3:ETV3L:ETV4:ETV5:FEV:FLI1:GABPA	RACAGGAAGTG	1	-1.742	-0.756541	0.7593	58	10.28%	1995.6	9.07%	1779
M00213_2.00:SOX1:SOX10:SOX11:SOX12:SOX13:SOX14:SOX15:SOX17:SOX18:SOX2:SOX21:SOX3:SOX30:SOX4:SOX5:SOX6:SOX7:SOX8:SOX9:SRY	NDRACAAWR	1	-1.741	-0.756107	0.7593	184	32.62%	6758.7	30.73%	1780
M06305_2.00:IRX1:IRX3:IRX6	AAAWAACA	1	-1.741	-0.756107	0.7593	142	25.18%	5153.6	23.43%	1781
M00443_2.00:ALX1:ALX3:ALX4:ARX:BARHL1:BARHL2:BARX1:BARX2:BSX:DLX1:DLX2:DLX3:DLX4:DLX5:DLX6:DRGX:EMX1:EMX2:EN1:EN2:ESX1:EVX1:EVX2:GBX1:GBX2:GSX1:GSX2:HESX1:HOXA1:HOXA2:HOXA3:HOXB1:HOXB2:HOXB3:HOXD3:ISX:LBX1:LBX2:LHX1:LHX2:LHX3:LHX4:LHX5:LHX6:LHX8:LHX9:LMX1A:LMX1B:MEOX1:MIXL1:MNX1:MSX1:MSX2:NKX1-1:NKX1-2:NOBOX:NOTO:OTP:PDX1:PHOX2A:PHOX2B:PROP1:PRRX1:PRRX2:RAX:RAX2:SEBOX:SHOX:SHOX2:UNCX:VAX1:VAX2:VS…	NTAATTRN	1	-1.74	-0.755672	0.7593	129	22.87%	4659.7	21.18%	1782
M00526_2.00:BARHL1:BARHL2:EMX1:EMX2:HMX1:HMX2:HMX3:HOXA4:HOXB4:HOXC4:HOXD4:LBX2:NKX1-1:NKX1-2:TLX1:TLX2:TLX3:VAX1:VAX2:VENTX	ATTAATTA	1	-1.74	-0.755672	0.7593	49	8.69%	1664.2	7.57%	1783
M00347_2.00:PAX4	YNWATTA	1	-1.738	-0.754804	0.7593	201	35.64%	7412.9	33.70%	1784
M10859_2.00:HSF1:HSF2:HSF4	VGAABNTTCK	1	-1.738	-0.754804	0.7593	47	8.33%	1591.5	7.24%	1785
M02690_2.00:PAX2	HGTCACGB	1	-1.737	-0.75437	0.7594	171	30.32%	6261.8	28.47%	1786
M00869_2.00:HSF1	GAANSTTCB	1	-1.737	-0.75437	0.7594	408	72.34%	15499.9	70.46%	1787
M00468_2.00:MEIS1:MEIS2:MEIS3:PKNOX1:PKNOX2:TGIF1:TGIF2:TGIF2LX:TGIF2LY	NNTGACAGNN	1	-1.736	-0.753935	0.7594	273	48.40%	10198.6	46.36%	1788
M01911_2.00:FBXL19:KDM2A:KDM2B	NNNNTACGN	1	-1.736	-0.753935	0.7594	365	64.72%	13799.3	62.73%	1789
M06432_2.00:NR2E3	AAAAATCAAAGGT	1	-1.735	-0.753501	0.7594	4	0.71%	85.3	0.39%	1790
M03074_2.00:TFCP2:UBP1	RAACCGGTTT	1	-1.735	-0.753501	0.7594	7	1.24%	178.9	0.81%	1791
M08986_2.00:PRDM5	WCCYKGHTCTCCAKB	1	-1.732	-0.752198	0.7606	39	6.91%	1300.1	5.91%	1792
M04197_2.00:BHLHA15	AACAGCTGTT	1	-1.732	-0.752198	0.7606	35	6.21%	1155.4	5.25%	1793
M06224_2.00:CDX1:CDX2:CDX4:HOXA13:HOXC13	ATCATAAAR	1	-1.731	-0.751764	0.7609	95	16.84%	3377.2	15.35%	1794
M04882_2.00:GCM1:GCM2	ATGCGGGTA	1	-1.728	-0.750461	0.7625	53	9.40%	1813.2	8.24%	1795
M09045_2.00:EBF1:EBF2:EBF3:EBF4	RGTCCCWGGGGAS	1	-1.726	-0.749592	0.7637	23	4.08%	726.1	3.30%	1796
M07595_2.00:RBAK	GSCYBYTYCTCTCCC	1	-1.725	-0.749158	0.7637	93	16.49%	3303.8	15.02%	1797
M04936_2.00:ALX1:ALX3:ALX4:ARX:DLX1:DLX2:DLX3:DLX4:DLX5:DLX6:DRGX:ESX1:HOXA2:HOXB2:ISX:LHX1:LHX2:LHX3:LHX4:LHX5:LHX9:MEOX1:MIXL1:MNX1:MSX1:MSX2:PHOX2A:PHOX2B:PROP1:PRRX1:PRRX2:RAX:RAX2:SEBOX:SHOX:SHOX2:UNCX:VSX1:VSX2	TTAATTAS	1	-1.724	-0.748724	0.7642	29	5.14%	940.8	4.28%	1798
M04420_2.00:KLF1:KLF12:KLF2:KLF3:KLF4:KLF5:KLF6:KLF7:KLF8	GACCGCAGCCCR	1	-1.724	-0.748724	0.7642	16	2.84%	481.2	2.19%	1799
M10477_2.00:ELF5:SPI1:SPIB:SPIC	AGGAAG	1	-1.724	-0.748724	0.7642	366	64.89%	13842.9	62.93%	1800
M02180_2.00:BARHL1:BARHL2:HOXA6:HOXB6:HOXB7:HOXB8:HOXC6:HOXC8:HOXD8:NKX1-1:NKX1-2	TTAATWGNB	1	-1.723	-0.748289	0.7642	97	17.20%	3454.1	15.70%	1801
M10700_2.00:ALX1:ALX3:ALX4:ARX:BARHL1:BARHL2:BARX1:BARX2:BSX:DLX1:DLX2:DLX3:DLX4:DLX5:DLX6:DRGX:EMX1:EMX2:EN1:EN2:ESX1:EVX1:EVX2:GBX1:GBX2:GSX1:GSX2:HMX1:HMX2:HMX3:HOXA1:HOXA2:HOXA3:HOXA4:HOXA5:HOXA6:HOXA7:HOXB1:HOXB2:HOXB3:HOXB4:HOXB5:HOXB6:HOXB7:HOXB8:HOXC4:HOXC5:HOXC6:HOXD1:HOXD3:HOXD4:HOXD8:ISX:LHX3:LHX4:MEOX1:MEOX2:MIXL1:MNX1:MSX1:MSX2:NANOG:NANOGP8:NKX1-1:NKX1-2:NOBOX:NOTO:OTP:PDX1:PHOX2A:P…	AVCTAATGAG	1	-1.722	-0.747855	0.7642	8	1.42%	211.6	0.96%	1802
M00478_2.00:BARX1:BARX2:BSX:EMX1:EMX2:EN1:EN2:EVX1:EVX2:GBX1:GBX2:GSX1:GSX2:HMX1:HMX2:HMX3:HOXA1:HOXA2:HOXA3:HOXA4:HOXA5:HOXA6:HOXA7:HOXA9:HOXB1:HOXB2:HOXB3:HOXB4:HOXB5:HOXB6:HOXB7:HOXB8:HOXB9:HOXC4:HOXC5:HOXC6:HOXC8:HOXC9:HOXD1:HOXD3:HOXD4:HOXD8:HOXD9:ISX:MEOX1:MEOX2:MNX1:NKX1-1:NKX1-2:NOTO:OTP:PDX1:VAX1:VAX2:VENTX	NTAATKRNN	1	-1.722	-0.747855	0.7642	124	21.99%	4474.2	20.34%	1803
M05021_2.00:BARHL1:BARHL2:EMX1:EMX2:HMX1:HMX2:HMX3:HOXA4:HOXB4:HOXC4:HOXD4:LBX2:NKX1-1:NKX1-2:TLX1:TLX2:TLX3:VAX1:VAX2:VENTX	YTAATTRV	1	-1.72	-0.746987	0.7644	55	9.75%	1888.4	8.58%	1804
M09791_2.00:TCF12:TCF3:TCF4	RGCAGGTGBCG	1	-1.719	-0.746552	0.7651	61	10.82%	2110.4	9.59%	1805
M03706_2.00:KLF15	GCCACGCCCCCYH	1	-1.718	-0.746118	0.7651	92	16.31%	3267.8	14.86%	1806
M07885_2.00:CTCF	GCGCCCCCTGGTGGC	1	-1.718	-0.746118	0.7651	18	3.19%	551.2	2.51%	1807
M08153_2.00:NR2C1:NR2C2:NR2F1:NR2F2:NR2F6:NR4A1:NR4A2:NR4A3:PPARD:PPARG:RARA:RARB:RARG:RORA:RORB:RORC:RXRA:RXRB:RXRG	NAAAGGTCAN	1	-1.717	-0.745684	0.7656	25	4.43%	798.9	3.63%	1808
M04442_2.00:SNAI1	YGCACCTGCY	1	-1.716	-0.745249	0.7656	53	9.40%	1815.4	8.25%	1809
M04381_2.00:CEBPD	NRTTRCGCAAYN	1	-1.716	-0.745249	0.7656	7	1.24%	179.6	0.82%	1810
M05529_2.00:IRF5:IRF6	ACCGAAACT	1	-1.716	-0.745249	0.7656	7	1.24%	179.4	0.82%	1811
M09892_2.00:TWIST1:TWIST2	CATGTGTTRTGCMY	1	-1.716	-0.745249	0.7656	7	1.24%	179.1	0.81%	1812
M04348_2.00:MAF:MAFA:MAFB:MAFG:MAFK:NRL	TGCHGHGTCAGCAN	1	-1.715	-0.744815	0.7656	5	0.89%	116.2	0.53%	1813
M02465_2.00:GMEB1:GMEB2	YKACGTAN	1	-1.715	-0.744815	0.7656	226	40.07%	8383.6	38.11%	1814
M03279_2.00:MEIS1:MEIS2:MEIS3:PKNOX1:PKNOX2:TGIF1:TGIF2	WTGACAG	1	-1.715	-0.744815	0.7656	162	28.72%	5923.9	26.93%	1815
M03793_2.00:ALX1:ALX3:ALX4:ARX:BARX1:BARX2:BSX:DLX1:DLX2:DLX3:DLX4:DLX5:DLX6:DRGX:EMX1:EMX2:EN1:EN2:ESX1:EVX1:EVX2:GBX1:GBX2:GSX1:GSX2:HESX1:HMX1:HMX3:HOXA1:HOXA2:HOXA3:HOXA4:HOXA5:HOXB1:HOXB2:HOXB3:HOXB4:HOXB5:HOXC4:HOXC5:HOXD1:HOXD3:HOXD4:ISX:LHX2:LHX3:LHX4:LHX6:LHX8:LHX9:LMX1A:LMX1B:MEOX1:MIXL1:MNX1:MSX1:MSX2:NKX1-1:NKX1-2:NOBOX:NOTO:OTP:PDX1:PHOX2A:PHOX2B:PROP1:PRRX1:PRRX2:RAX:RAX2:SEBOX:SHOX…	CTAATTRV	1	-1.714	-0.744381	0.7656	63	11.17%	2185.7	9.94%	1816
M07981_2.00:SRF	NYATGNCCAWATAAGGCMA	1	-1.714	-0.744381	0.7656	2	0.35%	30.6	0.14%	1817
M06263_2.00:ALX1:ALX3:ALX4:ARX:BARHL1:BARHL2:BARX1:BARX2:BSX:DLX1:DLX2:DLX3:DLX4:DLX5:DLX6:DRGX:EMX1:EMX2:EN1:EN2:ESX1:EVX1:EVX2:GBX1:GBX2:GSX1:GSX2:HESX1:HMX1:HMX3:HOXA1:HOXA2:HOXA3:HOXA4:HOXA5:HOXB1:HOXB2:HOXB3:HOXB4:HOXB5:HOXC4:HOXC5:HOXD1:HOXD3:HOXD4:ISX:MEOX1:MEOX2:MIXL1:MNX1:MSX1:MSX2:NKX1-1:NKX1-2:NOTO:OTP:PDX1:PHOX2A:PHOX2B:PROP1:PRRX1:PRRX2:RAX:RAX2:SEBOX:SHOX:SHOX2:TLX1:TLX2:TLX3:UNCX:V…	TTAATTR	1	-1.714	-0.744381	0.7656	82	14.54%	2893.5	13.15%	1818
M09567_2.00:NKX2-1:NKX2-2:NKX2-3:NKX2-4:NKX2-5:NKX2-6:NKX2-8	TTRAGTGSYY	1	-1.714	-0.744381	0.7656	103	18.26%	3682.4	16.74%	1819
M00446_2.00:ALX1:ALX3:ALX4:ARX:BARHL1:BARHL2:BARX1:BARX2:BSX:DLX1:DLX2:DLX3:DLX4:DLX5:DLX6:DRGX:EMX1:EMX2:EN1:EN2:ESX1:EVX1:EVX2:GBX1:GBX2:GSX1:GSX2:HMX1:HMX2:HMX3:HOXA1:HOXA2:HOXA3:HOXA4:HOXA5:HOXA6:HOXA7:HOXB1:HOXB2:HOXB3:HOXB4:HOXB5:HOXB6:HOXB7:HOXB8:HOXC4:HOXC5:HOXC6:HOXD1:HOXD3:HOXD4:HOXD8:ISX:LHX3:LHX4:MEOX1:MEOX2:MIXL1:MNX1:MSX1:MSX2:NANOG:NANOGP8:NKX1-1:NKX1-2:NOBOX:NOTO:OTP:PDX1:PHOX2A:P…	NTAATKRN	1	-1.713	-0.743946	0.7656	198	35.11%	7304.6	33.21%	1820
M10190_2.00:EGR1:EGR2:EGR3:EGR4	CCGCCCCCG	1	-1.713	-0.743946	0.7656	95	16.84%	3381.4	15.37%	1821
M05282_2.00:ALX1:ALX3:ALX4:ARX:BARHL1:BARHL2:BARX1:BARX2:BSX:DLX1:DLX2:DLX3:DLX6:DRGX:EMX1:EMX2:EN1:EN2:ESX1:EVX1:EVX2:GBX1:GBX2:GSX1:GSX2:HESX1:HMX1:HMX2:HMX3:HOXA1:HOXA2:HOXA3:HOXA4:HOXA5:HOXB1:HOXB2:HOXB3:HOXB4:HOXB5:HOXC4:HOXC5:HOXD3:HOXD4:LHX2:LHX3:LHX4:LHX9:MEOX1:MEOX2:MIXL1:MNX1:MSX1:MSX2:NKX1-1:NKX1-2:NOTO:OTP:PDX1:PHOX2A:PHOX2B:PROP1:PRRX1:PRRX2:RAX:RAX2:SEBOX:SHOX:SHOX2:TLX1:TLX2:TLX3:U…	CTAATTAY	1	-1.711	-0.743078	0.7656	45	7.98%	1522.3	6.92%	1822
M06498_2.00:ISL1:ISL2:NOTO:SHOX:SHOX2:VSX1	TTAATKG	1	-1.71	-0.742644	0.7656	74	13.12%	2595.7	11.80%	1823
M00393_2.00:ALX1:ALX3:ALX4:ARX:BARHL1:BARHL2:BARX1:BARX2:BSX:DRGX:EMX1:EMX2:EN1:EN2:ESX1:EVX1:EVX2:GBX1:GBX2:GSX1:GSX2:HESX1:HOXA1:HOXA2:HOXA3:HOXA4:HOXA5:HOXB1:HOXB2:HOXB3:HOXB4:HOXB5:HOXC4:HOXC5:HOXD1:HOXD3:HOXD4:LBX1:MEOX1:MEOX2:MIXL1:MNX1:MSX1:MSX2:NANOG:NANOGP8:NKX1-1:NKX1-2:PDX1:PHOX2A:PHOX2B:PROP1:PRRX1:PRRX2:RAX:RAX2:SHOX:SHOX2:TLX1:TLX3:UNCX:VAX1:VAX2:VENTX:VSX1:VSX2	NBTAATBR	1	-1.709	-0.742209	0.7656	168	29.79%	6154.9	27.98%	1824
M05281_2.00:ALX1:ALX3:ALX4:ARX:BARHL1:BARHL2:BARX1:BARX2:BSX:DLX1:DLX2:DLX3:DLX6:DRGX:EMX1:EMX2:EN1:EN2:ESX1:EVX1:EVX2:GBX1:GBX2:GSX1:GSX2:HESX1:HMX1:HMX2:HMX3:HOXA1:HOXA2:HOXA3:HOXA4:HOXA5:HOXB1:HOXB2:HOXB3:HOXB4:HOXB5:HOXC4:HOXC5:HOXD3:HOXD4:LHX2:LHX3:LHX4:LHX9:MEOX1:MEOX2:MIXL1:MNX1:MSX1:MSX2:NKX1-1:NKX1-2:NOTO:OTP:PDX1:PHOX2A:PHOX2B:PROP1:PRRX1:PRRX2:RAX:RAX2:SEBOX:SHOX:SHOX2:TLX1:TLX2:TLX3:U…	CTAATTAC	1	-1.709	-0.742209	0.7656	34	6.03%	1122.5	5.10%	1825
M10264_2.00:SP1:SP3:SP4:SP5:SP6:SP8:SP9	AGCCTTGGGGAGGG	1	-1.708	-0.741775	0.7656	18	3.19%	552.3	2.51%	1826
M00444_2.00:HMBOX1:HNF1A:HNF1B	YTAACYNVN	1	-1.707	-0.741341	0.7656	173	30.67%	6346.2	28.85%	1827
M03475_2.00:NFIA:NFIB:NFIC:NFIX	YTGGCDNNDTGCCAA	1	-1.707	-0.741341	0.7656	4	0.71%	86.1	0.39%	1828
M09668_2.00:FOXA1:FOXA2:FOXA3:FOXB1:FOXB2	TATTTACAAAAG	1	-1.707	-0.741341	0.7656	4	0.71%	86.9	0.39%	1829
M02849_2.00:HLF:TEF	KGTTACGTAAYV	1	-1.707	-0.741341	0.7656	3	0.53%	57.6	0.26%	1830
M04041_2.00:ATF6:ATF6B	GRTGACGTGGCA	1	-1.707	-0.741341	0.7656	3	0.53%	57.3	0.26%	1831
M05000_2.00:HOXA10:HOXA4:HOXA5:HOXA6:HOXA7:HOXA9:HOXB4:HOXB5:HOXB6:HOXB7:HOXB8:HOXB9:HOXC10:HOXC4:HOXC5:HOXC6:HOXC8:HOXC9:HOXD10:HOXD4:HOXD8:HOXD9:MNX1:PDX1	WTAACGAC	1	-1.707	-0.741341	0.7656	37	6.56%	1231.3	5.60%	1832
M00343_2.00:PAX2:PAX6	NNNKCCCGTCYBN	1	-1.705	-0.740472	0.7656	201	35.64%	7422.3	33.74%	1833
M09345_2.00:NFATC1:NFATC2:NFATC3:NFATC4	AAATTTTCCT	1	-1.705	-0.740472	0.7656	82	14.54%	2896	13.17%	1834
M09354_2.00:NFATC1:NFATC2:NFATC3:NFATC4	AAATTTTCCT	1	-1.705	-0.740472	0.7656	82	14.54%	2896	13.17%	1835
M04069_2.00:TFAP4	ATCAGCTGAT	1	-1.703	-0.739604	0.7656	9	1.60%	245.9	1.12%	1836
M03853_2.00:ALX1:ALX3:ALX4:ARX:DLX1:DLX2:DLX3:DLX4:DLX5:DLX6:DRGX:ESX1:HOXA2:HOXB2:ISX:LHX1:LHX2:LHX3:LHX4:LHX5:LHX9:MEOX1:MIXL1:MNX1:PHOX2A:PHOX2B:PROP1:PRRX1:PRRX2:RAX:RAX2:SEBOX:SHOX:SHOX2:UNCX:VSX1:VSX2	STAATTGS	1	-1.703	-0.739604	0.7656	62	10.99%	2150	9.77%	1837
M02462_2.00:GMEB1:GMEB2	TBACGTA	1	-1.703	-0.739604	0.7656	220	39.01%	8155.3	37.08%	1838
M05380_2.00:ALX1:ALX3:ALX4:ARX:BARHL1:BARHL2:BARX1:BARX2:BSX:DLX1:DLX2:DLX3:DLX4:DLX5:DLX6:DRGX:EMX1:EMX2:EN1:EN2:ESX1:EVX1:EVX2:GBX1:GBX2:GSX1:GSX2:HMX1:HMX2:HMX3:HOXA1:HOXA2:HOXA3:HOXA4:HOXA5:HOXB1:HOXB2:HOXB3:HOXB4:HOXB5:HOXC4:HOXC5:HOXD1:HOXD3:HOXD4:ISX:MEOX1:MEOX2:MIXL1:MNX1:MSX1:MSX2:NANOG:NANOGP8:NKX1-1:NKX1-2:PDX1:PHOX2A:PHOX2B:PROP1:PRRX1:PRRX2:RAX:RAX2:SEBOX:SHOX:SHOX2:UNCX:VAX1:VAX2:VE…	NTAATTGV	1	-1.702	-0.739169	0.7656	102	18.09%	3647.6	16.58%	1839
M11424_2.00:NRF1	CWCTGCGCATGCGC	1	-1.702	-0.739169	0.7656	38	6.74%	1269	5.77%	1840
M03228_2.00:HOXA10:HOXA11:HOXA6:HOXA9:HOXB6:HOXB8:HOXB9:HOXC10:HOXC11:HOXC12:HOXC6:HOXC8:HOXC9:HOXD10:HOXD11:HOXD12:HOXD8:HOXD9	TTTTTATGGS	1	-1.701	-0.738735	0.7656	42	7.45%	1414.9	6.43%	1841
M05832_2.00:MAX	CACGTG	1	-1.699	-0.737866	0.7656	84	14.89%	2971.3	13.51%	1842
M00504_2.00:ALX1:ALX3:ALX4:ARX:BARX1:BARX2:BSX:DLX1:DLX2:DLX3:DLX4:DLX5:DLX6:DRGX:EMX1:EMX2:EN1:EN2:ESX1:EVX1:EVX2:GBX1:GBX2:GSX1:GSX2:HMX1:HMX3:HOXA1:HOXA2:HOXA3:HOXA4:HOXA5:HOXA7:HOXB1:HOXB2:HOXB3:HOXB4:HOXB5:HOXB7:HOXC4:HOXC5:HOXD1:HOXD3:HOXD4:ISX:LHX3:LHX4:MEOX1:MEOX2:MIXL1:MNX1:MSX1:MSX2:NANOG:NANOGP8:NKX1-1:NKX1-2:NOTO:OTP:PDX1:PHOX2A:PHOX2B:PROP1:PRRX1:PRRX2:RAX:RAX2:SEBOX:SHOX:SHOX2:UNCX:…	HTAATKRNN	1	-1.699	-0.737866	0.7656	105	18.62%	3761.9	17.10%	1843
M07550_2.00:CTCF	SYGCCMCCTRSTGGC	1	-1.699	-0.737866	0.7656	17	3.01%	518.5	2.36%	1844
M04588_2.00:ZNF784	STACCTACCKY	1	-1.698	-0.737432	0.7656	13	2.30%	380.2	1.73%	1845
M03923_2.00:AR:NR3C1:NR3C2:PGR	RGWACAYNRYGTWCY	1	-1.698	-0.737432	0.7656	6	1.06%	148.5	0.68%	1846
M10319_2.00:SP1:SP3:SP5:SP6:SP8:SP9	ACCSCGCCGCCCC	1	-1.698	-0.737432	0.7656	12	2.13%	346.7	1.58%	1847
M05696_2.00:NFATC1:NFATC2:NFATC3:NFATC4	WKTTTCCGTN	1	-1.697	-0.736998	0.7656	56	9.93%	1929.9	8.77%	1848
M11252_2.00:RUNX1:RUNX2:RUNX3	CCACACCAYDG	1	-1.696	-0.736563	0.7656	50	8.87%	1708.6	7.77%	1849
M01935_2.00:DMRT1:DMRT2:DMRT3:DMRTA2:DMRTB1:DMRTC2	TGTAWCWWWT	1	-1.694	-0.735695	0.7656	40	7.09%	1342.9	6.11%	1850
M04945_2.00:CRX:DLX1:DLX2:DLX4:DLX5:EMX1:LHX2:LHX9:PITX1:PITX2:VAX1:VSX1	NTAATTAG	1	-1.693	-0.735261	0.7658	28	4.96%	908.5	4.13%	1851
M08893_2.00:VEZF1	CCCCTCCCCCTCCCCCCTCCCC	1	-1.693	-0.735261	0.7658	37	6.56%	1233.4	5.61%	1852
M03620_2.00:PTF1A	GWCAGCTGHC	1	-1.692	-0.734826	0.7658	72	12.77%	2524.9	11.48%	1853
M03013_2.00:FOXC1:FOXC2:FOXD1:FOXD2:FOXD3:FOXD4:FOXD4L1:FOXD4L3:FOXD4L4:FOXD4L5:FOXD4L6:FOXE1:FOXF1:FOXF2:FOXG1:FOXI1:FOXI3:FOXK2:FOXL1:FOXL2:FOXP4:FOXS1	AARTAAATAAACA	1	-1.688	-0.733089	0.7682	8	1.42%	214	0.97%	1854
M07889_2.00:CTCF	CGCCCYCTGGTGGC	1	-1.688	-0.733089	0.7682	17	3.01%	519.2	2.36%	1855
M10359_2.00:ZIC1:ZIC2:ZIC3:ZIC4:ZIC5	CCCGCTGGG	1	-1.687	-0.732655	0.7686	101	17.91%	3613	16.43%	1856
M04147_2.00:USF1:USF2	ACCATGTGACV	1	-1.685	-0.731786	0.7691	24	4.26%	766.1	3.48%	1857
M03438_2.00:TP63:TP73	DACATGTCYNGACATGYM	1	-1.685	-0.731786	0.7691	1	0.18%	8.4	0.04%	1858
M10293_2.00:WT1	CCCYCCBSC	1	-1.682	-0.730483	0.7706	481	85.28%	18434.1	83.80%	1859
M03276_2.00:ALX1:ALX3:ALX4:ARX:BARX1:BARX2:BSX:DLX1:DLX2:DLX3:DLX4:DLX5:DLX6:DRGX:EMX1:EMX2:EN1:EN2:ESX1:EVX1:EVX2:GBX1:GBX2:GSX1:GSX2:HESX1:HMX1:HMX3:HOXA1:HOXA2:HOXA3:HOXA4:HOXA5:HOXB1:HOXB2:HOXB3:HOXB4:HOXB5:HOXC4:HOXC5:HOXD1:HOXD3:HOXD4:ISX:LHX2:LHX3:LHX4:LHX6:LHX8:LHX9:LMX1A:LMX1B:MEOX1:MIXL1:MNX1:MSX1:MSX2:NKX1-1:NKX1-2:NOBOX:NOTO:OTP:PDX1:PHOX2A:PHOX2B:PROP1:PRRX1:PRRX2:RAX:RAX2:SEBOX:SHOX…	VCTAATTASB	1	-1.682	-0.730483	0.7706	21	3.72%	660.2	3.00%	1860
M00755_2.00:MITF:TFEC	RTCACGTGAY	1	-1.68	-0.729615	0.7713	56	9.93%	1932.5	8.79%	1861
M03102_2.00:ALX1:ALX3:ALX4:ARX:BARHL1:BARHL2:BARX1:BARX2:BSX:DRGX:EMX1:EMX2:EN1:EN2:ESX1:EVX1:EVX2:GBX1:GBX2:GSX1:GSX2:HESX1:HOXA1:HOXA2:HOXA3:HOXA4:HOXA5:HOXB1:HOXB2:HOXB3:HOXB4:HOXB5:HOXC4:HOXC5:HOXD1:HOXD3:HOXD4:LBX1:MEOX1:MEOX2:MIXL1:MNX1:MSX1:MSX2:NANOG:NANOGP8:NKX1-1:NKX1-2:PDX1:PHOX2A:PHOX2B:PROP1:PRRX1:PRRX2:RAX:RAX2:SHOX:SHOX2:TLX1:TLX3:UNCX:VAX1:VAX2:VENTX:VSX1:VSX2	GVTAATTABY	1	-1.677	-0.728312	0.7731	41	7.27%	1381.7	6.28%	1862
M05375_2.00:BARHL1:BARHL2:BSX:EMX1:EMX2:GBX1:GBX2:HMX1:HMX2:HMX3:HOXA4:HOXA5:HOXB4:HOXB5:HOXC4:HOXC5:HOXD4:LBX2:MEOX1:MEOX2:MNX1:MSX1:MSX2:NANOG:NANOGP8:PDX1:TLX1:TLX2:TLX3:VAX1:VAX2:VENTX	DTTAAGTGGT	1	-1.677	-0.728312	0.7731	17	3.01%	520.7	2.37%	1863
M09581_2.00:HOXA10:HOXA6:HOXA7:HOXB6:HOXB7:HOXB8:HOXC10:HOXC6:HOXC8:HOXD10:HOXD8	ATTTAATGGG	1	-1.677	-0.728312	0.7731	10	1.77%	280.1	1.27%	1864
M05195_2.00:ALX1:ALX3:ALX4:ARX:BARX1:BARX2:BSX:DLX2:DLX3:DLX5:DRGX:EMX1:EMX2:EN1:EN2:ESX1:EVX1:EVX2:GBX1:GBX2:GSX1:GSX2:HESX1:HOXA2:HOXA3:HOXB2:HOXB3:HOXD3:ISX:LBX1:LBX2:LHX1:LHX2:LHX3:LHX4:LHX5:LHX6:LHX8:LHX9:LMX1A:LMX1B:MEOX1:MIXL1:MNX1:MSX1:MSX2:NKX1-1:NKX1-2:NOBOX:NOTO:OTP:PDX1:PHOX2A:PHOX2B:PROP1:PRRX1:PRRX2:RAX:RAX2:SEBOX:SHOX:SHOX2:UNCX:VAX1:VAX2:VSX1:VSX2:ZFHX2:ZFHX3	TTAATTAG	1	-1.676	-0.727878	0.7731	31	5.50%	1018	4.63%	1865
M05184_2.00:NKX6-1:NKX6-2:NKX6-3	TTAATTAC	1	-1.675	-0.727443	0.7731	60	10.64%	2081.8	9.46%	1866
M04839_2.00:FOXC1:FOXC2:FOXD1:FOXD2:FOXD3:FOXD4:FOXD4L1:FOXD4L3:FOXD4L4:FOXD4L5:FOXD4L6:FOXE1:FOXG1:FOXI1:FOXI2:FOXI3:FOXJ3:FOXK2:FOXL1:FOXL2:FOXS1	VACRCAAACAC	1	-1.674	-0.727009	0.7739	45	7.98%	1528.3	6.95%	1867
M05748_2.00:NFIA:NFIB:NFIC:NFIX	NTTGGCRNNDTGCCAAN	1	-1.673	-0.726575	0.774	3	0.53%	58.4	0.27%	1868
M08392_2.00:ZNF134	CWTCACCTGMTGAGG	1	-1.673	-0.726575	0.774	3	0.53%	58.1	0.26%	1869
M07923_2.00:CTCF	CGCCCYCTGGTGGCC	1	-1.672	-0.72614	0.7742	15	2.66%	451.7	2.05%	1870
M02441_2.00:NFATC1:NFATC2:NFATC3:NFATC4	WTTTTCCATD	1	-1.671	-0.725706	0.7743	62	10.99%	2156.5	9.80%	1871
M01733_2.00:CCDC169-SOHLH2:SOHLH2	NGYMCGTGCN	1	-1.67	-0.725272	0.7746	150	26.60%	5477.9	24.90%	1872
M02221_2.00:ALX1:ALX3:ALX4:ARX:DRGX:EN1:EN2:ESX1:GBX1:GBX2:ISX:LBX1:LBX2:LHX2:LHX3:LHX4:LHX9:LMX1A:LMX1B:MIXL1:MSX1:MSX2:NOBOX:OTP:PHOX2A:PHOX2B:PROP1:PRRX1:PRRX2:RAX:RAX2:SEBOX:SHOX:SHOX2:UNCX:VSX1:VSX2	NTTAATTGRN	1	-1.67	-0.725272	0.7746	53	9.40%	1823.9	8.29%	1873
M08784_2.00:ATF1:CREB1:CREM	CRVTGACGTCA	1	-1.665	-0.7231	0.7773	25	4.43%	804.5	3.66%	1874
M08845_2.00:ATF1:CREB1:CREM	CRVTGACGTCA	1	-1.665	-0.7231	0.7773	25	4.43%	804.5	3.66%	1875
M03431_2.00:ESR1:ESR2:ESRRA:ESRRB:ESRRG	TTCAAGGTCAT	1	-1.664	-0.722666	0.7773	2	0.35%	31.3	0.14%	1876
M04535_2.00:ZNF32	NYGTAACMYGAYACC	1	-1.664	-0.722666	0.7773	2	0.35%	31.8	0.14%	1877
M09790_2.00:MITF:TFE3	GYCASVTGACYN	1	-1.664	-0.722666	0.7773	39	6.91%	1310.2	5.96%	1878
M00120_2.00:MYF5:MYF6:MYOG	NCANCTGTY	1	-1.664	-0.722666	0.7773	301	53.37%	11312.8	51.43%	1879
M00539_2.00:ALX1:ALX3:ALX4:ARX:DRGX:EN1:EN2:ESX1:ISX:LHX2:LHX3:LHX4:LHX6:LHX8:LHX9:LMX1A:LMX1B:MIXL1:OTP:PHOX2A:PHOX2B:PROP1:PRRX1:PRRX2:RAX:RAX2:SEBOX:SHOX:SHOX2:UNCX:VSX1:VSX2:ZFHX2	NHTRATTRN	1	-1.662	-0.721797	0.7774	149	26.42%	5441.8	24.74%	1880
M10580_2.00:GATA1:GATA2:GATA3:GATA4:GATA5:GATA6	DNCWGATAAGRVN	1	-1.661	-0.721363	0.7781	28	4.96%	912.4	4.15%	1881
M04209_2.00:ASCL1:ASCL2	ACACGACGCD	1	-1.661	-0.721363	0.7781	13	2.30%	384	1.75%	1882
M10540_2.00:FOXA1:FOXA2:FOXA3:FOXB1:FOXB2	TGNAATRTTTRYTTA	1	-1.66	-0.720929	0.7781	7	1.24%	182.3	0.83%	1883
M01012_2.00:FOXN1:FOXN4	NNNNGACGCN	1	-1.66	-0.720929	0.7781	337	59.75%	12722.3	57.84%	1884
M05476_2.00:POU3F2	WTATGCWAATKAG	1	-1.657	-0.719626	0.7795	6	1.06%	150.3	0.68%	1885
M04973_2.00:BARX1:BARX2:BSX:EMX1:EMX2:EN1:EN2:EVX1:EVX2:GBX1:GBX2:GSX1:GSX2:HMX1:HMX2:HMX3:HOXA1:HOXA2:HOXA3:HOXA4:HOXA5:HOXA6:HOXA7:HOXA9:HOXB1:HOXB2:HOXB3:HOXB4:HOXB5:HOXB6:HOXB7:HOXB8:HOXB9:HOXC4:HOXC5:HOXC6:HOXC8:HOXC9:HOXD1:HOXD3:HOXD4:HOXD8:HOXD9:ISX:MEOX1:MEOX2:MNX1:NKX1-1:NKX1-2:NOTO:OTP:PDX1:VAX1:VAX2:VENTX	WTAATGAY	1	-1.657	-0.719626	0.7795	48	8.51%	1641.3	7.46%	1886
M08318_2.00:ZNF394	BCHGCYCCAGCTACTCCTCC	1	-1.656	-0.719192	0.7795	9	1.60%	248.6	1.13%	1887
M08790_2.00:ATF6:ATF6B	GKGSTGACGTGG	1	-1.656	-0.719192	0.7795	9	1.60%	248.7	1.13%	1888
M00284_2.00:ALX1:ALX3:ALX4:ARX:BARHL1:BARHL2:BARX1:BARX2:BSX:DLX1:DLX2:DLX3:DLX4:DLX5:DLX6:DRGX:EMX1:EMX2:EN1:EN2:ESX1:EVX1:EVX2:GBX1:GBX2:GSX1:GSX2:HMX1:HMX2:HMX3:HOXA1:HOXA2:HOXA3:HOXA4:HOXA5:HOXB1:HOXB2:HOXB3:HOXB4:HOXB5:HOXC4:HOXC5:HOXD1:HOXD3:HOXD4:ISX:LHX2:LHX3:LHX4:LHX9:MEOX1:MIXL1:MNX1:MSX1:MSX2:NKX1-1:NKX1-2:NOBOX:NOTO:OTP:PDX1:PHOX2A:PHOX2B:PROP1:PRRX1:PRRX2:RAX:RAX2:SEBOX:SHOX:SHOX2:TL…	NBTAATDR	1	-1.656	-0.719192	0.7795	144	25.53%	5252.3	23.88%	1889
M09458_2.00:TCF12:TCF3:TCF4	CARCAGCTGB	1	-1.656	-0.719192	0.7795	83	14.72%	2943.1	13.38%	1890
M00781_2.00:SNAI1	DNCTGTCANN	1	-1.654	-0.718323	0.7795	139	24.65%	5062.1	23.01%	1891
M04043_2.00:ATF6:ATF6B	GTGACGTCATC	1	-1.654	-0.718323	0.7795	14	2.48%	419	1.90%	1892
M08231_2.00:TBP:TBPL2	TATTTGCATA	1	-1.654	-0.718323	0.7795	14	2.48%	418	1.90%	1893
M08395_2.00:ZNF260	GCTSYVTHCTHYTCC	1	-1.654	-0.718323	0.7795	91	16.13%	3244.9	14.75%	1894
M08201_2.00:FOXA1:FOXA2:FOXA3	GTAAACAG	1	-1.653	-0.717889	0.7795	57	10.11%	1974.5	8.98%	1895
M05245_2.00:ALX1:ALX3:ALX4:ARX:BARX1:BARX2:BSX:DLX1:DLX2:DLX3:DLX6:DRGX:EMX1:EMX2:EN1:EN2:ESX1:EVX1:EVX2:GBX1:GBX2:GSX1:GSX2:HESX1:HOXA2:HOXA3:HOXB2:HOXB3:HOXD3:ISX:LBX1:LBX2:LHX1:LHX2:LHX3:LHX4:LHX5:LHX6:LHX8:LHX9:LMX1A:LMX1B:MEOX1:MIXL1:MNX1:MSX1:MSX2:NKX1-1:NKX1-2:NOBOX:NOTO:OTP:PDX1:PHOX2A:PHOX2B:PROP1:PRRX1:PRRX2:RAX:RAX2:SEBOX:SHOX:SHOX2:UNCX:VAX1:VAX2:VSX1:VSX2:ZFHX2:ZFHX3	BTAATTRG	1	-1.653	-0.717889	0.7795	55	9.75%	1900.3	8.64%	1896
M05253_2.00:ALX1:ALX3:ALX4:ARX:BARX1:BARX2:BSX:DLX2:DLX3:DRGX:EMX1:EMX2:EN1:EN2:ESX1:EVX1:EVX2:GBX1:GBX2:GSX1:GSX2:HESX1:HOXA2:HOXA3:HOXB2:HOXB3:HOXD3:ISX:LBX1:LBX2:LHX1:LHX2:LHX3:LHX4:LHX5:LHX6:LHX8:LHX9:LMX1A:LMX1B:MEOX1:MIXL1:MNX1:MSX1:MSX2:NKX1-1:NKX1-2:NOBOX:NOTO:OTP:PDX1:PHOX2A:PHOX2B:PROP1:PRRX1:PRRX2:RAX:RAX2:SEBOX:SHOX:SHOX2:UNCX:VAX1:VAX2:VSX1:VSX2:ZFHX2:ZFHX3	NTAATTAR	1	-1.652	-0.717454	0.7795	47	8.33%	1605	7.30%	1897
M09568_2.00:MEIS1:MEIS2:MEIS3:PKNOX1:PKNOX2:TGIF1:TGIF2	VBTGWCAGCB	1	-1.652	-0.717454	0.7795	92	16.31%	3282.6	14.92%	1898
M01501_2.00:CUX1	TKATYGRTD	1	-1.65	-0.716586	0.7795	147	26.06%	5368.2	24.40%	1899
M03248_2.00:HOXA13:HOXB13:HOXC13:HOXD13	DTTTTACGAGN	1	-1.648	-0.715717	0.7799	13	2.30%	384.2	1.75%	1900
M04608_2.00:SNAI3	TGCACCTGYY	1	-1.648	-0.715717	0.7801	38	6.74%	1277	5.81%	1901
M11051_2.00:MYB:MYBL1	CCCAACTGVCN	1	-1.647	-0.715283	0.7801	77	13.65%	2720.4	12.37%	1902
M07971_2.00:PBX3	GBCRGCCAATCAGRR	1	-1.647	-0.715283	0.7801	55	9.75%	1901	8.64%	1903
M09953_2.00:ATF1:CREB1:CREM	BGTGACGTMABC	1	-1.646	-0.714849	0.7801	35	6.21%	1167.3	5.31%	1904
M02837_2.00:ATF3:JDP2	GATGACGTCATC	1	-1.645	-0.714414	0.7805	5	0.89%	119.5	0.54%	1905
M02797_2.00:NHLH1:NHLH2	MGCAGCTGCG	1	-1.644	-0.71398	0.781	34	6.03%	1131.3	5.14%	1906
M01245_2.00:HOXA11:HOXA6:HOXA7:HOXB6:HOXB7:HOXB8:HOXC11:HOXC6:HOXC8:HOXD11:HOXD8	TTTTATKRYH	1	-1.643	-0.713546	0.7816	59	10.46%	2050.1	9.32%	1907
M09355_2.00:RELA	GGGAMTTTCCC	1	-1.642	-0.713112	0.7817	24	4.26%	771.3	3.51%	1908
M03314_2.00:POU3F2	WTATGCWAATTA	1	-1.642	-0.713112	0.7817	7	1.24%	183.8	0.84%	1909
M00538_2.00:HOXA10:HOXA11:HOXC10:HOXC11:HOXC12:HOXD10:HOXD11:HOXD12:MEOX2	DTTTAYKABN	1	-1.64	-0.712243	0.7825	84	14.89%	2984.5	13.57%	1910
M09320_2.00:NR2C1:NR2C2:NR2F1:NR2F2:NR2F6:NR5A1:NR5A2:RARA:RARB:RARG:RORA:RORB:RORC:RXRA:RXRB:RXRG	GBTCAAGGYCA	1	-1.64	-0.712243	0.7825	22	3.90%	700.7	3.19%	1911
M11187_2.00:ESR1:ESR2:NR1D1:NR1D2:NR1H2:NR1H3:NR1H4:NR2C1:NR2C2:NR2F1:NR2F2:NR2F6:NR4A1:NR4A2:NR4A3:NR5A1:NR5A2:NR6A1:PPARA:PPARD:PPARG:RARA:RARB:RARG:RORA:RORB:RORC:RXRA:RXRB:RXRG:THRA:THRB	TGACCYA	1	-1.64	-0.712243	0.7825	25	4.43%	807.1	3.67%	1912
M06247_2.00:HOXA3:HOXA4:HOXA5:HOXA6:HOXA7:HOXB3:HOXB4:HOXB5:HOXB6:HOXB7:HOXB8:HOXC4:HOXC5:HOXC6:HOXC8:HOXD3:HOXD4:HOXD8:PDX1	GTTAATKA	1	-1.639	-0.711809	0.7825	35	6.21%	1168.2	5.31%	1913
M10550_2.00:FOXO1:FOXO3:FOXO4:FOXO6	GTBTTGTTTACDTT	1	-1.639	-0.711809	0.7825	3	0.53%	59.4	0.27%	1914
M04277_2.00:MAF:MAFA:MAFB:NRL	CGTCAGCANWWHN	1	-1.638	-0.711374	0.7825	19	3.37%	594.4	2.70%	1915
M11226_2.00:NFAT5	KGKAWTTTTCCAB	1	-1.638	-0.711374	0.7825	8	1.42%	216.2	0.98%	1916
M00434_2.00:ALX1:ALX3:ALX4:ARX:DRGX:EN1:EN2:ESX1:ISX:LHX2:LHX3:LHX4:LHX6:LHX8:LHX9:LMX1A:LMX1B:MIXL1:OTP:PHOX2A:PHOX2B:PROP1:PRRX1:PRRX2:RAX:RAX2:SEBOX:SHOX:SHOX2:UNCX:VSX1:VSX2:ZFHX2	YTRATTAV	1	-1.636	-0.710506	0.7825	127	22.52%	4610	20.96%	1917
M10262_2.00:HINFP	CGGACGTT	1	-1.636	-0.710506	0.7825	13	2.30%	385.1	1.75%	1918
M05329_2.00:ALX1:ALX3:ALX4:ARX:BARX1:BARX2:BSX:DLX1:DLX2:DLX3:DLX4:DLX5:DLX6:DRGX:EMX1:EMX2:EN1:EN2:ESX1:EVX1:EVX2:GBX1:GBX2:GSX1:GSX2:HMX1:HMX3:HOXA1:HOXA2:HOXA3:HOXA4:HOXA5:HOXB1:HOXB2:HOXB3:HOXB4:HOXB5:HOXC4:HOXC5:HOXD1:HOXD3:HOXD4:ISX:LHX3:LHX4:MEOX1:MIXL1:MNX1:MSX1:MSX2:NKX1-1:NKX1-2:NOTO:OTP:PDX1:PHOX2A:PHOX2B:PROP1:PRRX1:PRRX2:RAX:RAX2:SEBOX:SHOX:SHOX2:UNCX:VAX1:VAX2:VENTX:VSX1:VSX2	YTAATKAS	1	-1.635	-0.710071	0.7825	78	13.83%	2760	12.55%	1919
M03129_2.00:HOXA13:HOXB13:HOXC13:HOXD13	DTTTTATTGG	1	-1.635	-0.710071	0.7825	17	3.01%	524.9	2.39%	1920
M10707_2.00:ALX1:ALX3:ALX4:ARX:BARHL1:BARHL2:BARX1:BARX2:BSX:DLX1:DLX2:DLX3:DLX4:DLX5:DLX6:DRGX:EMX1:EMX2:EN1:EN2:ESX1:EVX1:EVX2:GBX1:GBX2:GSX1:GSX2:HMX1:HMX2:HMX3:HOXA1:HOXA2:HOXA3:HOXA4:HOXA5:HOXA6:HOXA7:HOXB1:HOXB2:HOXB3:HOXB4:HOXB5:HOXB6:HOXB7:HOXB8:HOXC4:HOXC5:HOXC6:HOXD1:HOXD3:HOXD4:HOXD8:ISX:LHX3:LHX4:MEOX1:MEOX2:MIXL1:MNX1:MSX1:MSX2:NANOG:NANOGP8:NKX1-1:NKX1-2:NOBOX:NOTO:OTP:PDX1:PHOX2A:P…	YTAATGD	1	-1.633	-0.709203	0.7832	96	17.02%	3437.6	15.63%	1921
M04151_2.00:HAND2	AACACCTGCR	1	-1.631	-0.708334	0.7847	22	3.90%	701.6	3.19%	1922
M03215_2.00:ALX1:ALX3:ALX4:ARX:BARHL1:BARHL2:BARX1:BARX2:BSX:DRGX:EMX1:EMX2:EN1:EN2:ESX1:EVX1:EVX2:GBX1:GBX2:GSX1:GSX2:HESX1:HOXA1:HOXA2:HOXA3:HOXA4:HOXA5:HOXB1:HOXB2:HOXB3:HOXB4:HOXB5:HOXC4:HOXC5:HOXD1:HOXD3:HOXD4:LBX1:MEOX1:MEOX2:MIXL1:MNX1:MSX1:MSX2:NANOG:NANOGP8:NKX1-1:NKX1-2:PDX1:PHOX2A:PHOX2B:PROP1:PRRX1:PRRX2:RAX:RAX2:SHOX:SHOX2:TLX1:TLX3:UNCX:VAX1:VAX2:VENTX:VSX1:VSX2	SSTAATTABS	1	-1.63	-0.7079	0.7851	42	7.45%	1425.8	6.48%	1923
M05054_2.00:BARX1:BARX2:BSX:EMX1:EMX2:EN1:EN2:EVX1:EVX2:GBX1:GBX2:GSX1:GSX2:HMX1:HMX2:HMX3:HOXA1:HOXA2:HOXA3:HOXA4:HOXA5:HOXA6:HOXA7:HOXA9:HOXB1:HOXB2:HOXB3:HOXB4:HOXB5:HOXB6:HOXB7:HOXB8:HOXB9:HOXC4:HOXC5:HOXC6:HOXC8:HOXC9:HOXD1:HOXD3:HOXD4:HOXD8:HOXD9:ISX:MEOX1:MEOX2:MNX1:NKX1-1:NKX1-2:NOTO:OTP:PDX1:VAX1:VAX2:VENTX	STAATTAS	1	-1.63	-0.7079	0.7851	34	6.03%	1133.2	5.15%	1924
M03857_2.00:ALX1:ALX3:ALX4:ARX:BARHL1:BARHL2:BARX1:BARX2:BSX:DLX2:DLX3:DRGX:EMX1:EMX2:EN1:EN2:ESX1:EVX1:EVX2:GBX1:GBX2:GSX1:GSX2:HESX1:HMX2:HOXA2:HOXA3:HOXA4:HOXA5:HOXB1:HOXB2:HOXB3:HOXB4:HOXB5:HOXC4:HOXD3:HOXD4:ISX:MEOX1:MEOX2:MIXL1:MNX1:MSX1:MSX2:NKX1-1:NKX1-2:OTP:PDX1:PHOX2A:PHOX2B:PROP1:PRRX1:PRRX2:RAX:RAX2:SHOX:SHOX2:TLX1:TLX2:TLX3:UNCX:VAX1:VAX2:VENTX:VSX1:VSX2	CTAATTGC	1	-1.629	-0.707466	0.7851	62	10.99%	2164.9	9.84%	1925
M02883_2.00:EGR1:EGR2:EGR3:EGR4	HMCGCCCACGCAHW	1	-1.627	-0.706597	0.7858	23	4.08%	737.3	3.35%	1926
M02440_2.00:NFATC1:NFATC2:NFATC3:NFATC4	WTTTTCCATT	1	-1.627	-0.706597	0.7858	65	11.52%	2276.5	10.35%	1927
M09548_2.00:FOXA1:FOXA2:FOXA3	GCAAACAM	1	-1.627	-0.706597	0.7858	114	20.21%	4119.4	18.73%	1928
M07613_2.00:ZNF3	TCANTYAKTCADTCA	1	-1.626	-0.706163	0.7858	4	0.71%	89.7	0.41%	1929
M08815_2.00:HLF:TEF	GTTATGYAACH	1	-1.625	-0.705729	0.7858	9	1.60%	250.3	1.14%	1930
M08869_2.00:CTCF	BRGCGCCCCCTGGTGGCCR	1	-1.625	-0.705729	0.7858	9	1.60%	250.1	1.14%	1931
M09594_2.00:IRF1:IRF2	GAAAGTGAAAGT	1	-1.625	-0.705729	0.7858	9	1.60%	250.5	1.14%	1932
M00172_2.00:ALX1:ALX3:ALX4:ARX:BARX1:BARX2:BSX:DLX1:DLX2:DLX3:DLX4:DLX5:DLX6:DRGX:EMX1:EMX2:EN1:EN2:ESX1:EVX1:EVX2:GBX1:GBX2:GSX1:GSX2:HMX1:HMX3:HOXA1:HOXA2:HOXA3:HOXA4:HOXA5:HOXA7:HOXB1:HOXB2:HOXB3:HOXB4:HOXB5:HOXB7:HOXC4:HOXC5:HOXD1:HOXD3:HOXD4:ISX:LHX3:LHX4:MEOX1:MEOX2:MIXL1:MNX1:MSX1:MSX2:NANOG:NANOGP8:NKX1-1:NKX1-2:NOTO:OTP:PDX1:PHOX2A:PHOX2B:PROP1:PRRX1:PRRX2:RAX:RAX2:SEBOX:SHOX:SHOX2:UNCX:…	YTAATKRNNN	1	-1.624	-0.705294	0.7858	93	16.49%	3326.4	15.12%	1933
M10521_2.00:EHF:ELF1:ELF2:ELF3:ELF4:ELF5:ELK1:ELK3:ELK4:ERF:ERG:ETS1:ETS2:ETV1:ETV2:ETV3:ETV3L:ETV4:ETV5:ETV6:ETV7:FEV:FLI1:GABPA:SPDEF	HGAAYCCGGAAGTGNKG	1	-1.624	-0.705294	0.7858	7	1.24%	184.7	0.84%	1934
M06233_2.00:ALX1:ALX3:ALX4:ARX:BARHL1:BARHL2:BARX1:BARX2:BSX:DRGX:EMX1:EMX2:EN1:EN2:ESX1:EVX1:EVX2:GBX1:GBX2:GSX1:GSX2:HESX1:HMX1:HMX2:HMX3:HOXA1:HOXA2:HOXA3:HOXA4:HOXA5:HOXB1:HOXB2:HOXB3:HOXB4:HOXB5:HOXC4:HOXC5:HOXD3:HOXD4:LHX2:LHX3:LHX4:LHX9:MEOX1:MEOX2:MIXL1:MNX1:MSX1:MSX2:NKX1-1:NKX1-2:NOTO:OTP:PDX1:PHOX2A:PHOX2B:PROP1:PRRX1:PRRX2:RAX:RAX2:SEBOX:SHOX:SHOX2:TLX1:TLX2:TLX3:UNCX:VAX1:VAX2:VENTX:…	WYTAATKA	1	-1.624	-0.705294	0.7858	66	11.70%	2314.4	10.52%	1935
M04308_2.00:BATF:BATF3	NMATGACACG	1	-1.623	-0.70486	0.7858	42	7.45%	1427	6.49%	1936
M06324_2.00:BARHL1:BARHL2:BSX:EMX1:EMX2:EN1:EN2:GSX1:GSX2:HMX1:HMX2:HMX3:HOXA3:HOXA4:HOXA5:HOXB3:HOXB4:HOXB5:HOXC4:HOXC5:HOXD3:HOXD4:MEOX2:NKX1-1:NKX1-2:NKX6-1:NKX6-2:NKX6-3:NOBOX:PDX1:TLX1:TLX2:TLX3:VAX1:VAX2	TTAATTG	1	-1.623	-0.70486	0.7858	72	12.77%	2538.6	11.54%	1937
M02248_2.00:HSF1:HSF2:HSF4	NAATGTTCTATAN	1	-1.623	-0.70486	0.7858	5	0.89%	120.9	0.55%	1938
M09605_2.00:HNF4A:HNF4G:NR2E1:NR2F1:NR2F2:NR2F6:NR6A1:RXRB:RXRG	CARRGKBCAAAGTYCA	1	-1.623	-0.70486	0.7858	5	0.89%	120.7	0.55%	1939
M05220_2.00:ALX1:ALX3:ALX4:ARX:BARX1:BARX2:BSX:DLX1:DLX2:DLX3:DLX4:DLX5:DLX6:DRGX:EMX1:EMX2:EN1:EN2:ESX1:EVX1:EVX2:GBX1:GBX2:GSX1:GSX2:HESX1:HMX1:HMX3:HOXA1:HOXA2:HOXA3:HOXA4:HOXA5:HOXB1:HOXB2:HOXB3:HOXB4:HOXB5:HOXC4:HOXC5:HOXD1:HOXD3:HOXD4:ISX:LHX2:LHX3:LHX4:LHX6:LHX8:LHX9:LMX1A:LMX1B:MEOX1:MIXL1:MNX1:MSX1:MSX2:NKX1-1:NKX1-2:NOBOX:NOTO:OTP:PDX1:PHOX2A:PHOX2B:PROP1:PRRX1:PRRX2:RAX:RAX2:SEBOX:SHOX…	STAATTGS	1	-1.621	-0.703991	0.7858	59	10.46%	2054.9	9.34%	1940
M08352_2.00:ZNF784	MACCTACCK	1	-1.619	-0.703123	0.7861	52	9.22%	1795.5	8.16%	1941
M03141_2.00:HOXA13:HOXB13:HOXC13:HOXD13	DTTTTATTGG	1	-1.618	-0.702688	0.7863	19	3.37%	596.7	2.71%	1942
M00489_2.00:CRX:DMBX1:DPRX:GSC:GSC2:OTX1:OTX2:PITX1:PITX2:PITX3:TPRX1	NTAATCCN	1	-1.618	-0.702688	0.7863	152	26.95%	5568.1	25.31%	1943
M06527_2.00:ALX1:ALX3:ALX4:ARX:BARX1:BARX2:BSX:DLX1:DLX2:DLX3:DLX4:DLX5:DLX6:DRGX:EMX1:EMX2:EN1:EN2:ESX1:EVX1:EVX2:GBX1:GBX2:GSX1:GSX2:HMX1:HMX3:HOXA1:HOXA2:HOXA3:HOXA4:HOXA5:HOXB1:HOXB2:HOXB3:HOXB4:HOXB5:HOXC4:HOXC5:HOXD1:HOXD3:HOXD4:ISX:LHX3:LHX4:MEOX1:MIXL1:MNX1:MSX1:MSX2:NKX1-1:NKX1-2:NOTO:OTP:PDX1:PHOX2A:PHOX2B:PROP1:PRRX1:PRRX2:RAX:RAX2:SEBOX:SHOX:SHOX2:UNCX:VAX1:VAX2:VENTX:VSX1:VSX2	YTAATTA	1	-1.618	-0.702688	0.7863	37	6.56%	1244.2	5.66%	1944
M06294_2.00:ALX1:ALX3:ALX4:ARX:BARHL1:BARHL2:BARX1:BARX2:BSX:DRGX:EMX1:EMX2:EN1:EN2:ESX1:EVX1:EVX2:GBX1:GBX2:GSX1:GSX2:HESX1:HMX1:HMX2:HMX3:HOXA1:HOXA2:HOXA3:HOXA4:HOXA5:HOXB1:HOXB2:HOXB3:HOXB4:HOXB5:HOXC4:HOXC5:HOXD3:HOXD4:ISX:LHX2:LHX3:LHX4:LHX9:MEOX1:MEOX2:MIXL1:MNX1:MSX1:MSX2:NKX1-1:NKX1-2:NOTO:OTP:PDX1:PHOX2A:PHOX2B:PROP1:PRRX1:PRRX2:RAX:RAX2:SEBOX:SHOX:SHOX2:TLX1:TLX2:TLX3:UNCX:VAX1:VAX2:VE…	YTAATTA	1	-1.617	-0.702254	0.7863	104	18.44%	3743.5	17.02%	1945
M02706_2.00:ESR1:ESR2:NR1D1:NR1D2:NR1H2:NR1H3:NR1H4:NR2C1:NR2C2:NR2F1:NR2F2:NR2F6:NR4A1:NR4A2:NR4A3:NR5A1:NR5A2:NR6A1:PPARA:PPARD:PPARG:RARA:RARB:RARG:RORA:RORB:RORC:RXRA:RXRB:RXRG:THRA:THRB	NAWAABTAGGTCAR	1	-1.617	-0.702254	0.7863	2	0.35%	32.1	0.15%	1946
M06129_2.00:FEZF1:FEZF2	BGGTTGCTCTTTTKR	1	-1.617	-0.702254	0.7863	2	0.35%	32.9	0.15%	1947
M07983_2.00:SRF	YATKNCCAWATAAGGMAA	1	-1.617	-0.702254	0.7863	2	0.35%	32.4	0.15%	1948
M09862_2.00:TCF12:TCF3:TCF4	RGGGCAGCWG	1	-1.616	-0.70182	0.7863	506	89.72%	19463	88.48%	1949
M05162_2.00:ALX1:ALX3:ALX4:ARX:BARHL1:BARHL2:BARX1:BARX2:BSX:DLX1:DLX2:DLX3:DLX4:DLX5:DLX6:DRGX:EMX1:EMX2:EN1:EN2:ESX1:EVX1:EVX2:GBX1:GBX2:GSX1:GSX2:HMX1:HMX2:HMX3:HOXA1:HOXA2:HOXA3:HOXA4:HOXA5:HOXA6:HOXA7:HOXB1:HOXB2:HOXB3:HOXB4:HOXB5:HOXB6:HOXB7:HOXB8:HOXC4:HOXC5:HOXC6:HOXD1:HOXD3:HOXD4:HOXD8:ISX:LHX3:LHX4:MEOX1:MEOX2:MIXL1:MNX1:MSX1:MSX2:NANOG:NANOGP8:NKX1-1:NKX1-2:NOBOX:NOTO:OTP:PDX1:PHOX2A:P…	YTAATGAY	1	-1.615	-0.701386	0.7863	25	4.43%	810.5	3.68%	1950
M08711_2.00:SREBF1:SREBF2	VTCACCYSACY	1	-1.614	-0.700951	0.7864	72	12.77%	2540.4	11.55%	1951
M02668_2.00:GFI1:GFI1B	YAAATCACWG	1	-1.613	-0.700517	0.7864	69	12.23%	2428.1	11.04%	1952
M02749_2.00:NFATC1:NFATC2:NFATC3:NFATC4	WTTTTCCAT	1	-1.612	-0.700083	0.7867	45	7.98%	1538.5	6.99%	1953
M08008_2.00:RELA	RGGGGATTTCCMVVS	1	-1.61	-0.699214	0.7878	9	1.60%	251.2	1.14%	1954
M00439_2.00:ALX1:ALX3:ALX4:ARX:BARX1:BARX2:BSX:DLX1:DLX2:DLX3:DLX4:DLX5:DLX6:DRGX:EMX1:EMX2:EN1:EN2:ESX1:EVX1:EVX2:GBX1:GBX2:GSX1:GSX2:HESX1:HOXA1:HOXA2:HOXA3:HOXB1:HOXB2:HOXB3:HOXD3:ISL1:ISL2:ISX:LBX1:LBX2:LHX1:LHX2:LHX3:LHX4:LHX5:LHX6:LHX8:LHX9:LMX1A:LMX1B:MEOX1:MIXL1:MNX1:MSX1:MSX2:NKX1-1:NKX1-2:NOBOX:NOTO:OTP:PDX1:PHOX2A:PHOX2B:PROP1:PRRX1:PRRX2:RAX:RAX2:SEBOX:SHOX:SHOX2:UNCX:VAX1:VAX2:VSX1:V…	NTAATTRN	1	-1.61	-0.699214	0.7878	125	22.16%	4541.8	20.65%	1955
M01675_2.00:HMGA1:HMGA2	NNNNRHWDD	1	-1.609	-0.69878	0.7878	446	79.08%	17048.5	77.50%	1956
M11219_2.00:NFATC1:NFATC2:NFATC3:NFATC4	DGGAAAAN	1	-1.608	-0.698346	0.7884	219	38.83%	8146.1	37.03%	1957
M10152_2.00:CTCF	NYGGCCASCAGGGGGCRSYV	1	-1.607	-0.697911	0.7887	12	2.13%	353.6	1.61%	1958
M05103_2.00:ALX1:ALX3:ALX4:ARX:BARX1:BARX2:BSX:DLX1:DLX2:DLX3:DLX4:DLX5:DLX6:DRGX:EMX1:EMX2:EN1:EN2:ESX1:EVX1:EVX2:GBX1:GBX2:GSX1:GSX2:HMX1:HMX3:HOXA1:HOXA2:HOXA3:HOXA4:HOXA5:HOXA7:HOXB1:HOXB2:HOXB3:HOXB4:HOXB5:HOXB7:HOXC4:HOXC5:HOXD1:HOXD3:HOXD4:ISX:LHX3:LHX4:MEOX1:MEOX2:MIXL1:MNX1:MSX1:MSX2:NANOG:NANOGP8:NKX1-1:NKX1-2:NOTO:OTP:PDX1:PHOX2A:PHOX2B:PROP1:PRRX1:PRRX2:RAX:RAX2:SEBOX:SHOX:SHOX2:UNCX:…	CTAATTAC	1	-1.606	-0.697477	0.7892	18	3.19%	562.3	2.56%	1959
M04604_2.00:ZBTB37	TCACCGCGHTCACCGCG	1	-1.606	-0.697477	0.7892	3	0.53%	60.7	0.28%	1960
M09064_2.00:SPI1:SPIB:SPIC	ARAAAGAGGAAGTGAAA	1	-1.606	-0.697477	0.7892	3	0.53%	60.2	0.27%	1961
M02210_2.00:HMX1:HMX2:HMX3:HOXA4:HOXB4:HOXC4:HOXD4:TLX1:TLX2:TLX3:VAX1:VAX2:VENTX	RRVTACTTAA	1	-1.606	-0.697477	0.7892	26	4.61%	847.9	3.85%	1962
M05462_2.00:POU4F3	TYATGCATDA	1	-1.605	-0.697043	0.7892	10	1.77%	285.6	1.30%	1963
M03327_2.00:HSF5:HSFX1:HSFX2:HSFY1:HSFY2	CGTTCGAAA	1	-1.605	-0.697043	0.7892	8	1.42%	218.6	0.99%	1964
M00530_2.00:BARX1:BARX2:BSX:EMX1:EMX2:EN1:EN2:EVX1:EVX2:GBX1:GBX2:GSX1:GSX2:HMX1:HMX2:HMX3:HOXA1:HOXA2:HOXA3:HOXA4:HOXA5:HOXA6:HOXA7:HOXB1:HOXB2:HOXB3:HOXB4:HOXB5:HOXB6:HOXB7:HOXB8:HOXC4:HOXC5:HOXC6:HOXD1:HOXD3:HOXD4:HOXD8:ISX:MEOX1:MEOX2:MNX1:NKX1-1:NKX1-2:NOTO:OTP:PDX1:TLX2:VAX1:VAX2:VENTX	NTAATKRNN	1	-1.605	-0.697043	0.7892	157	27.84%	5763.3	26.20%	1965
M05754_2.00:SOX1:SOX10:SOX11:SOX12:SOX13:SOX14:SOX15:SOX17:SOX18:SOX2:SOX21:SOX3:SOX30:SOX4:SOX5:SOX6:SOX7:SOX8:SOX9:SRY	CATTGTYC	1	-1.605	-0.697043	0.7892	58	10.28%	2020.1	9.18%	1966
M10666_2.00:BARHL1:BARHL2:BARX1:BARX2:BSX:DLX1:DLX2:DLX3:DLX4:DLX5:DLX6:EVX1:EVX2:GBX1:GBX2:HMX1:HMX2:HMX3:HOXA1:HOXA2:HOXA3:HOXB1:HOXB2:HOXB3:HOXD1:HOXD3:MEOX1:MEOX2:MNX1:MSX1:MSX2:NANOG:NANOGP8:PDX1:VENTX	WDGVARRACAAAGG	1	-1.604	-0.696608	0.7892	22	3.90%	705	3.20%	1967
M00205_2.00:SOX1:SOX10:SOX11:SOX12:SOX13:SOX14:SOX15:SOX17:SOX18:SOX2:SOX21:SOX3:SOX30:SOX4:SOX5:SOX6:SOX7:SOX8:SOX9:SRY	HATTGTYHNN	1	-1.604	-0.696608	0.7892	147	26.06%	5381.5	24.46%	1968
M02181_2.00:NKX2-1:NKX2-2:NKX2-3:NKX2-4:NKX2-5:NKX2-6:NKX2-8	TBAAGTGBN	1	-1.604	-0.696608	0.7892	201	35.64%	7453.3	33.88%	1969
M02751_2.00:RUNX1:RUNX2:RUNX3	AACCRCAA	1	-1.601	-0.695305	0.7892	64	11.35%	2244.9	10.21%	1970
M04189_2.00:MSC:TCF21	YAACAGCTGTTR	1	-1.6	-0.694871	0.7892	5	0.89%	121.4	0.55%	1971
M09308_2.00:HNF4A:HNF4G:NR2E1:NR2F1:NR2F2:NR2F6:NR6A1:RXRB:RXRG	RRGKCCAAAGTCCA	1	-1.6	-0.694871	0.7892	5	0.89%	121.3	0.55%	1972
M05344_2.00:BARX1:BARX2:BSX:EMX1:EMX2:EN1:EN2:EVX1:EVX2:GBX1:GBX2:GSX1:GSX2:HMX1:HMX2:HMX3:HOXA1:HOXA2:HOXA3:HOXA4:HOXA5:HOXA6:HOXA7:HOXB1:HOXB2:HOXB3:HOXB4:HOXB5:HOXB6:HOXB7:HOXB8:HOXC4:HOXC5:HOXC6:HOXD1:HOXD3:HOXD4:HOXD8:ISX:MEOX1:MEOX2:MNX1:NKX1-1:NKX1-2:NOTO:OTP:PDX1:TLX2:VAX1:VAX2:VENTX	YTAATGAY	1	-1.6	-0.694871	0.7892	30	5.32%	992.7	4.51%	1973
M07880_2.00:CTCF	GCCCCCTGGTGGCCR	1	-1.6	-0.694871	0.7892	13	2.30%	388.1	1.76%	1974
M11291_2.00:NFIA:NFIB:NFIC:NFIX	TTGGCANNDHKCCAA	1	-1.6	-0.694871	0.7892	4	0.71%	90.8	0.41%	1975
M04017_2.00:ATF2	ATGACGTCAC	1	-1.598	-0.694003	0.7892	27	4.79%	884.4	4.02%	1976
M04024_2.00:NFE2:NFE2L1:NFE2L2:NFE2L3	ATGACTCAT	1	-1.598	-0.694003	0.7892	6	1.06%	153.1	0.70%	1977
M05496_2.00:POU3F4	DTATGCWAATKAG	1	-1.598	-0.694003	0.7892	6	1.06%	153.2	0.70%	1978
M09131_2.00:HOXA10:HOXA11:HOXA5:HOXA6:HOXA7:HOXA9:HOXB5:HOXB6:HOXB8:HOXB9:HOXC10:HOXC11:HOXC5:HOXC6:HOXC8:HOXC9:HOXD10:HOXD11:HOXD8:HOXD9	CCATAAATCAT	1	-1.598	-0.694003	0.7892	6	1.06%	153.2	0.70%	1979
M09203_2.00:HOXA10:HOXA11:HOXA5:HOXA6:HOXA7:HOXA9:HOXB5:HOXB6:HOXB8:HOXB9:HOXC10:HOXC11:HOXC5:HOXC6:HOXC8:HOXC9:HOXD10:HOXD11:HOXD8:HOXD9	CCATAAATCAT	1	-1.598	-0.694003	0.7892	6	1.06%	153.2	0.70%	1980
M09990_2.00:FOS:FOSB:FOSL1:FOSL2	RTGASTCAY	1	-1.598	-0.694003	0.7892	6	1.06%	153.1	0.70%	1981
M00519_2.00:ALX1:ALX3:ALX4:ARX:BARX1:BARX2:BSX:DLX1:DLX2:DLX3:DLX4:DLX5:DLX6:DRGX:EMX1:EMX2:EN1:EN2:ESX1:EVX1:EVX2:GBX1:GBX2:GSX1:GSX2:HESX1:HMX1:HMX3:HOXA1:HOXA2:HOXA3:HOXA4:HOXA5:HOXB1:HOXB2:HOXB3:HOXB4:HOXB5:HOXC4:HOXC5:HOXD1:HOXD3:HOXD4:ISX:LHX2:LHX3:LHX4:LHX6:LHX8:LHX9:LMX1A:LMX1B:MEOX1:MIXL1:MNX1:MSX1:MSX2:NKX1-1:NKX1-2:NOBOX:NOTO:OTP:PDX1:PHOX2A:PHOX2B:PROP1:PRRX1:PRRX2:RAX:RAX2:SEBOX:SHOX…	TRATTRN	1	-1.597	-0.693568	0.7892	229	40.60%	8536.1	38.81%	1982
M05045_2.00:NKX2-1:NKX2-2:NKX2-3:NKX2-4:NKX2-5:NKX2-6:NKX2-8	GTYAAGTGGN	1	-1.597	-0.693568	0.7892	65	11.52%	2282.9	10.38%	1983
M00994_2.00:CEBPA:CEBPB:CEBPE	TTDCGCAA	1	-1.595	-0.6927	0.7892	22	3.90%	705.7	3.21%	1984
M10008_2.00:MAF:MAFA:MAFB:MAFG:MAFK:NRL	GGTCAGCAG	1	-1.594	-0.692265	0.7892	36	6.38%	1211.1	5.51%	1985
M08310_2.00:ZNF341	GCTSTTCCCBCCCCCCCCCCC	1	-1.594	-0.692265	0.7892	20	3.55%	635	2.89%	1986
M10763_2.00:HOXA10:HOXA11:HOXA6:HOXA9:HOXB6:HOXB8:HOXB9:HOXC10:HOXC11:HOXC12:HOXC6:HOXC8:HOXC9:HOXD10:HOXD11:HOXD12:HOXD8:HOXD9	AKTTTATG	1	-1.593	-0.691831	0.7892	85	15.07%	3032.1	13.78%	1987
M05087_2.00:ALX1:ALX3:ALX4:ARX:BARHL1:BARHL2:BARX1:BARX2:BSX:DRGX:EMX1:EMX2:EN1:EN2:ESX1:EVX1:EVX2:GBX1:GBX2:GSX1:GSX2:HESX1:HOXA2:HOXA3:HOXB2:HOXB3:HOXD3:ISX:LBX1:LBX2:LHX1:LHX2:LHX3:LHX4:LHX5:LHX6:LHX8:LHX9:LMX1A:LMX1B:MEOX1:MEOX2:MIXL1:MNX1:MSX1:MSX2:NKX1-1:NKX1-2:NOBOX:NOTO:OTP:PDX1:PHOX2A:PHOX2B:PROP1:PRRX1:PRRX2:RAX:RAX2:SEBOX:SHOX:SHOX2:UNCX:VAX1:VAX2:VSX1:VSX2:ZFHX2	STAATTRG	1	-1.593	-0.691831	0.7892	88	15.60%	3145.4	14.30%	1988
M11413_2.00:THAP1	AACATGGCG	1	-1.591	-0.690963	0.7892	10	1.77%	286.6	1.30%	1989
M00223_2.00:KLF1	NNNNVCCCC	1	-1.591	-0.690963	0.7892	551	97.70%	21337.1	97.00%	1990
M11130_2.00:ESR1:ESR2:ESRRA:ESRRB:ESRRG	NTGACCTTGA	1	-1.59	-0.690528	0.7892	25	4.43%	813.2	3.70%	1991
M03476_2.00:NFIA:NFIB:NFIC:NFIX	NTTGGCANN	1	-1.59	-0.690528	0.7892	311	55.14%	11727.4	53.31%	1992
M08284_2.00:ZNF213	CGCCGCCTGMKTTCT	1	-1.589	-0.690094	0.7892	8	1.42%	219.2	1.00%	1993
M09977_2.00:ATF3:JDP2	GGCGCSSSSNGRTSACGTGA	1	-1.589	-0.690094	0.7892	8	1.42%	219.4	1.00%	1994
M06479_2.00:ALX1:ALX3:ALX4:ARX:BARHL1:BARHL2:BARX1:BARX2:BSX:DLX1:DLX2:DLX3:DLX4:DLX5:DLX6:DRGX:EMX1:EMX2:EN1:EN2:GBX1:GBX2:GSX1:GSX2:HMX1:HMX3:HOXA1:HOXA2:HOXA3:HOXB1:HOXB2:HOXB3:HOXD1:HOXD3:ISX:LHX1:LHX5:MEOX1:MEOX2:MNX1:MSX1:MSX2:NANOG:NANOGP8:NKX1-1:NKX1-2:PDX1:PHOX2A:PHOX2B:PROP1:SHOX:SHOX2:UNCX:VAX1:VAX2:VSX1:VSX2	TAATTRC	1	-1.589	-0.690094	0.7892	69	12.23%	2433.6	11.06%	1995
M07970_2.00:GATA1:GATA2:GATA3:GATA4:GATA5:GATA6	SAGATAAGRA	1	-1.588	-0.68966	0.7892	41	7.27%	1395.1	6.34%	1996
M05867_2.00:GATA1:GATA2:GATA3:GATA4:GATA5:GATA6	GATAAS	1	-1.587	-0.689225	0.7892	137	24.29%	5004	22.75%	1997
M00298_2.00:HOXA13:HOXB13:HOXC13:HOXD13	TTTTATDRV	1	-1.587	-0.689225	0.7892	120	21.28%	4357	19.81%	1998
M05552_2.00:BORCS8-MEF2B:MEF2A:MEF2B:MEF2C:MEF2D	CYAWATWTGG	1	-1.586	-0.688791	0.7892	22	3.90%	706.6	3.21%	1999
[truncated: 5,705 more rows]

## Sheet: RELI Results
GSE_ID	GSM_ID	CELL_TYPE	MOLECULE	Overlap	Total	Ratio	Mean	Std_Dev	Z_score	Enrichment	P_val	log10_pval	Corrected_P_val	Null_Model	Species	BED_FILE_NAME	PEAK_COUNT	MANUAL_CURATION?	Rank
GSE51705	GSM1250899	KATO III	KLF5	359	564	0.636525	95.4416	12.5227	21.0465	3.76146	1.23012e-98	-97.9101	1.35978e-94	Null_Model_refGene_TSS_-1k_500	human	GSM1250899_1_MODE1_filtered	30117	NO	1
GSE105299	GSM2825447	prostate gland tissue	POLR2A	345	564	0.611702	99.5305	11.709	20.9641	3.46628	6.97285e-98	-97.1566	7.70779e-94	Null_Model_refGene_TSS_-1k_500	human	GSM2825447_1_MODE1_filtered	12000	NO	2
GSE105719	GSM2827545	.	POLR2A	258	564	0.457447	60.0849	9.63544	20.5403	4.29392	4.69728e-94	-93.3282	5.19237e-90	Null_Model_refGene_TSS_-1k_500	human	GSM2827545_1_MODE1_filtered	7617	NO	3
GSE52954	GSM1278507	.	MAFB	116	564	0.205674	14.2637	4.96088	20.5077	8.13251	9.19154e-94	-93.0366	1.01603e-89	Null_Model_refGene_TSS_-1k_500	human	GSM1278507_1_MODE1_filtered	3225	NO	4
GSE105832	GSM2828493	.	POLR2A	395	564	0.700355	126.715	13.1254	20.4401	3.11722	3.67691e-93	-92.4345	4.06445e-89	Null_Model_refGene_TSS_-1k_500	human	GSM2828493_1_MODE1_filtered	17024	NO	5
GSE89129	GSM2359457	RT-112	BRD4	426	564	0.755319	149.852	13.5201	20.425	2.8428	5.00872e-93	-92.3003	5.53664e-89	Null_Model_refGene_TSS_-1k_500	human	GSM2359457_1_MODE1_filtered	59201	NO	6
GSE105325	GSM2825487	sophagus squamous epithelium tissue	POLR2A	432	564	0.765957	151.756	13.7451	20.3886	2.84667	1.05573e-92	-91.9764	1.16701e-88	Null_Model_refGene_TSS_-1k_500	human	GSM2825487_1_MODE1_filtered	22264	NO	7
GSE59827	GSM1446926	Keratinocytes	POLR2A	368	564	0.652482	114.153	12.4703	20.3561	3.22375	2.0515e-92	-91.6879	2.26772e-88	Null_Model_refGene_TSS_-1k_500	human	GSM1446926_1_MODE1_filtered	18775	YES	8
GSE30226	GSM748558	normal epidermal keratinocytes	POLR2A	243	564	0.430851	53.2458	9.32575	20.3474	4.56374	2.45019e-92	-91.6108	2.70844e-88	Null_Model_refGene_TSS_-1k_500	human	GSM748558_1_MODE1_filtered	18678	YES	9
GSE105280	GSM2825519	colon tissue	POLR2A	392	564	0.695035	136.461	12.5911	20.2952	2.87263	7.09057e-92	-91.1493	7.83791e-88	Null_Model_refGene_TSS_-1k_500	human	GSM2825519_1_MODE1_filtered	46896	NO	10
GSE105281	GSM2825421	lung tissue	POLR2A	465	564	0.824468	175.968	14.2499	20.283	2.64253	9.08128e-92	-91.0419	1.00385e-87	Null_Model_refGene_TSS_-1k_500	human	GSM2825421_1_MODE1_filtered	33029	NO	11
GSE105872	GSM2828551	.	POLR2A	460	564	0.815603	168.793	14.3791	20.2521	2.72523	1.70195e-91	-90.7691	1.88134e-87	Null_Model_refGene_TSS_-1k_500	human	GSM2828551_1_trimmed_MODE1_filtered	87767	NO	12
GSE32883	GSM808769	R1192	POLR2A	291	564	0.515957	77.7253	10.5364	20.2417	3.74396	2.10069e-91	-90.6776	2.32211e-87	Null_Model_refGene_TSS_-1k_500	human	GSM808769_1_MODE1_filtered	16454	NO	13
GSE53602	GSM1296641	HT-29	CDK8	291	564	0.515957	77.0549	10.5728	20.2354	3.77653	2.38714e-91	-90.6221	2.63874e-87	Null_Model_refGene_TSS_-1k_500	human	GSM1296641_1_MODE1_filtered	35621	NO	14
GSE87418	GSM2330605	SUM229PE	BRD4	397	564	0.703901	129.661	13.2257	20.2135	3.06182	3.72278e-91	-90.4291	4.11516e-87	Null_Model_refGene_TSS_-1k_500	human	GSM2330605_1_MODE1_filtered	46342	NO	15
GSE99205	GSM2635754	HaCaT	POMT1	318	564	0.56383	87.8062	11.3982	20.1957	3.62161	5.3432e-91	-90.2722	5.90637e-87	Null_Model_refGene_TSS_-1k_500	human	GSM2635754_1_trimmed_MODE1_filtered	20030	NO	16
GSE89129	GSM2359451	PC-9	BRD4	468	564	0.829787	184.029	14.0672	20.1867	2.54308	6.40114e-91	-90.1937	7.07582e-87	Null_Model_refGene_TSS_-1k_500	human	GSM2359451_1_MODE1_filtered	64412	NO	17
GSE72956	GSM2066439	HCC1954	POLR2A	468	564	0.829787	182.848	14.1374	20.1701	2.5595	8.96503e-91	-90.0474	9.90994e-87	Null_Model_refGene_TSS_-1k_500	human	GSM2066439_1_MODE1_filtered	32797	YES	18
GSE89129	GSM2359460	RT-112	BRD4	395	564	0.700355	134.203	12.9368	20.1593	2.94331	1.11584e-90	-89.9524	1.23345e-86	Null_Model_refGene_TSS_-1k_500	human	GSM2359460_1_MODE1_filtered	47970	NO	19
GSE85579	GSM2278004	HCC70	STAT3	368	564	0.652482	122.033	12.2709	20.0447	3.01558	1.12308e-89	-88.9496	1.24146e-85	Null_Model_refGene_TSS_-1k_500	human	GSM2278004_1_MODE1_filtered	91644	NO	20
GSE32465	GSM1010902	HCT 116	SP1	370	564	0.656028	126.486	12.164	20.0192	2.92524	1.87346e-89	-88.7274	2.07092e-85	Null_Model_refGene_TSS_-1k_500	human	GSM1010902_1_trimmed_MODE1_filtered	47103	YES	21
GSE77039	GSM2042907	HT-29	POLR2A	394	564	0.698582	136.995	12.8518	19.9976	2.87602	2.89083e-89	-88.539	3.19552e-85	Null_Model_refGene_TSS_-1k_500	human	GSM2042907_1_MODE1_filtered	56928	NO	22
GSE62275	GSM1670711	HuCC-T1	POLR2A	235	564	0.416667	56.3087	8.9409	19.9858	4.17342	3.65729e-89	-88.4368	4.04277e-85	Null_Model_refGene_TSS_-1k_500	human	GSM1670711_1_MODE1_filtered	8029	YES	23
GSE77039	GSM2042903	HT-29	POLR2A	418	564	0.741135	147.497	13.5681	19.9367	2.83397	9.78173e-89	-88.0096	1.08127e-84	Null_Model_refGene_TSS_-1k_500	human	GSM2042903_1_MODE1_filtered	57804	YES	24
GSE62907	GSM1537295	SK-BR-3	APOL2	409	564	0.725177	142.23	13.4063	19.8989	2.87563	2.08163e-88	-87.6816	2.30104e-84	Null_Model_refGene_TSS_-1k_500	human	GSM1537295_1_MODE1_filtered	22120	NO	25
GSE43542	GSM1065010	HCT116	POLR2A	378	564	0.670213	129.495	12.4989	19.8822	2.91904	2.90122e-88	-87.5374	3.20701e-84	Null_Model_refGene_TSS_-1k_500	human	GSM1065010_1_MODE1_filtered	19567	YES	26
GSE62275	GSM1670707	HuCC-T1	MED1	283	564	0.501773	78.993	10.2753	19.8542	3.5826	5.06876e-88	-87.2951	5.60301e-84	Null_Model_refGene_TSS_-1k_500	human	GSM1670707_1_MODE1_filtered	22156	NO	27
GSE62275	GSM1670709	HuCC-T1	SMC1A	452	564	0.801418	171.151	14.1503	19.8476	2.64095	5.77799e-88	-87.2382	6.38699e-84	Null_Model_refGene_TSS_-1k_500	human	GSM1670709_1_MODE1_filtered	133528	NO	28
GSE32350	GSM801061	H3396	POLR2A	279	564	0.494681	76.3666	10.2101	19.8463	3.65343	5.92682e-88	-87.2272	6.55151e-84	Null_Model_refGene_TSS_-1k_500	human	GSM801061_1_trimmed_MODE1_filtered	14048	NO	29
GSE105839	GSM2828503	transverse colon tissue	POLR2AphosphoS5	445	564	0.789007	173.879	13.6619	19.8451	2.55925	6.07492e-88	-87.2165	6.71521e-84	Null_Model_refGene_TSS_-1k_500	human	GSM2828503_1_MODE1_filtered	84225	YES	30
GSE62275	GSM1670715	HuCC-T1	POLR2A	445	564	0.789007	169.954	13.8692	19.8315	2.61835	7.96669e-88	-87.0987	8.80638e-84	Null_Model_refGene_TSS_-1k_500	human	GSM1670715_1_MODE1_filtered	31750	YES	31
GSE105744	GSM2827582	.	POLR2A	380	564	0.673759	125.496	12.8368	19.8261	3.028	8.86039e-88	-87.0525	9.79428e-84	Null_Model_refGene_TSS_-1k_500	human	GSM2827582_1_MODE1_filtered	16493	NO	32
GSE32350	GSM801062	H3396	POLR2A	324	564	0.574468	102.138	11.1935	19.8206	3.17218	9.89072e-88	-87.0048	1.09332e-83	Null_Model_refGene_TSS_-1k_500	human	GSM801062_1_trimmed_MODE1_filtered	19468	NO	33
GSE104399	GSM2797099	ER	ESR1	388	564	0.687943	132.488	12.8947	19.8153	2.92858	1.09929e-87	-86.9589	1.21515e-83	Null_Model_refGene_TSS_-1k_500	human	GSM2797099_1_MODE1_filtered	57987	NO	34
GSE105331	GSM2825494	esophagus squamous epithelium tissue	POLR2A	350	564	0.620567	109.533	12.1435	19.802	3.19537	1.42934e-87	-86.8449	1.57999e-83	Null_Model_refGene_TSS_-1k_500	human	GSM2825494_1_MODE1_filtered	12533	NO	35
GSE70009	GSM1948651	IMEC	POLR2A	392	564	0.695035	140.078	12.7342	19.7831	2.79844	2.08124e-87	-86.6817	2.30061e-83	Null_Model_refGene_TSS_-1k_500	human	GSM1948651_1_MODE1_filtered	27793	YES	36
GSE57628	GSM2058663	HCT 116	POLR2A	359	564	0.636525	115.841	12.2993	19.7701	3.09907	2.69486e-87	-86.5695	2.9789e-83	Null_Model_refGene_TSS_-1k_500	human	GSM2058663_1_MODE1_filtered	22998	YES	37
GSE67382	GSM1645717	GM17764	POLR2A	346	564	0.613475	108.739	12.0048	19.7638	3.18192	3.0491e-87	-86.5158	3.37048e-83	Null_Model_refGene_TSS_-1k_500	human	GSM1645717_1_MODE1_filtered	49243	YES	38
GSE54693	GSM1388123	MCF-7	POLR2A	372	564	0.659574	126.64	12.4234	19.7498	2.93745	4.02524e-87	-86.3952	4.4495e-83	Null_Model_refGene_TSS_-1k_500	human	GSM1388123_1_MODE1_filtered	22547	YES	39
GSE62275	GSM1670714	HuCC-T1	POLR2A	448	564	0.794326	183.37	13.4319	19.7017	2.44315	1.04309e-86	-85.9817	1.15303e-82	Null_Model_refGene_TSS_-1k_500	human	GSM1670714_1_MODE1_filtered	36545	NO	40
GSE70009	GSM1948647	IMEC	POLR2A	382	564	0.677305	129.061	12.8593	19.6698	2.95984	1.95828e-86	-85.7081	2.16468e-82	Null_Model_refGene_TSS_-1k_500	human	GSM1948647_1_MODE1_filtered	35341	YES	41
GSE59827	GSM1446924	Keratinocytes	POLR2A	405	564	0.718085	145.127	13.2128	19.6682	2.79066	2.01771e-86	-85.6951	2.23037e-82	Null_Model_refGene_TSS_-1k_500	human	GSM1446924_1_MODE1_filtered	24003	YES	42
GSE62907	GSM1537297	ZR-75-1	APOL2	408	564	0.723404	153.582	12.9579	19.6342	2.65655	3.94946e-86	-85.4035	4.36573e-82	Null_Model_refGene_TSS_-1k_500	human	GSM1537297_1_MODE1_filtered	21308	NO	43
GSE105462	GSM2827123	.	POLR2A	317	564	0.562057	94.013	11.3674	19.6163	3.37187	5.61367e-86	-85.2508	6.20535e-82	Null_Model_refGene_TSS_-1k_500	human	GSM2827123_1_MODE1_filtered	11933	NO	44
GSE77039	GSM2042904	HT-29	POLR2A	401	564	0.710993	145.263	13.0448	19.6045	2.76052	7.08045e-86	-85.1499	7.82673e-82	Null_Model_refGene_TSS_-1k_500	human	GSM2042904_1_MODE1_filtered	55359	NO	45
GSE32465	GSM1010733	ECC-1	TAF1	369	564	0.654255	125.611	12.4427	19.5607	2.93763	1.67262e-85	-84.7766	1.84892e-81	Null_Model_refGene_TSS_-1k_500	human	GSM1010733_1_MODE1_filtered	23703	YES	46
GSE59827	GSM1446925	Keratinocytes	POLR2A	401	564	0.710993	141.967	13.2441	19.5584	2.8246	1.75004e-85	-84.757	1.93449e-81	Null_Model_refGene_TSS_-1k_500	human	GSM1446925_1_MODE1_filtered	22774	YES	47
GSE105280	GSM2825420	stomach tissue	POLR2A	462	564	0.819149	184.137	14.2175	19.5437	2.509	2.33387e-85	-84.6319	2.57986e-81	Null_Model_refGene_TSS_-1k_500	human	GSM2825420_1_trimmed_MODE1_filtered	129635	NO	48
GSE87418	GSM2330604	SUM229PE	BRD4	426	564	0.755319	163.689	13.4501	19.5026	2.60249	5.22191e-85	-84.2822	5.77229e-81	Null_Model_refGene_TSS_-1k_500	human	GSM2330604_1_MODE1_filtered	55073	NO	49
GSE101562	GSM2706097	MCF-7	POLR2A	310	564	0.549645	90.7662	11.2603	19.4695	3.41537	9.95099e-85	-84.0021	1.09998e-80	Null_Model_refGene_TSS_-1k_500	human	GSM2706097_1_MODE1_filtered	14973	YES	50
GSE101562	GSM2706100	MCF-7	POLR2A	241	564	0.427305	58.5654	9.374	19.4618	4.11506	1.15861e-84	-83.9361	1.28072e-80	Null_Model_refGene_TSS_-1k_500	human	GSM2706100_1_MODE1_filtered	9854	YES	51
GSE32222	GSM798393	T2	ESR1	364	564	0.64539	118.614	12.6332	19.4239	3.06877	2.42309e-84	-83.6156	2.67848e-80	Null_Model_refGene_TSS_-1k_500	human	GSM798393_1_MODE1_filtered	64058	NO	52
GSE64223	GSM1566568	KB	POLR2A	369	564	0.654255	131.71	12.2291	19.4036	2.8016	3.59602e-84	-83.4442	3.97504e-80	Null_Model_refGene_TSS_-1k_500	human	GSM1566568_1_MODE1_filtered	23879	NO	53
GSE70009	GSM1948646	IMEC	MYC	354	564	0.62766	118.851	12.1221	19.3984	2.97852	3.9812e-84	-83.4	4.40082e-80	Null_Model_refGene_TSS_-1k_500	human	GSM1948646_1_MODE1_filtered	26372	NO	54
GSE62222	GSM1523077	MCF-7	POLR2A	392	564	0.695035	146.111	12.6839	19.386	2.68289	5.06967e-84	-83.295	5.60401e-80	Null_Model_refGene_TSS_-1k_500	human	GSM1523077_1_MODE1_filtered	19809	YES	55
GSE31477	GSM935456	MCF10A-Er-Src	POLR2A	361	564	0.640071	123.819	12.2437	19.3717	2.91554	6.69397e-84	-83.1743	7.39952e-80	Null_Model_refGene_TSS_-1k_500	human	GSM935456_1_MODE1_filtered	22405	YES	56
GSE106005	GSM2828901	.	POLR2A	404	564	0.716312	143.221	13.4621	19.3714	2.82082	6.73283e-84	-83.1718	7.44247e-80	Null_Model_refGene_TSS_-1k_500	human	GSM2828901_1_MODE1_filtered	29254	NO	57
GSE46073	GSM1122653	MCF-7	KDM5B	421	564	0.746454	174.244	12.7448	19.3613	2.41616	8.1864e-84	-83.0869	9.04925e-80	Null_Model_refGene_TSS_-1k_500	human	GSM1122653_1_trimmed_MODE1_filtered	84215	YES	58
GSE57628	GSM2058662	HCT 116	POLR2A	369	564	0.654255	127.652	12.4737	19.3485	2.89066	1.04865e-83	-82.9794	1.15918e-79	Null_Model_refGene_TSS_-1k_500	human	GSM2058662_1_MODE1_filtered	26258	YES	59
GSE99205	GSM2635753	HaCaT	POMT1	251	564	0.445035	61.8901	9.77486	19.3466	4.05558	1.08966e-83	-82.9627	1.2045e-79	Null_Model_refGene_TSS_-1k_500	human	GSM2635753_1_trimmed_MODE1_filtered	13518	NO	60
GSE38258	GSM937561	HCT 116	CDK8	400	564	0.70922	152.304	12.8114	19.3341	2.62633	1.3881e-83	-82.8576	1.5344e-79	Null_Model_refGene_TSS_-1k_500	human	GSM937561_1_MODE1_filtered	29781	YES	61
GSE89129	GSM2359458	RT-112	BRD4	405	564	0.718085	146.886	13.3511	19.3327	2.75724	1.42499e-83	-82.8462	1.57519e-79	Null_Model_refGene_TSS_-1k_500	human	GSM2359458_1_MODE1_filtered	49586	NO	62
GSE80728	GSM2135493	MCF7 Tet-On	POLR2A	323	564	0.572695	101.69	11.454	19.3216	3.17631	1.76705e-83	-82.7528	1.9533e-79	Null_Model_refGene_TSS_-1k_500	human	GSM2135493_1_MODE1_filtered	13066	NO	63
GSE36526	GSM1207889	LNCaP	E2F1	355	564	0.629433	124.421	11.948	19.2986	2.85323	2.75756e-83	-82.5595	3.04821e-79	Null_Model_refGene_TSS_-1k_500	human	GSM1207889_1_MODE1_filtered	23427	YES	64
GSE62275	GSM1670708	HuCC-T1	SMC1A	393	564	0.696809	143.647	12.9227	19.2957	2.73587	2.91911e-83	-82.5347	3.22678e-79	Null_Model_refGene_TSS_-1k_500	human	GSM1670708_1_MODE1_filtered	121004	NO	65
GSE57628	GSM2058671	HCT 116	POLR2A	377	564	0.66844	131.719	12.7179	19.2862	2.86215	3.50773e-83	-82.455	3.87745e-79	Null_Model_refGene_TSS_-1k_500	human	GSM2058671_1_MODE1_filtered	27494	YES	66
GSE33213	GSM822295	MCF-7	POLR2A	300	564	0.531915	91.6953	10.8083	19.2726	3.27171	4.56167e-83	-82.3409	5.04247e-79	Null_Model_refGene_TSS_-1k_500	human	GSM822295_1_MODE1_filtered	18073	YES	67
GSE83968	GSM2224583	SNU-175	TFAP4	396	564	0.702128	145.608	12.9964	19.2662	2.71962	5.15983e-83	-82.2874	5.70368e-79	Null_Model_refGene_TSS_-1k_500	human	GSM2224583_1_MODE1_filtered	64100	NO	68
GSE63034	GSM1538429	LNCaP-abl	CREB1	348	564	0.617021	113.565	12.1713	19.2613	3.06431	5.67499e-83	-82.246	6.27313e-79	Null_Model_refGene_TSS_-1k_500	human	GSM1538429_1_MODE1_filtered	32847	YES	69
GSE63314	GSM1545668	HCT116	POLR2A	377	564	0.66844	137.508	12.4346	19.26	2.74165	5.81518e-83	-82.2354	6.4281e-79	Null_Model_refGene_TSS_-1k_500	human	GSM1545668_1_MODE1_filtered	19713	YES	70
GSE105277	GSM2825416	colon tissue	POLR2A	228	564	0.404255	57.1109	8.87337	19.2586	3.99223	5.97278e-83	-82.2238	6.60231e-79	Null_Model_refGene_TSS_-1k_500	human	GSM2825416_1_MODE1_filtered	7005	NO	71
GSE99205	GSM2635752	HaCaT	POMT1	178	564	0.315603	36.4176	7.3585	19.2407	4.88775	8.44957e-83	-82.0732	9.34016e-79	Null_Model_refGene_TSS_-1k_500	human	GSM2635752_1_trimmed_MODE1_filtered	7380	NO	72
GSE70009	GSM1948654	IMEC	POLR2A	352	564	0.624113	116.18	12.2565	19.2404	3.02979	8.49004e-83	-82.0711	9.38488e-79	Null_Model_refGene_TSS_-1k_500	human	GSM1948654_1_MODE1_filtered	24453	YES	73
GSE63314	GSM1545658	HCT116	POLR2A	397	564	0.703901	146.907	13.0036	19.2325	2.70239	9.88376e-83	-82.0051	1.09255e-78	Null_Model_refGene_TSS_-1k_500	human	GSM1545658_1_MODE1_filtered	21054	YES	74
GSE99479	GSM2644608	T-47D	POLR2A	394	564	0.698582	146.97	12.8622	19.2058	2.68082	1.65382e-82	-81.7815	1.82813e-78	Null_Model_refGene_TSS_-1k_500	human	GSM2644608_1_MODE1_filtered	20796	YES	75
GSE57628	GSM2058672	HCT116	POLR2A	345	564	0.611702	109.825	12.2468	19.2029	3.14136	1.74855e-82	-81.7573	1.93284e-78	Null_Model_refGene_TSS_-1k_500	human	GSM2058672_1_MODE1_filtered	19996	YES	76
GSE105623	GSM2827402	.	POLR2A	422	564	0.748227	161.793	13.5521	19.2004	2.60827	1.83496e-82	-81.7364	2.02837e-78	Null_Model_refGene_TSS_-1k_500	human	GSM2827402_1_MODE1_filtered	26279	NO	77
GSE66448	GSM1622634	VCaP	POLR2A	351	564	0.62234	122.142	11.9232	19.1944	2.87371	2.06058e-82	-81.686	2.27776e-78	Null_Model_refGene_TSS_-1k_500	human	GSM1622634_1_MODE1_filtered	21129	YES	78
GSE105653	GSM2827447	.	POLR2A	374	564	0.663121	132.335	12.5914	19.1929	2.82617	2.12077e-82	-81.6735	2.34429e-78	Null_Model_refGene_TSS_-1k_500	human	GSM2827447_1_MODE1_filtered	15011	NO	79
GSE54693	GSM1388128	MCF-7	POLR2A	319	564	0.565603	99.8691	11.4246	19.1806	3.19418	2.68839e-82	-81.5705	2.97175e-78	Null_Model_refGene_TSS_-1k_500	human	GSM1388128_1_MODE1_filtered	24337	YES	80
GSE66448	GSM1777588	VCaP	POLR2A	363	564	0.643617	123.608	12.483	19.1773	2.93669	2.86194e-82	-81.5433	3.16359e-78	Null_Model_refGene_TSS_-1k_500	human	GSM1777588_1_MODE1_filtered	21755	YES	81
GSE105549	GSM2827286	.	POLR2A	427	564	0.757092	168.98	13.4691	19.1565	2.52693	4.27192e-82	-81.3694	4.72219e-78	Null_Model_refGene_TSS_-1k_500	human	GSM2827286_1_MODE1_filtered	35460	NO	82
GSE62275	GSM1670710	HuCC-T1	POLR2A	312	564	0.553191	96.6653	11.2418	19.1548	3.22763	4.41669e-82	-81.3549	4.8822e-78	Null_Model_refGene_TSS_-1k_500	human	GSM1670710_1_MODE1_filtered	60764	NO	83
GSE89129	GSM2359455	PC-9	BRD4	452	564	0.801418	178.786	14.2712	19.1444	2.52816	5.39236e-82	-81.2682	5.96072e-78	Null_Model_refGene_TSS_-1k_500	human	GSM2359455_1_MODE1_filtered	58193	NO	84
GSE63034	GSM1538431	LNCaP	CREB1	307	564	0.544326	94.3057	11.1145	19.1366	3.25537	6.25596e-82	-81.2037	6.91534e-78	Null_Model_refGene_TSS_-1k_500	human	GSM1538431_1_MODE1_filtered	22567	YES	85
GSE62222	GSM1523079	MCF-7	POLR2A	402	564	0.712766	152.264	13.0559	19.1282	2.64016	7.34777e-82	-81.1338	8.12222e-78	Null_Model_refGene_TSS_-1k_500	human	GSM1523079_1_MODE1_filtered	21129	YES	86
GSE62275	GSM1670706	HuCC-T1	MED1	365	564	0.647163	127.119	12.4454	19.114	2.87133	9.64522e-82	-81.0157	1.06618e-77	Null_Model_refGene_TSS_-1k_500	human	GSM1670706_1_MODE1_filtered	38065	NO	87
GSE66448	GSM1777594	VCaP	POLR2A	364	564	0.64539	127.272	12.3915	19.104	2.86002	1.16856e-81	-80.9323	1.29172e-77	Null_Model_refGene_TSS_-1k_500	human	GSM1777594_1_MODE1_filtered	23476	YES	88
GSE41617	GSM1155984	T-47D	POLR2A	285	564	0.505319	85.4216	10.4512	19.0962	3.33639	1.35836e-81	-80.867	1.50153e-77	Null_Model_refGene_TSS_-1k_500	human	GSM1155984_1_trimmed_MODE1_filtered	13936	YES	89
GSE63314	GSM1545671	HCT 116	POLR2A	354	564	0.62766	125.029	11.9938	19.0907	2.83134	1.50788e-81	-80.8216	1.66681e-77	Null_Model_refGene_TSS_-1k_500	human	GSM1545671_1_MODE1_filtered	16481	YES	90
GSE47938	GSM1162752	HCT 116	POLR2A	436	564	0.77305	174.554	13.6952	19.0903	2.49779	1.52108e-81	-80.8178	1.6814e-77	Null_Model_refGene_TSS_-1k_500	human	GSM1162752_1_MODE1_filtered	39255	YES	91
GSE52469	GSM1267404	KB	POLR2A	317	564	0.562057	101.561	11.2875	19.0864	3.12126	1.63754e-81	-80.7858	1.81014e-77	Null_Model_refGene_TSS_-1k_500	human	GSM1267404_1_MODE1_filtered	17505	NO	92
GSE87418	GSM2330577	HCC1806	BRD4	310	564	0.549645	97.4555	11.136	19.0863	3.18094	1.64214e-81	-80.7846	1.81522e-77	Null_Model_refGene_TSS_-1k_500	human	GSM2330577_1_MODE1_filtered	30170	NO	93
GSE59827	GSM1446923	Keratinocytes	POLR2A	408	564	0.723404	150.587	13.4913	19.0799	2.70939	1.85395e-81	-80.7319	2.04936e-77	Null_Model_refGene_TSS_-1k_500	human	GSM1446923_1_MODE1_filtered	24466	YES	94
GSE63314	GSM1545670	HCT 116	POLR2A	375	564	0.664894	136.478	12.5014	19.0796	2.74771	1.86495e-81	-80.7293	2.06151e-77	Null_Model_refGene_TSS_-1k_500	human	GSM1545670_1_MODE1_filtered	19279	YES	95
GSE34329	GSM847876	A-549	RELA	310	564	0.549645	100.836	10.9667	19.0726	3.07429	2.1335e-81	-80.6709	2.35837e-77	Null_Model_refGene_TSS_-1k_500	human	GSM847876_1_MODE1_filtered	60222	YES	96
GSE89129	GSM2359447	NCI-N87	BRD4	363	564	0.643617	128.333	12.3103	19.0626	2.82859	2.58042e-81	-80.5883	2.8524e-77	Null_Model_refGene_TSS_-1k_500	human	GSM2359447_1_MODE1_filtered	33571	NO	97
GSE54693	GSM1388129	MCF-7	POLR2A	386	564	0.684397	142.917	12.7587	19.0523	2.70087	3.14123e-81	-80.5029	3.47231e-77	Null_Model_refGene_TSS_-1k_500	human	GSM1388129_1_MODE1_filtered	20610	YES	98
GSE72956	GSM2066440	HCC1954	POLR2A	440	564	0.780142	176.133	13.8509	19.0505	2.49811	3.25104e-81	-80.488	3.5937e-77	Null_Model_refGene_TSS_-1k_500	human	GSM2066440_1_MODE1_filtered	31263	NO	99
GSE96672	GSM2537914	Normal Breast Tissue	POLR2A	187	564	0.33156	40.3706	7.69945	19.0441	4.63208	3.67407e-81	-80.4349	4.06132e-77	Null_Model_refGene_TSS_-1k_500	human	GSM2537914_1_MODE1_filtered	5130	YES	100
GSE89212	GSM2360957	Huh-7	POLR2A	249	564	0.441489	70.3477	9.38238	19.0413	3.53956	3.88148e-81	-80.411	4.29059e-77	Null_Model_refGene_TSS_-1k_500	human	GSM2360957_1_MODE1_filtered	16697	NO	101
GSE78064	GSM2065877	HCT 116	SP1	375	564	0.664894	132.222	12.7514	19.0393	2.83614	4.02945e-81	-80.3948	4.45415e-77	Null_Model_refGene_TSS_-1k_500	human	GSM2065877_1_MODE1_filtered	21312	YES	102
GSE64223	GSM1566551	KB	POLR2A	386	564	0.684397	143.418	12.7412	19.0393	2.69144	4.03331e-81	-80.3943	4.45843e-77	Null_Model_refGene_TSS_-1k_500	human	GSM1566551_1_MODE1_filtered	30179	NO	103
GSE106052	GSM2828972	.	POLR2A	346	564	0.613475	118.881	11.9297	19.038	2.91047	4.12873e-81	-80.3842	4.56389e-77	Null_Model_refGene_TSS_-1k_500	human	GSM2828972_1_MODE1_filtered	12895	NO	104
GSE47938	GSM1162755	HCT 116	POLR2A	436	564	0.77305	176.225	13.6455	19.0375	2.47411	4.17143e-81	-80.3797	4.6111e-77	Null_Model_refGene_TSS_-1k_500	human	GSM1162755_1_MODE1_filtered	41120	YES	105
GSE63314	GSM1545672	HCT 116	CTD	395	564	0.700355	147.678	12.9966	19.0298	2.67473	4.83209e-81	-80.3159	5.34139e-77	Null_Model_refGene_TSS_-1k_500	human	GSM1545672_1_MODE1_filtered	20616	YES	106
GSE70009	GSM1715554	IMEC	POLR2A	311	564	0.551418	96.6653	11.2684	19.0209	3.21729	5.72976e-81	-80.2419	6.33367e-77	Null_Model_refGene_TSS_-1k_500	human	GSM1715554_1_MODE1_filtered	23648	YES	107
GSE72800	GSM1872286	21NT	POLR2A	353	564	0.625887	118.996	12.3278	18.9819	2.96649	1.20469e-80	-79.9191	1.33166e-76	Null_Model_refGene_TSS_-1k_500	human	GSM1872286_1_MODE1_filtered	17140	YES	108
GSE87418	GSM2330575	HCC1806	BRD4	339	564	0.601064	116.389	11.7283	18.9806	2.91266	1.23268e-80	-79.9091	1.36261e-76	Null_Model_refGene_TSS_-1k_500	human	GSM2330575_1_MODE1_filtered	34618	NO	109
GSE82297	GSM2188496	20	POLR2A	309	564	0.547872	98.5884	11.0938	18.9666	3.13424	1.61066e-80	-79.793	1.78043e-76	Null_Model_refGene_TSS_-1k_500	human	GSM2188496_1_MODE1_filtered	16177	NO	110
GSE57628	GSM1385714	HCT 116	POLR2A-S5P	414	564	0.734043	158.476	13.4763	18.961	2.61239	1.79221e-80	-79.7466	1.98111e-76	Null_Model_refGene_TSS_-1k_500	human	GSM1385714_1_MODE1_filtered	30225	YES	111
GSE67382	GSM1645716	primary human neonatal keratinocytes	POLR2A	324	564	0.574468	106.17	11.4896	18.9589	3.05171	1.86489e-80	-79.7293	2.06145e-76	Null_Model_refGene_TSS_-1k_500	human	GSM1645716_1_MODE1_filtered	20185	YES	112
GSE63314	GSM1545673	HCT 116	CTD	387	564	0.68617	143.659	12.8414	18.9496	2.69387	2.22371e-80	-79.6529	2.45809e-76	Null_Model_refGene_TSS_-1k_500	human	GSM1545673_1_MODE1_filtered	19781	YES	113
GSE89970	GSM2394420	.	CONTROL	312	564	0.553191	101.018	11.1342	18.9491	3.08856	2.24764e-80	-79.6483	2.48454e-76	Null_Model_refGene_TSS_-1k_500	human	GSM2394420_1_MODE1_filtered	31199	NO	114
GSE70408	GSM1727101	HCT 116	POLR2A	343	564	0.608156	118.588	11.8441	18.9471	2.89236	2.33126e-80	-79.6324	2.57697e-76	Null_Model_refGene_TSS_-1k_500	human	GSM1727101_1_MODE1_filtered	15843	YES	115
GSE101562	GSM2706098	MCF-7	POLR2A	266	564	0.471631	75.029	10.0793	18.9469	3.5453	2.34337e-80	-79.6302	2.59037e-76	Null_Model_refGene_TSS_-1k_500	human	GSM2706098_1_MODE1_filtered	12742	YES	116
GSE54693	GSM1388124	MCF-7	POLR2A	320	564	0.567376	102.619	11.4744	18.9448	3.11832	2.43599e-80	-79.6133	2.69274e-76	Null_Model_refGene_TSS_-1k_500	human	GSM1388124_1_MODE1_filtered	22751	YES	117
GSE62222	GSM1523078	MCF-7	POLR2A	406	564	0.719858	156.63	13.1753	18.927	2.59209	3.41619e-80	-79.4665	3.77626e-76	Null_Model_refGene_TSS_-1k_500	human	GSM1523078_1_MODE1_filtered	21570	YES	118
GSE57498	GSM1383875	PC-3	PCSK1	430	564	0.762411	171.62	13.6545	18.9227	2.50553	3.71115e-80	-79.4305	4.10231e-76	Null_Model_refGene_TSS_-1k_500	human	GSM1383875_1_MODE1_filtered	17456	NO	119
GSE32465	GSM803536	ECC-1	POLR2A	361	564	0.640071	123.736	12.5443	18.914	2.9175	4.37214e-80	-79.3593	4.83296e-76	Null_Model_refGene_TSS_-1k_500	human	GSM803536_1_MODE1_filtered	21597	YES	120
GSE63314	GSM1545669	HCT116	POLR2A	357	564	0.632979	124.63	12.2887	18.9093	2.86447	4.78371e-80	-79.3202	5.28791e-76	Null_Model_refGene_TSS_-1k_500	human	GSM1545669_1_MODE1_filtered	15667	YES	121
GSE66448	GSM1622635	VCaP	POLR2A	370	564	0.656028	129.309	12.7328	18.9033	2.86137	5.35844e-80	-79.271	5.92322e-76	Null_Model_refGene_TSS_-1k_500	human	GSM1622635_1_MODE1_filtered	23094	YES	122
GSE89129	GSM2359459	RT-112	BRD4	414	564	0.734043	158.176	13.5361	18.8993	2.61734	5.77372e-80	-79.2385	6.38226e-76	Null_Model_refGene_TSS_-1k_500	human	GSM2359459_1_MODE1_filtered	51947	NO	123
GSE100040	GSM2670976	HCT116	POLR2A	344	564	0.609929	123.575	11.6671	18.8929	2.78373	6.52638e-80	-79.1853	7.21426e-76	Null_Model_refGene_TSS_-1k_500	human	GSM2670976_1_MODE1_filtered	17717	YES	124
GSE99479	GSM2644607	T-47D	POLR2A	385	564	0.682624	146.109	12.6457	18.8911	2.63502	6.7464e-80	-79.1709	7.45747e-76	Null_Model_refGene_TSS_-1k_500	human	GSM2644607_1_MODE1_filtered	19787	YES	125
GSE70009	GSM1715552	IMEC	MYC	304	564	0.539007	93.8901	11.1297	18.8783	3.23783	8.5968e-80	-79.0657	9.5029e-76	Null_Model_refGene_TSS_-1k_500	human	GSM1715552_1_MODE1_filtered	22076	NO	126
GSE66448	GSM1777590	VCaP	POLR2A	330	564	0.585106	117.862	11.2404	18.8728	2.79988	9.55e-80	-79.02	1.05566e-75	Null_Model_refGene_TSS_-1k_500	human	GSM1777590_1_MODE1_filtered	19726	YES	127
GSE105469	GSM2827133	.	POLR2A	284	564	0.503546	87.2458	10.4268	18.8701	3.25517	1.00451e-79	-78.998	1.11039e-75	Null_Model_refGene_TSS_-1k_500	human	GSM2827133_1_MODE1_filtered	9629	NO	128
GSE105484	GSM2827170	.	POLR2A	387	564	0.68617	148.497	12.6446	18.8621	2.60612	1.16955e-79	-78.932	1.29282e-75	Null_Model_refGene_TSS_-1k_500	human	GSM2827170_1_MODE1_filtered	23969	NO	129
GSE62222	GSM1523080	MCF-7	POLR2A	402	564	0.712766	151.125	13.3036	18.8577	2.66005	1.26999e-79	-78.8962	1.40384e-75	Null_Model_refGene_TSS_-1k_500	human	GSM1523080_1_MODE1_filtered	18073	YES	130
GSE70408	GSM1727102	HCT 116	POLR2A	267	564	0.473404	73.9051	10.2482	18.8418	3.61274	1.71542e-79	-78.7656	1.89622e-75	Null_Model_refGene_TSS_-1k_500	human	GSM1727102_1_MODE1_filtered	9899	YES	131
GSE45201	GSM1099030	MDA-MB-453	AR	418	564	0.741135	169.28	13.2089	18.8297	2.46929	2.15537e-79	-78.6665	2.38254e-75	Null_Model_refGene_TSS_-1k_500	human	GSM1099030_1_MODE1_filtered	93917	NO	132
GSE70009	GSM1948655	IMEC	POLR2A	338	564	0.599291	115.626	11.8134	18.8239	2.92321	2.40744e-79	-78.6184	2.66118e-75	Null_Model_refGene_TSS_-1k_500	human	GSM1948655_1_MODE1_filtered	23022	NO	133
GSE52469	GSM1267405	KB	POLR2A	350	564	0.620567	121.971	12.1213	18.8122	2.86953	2.99763e-79	-78.5232	3.31358e-75	Null_Model_refGene_TSS_-1k_500	human	GSM1267405_1_MODE1_filtered	26812	NO	134
GSE36526	GSM1207897	LNCaP	E2F1	344	564	0.609929	116.462	12.0956	18.8117	2.95376	3.02697e-79	-78.519	3.34601e-75	Null_Model_refGene_TSS_-1k_500	human	GSM1207897_1_MODE1_filtered	20659	YES	135
GSE105246	GSM2825120	suprapubic skin tissue	POLR2A	299	564	0.530142	93.6314	10.9221	18.803	3.19337	3.56955e-79	-78.4474	3.94578e-75	Null_Model_refGene_TSS_-1k_500	human	GSM2825120_1_MODE1_filtered	10724	NO	136
GSE32222	GSM798395	Schneider 3	ESR1	165	564	0.292553	35.3077	6.90038	18.795	4.6732	4.15259e-79	-78.3817	4.59028e-75	Null_Model_refGene_TSS_-1k_500	human	GSM798395_1_MODE1_filtered	31175	NO	137
GSE104399	GSM2797115	ER	ESR1	363	564	0.643617	133.826	12.2004	18.7841	2.71247	5.09263e-79	-78.2931	5.62939e-75	Null_Model_refGene_TSS_-1k_500	human	GSM2797115_1_MODE1_filtered	60548	NO	138
GSE33213	GSM1006865	MCF-7	POLR2A	401	564	0.710993	154.22	13.1393	18.7818	2.60019	5.31903e-79	-78.2742	5.87966e-75	Null_Model_refGene_TSS_-1k_500	human	GSM1006865_1_MODE1_filtered	149361	YES	139
GSE105495	GSM2827194	.	POLR2A	418	564	0.741135	161.266	13.6696	18.7813	2.592	5.36733e-79	-78.2702	5.93305e-75	Null_Model_refGene_TSS_-1k_500	human	GSM2827194_1_MODE1_filtered	32013	NO	140
GSE104399	GSM2797108	ER	ESR1	276	564	0.489362	80.7772	10.3988	18.7736	3.4168	6.21326e-79	-78.2067	6.86814e-75	Null_Model_refGene_TSS_-1k_500	human	GSM2797108_1_MODE1_filtered	27675	NO	141
GSE70079	GSM1358404	THO,MA	AR	230	564	0.407801	60.5305	9.02869	18.7701	3.79974	6.63129e-79	-78.1784	7.33022e-75	Null_Model_refGene_TSS_-1k_500	human	GSM1358404_1_MODE1_filtered	44351	NO	142
GSE51705	GSM1250896	AGS	GATA4	389	564	0.689716	146.89	12.8989	18.7698	2.64824	6.67026e-79	-78.1759	7.3733e-75	Null_Model_refGene_TSS_-1k_500	human	GSM1250896_1_MODE1_filtered	116781	NO	143
GSE66448	GSM1777589	VCaP	POLR2A	395	564	0.700355	149.268	13.0937	18.7671	2.64625	7.01115e-79	-78.1542	7.75013e-75	Null_Model_refGene_TSS_-1k_500	human	GSM1777589_1_MODE1_filtered	29657	YES	144
GSE72956	GSM2066438	NCI-H2087	POLR2A	448	564	0.794326	190.181	13.7541	18.7448	2.35565	1.06643e-78	-77.9721	1.17883e-74	Null_Model_refGene_TSS_-1k_500	human	GSM2066438_1_MODE1_filtered	32527	YES	145
GSE70408	GSM1727097	HCT116	POLR2A	360	564	0.638298	130.707	12.2609	18.7012	2.75425	2.42203e-78	-77.6158	2.67731e-74	Null_Model_refGene_TSS_-1k_500	human	GSM1727097_1_MODE1_filtered	17721	YES	146
GSE51334	GSM935335	Hep-G2	MAZ	274	564	0.485816	78.7343	10.444	18.6964	3.48006	2.64632e-78	-77.5774	2.92525e-74	Null_Model_refGene_TSS_-1k_500	human	GSM935335_1_MODE1_filtered	19395	YES	147
GSE66448	GSM1777593	VCaP	POLR2A	364	564	0.64539	132.597	12.378	18.6947	2.74515	2.7351e-78	-77.563	3.02338e-74	Null_Model_refGene_TSS_-1k_500	human	GSM1777593_1_MODE1_filtered	25334	YES	148
GSE97527	GSM2667963	HCT116	POLR2A	397	564	0.703901	158.156	12.7764	18.6942	2.51018	2.75921e-78	-77.5592	3.05003e-74	Null_Model_refGene_TSS_-1k_500	human	GSM2667963_1_MODE1_filtered	22186	YES	149
GSE56086	GSM1463466	VCaP	SUMO2/3	396	564	0.702128	157.175	12.776	18.6933	2.51949	2.80901e-78	-77.5514	3.10508e-74	Null_Model_refGene_TSS_-1k_500	human	GSM1463466_1_MODE1_filtered	25532	YES	150
GSE52789	GSM1276025	MCF-7	POLR2A	398	564	0.705674	156.416	12.9291	18.6854	2.5445	3.25739e-78	-77.4871	3.60072e-74	Null_Model_refGene_TSS_-1k_500	human	GSM1276025_1_MODE1_filtered	38364	YES	151
GSE105168	GSM2824197	lung tissue	EP300	316	564	0.560284	101.845	11.4622	18.6836	3.10275	3.36321e-78	-77.4732	3.71769e-74	Null_Model_refGene_TSS_-1k_500	human	GSM2824197_1_MODE1_filtered	52032	NO	152
GSE63629	GSM1554224	HT-29	SOX9	283	564	0.501773	87.7682	10.4499	18.6827	3.2244	3.4259e-78	-77.4652	3.78699e-74	Null_Model_refGene_TSS_-1k_500	human	GSM1554224_1_MODE1_filtered	28353	NO	153
GSE71848	GSM1846790	HeLa	POLR2A	371	564	0.657801	141.21	12.3019	18.6792	2.6273	3.65729e-78	-77.4368	4.04277e-74	Null_Model_refGene_TSS_-1k_500	human	GSM1846790_1_MODE1_filtered	18913	YES	154
GSE46073	GSM1122671	HCC2157	KDM5B	391	564	0.693262	147.541	13.039	18.6716	2.6501	4.2129e-78	-77.3754	4.65694e-74	Null_Model_refGene_TSS_-1k_500	human	GSM1122671_1_trimmed_MODE1_filtered	80057	NO	155
GSE72622	GSM1866693	HCT 116	POLR2A	357	564	0.632979	131.176	12.0972	18.6676	2.72154	4.5464e-78	-77.3423	5.02559e-74	Null_Model_refGene_TSS_-1k_500	human	GSM1866693_1_trimmed_MODE1_filtered	27547	YES	156
GSE89970	GSM2394422	.	RELA	291	564	0.515957	91.1039	10.711	18.6627	3.19416	4.97672e-78	-77.3031	5.50127e-74	Null_Model_refGene_TSS_-1k_500	human	GSM2394422_1_MODE1_filtered	40886	NO	157
GSE82297	GSM2188497	20	POLR2A	307	564	0.544326	94.1349	11.4154	18.6472	3.26128	6.6495e-78	-77.1772	7.35036e-74	Null_Model_refGene_TSS_-1k_500	human	GSM2188497_1_MODE1_filtered	17075	NO	158
GSE58255	GSM1405112	HeLa	POLR2A	410	564	0.72695	165.13	13.1385	18.6377	2.48289	7.95249e-78	-77.0995	8.79069e-74	Null_Model_refGene_TSS_-1k_500	human	GSM1405112_1_MODE1_filtered	32670	YES	159
GSE66448	GSM1777591	VCaP	POLR2A	360	564	0.638298	132.364	12.2186	18.6303	2.71978	9.11657e-78	-77.0402	1.00775e-73	Null_Model_refGene_TSS_-1k_500	human	GSM1777591_1_MODE1_filtered	25299	YES	160
GSE77039	GSM2042902	HT-29	POLR2A	387	564	0.68617	142.285	13.14	18.6237	2.7199	1.03269e-77	-76.986	1.14153e-73	Null_Model_refGene_TSS_-1k_500	human	GSM2042902_1_MODE1_filtered	63421	YES	161
GSE80728	GSM2135494	MCF-7	POLR2A	317	564	0.562057	104.818	11.4075	18.6002	3.02428	1.60015e-77	-76.7958	1.7688e-73	Null_Model_refGene_TSS_-1k_500	human	GSM2135494_1_MODE1_filtered	13523	YES	162
GSE61475	GSM1505771	HUES 64	SP1	182	564	0.322695	42.7882	7.487	18.5938	4.25351	1.80306e-77	-76.744	1.9931e-73	Null_Model_refGene_TSS_-1k_500	human	GSM1505771_1_MODE1_filtered	7269	NO	163
GSE38258	GSM937563	HCT 116	CDK8	370	564	0.656028	130.641	12.8756	18.59	2.83218	1.93479e-77	-76.7134	2.13872e-73	Null_Model_refGene_TSS_-1k_500	human	GSM937563_1_MODE1_filtered	23626	YES	164
GSE66448	GSM1622636	VCaP	POLR2A	374	564	0.663121	134.569	12.8815	18.5871	2.77923	2.04176e-77	-76.69	2.25696e-73	Null_Model_refGene_TSS_-1k_500	human	GSM1622636_1_MODE1_filtered	22012	YES	165
GSE51334	GSM935393	HUVEC	POLR2A	204	564	0.361702	52.2188	8.16695	18.5848	3.90664	2.1326e-77	-76.6711	2.35737e-73	Null_Model_refGene_TSS_-1k_500	human	GSM935393_1_trimmed_MODE1_filtered	10948	YES	166
GSE52789	GSM1276019	MCF-7	POLR2A	393	564	0.696809	155.819	12.7637	18.5824	2.52215	2.22898e-77	-76.6519	2.46391e-73	Null_Model_refGene_TSS_-1k_500	human	GSM1276019_1_MODE1_filtered	33919	YES	167
GSE66448	GSM1777596	VCaP	POLR2A	361	564	0.640071	137.329	12.0414	18.5752	2.62873	2.54971e-77	-76.5935	2.81845e-73	Null_Model_refGene_TSS_-1k_500	human	GSM1777596_1_MODE1_filtered	26432	YES	168
GSE66448	GSM1622632	VCaP	POLR2A	351	564	0.62234	119.719	12.4511	18.5751	2.93186	2.55502e-77	-76.5926	2.82432e-73	Null_Model_refGene_TSS_-1k_500	human	GSM1622632_1_MODE1_filtered	20163	YES	169
GSE85089	GSM2257576	HeLa	INTS11	379	564	0.671986	145.339	12.5798	18.5744	2.6077	2.58915e-77	-76.5868	2.86205e-73	Null_Model_refGene_TSS_-1k_500	human	GSM2257576_1_MODE1_filtered	39757	YES	170
GSE105308	GSM2825462	colon tissue	POLR2A	322	564	0.570922	109.86	11.4218	18.5732	2.931	2.64864e-77	-76.577	2.92781e-73	Null_Model_refGene_TSS_-1k_500	human	GSM2825462_1_MODE1_filtered	13426	NO	171
GSE88978	GSM2356661	BICR 31	KLF5	210	564	0.37234	53.3107	8.45082	18.5413	3.93917	4.79271e-77	-76.3194	5.29786e-73	Null_Model_refGene_TSS_-1k_500	human	GSM2356661_1_MODE1_filtered	25010	NO	172
GSE78064	GSM2065879	HCT 116	SP1	394	564	0.698582	155.48	12.8654	18.5397	2.5341	4.93628e-77	-76.3066	5.45657e-73	Null_Model_refGene_TSS_-1k_500	human	GSM2065879_1_MODE1_filtered	30163	YES	173
GSE105667	GSM2827469	.	POLR2A	162	564	0.287234	31.016	7.06511	18.5396	5.22311	4.95102e-77	-76.3053	5.47286e-73	Null_Model_refGene_TSS_-1k_500	human	GSM2827469_1_MODE1_filtered	4019	NO	174
GSE52421	GSM1265864	TIVE	POLR2A	364	564	0.64539	132.835	12.4727	18.5337	2.74024	5.52226e-77	-76.2579	6.10431e-73	Null_Model_refGene_TSS_-1k_500	human	GSM1265864_1_MODE1_filtered	50724	NO	175
GSE32465	GSM1010904	HCT 116	MAX	389	564	0.689716	148.432	12.9845	18.5273	2.62074	6.21443e-77	-76.2066	6.86943e-73	Null_Model_refGene_TSS_-1k_500	human	GSM1010904_1_MODE1_filtered	54437	YES	176
GSE95888	GSM2527396	Hep-G2	SP5	306	564	0.542553	103.387	10.9416	18.5177	2.95976	7.43937e-77	-76.1285	8.22348e-73	Null_Model_refGene_TSS_-1k_500	human	GSM2527396_1_MODE1_filtered	37723	YES	177
GSE49402	GSM1208668	LoVo	RAD21	318	564	0.56383	106.909	11.4026	18.5126	2.97449	8.1764e-77	-76.0874	9.0382e-73	Null_Model_refGene_TSS_-1k_500	human	GSM1208668_1_MODE1_filtered	91358	YES	178
GSE105315	GSM2825472	uterus tissue female	POLR2A	397	564	0.703901	151.627	13.2562	18.51	2.61826	8.58047e-77	-76.0665	9.48485e-73	Null_Model_refGene_TSS_-1k_500	human	GSM2825472_1_MODE1_filtered	20116	NO	179
GSE56086	GSM1463465	VCaP	POLR2A	376	564	0.666667	142.273	12.6271	18.5099	2.64281	8.58767e-77	-76.0661	9.49281e-73	Null_Model_refGene_TSS_-1k_500	human	GSM1463465_1_MODE1_filtered	22551	YES	180
GSE32465	GSM1010846	HCT 116	EGR1	326	564	0.578014	109.903	11.6771	18.5061	2.96625	9.21638e-77	-76.0354	1.01878e-72	Null_Model_refGene_TSS_-1k_500	human	GSM1010846_1_trimmed_MODE1_filtered	26229	YES	181
GSE70009	GSM1715560	IMEC	POLR2A	302	564	0.535461	96.6074	11.1006	18.5029	3.12605	9.78567e-77	-76.0094	1.08171e-72	Null_Model_refGene_TSS_-1k_500	human	GSM1715560_1_MODE1_filtered	23797	YES	182
GSE63314	GSM1545657	HCT116	POLR2A	320	564	0.567376	112.469	11.2176	18.5005	2.84524	1.02339e-76	-75.99	1.13125e-72	Null_Model_refGene_TSS_-1k_500	human	GSM1545657_1_MODE1_filtered	17668	YES	183
GSE62789	GSM1533404	MCF-7	POLR2A	371	564	0.657801	144.043	12.2684	18.4993	2.57562	1.04492e-76	-75.9809	1.15506e-72	Null_Model_refGene_TSS_-1k_500	human	GSM1533404_1_MODE1_filtered	20716	YES	184
GSE82297	GSM2188498	WON,C	POLR2A	291	564	0.515957	90.5455	10.8373	18.4968	3.21386	1.09564e-76	-75.9603	1.21112e-72	Null_Model_refGene_TSS_-1k_500	human	GSM2188498_1_MODE1_filtered	13110	NO	185
GSE86538	GSM2305318	MCF-7	RUNX2	302	564	0.535461	102.745	10.7762	18.4903	2.93931	1.23597e-76	-75.908	1.36624e-72	Null_Model_refGene_TSS_-1k_500	human	GSM2305318_1_MODE1_filtered	41333	YES	186
GSE33213	GSM1006876	MCF-7	POLR2A	407	564	0.721631	167.375	12.96	18.4896	2.43167	1.25291e-76	-75.9021	1.38497e-72	Null_Model_refGene_TSS_-1k_500	human	GSM1006876_1_MODE1_filtered	167902	YES	187
GSE30268	GSM749821	HCT116	POLR2A	318	564	0.56383	102.815	11.6412	18.4848	3.09293	1.36826e-76	-75.8638	1.51247e-72	Null_Model_refGene_TSS_-1k_500	human	GSM749821_1_MODE1_filtered	20442	YES	188
GSE82297	GSM2188500	20	POLR2A	244	564	0.432624	70.5644	9.38286	18.4843	3.45783	1.38148e-76	-75.8597	1.52709e-72	Null_Model_refGene_TSS_-1k_500	human	GSM2188500_1_MODE1_filtered	12403	NO	189
GSE89212	GSM2360958	Huh-7	POLR2A	220	564	0.390071	58.2637	8.75034	18.4834	3.77593	1.40362e-76	-75.8528	1.55156e-72	Null_Model_refGene_TSS_-1k_500	human	GSM2360958_1_MODE1_filtered	11475	NO	190
GSE63314	GSM1545660	HCT116	POLR2A	355	564	0.629433	124.357	12.481	18.4795	2.85469	1.50875e-76	-75.8214	1.66777e-72	Null_Model_refGene_TSS_-1k_500	human	GSM1545660_1_MODE1_filtered	16783	YES	191
GSE84662	GSM2247251	.	SMC1A	317	564	0.562057	103.979	11.5323	18.4716	3.04869	1.74657e-76	-75.7578	1.93066e-72	Null_Model_refGene_TSS_-1k_500	human	GSM2247251_1_MODE1_filtered	34095	NO	192
GSE32465	GSM1010847	HCT 116	JUND	324	564	0.574468	109.723	11.6032	18.467	2.95288	1.90223e-76	-75.7207	2.10272e-72	Null_Model_refGene_TSS_-1k_500	human	GSM1010847_1_MODE1_filtered	47905	YES	193
GSE43253	GSM1059394	LNCaP	RNAP2	314	564	0.556738	105.419	11.3025	18.4544	2.9786	2.40471e-76	-75.6189	2.65817e-72	Null_Model_refGene_TSS_-1k_500	human	GSM1059394_1_MODE1_filtered	31314	YES	194
GSE89129	GSM2359449	NCI-N87	BRD4	380	564	0.673759	144.423	12.7683	18.4502	2.63117	2.59527e-76	-75.5858	2.86881e-72	Null_Model_refGene_TSS_-1k_500	human	GSM2359449_1_MODE1_filtered	43722	NO	195
GSE104545	GSM2803067	RMG-I	POLR2A	281	564	0.498227	86.1489	10.5631	18.4464	3.2618	2.78581e-76	-75.555	3.07944e-72	Null_Model_refGene_TSS_-1k_500	human	GSM2803067_1_MODE1_filtered	13156	NO	196
GSE55616	GSM1340258	C4	POLR2A	357	564	0.632979	133.331	12.1348	18.432	2.67755	3.63406e-76	-75.4396	4.01709e-72	Null_Model_refGene_TSS_-1k_500	human	GSM1340258_1_MODE1_filtered	34964	NO	197
GSE95888	GSM2527397	Hep-G2	SP5	230	564	0.407801	60.8452	9.17971	18.427	3.78009	3.98607e-76	-75.3995	4.4062e-72	Null_Model_refGene_TSS_-1k_500	human	GSM2527397_1_MODE1_filtered	21709	YES	198
GSE52789	GSM1276020	MCF-7	POLR2A	390	564	0.691489	151.557	12.9458	18.4186	2.57328	4.66173e-76	-75.3315	5.15308e-72	Null_Model_refGene_TSS_-1k_500	human	GSM1276020_1_MODE1_filtered	36866	YES	199
GSE80728	GSM2135495	MCF7 Tet-On	POLR2A	295	564	0.52305	91.958	11.0246	18.4171	3.20798	4.78653e-76	-75.32	5.29103e-72	Null_Model_refGene_TSS_-1k_500	human	GSM2135495_1_MODE1_filtered	11741	NO	200
GSE105890	GSM2828635	.	POLR2A	268	564	0.475177	79.4226	10.24	18.4157	3.37436	4.91488e-76	-75.3085	5.43291e-72	Null_Model_refGene_TSS_-1k_500	human	GSM2828635_1_MODE1_filtered	9308	NO	201
GSE57628	GSM1385712	HCT 116	POLR2A-S5P	388	564	0.687943	147.943	13.0382	18.4118	2.62263	5.2868e-76	-75.2768	5.84403e-72	Null_Model_refGene_TSS_-1k_500	human	GSM1385712_1_MODE1_filtered	23575	YES	202
GSE104399	GSM2797109	20	ESR1	253	564	0.448582	75.5954	9.638	18.4068	3.34676	5.79608e-76	-75.2369	6.40699e-72	Null_Model_refGene_TSS_-1k_500	human	GSM2797109_1_MODE1_filtered	20348	NO	203
GSE46073	GSM1122659	T-47D	KDM5B	440	564	0.780142	191.48	13.505	18.4022	2.2979	6.3105e-76	-75.1999	6.97563e-72	Null_Model_refGene_TSS_-1k_500	human	GSM1122659_1_trimmed_MODE1_filtered	116318	YES	204
GSE97527	GSM2667962	HCT 116	POLR2A	395	564	0.700355	155.803	13.003	18.3955	2.53525	7.1373e-76	-75.1465	7.88957e-72	Null_Model_refGene_TSS_-1k_500	human	GSM2667962_1_MODE1_filtered	20475	YES	205
GSE97527	GSM2571055	HCT116	POLR2A	405	564	0.718085	166.477	12.968	18.3932	2.43278	7.44645e-76	-75.1281	8.23131e-72	Null_Model_refGene_TSS_-1k_500	human	GSM2571055_1_MODE1_filtered	30762	YES	206
GSE71848	GSM1846794	HeLa	POLR2A	369	564	0.654255	136.173	12.6655	18.3828	2.70979	9.02495e-76	-75.0446	9.97618e-72	Null_Model_refGene_TSS_-1k_500	human	GSM1846794_1_MODE1_filtered	17118	YES	207
GSE58255	GSM1405110	HeLa	POLR2A	380	564	0.673759	146.114	12.725	18.3801	2.60071	9.48396e-76	-75.023	1.04836e-71	Null_Model_refGene_TSS_-1k_500	human	GSM1405110_1_MODE1_filtered	31964	YES	208
GSE64223	GSM1566549	KB	POLR2A	352	564	0.624113	126.425	12.2737	18.3787	2.78427	9.72671e-76	-75.012	1.07519e-71	Null_Model_refGene_TSS_-1k_500	human	GSM1566549_1_MODE1_filtered	26267	NO	209
GSE62789	GSM1533405	MCF-7	POLR2A	363	564	0.643617	135.147	12.4011	18.3736	2.68597	1.06845e-75	-74.9712	1.18106e-71	Null_Model_refGene_TSS_-1k_500	human	GSM1533405_1_MODE1_filtered	21638	YES	210
GSE99344	GSM2642504	HeLaKyoto	POLR2A	319	564	0.565603	110.954	11.3287	18.3645	2.87506	1.26448e-75	-74.8981	1.39776e-71	Null_Model_refGene_TSS_-1k_500	human	GSM2642504_1_MODE1_filtered	25186	YES	211
GSE71848	GSM1846789	HeLa	POLR2A-S5P	334	564	0.592199	119.722	11.6684	18.364	2.78979	1.27588e-75	-74.8942	1.41035e-71	Null_Model_refGene_TSS_-1k_500	human	GSM1846789_1_MODE1_filtered	15354	YES	212
GSE71848	GSM1846805	HeLa	POLR2A	270	564	0.478723	86.1718	10.011	18.3626	3.13327	1.30912e-75	-74.883	1.4471e-71	Null_Model_refGene_TSS_-1k_500	human	GSM1846805_1_MODE1_filtered	11107	YES	213
GSE43253	GSM1059397	LNCaP	RNAP2	323	564	0.572695	111.8	11.503	18.3603	2.88908	1.3645e-75	-74.865	1.50831e-71	Null_Model_refGene_TSS_-1k_500	human	GSM1059397_1_trimmed_MODE1_filtered	43614	YES	214
GSE70408	GSM1727105	HCT 116	POLR2A	170	564	0.301418	34.4795	7.38199	18.3582	4.93046	1.41802e-75	-74.8483	1.56748e-71	Null_Model_refGene_TSS_-1k_500	human	GSM1727105_1_MODE1_filtered	5026	YES	215
GSE105298	GSM2825446	stomach tissue	POLR2A	216	564	0.382979	57.4456	8.64068	18.3498	3.76008	1.65747e-75	-74.7806	1.83216e-71	Null_Model_refGene_TSS_-1k_500	human	GSM2825446_1_MODE1_filtered	7019	NO	216
GSE80728	GSM2135496	MCF7 Tet-On	POLR2A	270	564	0.478723	81.3636	10.2804	18.3492	3.31844	1.67465e-75	-74.7761	1.85116e-71	Null_Model_refGene_TSS_-1k_500	human	GSM2135496_1_MODE1_filtered	9886	NO	217
GSE71704	GSM1905391	LNCaP C4-2	POLR2A	393	564	0.696809	157.72	12.8243	18.3465	2.49175	1.76186e-75	-74.754	1.94756e-71	Null_Model_refGene_TSS_-1k_500	human	GSM1905391_1_MODE1_filtered	18806	YES	218
GSE49952	GSM1239667	T-47D	XBP1	225	564	0.398936	59.1309	9.04886	18.3304	3.80512	2.36744e-75	-74.6257	2.61697e-71	Null_Model_refGene_TSS_-1k_500	human	GSM1239667_1_MODE1_filtered	16835	YES	219
GSE99344	GSM2642506	HeLa Kyoto	POLR2A	323	564	0.572695	116.045	11.2952	18.3224	2.7834	2.74053e-75	-74.5622	3.02938e-71	Null_Model_refGene_TSS_-1k_500	human	GSM2642506_1_MODE1_filtered	22383	YES	220
GSE45201	GSM1099031	MDA-MB-453	FOXA1	415	564	0.735816	175.982	13.0458	18.3214	2.3582	2.79241e-75	-74.554	3.08673e-71	Null_Model_refGene_TSS_-1k_500	human	GSM1099031_1_MODE1_filtered	155780	NO	221
GSE89129	GSM2359454	PC-9	BRD4	325	564	0.576241	117.62	11.3206	18.3188	2.76313	2.92949e-75	-74.5332	3.23826e-71	Null_Model_refGene_TSS_-1k_500	human	GSM2359454_1_MODE1_filtered	32345	NO	222
GSE60270	GSM1470013	MCF-7	EP300	380	564	0.673759	148.581	12.6425	18.3048	2.55752	3.79089e-75	-74.4213	4.19045e-71	Null_Model_refGene_TSS_-1k_500	human	GSM1470013_1_MODE1_filtered	41567	YES	223
GSE85089	GSM2257577	HeLa	INTS11	387	564	0.68617	153.336	12.7677	18.3013	2.52387	4.04276e-75	-74.3933	4.46886e-71	Null_Model_refGene_TSS_-1k_500	human	GSM2257577_1_MODE1_filtered	36129	YES	224
GSE87470	GSM2332317	HeLa	POLR2A	406	564	0.719858	165.415	13.1496	18.296	2.45444	4.45471e-75	-74.3512	4.92423e-71	Null_Model_refGene_TSS_-1k_500	human	GSM2332317_1_MODE1_filtered	82076	YES	225
GSE105207	GSM2824391	pancreas tissue	POLR2A	440	564	0.780142	192.156	13.5481	18.2936	2.28981	4.65194e-75	-74.3324	5.14225e-71	Null_Model_refGene_TSS_-1k_500	human	GSM2824391_1_MODE1_filtered	38798	NO	226
GSE85089	GSM2257571	HeLa	POLR2A	409	564	0.725177	163.001	13.4485	18.292	2.50919	4.79283e-75	-74.3194	5.298e-71	Null_Model_refGene_TSS_-1k_500	human	GSM2257571_1_MODE1_filtered	38634	YES	227
GSE97527	GSM2769057	DLD-1	POLR2A	307	564	0.544326	104.489	11.0721	18.2902	2.93812	4.95279e-75	-74.3052	5.47481e-71	Null_Model_refGene_TSS_-1k_500	human	GSM2769057_1_MODE1_filtered	12411	YES	228
GSE64223	GSM1566552	KB cells	POLR2A	398	564	0.705674	156.157	13.234	18.2744	2.54872	6.61678e-75	-74.1794	7.31419e-71	Null_Model_refGene_TSS_-1k_500	human	GSM1566552_1_MODE1_filtered	33217	YES	229
GSE34329	GSM847877	A-549	RELA	301	564	0.533688	99.9171	11.0051	18.2718	3.0125	6.93957e-75	-74.1587	7.671e-71	Null_Model_refGene_TSS_-1k_500	human	GSM847877_1_MODE1_filtered	55749	YES	230
GSE71848	GSM1846806	HeLa	POLR2A	292	564	0.51773	96.2517	10.7138	18.2706	3.03371	7.0965e-75	-74.149	7.84447e-71	Null_Model_refGene_TSS_-1k_500	human	GSM1846806_1_MODE1_filtered	13319	YES	231
GSE54693	GSM1388125	MCF-7	POLR2A-S2P	380	564	0.673759	147.18	12.7431	18.2703	2.58188	7.12694e-75	-74.1471	7.87812e-71	Null_Model_refGene_TSS_-1k_500	human	GSM1388125_1_MODE1_filtered	19232	YES	232
GSE51334	GSM1010863	MCF-7	MAX	401	564	0.710993	162.261	13.068	18.269	2.47133	7.30781e-75	-74.1362	8.07805e-71	Null_Model_refGene_TSS_-1k_500	human	GSM1010863_1_MODE1_filtered	83167	YES	233
GSE62907	GSM1537293	HMEC	POLR2A	430	564	0.762411	188.282	13.2323	18.2674	2.28381	7.52878e-75	-74.1233	8.32231e-71	Null_Model_refGene_TSS_-1k_500	human	GSM1537293_1_MODE1_filtered	27117	YES	234
GSE70009	GSM1715561	IMEC	POLR2A	290	564	0.514184	93.5704	10.7549	18.2642	3.09927	7.97091e-75	-74.0985	8.81104e-71	Null_Model_refGene_TSS_-1k_500	human	GSM1715561_1_MODE1_filtered	21191	YES	235
GSE32465	GSM1010719	A-549	CREB1	337	564	0.597518	124.928	11.6159	18.2571	2.69755	9.09123e-75	-74.0414	1.00494e-70	Null_Model_refGene_TSS_-1k_500	human	GSM1010719_1_MODE1_filtered	37437	YES	236
GSE89970	GSM2394415	.	JUN	300	564	0.531915	102.554	10.8154	18.2559	2.92528	9.28072e-75	-74.0324	1.02589e-70	Null_Model_refGene_TSS_-1k_500	human	GSM2394415_1_MODE1_filtered	80496	NO	237
GSE52789	GSM1276024	MCF-7	POLR2A	388	564	0.687943	154.589	12.7863	18.2548	2.50987	9.47367e-75	-74.0235	1.04722e-70	Null_Model_refGene_TSS_-1k_500	human	GSM1276024_1_MODE1_filtered	43901	YES	238
GSE36526	GSM1207890	LNCaP	E2F1	304	564	0.539007	95.7153	11.4176	18.2424	3.17609	1.18878e-74	-73.9249	1.31408e-70	Null_Model_refGene_TSS_-1k_500	human	GSM1207890_1_MODE1_filtered	15588	YES	239
[truncated: 10,815 more rows]
