# Supplementary material for: Single cell transcriptomic analysis of HPV16-infected epithelium identifies a keratinocyte subpopulation implicated in cancer
Source: Nat Commun. 2023 Apr 8;14:1975. doi: 10.1038/s41467-023-37377-0 (PMC10082832; doi:10.1038/s41467-023-37377-0)
Supplement: Supplementary file 11 — Source Data [file 41467_2023_37377_MOESM11_ESM.xlsx]

## Sheet: Figure 1
F1.E
		E1	CT	Mean	SD		E6	CT	Mean	SD		E7	CT	Mean	SD		L1	CT	Mean	SD
		HPV +1	28.0102	28.0157	0.0746675		HPV +1	26.4538	26.3597	0.0943806		HPV +1	25.9088	25.8369	0.0839305		HPV +1	29.9482	29.9486	0.00228954
		HPV +1	28.093				HPV +1	26.3602				HPV +1	25.8573				HPV +1	29.9466
		HPV +1	27.9439				HPV +1	26.265				HPV +1	25.7447				HPV +1	29.9511
		HPV + 2	28.3064	28.65	0.315242		HPV + 2	26.9367	26.4661	0.534453		HPV + 2	25.8814	25.9935	0.116582		HPV + 2	31.048	31.4606	0.440058
		HPV + 2	28.7178				HPV + 2	25.8851				HPV + 2	25.985				HPV + 2	31.4099
		HPV + 2	28.9258				HPV + 2	26.5767				HPV + 2	26.1141				HPV + 2	31.9238
		HPV + 3	28.0953	28.0892	0.0433944		HPV + 3	26.3813	26.405	0.0458253		HPV + 3	25.5539	25.5535	0.0026455		HPV + 3	30.1442	30.1062	0.0659651
		HPV + 3	28.043				HPV + 3	26.376				HPV + 3	25.5559				HPV + 3	30.1443
		HPV + 3	28.1292				HPV + 3	26.4579				HPV + 3	25.5507				HPV + 3	30.03
		HPV + 4	28.1696	27.6662	0.602062		HPV + 4	27.0596	27.053	0.281406		HPV + 4	26.496	26.5502	0.190466		HPV + 4	29.9003	29.8781	0.0744411
		HPV + 4	27.8297				HPV + 4	27.3311				HPV + 4	26.7619				HPV + 4	29.9389
		HPV + 4	26.9993				HPV + 4	26.7684				HPV + 4	26.3928				HPV + 4	29.795
	Bactin	E1 Delta CT	Neg Delta CT				E6 Delta CT	Neg Delta CT				E7 Delta CT	Neg Delta CT				L1 Delta CT	Neg Delta CT
HPV +1	20.8593	7.15644	-7.15644				5.50042	-5.50042				4.97769	-4.97769				9.08935	-9.08935
HPV + 2	21.5142	7.13579	-7.13579				4.95191	-4.95191				4.36722	-4.36722				9.94637	-9.94637
HPV + 3	21.3572	6.73193	-6.73193				5.04781	-5.04781				4.19624	-4.19624				8.74894	-8.74894
HPV + 4	23.8429	3.8233	-3.8233				3.21014	-3.21014				2.70735	-2.70735				6.03516	-6.03516
F1. F

## Sheet: Figure 2
F2.F
HPV16- population	Number of cells	HPV16+ population	Number of cells		HPV16- population	% of total cell/sample	HPV16+ population	% of total cell/sample
0	634	0	742		0	16.5406	0	17.3567
1	608	1	626		1	15.8622	1	14.6433
2	574	2	577		2	14.9752	2	13.4971
3	416	3	441		3	10.8531	3	10.3158
4	474	4	268		4	12.3663	4	6.26901
5	342	5	233		5	8.92252	5	5.45029
6	189	6	384		6	4.93086	6	8.98246
7	292	7	232		7	7.61805	7	5.4269
8	17	8	404		8	0.443517	8	9.45029
9	118	9	299		9	3.07853	9	6.99415
10	111	10	43		10	2.8959	10	1.00585
11	58	11	26		11	1.51318	11	0.608187
Total cells	3833		4275

## Sheet: Figure 4
F4.C
			C10orf99	CT	Mean	SD			CT SPRRIA	Mean	SD			CT RDH12	Mean	SD			CT KLK7	Mean	SD			CT DSG1	Mean	SD
			HPV - set6	26.8898	26.9391	0.044337		HPV - set6	22.8581	22.8533	0.0940072		HPV - set6	27.7286	27.679	0.0994646		HPV - set6	24.3149	24.2776	0.0323124		HPV - set6	22.222	22.2182	0.0343482
			HPV - set6	26.9518	26.9391	0.044337		HPV - set6	22.757	22.8533	0.0940072		HPV - set6	27.7438	27.679	0.0994646		HPV - set6	24.2604	24.2776	0.0323124		HPV - set6	22.2504	22.2182	0.0343482
			HPV - set6	26.9757	26.9391	0.044337		HPV - set6	22.9448	22.8533	0.0940072		HPV - set6	27.5645	27.679	0.0994646		HPV - set6	24.2576	24.2776	0.0323124		HPV - set6	22.1821	22.2182	0.0343482
			HPV + set6	26.0417	25.9861	0.048893		HPV + set6	22.9358	22.9664	0.0264549		HPV + set6	27.776	27.9401	0.170691		HPV + set6	24.9304	24.9843	0.0967189		HPV + set6	23.0982	22.9678	0.11297
			HPV + set6	25.9666	25.9861	0.048893		HPV + set6	22.9822	22.9664	0.0264549		HPV + set6	28.1167	27.9401	0.170691		HPV + set6	25.0959	24.9843	0.0967189		HPV + set6	22.903	22.9678	0.11297
			HPV + set6	25.9499	25.9861	0.048893		HPV + set6	22.9811	22.9664	0.0264549		HPV + set6	27.9276	27.9401	0.170691		HPV + set6	24.9265	24.9843	0.0967189		HPV + set6	22.9021	22.9678	0.11297
			HPV- set5	26.9454	26.8024	0.123892		HPV- set5	22.943	22.8758	0.0639121		HPV- set5	24.2012	24.1845	0.0285839		HPV- set5	23.9492	23.9402	0.0329705		HPV- set5	21.9579	21.9395	0.184266
			HPV- set5	26.7304	26.8024	0.123892		HPV- set5	22.8158	22.8758	0.0639121		HPV- set5	24.2008	24.1845	0.0285839		HPV- set5	23.9037	23.9402	0.0329705		HPV- set5	22.1138	21.9395	0.184266
			HPV- set5	26.7313	26.8024	0.123892		HPV- set5	22.8685	22.8758	0.0639121		HPV- set5	24.1515	24.1845	0.0285839		HPV- set5	23.9678	23.9402	0.0329705		HPV- set5	21.7467	21.9395	0.184266
			HPV+ set5	27.5258	27.3632	0.143125		HPV+ set5	23.8173	23.959	0.217952		HPV+ set5	25.7521	25.9548	0.348145		HPV+ set5	25.1991	25.255	0.0499428		HPV+ set5	22.933	22.8408	0.138812
			HPV+ set5	27.2562	27.3632	0.143125		HPV+ set5	23.8496	23.959	0.217952		HPV+ set5	25.7555	25.9548	0.348145		HPV+ set5	25.2706	25.255	0.0499428		HPV+ set5	22.6812	22.8408	0.138812
			HPV+ set5	27.3077	27.3632	0.143125		HPV+ set5	24.2099	23.959	0.217952		HPV+ set5	26.3568	25.9548	0.348145		HPV+ set5	25.2953	25.255	0.0499428		HPV+ set5	22.9083	22.8408	0.138812
	Bactin		CT C10 orf. 99	Delta CT	ddCT	Neg		CT SPRRIA	Delta CT	ddCT	Neg		CT RDH12	Delta CT	ddCCT	Neg		CT KLK7	Delta CT	ddCT	Neg		CT DSG1	Delta CT	ddCT	Neg
HPV - set 6	22.6173		26.9391	4.32173				22.8533	0.23595				27.679	5.06162				24.2776	1.66027				22.2182	-0.39917
HPV + set 6	22.6862		25.9861	3.29984	-1.02189	1.02189		22.9664	0.28017	0.04422	-0.04422		27.9401	5.25389	0.192265	-0.192265		24.9843	2.29807	0.637798	-0.637798		22.9678	0.281563	0.680733	-0.680733
	Bactin		CT C10orf99	dCT				CT SPRR1A	Delta CT	ddCT	Neg		CT RDH12	Delta CT	ddCT	Neg		CT KLK7	Delta CT	ddCT	Neg		CT DSG1	Delta CT	ddCT	Neg
HPV - set 5	21.5191		26.8024	5.28322				22.8758	1.35665				24.1845	2.66535				23.9402	2.42108				21.9395	0.420317
HPV + set 5	22.915		27.3632	4.44825	-0.834974	0.834974		23.959	1.04402	-0.312637	0.312637		25.9548	3.03988	0.374529	-0.374529		25.255	2.34002	-0.0810585	0.0810585		22.8408	-0.0741405	-0.494457	0.494457
F4.D
		DSG1	CT	Mean	SD			KLK7	CT	Mean	SD			C10orf99	CT	Mean	SD		RDH12	CT	Mean	SD		SRRIA	CT	Mean	SD
		HPV - set1 (over)	21.6419	21.673	0.0315009			HPV - set1 (over)	18.1741	18.0656	0.11628			HPV - set1 (over)	20.3567	20.3212	0.0441642		HPV - set1 (over)	24.8708	24.9146	0.04018		HPV - set1 (over)	19.2389	19.2161	0.0203163
		HPV - set1 (over)	21.6723	21.673	0.0315009			HPV - set1 (over)	17.9428	18.0656	0.11628			HPV - set1 (over)	20.2718	20.3212	0.0441642		HPV - set1 (over)	24.9232	24.9146	0.04018		HPV - set1 (over)	19.2096	19.2161	0.0203163
		HPV - set1 (over)	21.7049	21.673	0.0315009			HPV - set1 (over)	18.0798	18.0656	0.11628			HPV - set1 (over)	20.3353	20.3212	0.0441642		HPV - set1 (over)	24.9498	24.9146	0.04018		HPV - set1 (over)	19.1998	19.2161	0.0203163
		HPV +set1 (over)	22.1917	22.1076	0.105331			HPV +set1 (over)	18.4952	18.476	0.0167745			HPV +set1 (over)	20.2615	20.0813	0.241854		HPV +set1 (over)	26.5422	26.5213	0.032541		HPV +set1 (over)	19.8829	19.876	0.00983741
		HPV +set1 (over)	22.1416	22.1076	0.105331			HPV +set1 (over)	18.4643	18.476	0.0167745			HPV +set1 (over)	20.176	20.0813	0.241854		HPV +set1 (over)	26.5379	26.5213	0.032541		HPV +set1 (over)	19.869	19.876	0.00983741
		HPV +set1 (over)	21.9894	22.1076	0.105331			HPV +set1 (over)	18.4685	18.476	0.0167745			HPV +set1 (over)	19.8064	20.0813	0.241854		HPV +set1 (over)	26.4838	26.5213	0.032541		HPV +set1 (over)	20.9555	19.876	0.00983741
		HPV - set2 (over)	21.9639	21.9324	0.0650108			HPV - set2 (over)	18.6745	18.6794	0.114831			HPV - set2 (over)	20.701	20.7096	0.0318192		HPV - set2 (over)	25.9632	25.9589	0.161605		HPV - set2 (over)	19.4994	19.7248	0.237097
		HPV - set2 (over)	21.9757	21.9324	0.0650108			HPV - set2 (over)	18.7965	18.6794	0.114831			HPV - set2 (over)	20.683	20.7096	0.0318192		HPV - set2 (over)	25.7952	25.9589	0.161605		HPV - set2 (over)	19.9721	19.7248	0.237097
		HPV - set2 (over)	21.8577	21.9324	0.0650108			HPV - set2 (over)	18.567	18.6794	0.114831			HPV - set2 (over)	20.7448	20.7096	0.0318192		HPV - set2 (over)	26.1183	25.9589	0.161605		HPV - set2 (over)	19.7031	19.7248	0.237097
		HPV + set2 (over)	21.6365	21.7268	0.132886			HPV + set2 (over)	18.2264	18.3368	0.0966917			HPV + set2 (over)	19.6552	19.6564	0.0850358		HPV + set2 (over)	26.9849	26.4669	0.451812		HPV + set2 (over)	20.0371	19.9106	0.149915
		HPV + set2 (over)	21.6645	21.7268	0.132886			HPV + set2 (over)	18.4064	18.3368	0.0966917			HPV + set2 (over)	19.7421	19.6564	0.0850358		HPV + set2 (over)	26.1542	26.4669	0.451812		HPV + set2 (over)	19.9497	19.9106	0.149915
		HPV + set2 (over)	21.8794	21.7268	0.132886			HPV + set2 (over)	18.3777	18.3368	0.0966917			HPV + set2 (over)	19.572	19.6564	0.0850358		HPV + set2 (over)	26.2616	26.4669	0.451812		HPV + set2 (over)	19.745	19.9106	0.149915
		HPV - p77	28.2216	28.0844	0.174806			HPV - p77	24.3986	24.3768	0.0308245			HPV - p77	30.7681	30.6933	0.105754		HPV - p77	34.1434	33.7482	0.558863		HPV - p77	25.1597	25.0971	0.0735648
		HPV - p77	27.8876	28.0844	0.174806			HPV - p77	24.355	24.3768	0.0308245			HPV - p77	29.8148	30.6933	0.105754		HPV - p77	33.353	33.7482	0.558863		HPV - p77	25.0161	25.0971	0.0735648
		HPV - p77	28.144	28.0844	0.174806			HPV - p77	25.317	24.3768	0.0308245			HPV - p77	30.6185	30.6933	0.105754		HPV - p77	35.6545	33.7482	0.558863		HPV - p77	25.1155	25.0971	0.0735648
		HPV + p35	26.2779	26.2113	0.0714736			HPV + p35	23.371	23.4542	0.0866707			HPV + p35	25.4343	25.3874	0.0607205		HPV + p35	30.5683	30.6766	0.0977711		HPV + p35	24.0477	24.1379	0.338372
		HPV + p35	26.2201	26.2113	0.0714736			HPV + p35	23.544	23.4542	0.0866707			HPV + p35	25.409	25.3874	0.0607205		HPV + p35	30.7585	30.6766	0.0977711		HPV + p35	24.5123	24.1379	0.338372
		HPV + p35	26.1358	26.2113	0.0714736			HPV + p35	23.4475	23.4542	0.0866707			HPV + p35	25.3188	25.3874	0.0607205		HPV + p35	30.703	30.6766	0.0977711		HPV + p35	23.8538	24.1379	0.338372
		HPV - set 5	21.9579	21.9395	0.184266			HPV - set 5	23.9492	23.9402	0.0329705			HPV - set 5	26.9454	26.8024	0.123892		HPV - set 5	24.2012	24.1845	0.0285839		HPV - set 5	22.943	22.8758	0.0639121
		HPV - set 5	22.1138	21.9395	0.184266			HPV - set 5	23.9037	23.9402	0.0329705			HPV - set 5	26.7304	26.8024	0.123892		HPV - set 5	24.2008	24.1845	0.0285839		HPV - set 5	22.8158	22.8758	0.0639121
		HPV - set 5	21.7467	21.9395	0.184266			HPV - set 5	23.9678	23.9402	0.0329705			HPV - set 5	26.7313	26.8024	0.123892		HPV - set 5	24.1515	24.1845	0.0285839		HPV - set 5	22.8685	22.8758	0.0639121
		HPV + set 5	22.933	22.8408	0.138812			HPV + set 5	25.1991	25.255	0.0499428			HPV + set 5	27.5258	27.3632	0.143125		HPV + set 5	25.7521	25.9548	0.348145		HPV + set 5	23.8173	23.959	0.217952
		HPV + set5	22.6812	22.8408	0.138812			HPV + set5	25.2706	25.255	0.0499428			HPV + set5	27.2562	27.3632	0.143125		HPV + set5	25.7555	25.9548	0.348145		HPV + set5	23.8496	23.959	0.217952
		HPV + set 5	22.9083	22.8408	0.138812			HPV + set 5	25.2953	25.255	0.0499428			HPV + set 5	27.3077	27.3632	0.143125		HPV + set 5	26.3568	25.9548	0.348145		HPV + set 5	24.2099	23.959	0.217952
		HPV - set 6	22.222	22.2182	0.0343482			HPV - set 6	24.3149	24.2776	0.0323124			HPV - set 6	26.8898	26.9391	0.044337		HPV - set 6	27.7286	27.679	0.0994646		HPV - set 6	22.8581	22.8533	0.0940072
		HPV - set 6	22.2504	22.2182	0.0343482			HPV - set 6	24.2604	24.2776	0.0323124			HPV - set 6	26.9518	26.9391	0.044337		HPV - set 6	27.7438	27.679	0.0994646		HPV - set 6	22.757	22.8533	0.0940072
		HPV - set 6	22.1821	22.2182	0.0343482			HPV - set 6	24.2576	24.2776	0.0323124			HPV - set 6	26.9757	26.9391	0.044337		HPV - set 6	27.5645	27.679	0.0994646		HPV - set 6	22.9448	22.8533	0.0940072
		HPV + set 6	23.0982	22.9678	0.11297			HPV + set 6	24.9304	24.9843	0.0967189			HPV + set 6	26.0417	25.9861	0.048893		HPV + set 6	27.776	27.9401	0.170691		HPV + set 6	22.9358	22.9664	0.0264549
		HPV + set 6	22.903	22.9678	0.11297			HPV + set 6	25.0959	24.9843	0.0967189			HPV + set 6	25.9666	25.9861	0.048893		HPV + set 6	28.1167	27.9401	0.170691		HPV + set 6	22.9822	22.9664	0.0264549
		HPV + set 6	22.9021	22.9678	0.11297			HPV + set 6	24.9265	24.9843	0.0967189			HPV + set 6	25.9499	25.9861	0.048893		HPV + set 6	27.9276	27.9401	0.170691		HPV + set 6	22.9811	22.9664	0.0264549
	Bactin	CT DSG1	Delta CT	ddCT	Neg				CT KLK7	Delta CT	ddCT	Neg		CT C10orf99	Delta CT	ddCT	Neg		CT RDH12	Delta CT	ddCT	Neg		CT SRRIA	Delta CT	ddCT	Neg
HPV - set1 (over) set1 (over)	19.9012	21.673	1.77185	6.20753	-6.20753				18.0656	-1.83559	6.10738	-6.10738		20.3212	0.420074	10.1682	-10.1682		24.9146	5.01345	8.62972	-8.62972		19.2161	-0.685049	5.67709	-5.67709
HPV +set1 (over) (over)	19.8704	22.1076	2.23715	4.46333	-4.46333				18.476	-1.39441	5.3378	-5.3378		20.0813	0.210892	5.66567	-5.66567		26.5213	6.65087	4.51494	-4.51494		19.876	0.00554275	4.6216	-4.6216
HPV - set2 (over)	20.4683	21.9324	1.46415	-1.04383	1.04383				18.6794	-1.78891	6.0607	-6.0607		20.7096	0.241356	10.3469	-10.3469		25.9589	5.49065	8.15253	-8.15253		19.7248	-0.743423	5.73547	-5.73547
HPV + set2 (over) (over)	19.5628	21.7268	2.164	-2.23814	2.23814				18.3368	-1.22597	5.16936	-5.16936		19.6564	0.0936165	5.78294	-5.78294		26.4669	6.90412	4.26169	-4.26169		19.9106	0.347761	4.27938	-4.27938
HPV - set 5	19.9012	21.9395	0.420317	-19.4808	7.35518				23.9402	2.42108	1.85071	-1.85071		26.8024	5.28322	5.30501	-5.30501		24.1845	2.66535	10.9778	-10.9778		22.8758	1.35665	3.63539	-3.63539
HPV + set 5	19.8704	22.8408	-0.0741405	-19.9446	7.13425				25.255	2.34002	1.60336	-1.60336		27.3632	4.44825	1.42831	-1.42831		25.9548	3.03988	8.12594	-8.12594		23.959	0.23595	4.3912	-4.3912
HPV - set 6	20.4683	22.2182	-0.39917	-20.8674	8.74176				24.2776	2.34002	1.93177	-1.93177		26.9391	4.32173	6.2665	-6.2665		27.679	5.06162	8.58155	-8.58155		22.8533	1.04402	3.94803	-3.94803
HPV + set 6	19.5628	22.9678	0.281563	-19.2813	6.47094				24.9843	2.29807	1.64531	-1.64531		25.9861	3.29984	2.57672	-2.57672		27.9401	5.25389	5.91192	-5.91192		22.9664	0.28017	4.34698	-4.34698
HPV - p77 (sub)	20.105	28.0844	7.97938	-12.1257					24.3768	4.27179				30.6933	10.5882				33.7482	13.6432				25.0971	4.99204
HPV + p35 (sub)	19.5108	26.2113	6.70048	-12.8103					23.4542	3.94339				25.3874	5.87656				30.6766	11.1658				24.1379	4.62715
F4.F
R1 HPV-	raft width	Average distance from top to klk7 population	ratio	Ration as %		R1 HPV+	raft width	Average distance from top to klk7 population	ratio	Ration as %		R2 HPV-	raft width	Average distance from top to klk7 population	ratio	Ration as %		R2 HPV+	raft width	Average distance from top to klk7 population	ratio	Ration as %		R3 HPV-	raft width	Average distance from top to klk7 population	ratio	Ration as %		R3 HPV+	raft width	Average distance from top to klk7 population	ratio	Ration as %
1	42	2.26622	0.0539576	5.39576		1	66.7	15.1447	0.227056	22.7056		1	42.8	1.36345	0.0318562	3.18562		1	32.6	10.8516	0.332872	33.2872		1	54.3	2.57395	0.0474023	4.74023		1	53	7.99277	0.150807	15.0807
2	39.6	2.49869	0.0630983	6.30983		2	67.4	19.9692	0.296279	29.6279		2	42.1	2.5571	0.0607387	6.07387		2	35.7	11.1664	0.312785	31.2785		2	45.1	2.91808	0.0647023	6.47023		2	43.9	8.2435	0.187779	18.7779
3	33.8	3.98469	0.11789	11.789		3	52.1	11.7501	0.22553	22.553		3	43.5	1.75	0.0402299	4.02299		3	33.6	12.0683	0.359176	35.9176		3	55.1	6.13558	0.111354	11.1354		3	59.7	15.158	0.253902	25.3902
4	35.6	1.67987	0.0471874	4.71874		4	60.8	21.1861	0.348455	34.8455		4	43.5	1.97469	0.0453951	4.53951		4	38	13.4792	0.354716	35.4716		4	52	2.24494	0.0431718	4.31718		4	49.7	13.239	0.266378	26.6378
5	38.8	1.20382	0.0310263	3.10263		5	42.3	13.7502	0.325064	32.5064		5	43.4	4.33068	0.0997852	9.97852		5	35	15.4249	0.44071	44.071		5	51.1	2.02545	0.0396369	3.96369		5	36.1	7.65693	0.212103	21.2103
6	36.6	1.82	0.0497268	4.97268		6	56.7	19.7763	0.348788	34.8788		6	33.3	2.56501	0.0770273	7.70273		6	34.2	8.893	0.260029	26.0029		6	49.4	3.11987	0.0631552	6.31552		6	36	10.2709	0.285302	28.5302
7	38.8	2.03369	0.0524148	5.24148		7	57.6	19.2406	0.334039	33.4039		7	31.6	2.28561	0.0723295	7.23295		7	41.9	12.8695	0.307149	30.7149		7	47.9	2.7215	0.0568162	5.68162		7	43.4	6.76967	0.155983	15.5983
8	38	1.3552	0.0356632	3.56632		8	55.8	15.4629	0.277113	27.7113		8	29.6	1.50306	0.0507792	5.07792		8	46.8	11.7729	0.251558	25.1558		8	33.5	3.44012	0.10269	10.269		8	42.7	9.27892	0.217305	21.7305
9	44.3	1.77878	0.0401531	4.01531		9	56	21.6306	0.386261	38.6261		9	34.8	1.71248	0.0492093	4.92093		9	48.6	13.6139	0.280121	28.0121		9	29.8	1.57097	0.052717	5.2717		9	40.7	15.5819	0.382848	38.2848
10	36.5	1.55319	0.0425531	4.25531		10	48.9	15.9074	0.325304	32.5304		10	36.5	1.33878	0.0366789	3.66789		10	49.7	10.8867	0.219047	21.9047		10	28.2	2.77493	0.0984016	9.84016		10	41.1	9.40196	0.228758	22.8758
F4.G
	Average % above KlK7+ cells	Standard Deviation		Average ratio	Standard Deviation
R1 HPV-	5.33671	2.45282	R1 HPV+	30.9389	5.283
R2 HPV-	5.64029	2.11805	R2 HPV+	31.1816	6.41931
R3 HPV-	6.80047	2.63425	R3 HPV+	23.4117	6.84443

## Sheet: Figure 5
F5.B
				CT ELF3	Mean	SD			CT LCN2	Mean	SD			CT GPR110	Mean	SD
			HPV - set 5	29.0012	29.1469	0.135832		HPV - set 5	22.902	22.9173	0.018385		HPV - set 5	33.1446	33.1042	0.115756
			HPV- set 5	29.2701	29.1469	0.135832		HPV- set 5	22.9377	22.9173	0.018385		HPV- set 5	33.1944	33.1042	0.115756
			HPV - set 5	29.1694	29.1469	0.135832		HPV - set 5	22.9122	22.9173	0.018385		HPV - set 5	32.9737	33.1042	0.115756
			HPV+ set 5	29.6884	29.7087	0.062207		HPV + set 5	23.9838	23.9758	0.021383		HPV + set 5	33.9423	33.6489	0.259062
			HPV+ set 5	29.7786	29.7087	0.062207		HPV + set 5	23.9515	23.9758	0.021383		HPV + set 5	33.4518	33.6489	0.259062
			HPV+ set 5	29.7786	29.7087	0.062207		HPV + set 5	23.992	23.9758	0.021383		HPV + set 5	33.5526	33.6489	0.259062
			HPV - set 6	31.3989	31.4231	0.204685		HPV - set 6	19.8021	19.873	0.109327		HPV - set 6	33.1415	33.4573	0.274643
			HPV- set 6	31.6388	31.4231	0.204685		HPV- set 6	19.818	19.873	0.109327		HPV- set 6	33.6405	33.4573	0.274643
			HPV - set 6	31.2316	31.4231	0.204685		HPV - set 6	19.9989	19.873	0.109327		HPV - set 6	33.5899	33.4573	0.274643
			HPV + set 6	30.9276	30.8922	0.0809298		HPV + set 6	19.5942	19.7615	0.28979		HPV + set 6	31.9443	31.8909	0.0842599
			HPV + set 6	30.7996	30.8922	0.0809298		HPV + set 6	20.0961	19.7615	0.28979		HPV + set 6	31.7938	31.8909	0.0842599
			HPV + set 6	30.9493	30.8922	0.0809298		HPV + set 6	19.5942	19.7615	0.28979		HPV + set 6	31.9347	31.8909	0.0842599
	Bactin		CT ELF3	Delta CT	ddCT	Neg		CT LCN2	Delta CT	ddCT	Neg		CT GPR110	Delta CT	ddCT	Neg
HPV - set 5	21.5191		29.1469	7.62775				22.9173	1.39816				33.1042	11.5851
HPV + set 5	22.915		29.7087	6.79379	-0.83396	0.83396		23.9758	1.06082	-0.337339	0.337339		33.6489	10.734	-0.85113	0.85113
HPV - set6	22.6173		31.4231	8.80576				19.873	-2.74434				33.4573	10.84
HPV + set6	22.6862		30.8922	8.20594	-0.599823	0.599823		19.7615	-2.9247	-0.180357	0.180357		31.8909	9.20473	-1.63523	1.63523
F5.D
	ELF3 RNA puncta								GPR110 RNA puncta
Frames	HPV- R1	HPV+ R1	HPV- R2	HPV+ R2	HPV- R3	HPV+ R3		Frames	HPV- R1	HPV+ R1	HPV- R2	HPV+ R2	HPV- R3	HPV+ R3
1	93	391	48	271	90	308		1	83	314	61	365	61	184
2	86	343	54	343	69	232		2	49	292	26	339	53	168
3	50	408	47	385	88	300		3	56	414	46	232	59	256
4	55	355	52	306	77	378		4	50	334	48	310	36	192
5	89	241	79	305	38	270		5	69	325	40	311	28	248
6	125	415	53	386	42	382		6	62	303	17	353	44	299
7	92	347	36	326	34	374		7	34	292	28	338	41	352
8	58	455	52	258	65	272		8	69	383	33	415	32	370
9	51	548	65	355	56	332		9	33	316	47	359	36	367
10	79	484	71	341	54	356		10	44	392	47	367	37	344
Average	77.8	398.7	55.7	327.6	61.3	320.4		Average	54.9	336.5	39.3	338.9	42.7	278
F5.E
	Average ELF3+ puncta/ Frame
Quintiles	R1 HPV-	R2 HPV-	R3 HPV-		R1 HPV+	R2 HPV+	R3 HPV+
5	10.7	15.4	8.3		68.4	6.1	31.9
4	16.4	8.9	10.8		49.6	11	41.2
3	19	10.2	11.5		54.9	34.6	40.1
2	22.4	13	15.4		97.4	90.9	88.3
1	9.3	8.2	15.3		128.4	185	118.9
F5.F
	Average GPR110+ puncta/ Frame
Quintiles	R1 HPV-	R2 HPV-	R3 HPV-		R1 HPV+	R2 HPV+	R3 HPV+
5	9.8	8.4	7.8		31.3	9	24.9
4	4.9	5.1	5.4		21.1	16.4	21
3	7.1	4.7	5.3		39	58.7	22.5
2	18.5	10.4	8.8		94.3	123.5	62.5
1	14.6	10.7	15.4		150.8	131.3	147.1
F5.H
Elf3+ cells by IF per frame
Frames	HPV- R1	HPV- R2	HPV- R3		HPV+ R1	HPV+ R2	HPV+ R3
1	27	18	40		80	80	79
2	23	36	32		79	70	70
3	8	20	36		60	63	76
4	11	14	32		79	73	83
5	17	1	36		81	71	84
6	17	4	32		89	77	78
7	4	6	30		83	89	67
8	4	19	24		90	72	72
9	0	15	23		86	60	70
10	11	13	47		80	68	71
11	13	22	26		81	61	75
12	24	30	38		45	70	71
13	0	35	34		40	63	60
14	0	33	31		50	72	90
15	0	29	32		90	98	82
16	1	2	37		75	65	77
17	0	7	29		83	72	73
18	0	1	41		76	81	97
F5.I
	HPV- R1	HPV- R2	HPV- R3		HPV+ R1	HPV+ R2	HPV+ R3
Average Elf3+ cells by IF per frame	8.88889	16.9444	33.3333		74.8333	72.5	76.3889

## Sheet: Figue 7
F7.B			F7.C																												F7.F
Elf3 mRNA expression [log2(SEM)]				z score < 0	0 < z score < 2	z score ≥ 2.0																									Survival	High mRNA	Unaltered
HPV+	HPV–		HPV- HNSCC	67.47	25.54	6.99																									0	0
3390.44	2060.08		HPV+ HNSCC	25	51.4	23.6																									0	0
4893.74	560.345																														0	0
12590.5	2818.31		F7.D																												0.394516	0
988.307	1038.28		HPV status	HPV -													HPV +														0.493145	0
3354.08	515.4		ICD10 Classification	C00.9	C01	C02.9	C03.9	C04.9	C05.0	C06.0	C06.9	C09.9	C10.9	C13.9	C14.8	C32.9	C00.9	C01	C02.9	C03.9	C04.9	C05.0	C06.0	C06.9	C09.9	C10.9	C13.9	C14.8	C32.9		0.821909	0
5545.61	2039.76		1	4240.07	2518.33	2060.08	3845.44	515.4	3836.82	2039.76	571.925	524	2125.33	13289.6	4441.45	2818.31		2762.89	2498.29	11101.3	1321.64	5887.9		4156.04	3390.44	3354.08	6144.57	3801.82	12590.5		0.887662	0
8640.26	4441.45		2	3453.99	535.18	560.345	499.433	2534.41	5349.66	1046.53	1205.54	633.456	6375.14	1549.34	2911.19	1038.28		7793.64	154.221						4893.74	5545.61	11376.3	5414.45	13932.1		1.1178	0
2762.89	4799.35		3	4100.61	3326.76	98.852	11525	839.681		2148.07	2206.44	1106.28	1556.37	1450.63	3295.21	4799.35		2170.89	3088.34						8640.26	22155		8209.53	2884.55		1.1178	0
7793.64	2534.41		4		1890.44	2373.55	11075	3810.27		835.402	331.256	557.854	1112.32	19.297	2499.31	2096.14		17286.3	8987.14						14327	10209.4		4601.49			1.64382	0
14327	2911.19		5		182.575	1997.12	1666.46	3609.2		302.315	286.091	765.054	2476.25	25052.6	3703.84	3039.35		2124.6	6882.22						11557.6	5544.77		2712.06			1.70957	1
11101.3	3295.21		6		2008.32	2001.96	250.879	1947.26		1045.23	2468.41	341.308	3921.16	1219.65	1027.65	10271		16922.9	4357.96						2436.76						1.74245	0
11557.6	2096.14		7		1763.71	610.59	1962.72	1503.83		5726.14	510.895				7859.19	1235.38		11614							7208.93						1.90683	1
2436.76	3039.35		8		6732.43	2668.35		3598.84		2545.38	7010.14				77.3523	10197.5		6611.71							6026.63						2.43285	1
1246.33	2518.33		9		106.819	961.017		4447.78		36.71	4733.22				2978.23	5793.54		4474.7							8794.49						2.53148	1
13932.1	839.681		10		3116.93	1477.65		1700.67		6367.13	1121.08				7861.09	7186.73		3381.99							4515.63						2.72874	0
7208.93	98.852		11		1134.38	747.85		6752.52		2.5688	656.667				1308.34	1312.02		3679.99							4602.83						2.95887	0
2170.89	2373.55		12			653.187		3933.69		590.644	1482.98				525.007	8999.22									6180.8						3.09038	1
6026.63	2125.33		13			440.494		748.883		1941.05	1171.04				4927.84	9564.09									11602.5						3.28763	1
17286.3	3810.27		14			469.934		2643.8		157.985	5014.19				1418.02	1441.63									6636.89						6.64102	0
8794.49	4787.19		15			740.389		109.375		747.045	413.305				10133.4	853.062									16558						6.77253	1
3801.82	1997.12		16			3315.14		2914.01		4917.33	641.161				8146.11	3642.5									2923.15						6.87116	1
4515.63	3609.2		17			491.068		10796.6		897.155	11858.5				728.52	102.515									3636.96						7.9232	0
4602.83	2001.96		18			1284.41		7249.4			2773.67				8089	195.105									3358.32						10.0273	1
6180.8	610.59		19			524.277		21.6238			1456				3596.9	3969.59									8780.19						10.3889	1
2124.6	10271		20			843.429		4577.13							2034.96	8720.24									7731.94						10.4218	1
11602.5	3845.44		21			3371.36		14457.4							1355.47	3099.76									15789.8						10.5533	1
6636.89	6375.14		22			3556.79		10056.7							1118.03	822.593									16587.4						10.5533	0
5414.45	1556.37		23			296.364		947.632							420.032	5211.24									885.641						11.0465	1
16922.9	1235.38		24			2243.01		575.055							983.976	11469.8									3106.55						11.3752	0
6144.57	2668.35		25			2928.64		11471.1							966.197	959.433									7551.19						11.5725	1
16558	13289.6		26			356.587		4039.51							1237.63	1847.65									1733.5						13.019	1
2923.15	10197.5		27			865.718		732.484							195.046	10587									11822.9						13.3478	0
3636.96	1549.34		28			3655.41		3855.11							232.125	6180.97									6448.44						14.0053	0
3358.32	1947.26		29			150.433		815.494							705.415	2470.71									2082.86						14.4656	1
8209.53	571.925		30			197.958		7050.01							161.83	11914.6									4250.97						14.5313	0
4601.49	1450.63		31			55.6473		5789.85							2687.7	2824.21									914.895						14.5971	0
8780.19	1205.54		32			1837.92		7377.78							738.203	1958.06									3699.79						14.7286	0
7731.94	961.017		33			165.77		68.6757							147.918	3106.54															14.7944	1
5887.9	1477.65		34			490.022		2713.66							7448.2	973.97															15.5834	0
2884.55	747.85		35			322.374		2863.34							1126.41	11200.4															15.6163	1
2498.29	5793.54		36			419.907		398.222							126.977	5023															15.8793	0
154.221	653.187		37			4611.4		212.726							1652.29	4366.64															15.945	0
3088.34	1046.53		38			806.338		13847.6							1414.98	5804.58															16.1094	0
8987.14	7186.73		39			1389.38		5003.53							2355.25	3938.71															16.1423	0
6882.22	2499.31		40			542.805		6621.26							6010.5	3471.11															16.2409	1
2712.06	3703.84		41			201.48		1846.53							743.023	8641.37															16.6354	1
11614	1027.65		42			2895.56		130.065							2208.33	2153.04															16.8327	0
6611.71	7859.19		43			4512.14		927.078							211.904	3301.48															17.5231	0
4474.7	440.494		44			464.243		2665.4							4411.33	14369.1															17.5231	0
15789.8	1312.02		45			1601.16		18536.6							3869.09	1805.15															17.819	0
16587.4	469.934		46			2911.46		1465.06							344.2	2075.87															18.1477	0
22155	740.389		47			707.808		7786.39							2034.54	3702.34															18.2464	1
1321.64	8999.22		48			7120.03		1325.43							433.904	12049.9															18.345	1
3381.99	9564.09		49			1339.28		2074.62							6990.54	958.314															18.4436	1
4156.04	2206.44		50			665.792		980.087							113.86	163.5															18.6409	0
885.641	3315.14		51			535.917		520.95							1674.45	701.314															18.871	1
3106.55	1441.63		52			1329.72									968.186	6349.06															19.134	0
7551.19	853.062		53			2012.34									9071.83	3533.19															19.956	1
1733.5	1503.83		54			22014.1									41.908	6589.49															20.3505	0
10209.4	3598.84		55			6067.96									2517.51	9187.92															20.7779	0
11822.9	3642.5		56			443.707									294.284	1386.57															20.9094	0
3679.99	102.515		57			3682.82									2697.9	9053.16															22.1915	1
7570.63	4447.78		58			519.339									270.253	4335.04															22.6189	0
6448.44	524		59			9023.96									3878.91	1367.21															22.9806	0
12273.1	195.105		60			1063.16									2838.44	2025.97															23.3751	1
2082.86	491.068		61			617.06										11955.4															23.5066	1
5544.77	3836.82		62			2000.91										1005.59															23.8354	0
4250.97	1284.41		63			1878.34										1202.86															24.2956	0
914.895	1700.67		64			623.283										754.724															25.5778	1
3699.79	3969.59		65			1864.88										14888.6															25.9066	0
11376.3	499.433		66			3096.46										6403.6															26.0052	0
4357.96	8720.24		67			3849.16										10055.8															26.1367	0
	11525		68			558.621										2591.14															26.4655	1
	524.277		69			216.974										11116.4															26.7942	0
	843.429		70			1539.22										1974.09															27.123	0
	77.3523		71			1490.76										6724.26															27.2874	0
	3371.36		72			3384.2										2494.38															28.0764	0
	6752.52		73			1817.13										5040.95															28.3723	0
	3099.76		74			619.87										1807.61															29.2599	0
	822.593		75			1570.4										2749.52															33.238	0
	5211.24		76			604.135										2436.12															33.8955	0
	3556.79		77			1851.38										4209.2															35.4407	0
	11469.8		78			1849.29										1436.16															37.5777	1
	959.433		79			1258.41										1516.09															38.4325	0
	1847.65		80			3108.96										570.525															39.7804	1
	2978.23		81			288.783										10172.9															44.2187	0
	3933.69		82			1633.28										1987.27															45.5666	0
	296.364		83			1957.77										2728.7															47.868	0
	10587		84			2350.54										2838.26															50.1364	0
	2243.01		85			1426.68										800.146															50.4652	0
	6180.97		86			3128.6										5572.89															51.32	0
	2928.64		87			3531.34										6535.3															54.8049	0
	2470.71		88			1958.5										4955.93															57.7309	0
	11914.6		89			3032.48										7176.55															58.4541	0
	2148.07		90			160.532										750.324															58.8815	0
	2824.21		91			1325.25										10027.7															67.1993	0
	1958.06		92			1535.1										2840.14															81.9608	0
	356.587		93			2422.87										2511.43															82.8484	0
	3106.54		94			759.494										1124.24															87.747	0
	7861.09		95			136.742										3672.87															95.1113	0
	865.718		96			4024.38										4571.19															209.587	0
	1308.34		97			348.203										4015.65															0		0
	3655.41		98			2266.59										25326.7															0		0
	150.433		99			1087.42										1079.89															0		0
	197.958		100			1349.79										7556.95															0		0
	525.007		101			286.278										2281.08															0		0
	4927.84		102			9711.35										10489.7															0		0
	55.6473		103			1449.17										1024.57															0		0
	835.402		104			4612.58										18299.1															0		0
	1837.92		105			1386.73										2345.7															0		0
	1418.02		106			2499.13										4103.91															0		0
	10133.4		107			2809.37										417.454															0.065753		0
	165.77		108			1689.82																									0.098629		0
	8146.11		109			1840.57																									0.131505		0
	728.52		110			122.461																									0.164382		0
	8089		111			3069.32																									0.295887		0
	490.022		112			13.4086																									0.295887		0
	331.256		113			5535.13																									0.36164		0
	322.374		114			1338.14																									0.427393		0
	3596.9																														0.427393		0
	286.091																														0.460269		0
	2468.41																														0.591774		0
	419.907																														0.690403		0
	302.315																														0.887662		0
	9292.91																														0.887662		0
	748.883																														1.41368		0
	1214.62																														1.44656		0
	4611.4																														1.47944		0
	1045.23																														1.51231		0
	366.586																														1.87395		0
	5726.14																														2.03833		1
	633.456																														2.33422		0
	973.97																														2.66298		0
	535.18																														3.0575		1
	1106.28																														3.41914		1
	2034.96																														3.58352		0
	806.338																														3.91229		0
	2643.8																														4.24105		0
	5349.66																														4.73419		1
	1389.38																														5.03008		1
	11200.4																														5.45747		1
	1355.47																														5.85199		1
	1118.03																														6.64102		1
	5023																														6.83828		1
	4366.64																														8.28484		1
	542.805																														8.35059		0
	420.032																														8.51497		0
	5804.58																														8.64648		1
	983.976																														8.77799		1
	966.197																														8.94237		1
	1237.63																														9.041		1
	195.046																														9.1725		0
	201.48																														9.33688		0
	557.854																														9.33688		0
	232.125																														9.43551		0
	3938.71																														10.3889		1
	3471.11																														11.2766		0
	2895.56																														12.1314		0
	4512.14																														12.1642		1
	464.243																														12.23		0
	1601.16																														12.4601		1
	705.415																														12.493		0
	2911.46																														12.5916		0
	8641.37																														12.6574		1
	2153.04																														13.0519		0
	707.808																														13.4793		0
	3301.48																														13.5451		1
	14369.1																														13.6108		1
	1805.15																														13.9725		1
	2075.87																														14.0711		0
	3702.34																														14.893		0
	109.375																														14.9259		0
	3326.76																														14.9916		1
	12049.9																														15.2218		0
	958.314																														15.419		1
	163.5																														15.4848		1
	161.83																														15.5834		0
	7120.03																														15.682		1
	1339.28																														15.8464		0
	665.792																														16.0437		1
	701.314																														16.1423		0
	535.917																														16.1423		1
	1329.72																														16.4053		0
	2012.34																														17.1943		0
	22014.1																														17.2272		0
	6067.96																														17.556		0
	443.707																														17.7532		0
	6349.06																														17.819		0
	2914.01																														18.2464		0
	2687.7																														19.0354		0
	738.203																														19.2655		0
	2545.38																														19.5614		0
	3682.82																														19.5943		0
	147.918																														19.7916		0
	1890.44																														19.8573		0
	519.339																														19.956		0
	10796.6																														20.2847		0
	182.575																														20.3505		0
	9023.96																														20.4162		0
	1063.16																														20.482		0
	7249.4																														20.7121		1
	617.06																														20.8107		1
	7448.2																														20.8436		0
	2000.91																														20.9094		1
	1878.34																														20.9094		0
	1126.41																														20.9751		0
	3533.19																														22.5203		0
	6589.49																														22.7833		1
	126.977																														23.671		0
	1652.29																														23.9669		0
	1414.98																														23.9997		0
	2355.25																														24.5586		0
	6010.5																														24.8217		0
	9187.92																														25.0189		0
	21.6238																														25.4134		1
	623.283																														26.0052		0
	1864.88																														26.2682		0
	1386.57																														26.3997		0
	743.023																														27.2545		0
	3096.46																														27.4189		0
	2208.33																														28.3065		0
	4577.13																														28.5367		1
	3849.16																														29.9504		0
	558.621																														30.2134		0
	9053.16																														30.9038		0
	216.974																														31.2654		1
	4335.04																														31.364		0
	1367.21																														31.364		0
	2025.97																														31.5284		0
	11955.4																														32.4161		0
	211.904																														33.3037		0
	4411.33																														33.3695		0
	3869.09																														35.0462		0
	1539.22																														36.1311		0
	1005.59																														36.2626		0
	344.2																														36.3612		0
	14457.4																														36.5585		0
	1202.86																														36.8873		0
	2034.54																														37.3475		0
	433.904																														39.5502		0
	6990.54																														40.142		0
	754.724																														40.8653		0
	113.86																														40.8653		0
	14888.6																														40.9311		0
	6403.6																														40.9639		0
	10055.8																														44.6132		0
	1674.45																														44.942		0
	2591.14																														45.1063		0
	968.186																														45.8296		0
	9071.83																														46.3228		0
	41.908																														46.52		0
	11116.4																														46.9145		0
	2517.51																														48.394		0
	1974.09																														49.4789		0
	294.284																														50.9912		0
	2697.9																														52.0104		0
	6724.26																														53.1611		0
	1490.76																														53.5885		0
	2494.38																														55.035		1
	11075																														55.4953		0
	3384.2																														56.3501		0
	510.895																														57.0405		0
	1817.13																														59.1774		0
	619.87																														60.7226		0
	7010.14																														63.9774		0
	4733.22																														65.4897		0
	5040.95																														67.5938		0
	10056.7																														73.1828		0
	1807.61																														73.4458		0
	2749.52																														78.3444		0
	2436.12																														78.706		0
	4209.2																														82.0594		0
	947.632																														83.0457		0
	36.71																														93.9935		0
	1570.4																														94.9469		0
	4240.07																														95.1113		1
	575.055																														96.9524		0
	1121.08																														99.9112		0
	1436.16																														101.818		0
	656.667																														118.651		0
	604.135																														129.368		0
	1851.38																														131.111		0
	1849.29																														134.333		0
	1482.98																														137.16		0
	1171.04																														144.163		0
	1258.41																														146.859		0
	1516.09																														147.352		0
	5014.19																														147.385		0
	3108.96																														154.322		0
	11471.1																														155.768		0
	4039.51																														173.291		0
	732.484																														177.039		0
	288.783																														210.672		0
	3453.99
	570.525
	1633.28
	10172.9
	1957.77
	1987.27
	4100.61
	2728.7
	2350.54
	1426.68
	3128.6
	2838.26
	413.305
	6367.13
	3855.11
	19.297
	800.146
	5572.89
	6535.3
	3531.34
	1958.5
	4955.93
	3032.48
	160.532
	270.253
	1325.25
	7176.55
	750.324
	815.494
	1535.1
	10027.7
	2422.87
	759.494
	2008.32
	136.742
	1763.71
	2840.14
	2511.43
	2.5688
	3878.91
	590.644
	4024.38
	1124.24
	1112.32
	348.203
	6732.43
	2266.59
	1087.42
	1941.05
	1349.79
	641.161
	2476.25
	2838.44
	286.278
	7050.01
	9711.35
	1449.17
	106.819
	4612.58
	1386.73
	3672.87
	5789.85
	2499.13
	2809.37
	1689.82
	1840.57
	4047.35
	11858.5
	7377.78
	3116.93
	765.054
	122.461
	341.308
	68.6757
	157.985
	2773.67
	2713.66
	3244.87
	2863.34
	398.222
	212.726
	3069.32
	747.045
	1666.46
	13847.6
	5003.53
	6621.26
	25052.6
	1846.53
	4571.19
	130.065
	3921.16
	4015.65
	25326.7
	13.4086
	1456
	927.078
	1134.38
	250.879
	1079.89
	2665.4
	7556.95
	2281.08
	18536.6
	1465.06
	1962.72
	10489.7
	7786.39
	1024.57
	4917.33
	1325.43
	897.155
	18299.1
	2345.7
	4103.91
	417.454
	2074.62
	5535.13
	980.087
	1219.65
	520.95
	1338.14

## Sheet: Figure 8
F8.F
Patient biopsy	Proportion of C7 per tumor
HPV status	HPV-	HPV+
HN1	3.6
HN10	1.6
HN11	2.2
HN12		12.4
HN13		12.8
HN14		5.6
HN15	1.9
HN16		14.4
HN17		26.7
HN18		2.6
HN5	0
HN6	0.4
HN7	10.3
HN8	2.6
HN9	3

## Sheet: Figure 10
F10.F
Frames	NTsh	ELF3sh-1	ELF3sh-2
1	42	5	5
2	63	4	9
3	27	4	6
4	65	9	9
5	50	7	3
Average	49.4	5.8	6.4
F10. G
		ELF3	CT	Mean	SD		GPR110	CT	Mean	SD		CEACAM6	CT	Mean	SD			LCN2	CT	Mean	SD			MACCI	CT	Mean	SD
		NT	26.9416	26.8547	0.198896		NT	31.2828	31.2563	0.0502016		NT	25.2745	25.4563	0.293551			NT	20.3442	20.6484	0.263432			NT	28.8148	29.0403	0.278346
		NT	26.9954	26.8547	0.198896		NT	31.2876	31.2563	0.0502016		NT	25.7949	25.4563	0.293551			NT	20.797	20.6484	0.263432			NT	29.3514	29.0403	0.278346
		NT	26.6272	26.8547	0.198896		NT	31.1983	31.2563	0.0502016		NT	25.2994	25.4563	0.293551			NT	20.8039	20.6484	0.263432			NT	28.9548	29.0403	0.278346
		ELF3sh-1 (R1)	31.8292	31.7149	0.123053		ELF3sh-1 (R1)	30.1724	30.169	0.467952		ELF3sh-1 (R1)	25.366	25.6671	0.27578			ELF3sh-1 (R1)	24.4161	24.3813	0.06473			ELF3sh-1 (R1)	34.4729	34.84	0.330685
		ELF3sh-1 (R1)	31.7267	31.7149	0.123053		ELF3sh-1 (R1)	29.6994	30.169	0.467952		ELF3sh-1 (R1)	25.9074	25.6671	0.27578			ELF3sh-1 (R1)	24.3066	24.3813	0.06473			ELF3sh-1 (R1)	35.1147	34.84	0.330685
		ELF3sh-1 (R1)	31.5842	31.7149	0.123053		ELF3sh-1 (R1)	30.6353	30.169	0.467952		ELF3sh-1 (R1)	25.728	25.6671	0.27578			ELF3sh-1 (R1)	24.4211	24.3813	0.06473			ELF3sh-1 (R1)	34.9323	34.84	0.330685
		ELF3sh-1 (R2)	28.7736	28.7444	0.0482004		ELF3sh-1 (R2)	32.7333	33.0792	0.330416		ELF3sh-1 (R2)	22.2634	22.2568	0.053281			ELF3sh-1 (R2)	23.4944	23.6315	0.262921			ELF3sh-1 (R2)	26.3806	26.3904	0.0233182
		ELF3sh-1 (R2)	28.7305	28.7444	0.0482004		ELF3sh-1 (R2)	33.1129	33.0792	0.330416		ELF3sh-1 (R2)	22.2005	22.2568	0.053281			ELF3sh-1 (R2)	23.9347	23.6315	0.262921			ELF3sh-1 (R2)	26.417	26.3904	0.0233182
		ELF3sh-1 (R2)	28.8268	28.7444	0.0482004		ELF3sh-1 (R2)	33.3915	33.0792	0.330416		ELF3sh-1 (R2)	22.3064	22.2568	0.053281			ELF3sh-1 (R2)	23.4656	23.6315	0.262921			ELF3sh-1 (R2)	26.3736	26.3904	0.0233182
		ELF3sh-1(R3)	28.0304	27.9953	0.0305381		ELF3sh-1(R3)	33.5723	32.5178	0.479017		ELF3sh-1(R3)	26.5367	26.5069	0.0749828			ELF3sh-1(R3)	20.2939	20.1999	0.0856827			ELF3sh-1(R3)	28.7316	28.8619	0.194009
		ELF3sh-1(R3)	27.9811	27.9953	0.0305381		ELF3sh-1(R3)	32.8949	32.5178	0.479017		ELF3sh-1(R3)	26.5623	26.5069	0.0749828			ELF3sh-1(R3)	20.1262	20.1999	0.0856827			ELF3sh-1(R3)	28.7692	28.8619	0.194009
		ELF3sh-1(R3)	27.9745	27.9953	0.0305381		ELF3sh-1(R3)	32.1408	32.5178	0.479017		ELF3sh-1(R3)	26.4215	26.5069	0.0749828			ELF3sh-1(R3)	20.1797	20.1999	0.0856827			ELF3sh-1(R3)	29.0849	28.8619	0.194009
		ELF3sh-2 (R1)	31.8332	31.4606	0.431723		ELF3sh-2 (R1)	34.5067	33.2446	0.524042		ELF3sh-2 (R1)	26.1224	26.3436	0.312828			ELF3sh-2 (R1)	25.5732	25.5684	0.0997454			ELF3sh-2 (R1)	36.7589	36.6527	0.0946891
		ELF3sh-2 (R1)	31.5838	31.4606	0.431723		ELF3sh-2 (R1)	33.6152	33.2446	0.524042		ELF3sh-2 (R1)	27.3484	26.3436	0.312828			ELF3sh-2 (R1)	25.4663	25.5684	0.0997454			ELF3sh-2 (R1)	36.6218	36.6527	0.0946891
		ELF3sh-2 (R1)	30.9926	31.4606	0.431723		ELF3sh-2 (R1)	32.874	33.2446	0.524042		ELF3sh-2 (R1)	26.5648	26.3436	0.312828			ELF3sh-2 (R1)	25.6657	25.5684	0.0997454			ELF3sh-2 (R1)	36.5772	36.6527	0.0946891
		ELF3sh-2(R2)	28.7316	28.8956	0.194009		ELF3sh-2(R2)	32.9457	33.2215	0.260298		ELF3sh-2(R2)	22.2993	22.2394	0.0671424			ELF3sh-2(R2)	24.4758	24.6454	0.199238			ELF3sh-2(R2)	26.3994	26.3232	0.0674027
		ELF3sh-2(R2)	28.7692	28.8956	0.194009		ELF3sh-2(R2)	33.4628	33.2215	0.260298		ELF3sh-2(R2)	22.2521	22.2394	0.0671424			ELF3sh-2(R2)	24.8648	24.6454	0.199238			ELF3sh-2(R2)	26.2989	26.3232	0.0674027
		ELF3sh-2(R2)	29.0849	28.8956	0.194009		ELF3sh-2(R2)	33.2562	33.2215	0.260298		ELF3sh-2(R2)	22.1668	22.2394	0.0671424			ELF3sh-2(R2)	24.5955	24.6454	0.199238			ELF3sh-2(R2)	26.2714	26.3232	0.0674027
		ELF3sh-2 (R3)	30.9301	30.9464	0.0293657		ELF3sh-2 (R3)	34.0264	34.0194	0.0791834		ELF3sh-2 (R3)	29.7135	29.5742	0.120734			ELF3sh-2 (R3)	20.2939	20.1999	0.0856827			ELF3sh-2 (R3)	30.0795	29.9831	0.0910921
		ELF3sh-2 (R3)	30.9287	30.9464	0.0293657		ELF3sh-2 (R3)	34.0949	34.0194	0.0791834		ELF3sh-2 (R3)	29.5005	29.5742	0.120734			ELF3sh-2 (R3)	20.1262	20.1999	0.0856827			ELF3sh-2 (R3)	29.8985	29.9831	0.0910921
		ELF3sh-2 (R3)	30.9803	30.9464	0.0293657		ELF3sh-2 (R3)	33.937	34.0194	0.0791834		ELF3sh-2 (R3)	29.5086	29.5742	0.120734			ELF3sh-2 (R3)	20.1797	20.1999	0.0856827			ELF3sh-2 (R3)	29.9712	29.9831	0.0910921
	Bactin		ELF3	Delta CT	ddCT	Neg		GPR110	Delta CT	ddCT	Neg		CEACAM6	Delta CT	ddCT	Neg		LCN2	Delta CT	ddCT	Neg			MACCI	Delta CT	ddCT	Neg
NT	31.5645		26.8547	-4.70974				31.2563	-0.308201				25.4563	-6.10816				20.6484	-10.9161					29.0403	-2.52412
ELF3sh-1 (R1)	27.8817		31.7149	3.8332	1.83256	-1.83256		32.5178	4.63611	2.31024	-2.31024		25.6671	-2.2146	2.17767	-2.17767		24.3813	-3.50042	1.60472	-1.60472			34.84	6.95824	0.92728	-0.92728
ELF3sh-1 (R2)	27.0743		28.7444	1.67002	0.407453	-0.407453		33.0792	6.0049	1.06978	-1.06978		22.2568	-4.81754	0.397519	-0.397519		24.6454	-2.42892	0.71778	-0.71778			26.3904	-0.683922	-0.194476	0.194476
ELF3sh-1(R3)	30.7907		27.9953	-2.79538	1.91435	-1.91435		34.0194	3.22873	3.53693	-3.53693		26.5069	-4.28386	1.8243	-1.8243		20.1999	-10.5908	0.325314	-0.325314			28.8619	-1.92879	0.595329	-0.595329
ELF3sh-2(R1)	28.4112		31.4063	2.99506	0.994408	-0.994408		33.2446	4.83336	2.50749	-2.50749		26.3436	-2.06768	2.32459	-2.32459		25.5684	-2.84284	2.26231	-2.26231			36.6527	8.24142	2.21046	-2.21046
ELF3sh-2 (R2)	26.109		28.8956	2.78665	1.52409	-1.52409		33.2215	7.11256	2.17743	-2.17743		22.2394	-3.86956	1.34549	-1.34549		24.9969	-1.11208	2.03463	-2.03463			26.3232	0.214241	0.703687	-0.703687
ELF3sh-2 (R3)	31.7646		30.9464	-0.818254	3.89148	-3.89148		34.0194	3.22873	3.53693	-3.53693		29.5742	-2.19041	3.91775	-3.91775		20.1999	-10.5908	0.325314	-0.325314			29.9831	-1.78154	0.742579	-0.742579
F10.E

## Sheet: Figure S2
FigS2. B
		ELF3	CT	Mean	SD			MACCI	CT	Mean	SD		LYPD2	CT	Mean	SD		CEACAM6	CT	Mean	SD		GPR110	CT	Mean	SD		TIMP2	CT	Mean	SD		LCN2	CT	Mean	SD		STEAP4	CT	Mean	SD		KRT80	CT	Mean	SD		RND3	CT
		HPV- set5	29.0012	29.1469	0.135832			HPV - set5	1.27734	30.5023	30.684		HPV - set5	17.558	17.1495	0.353827		HPV - set5	25.8805	25.8538	0.0261153		HPV - set5	33.1446	33.1042	0.115756		HPV - set5	29.9713	29.9263	0.0629562		HPV - set5	22.902	22.9173	0.018385		HPV - set5	24.8337	24.7773	0.0641573		HPV - set5	30.6048	30.5716	0.0288146		HPV - set5	28.8914
		HPV- set5	29.2701	29.1469	0.135832			HPV - set5	1.27734	30.8479	30.684		HPV - set5	16.9397	17.1495	0.353827		HPV - set5	25.8283	25.8538	0.0261153		HPV - set5	33.1944	33.1042	0.115756		HPV - set5	29.8543	29.9263	0.0629562		HPV - set5	22.9377	22.9173	0.018385		HPV - set5	24.7075	24.7773	0.0641573		HPV - set5	30.5572	30.5716	0.0288146		HPV - set5	28.7803
		HPV - set5	29.1694	29.1469	0.135832			HPV - set5	1.27734	30.7018	30.684		HPV - set5	16.9508	17.1495	0.353827		HPV - set5	25.8528	25.8538	0.0261153		HPV - set5	32.9737	33.1042	0.115756		HPV - set5	29.9532	29.9263	0.0629562		HPV - set5	22.9122	22.9173	0.018385		HPV - set5	24.7907	24.7773	0.0641573		HPV - set5	30.5528	30.5716	0.0288146		HPV - set5	28.8792
		HPV + set 5	29.6884	29.7087	0.062207			HPV + set 5	31.9402	31.9028	0.0595111		HPV + set 5	17.4225	17.5162	0.0844498		HPV + set 5	26.96	26.9236	0.0475768		HPV + set 5	33.9423	33.6489	0.259062		HPV + set 5	30.9768	30.9156	0.0850854		HPV + set 5	23.9838	23.9758	0.021383		HPV + set 5	26.3889	26.3754	0.0118084		HPV + set 5	30.9469	31.1164	0.147976		HPV + set 5	29.3792
		HPV + set 5	29.7786	29.7087	0.062207			HPV + set 5	31.8341	31.9028	0.0595111		HPV + set 5	17.5864	17.5162	0.0844498		HPV + set 5	26.8698	26.9236	0.0475768		HPV + set 5	33.4518	33.6489	0.259062		HPV + set 5	30.9516	30.9156	0.0850854		HPV + set 5	23.9515	23.9758	0.021383		HPV + set 5	26.3706	26.3754	0.0118084		HPV + set 5	31.2203	31.1164	0.147976		HPV + set 5	29.4754
		HPV + set 5	29.7786	29.7087	0.062207			HPV + set 5	31.9339	31.9028	0.0595111		HPV + set 5	17.5397	17.5162	0.0844498		HPV + set 5	26.941	26.9236	0.0475768		HPV + set 5	33.5526	33.6489	0.259062		HPV + set 5	30.8184	30.9156	0.0850854		HPV + set 5	23.992	23.9758	0.021383		HPV + set 5	26.3667	26.3754	0.0118084		HPV + set 5	31.1819	31.1164	0.147976		HPV + set 5	29.2961
		HPV - set 6	31.3989	31.4231	0.204685			HPV - set 6	25.8918	25.9908	0.157778		HPV - set 6	19.8287	19.8508	0.114522		HPV - set 6	25.9434	25.8729	0.0623979		HPV - set 6	33.1415	33.4573	0.274643		HPV - set 6	29.9524	29.8561	0.086358		HPV - set 6	19.8021	19.873	0.109327		HPV - set 6	27.3946	27.4314	0.130426		HPV - set 6	31.96	31.4942	0.406941		HPV - set 6	29.8728
		HPV - set 6	31.6388	31.4231	0.204685			HPV - set 6	26.1727	25.9908	0.157778		HPV - set 6	19.749	19.8508	0.114522		HPV - set 6	25.8503	25.8729	0.0623979		HPV - set 6	33.6405	33.4573	0.274643		HPV - set 6	29.7854	29.8561	0.086358		HPV - set 6	19.818	19.873	0.109327		HPV - set 6	27.3233	27.4314	0.130426		HPV - set 6	31.2076	31.4942	0.406941		HPV - set 6	29.3361
		HPV - set 6	31.2316	31.4231	0.204685			HPV - set 6	25.9078	25.9908	0.157778		HPV - set 6	19.9748	19.8508	0.114522		HPV - set 6	25.8249	25.8729	0.0623979		HPV - set 6	33.5899	33.4573	0.274643		HPV - set 6	29.8305	29.8561	0.086358		HPV - set 6	19.9989	19.873	0.109327		HPV - set 6	27.5763	27.4314	0.130426		HPV - set 6	31.3149	31.4942	0.406941		HPV - set 6	29.4807
		HPV + set 6	30.9276	30.8922	0.0809298			HPV + set 6	25.9746	25.8906	0.0936697		HPV + set 6	18.7864	18.7618	0.0834798		HPV + set 6	25.6792	25.6913	0.104829		HPV + set 6	31.9443	31.8909	0.0842599		HPV + set 6	29.7012	29.6565	0.15117		HPV + set 6	19.5942	19.7615	0.28979		HPV + set 6	27.2232	27.337	0.19404		HPV + set 6	31.3604	31.4231	0.294736		HPV + set 6	28.6429
		HPV + set 6	30.7996	30.8922	0.0809298			HPV + set 6	25.7896	25.8906	0.0936697		HPV + set 6	18.6688	18.7618	0.0834798		HPV + set 6	25.8016	25.6913	0.104829		HPV + set 6	31.7938	31.8909	0.0842599		HPV + set 6	29.7802	29.6565	0.15117		HPV + set 6	20.0961	19.7615	0.28979		HPV + set 6	27.2268	27.337	0.19404		HPV + set 6	31.7442	31.4231	0.294736		HPV + set 6	28.5296
		HPV + set 6	30.9493	30.8922	0.0809298			HPV + set 6	25.9077	25.8906	0.0936697		HPV + set 6	18.8302	18.7618	0.0834798		HPV + set 6	25.593	25.6913	0.104829		HPV + set 6	31.9347	31.8909	0.0842599		HPV + set 6	29.488	29.6565	0.15117		HPV + set 6	19.5942	19.7615	0.28979		HPV + set 6	27.5611	27.337	0.19404		HPV + set 6	31.1648	31.4231	0.294736		HPV + set 6	28.5499
	Bactin		CT ELF3	Delta CT	ddCT	Neg		CT MACC1	Delta CT	ddCT	Neg		CT LYPD2	Delta CT	ddCT	Neg		CT CEACAM6	Delta CT	ddCT	Neg		CT GPR110	Delta CT	ddCT	Neg		CT TIMP2	Delta CT	ddCT	Neg		CT LCN2	Delta CT	ddCT	Neg		STEAP4	Delta CT	ddCT	Neg		CT KRT80	Delta CT	ddCT	Neg		RND3	Delta CT
HPV - set 5	21.5191		29.1469	7.62775				30.684	9.16486				17.1495	-4.36963				25.8538	4.33471				33.1042	11.5851				29.9263	8.40715				22.9173	1.39816				24.7773	3.25818				30.5716	9.05247				28.8503	7.33118
HPV + set 5	22.915		29.7087	6.79379	-0.83396	0.83396		31.9028	8.98781	-0.177052	0.177052		17.5162	-5.39876	-1.02912	1.02912		26.9236	4.00866	-0.326059	0.326059		33.6489	10.734	-0.85113	0.85113		30.9156	8.00066	-0.406487	0.406487		23.9758	1.06082	-0.337339	0.337339		26.3754	3.46046	0.202284	-0.202284		31.1164	8.20142	-0.851048	0.851048		29.3836	6.46861
HPV - set6	22.6173		31.4231	8.80576				25.9908	3.37341				19.8508	-2.76652				25.8729	3.25551				33.4573	10.84				29.8561	7.23874				19.873	-2.74434				27.4314	4.81404				31.4942	8.87682				29.5632	6.94585
HPV + set6	22.6862		30.8922	8.20594	-0.599823	0.599823		25.8906	3.20443	-0.16898	0.16898		18.7618	-3.92443	-1.15791	1.15791		25.6913	3.00509	-0.250427	0.250427		31.8909	9.20473	-1.63523	1.63523		29.6565	6.97026	-0.26848	0.26848		19.7615	-2.9247	-0.180357	0.180357		27.337	4.65083	-0.163216	0.163216		31.4231	8.7369	-0.139915	0.139915		28.5741	5.88792
FigS2.C
			GPR110	CT	Mean	SD		LYPD2	CT	Mean	SD			ELF3	CT	Mean	SD		CEACAM6	CT	Mean	SD		MACCI	CT	Mean	SD		STEAP4	CT	Mean	SD		LCN2	CT	Mean	SD		RND3	CT	Mean	SD		KRT80	CT	Mean	SD		TIMP2
			HPV +set1 (over) (over) (over)	30.9426	30.8378	0.127162		HPV +set1 (over) (over) (over)	23.3942	23.4644	0.0608801			HPV +set1 (over) (over) (over)	28.0144	28.0286	0.0756422		HPV +set1 (over) (over) (over)	26.9415	26.9203	0.0489982		HPV +set1 (over) (over)	28.4203	28.3858	0.148302		HPV +set1 (over) (over)	28.1418	28.2768	0.118005		HPV +set1 (over) (over)	24.525	24.4576	0.0674381		HPV +set1 (over) (over)	25.9651	25.9162	0.0482945		HPV +set1 (over) (over)	29.8082	29.8264	0.0337296		HPV +set1 (over) (over)
			HPV +set1 (over) (over) (over)	30.6963	30.8378	0.127162		HPV +set1 (over) (over) (over)	23.5014	23.4644	0.0608801			HPV +set1 (over) (over) (over)	28.1103	28.0286	0.0756422		HPV +set1 (over) (over)	26.9552	26.9203	0.0489982		HPV +set1 (over) (over)	28.5139	28.3858	0.148302		HPV +set1 (over) (over)	28.3286	28.2768	0.118005		HPV +set1 (over) (over)	24.4575	24.4576	0.0674381		HPV +set1 (over) (over)	25.9148	25.9162	0.0482945		HPV +set1 (over) (over)	29.8056	29.8264	0.0337296		HPV +set1 (over) (over)
			HPV +set1 (over) (over) (over)	30.8745	30.8378	0.127162		HPV +set1 (over) (over) (over)	23.4977	23.4644	0.0608801			HPV +set1 (over) (over) (over)	27.961	28.0286	0.0756422		HPV +set1 (over) (over)	26.8643	26.9203	0.0489982		HPV +set1 (over) (over)	28.2233	28.3858	0.148302		HPV +set1 (over) (over)	28.3601	28.2768	0.118005		HPV +set1 (over) (over)	24.3902	24.4576	0.0674381		HPV +set1 (over) (over)	25.8686	25.9162	0.0482945		HPV +set1 (over) (over)	29.8653	29.8264	0.0337296		HPV +set1 (over) (over)
			HPV + set2 (over) (over)	30.4839	30.5141	0.0453537		HPV + set2 (over) (over)	24.6012	24.5453	0.0683073			HPV + set2 (over) (over)	27.4767	27.4956	0.0953242		HPV + set2 (over) (over)	26.8845	26.7404	0.132442		HPV + set2 (over) (over)	27.9598	27.9518	0.0233457		HPV + set2 (over) (over)	27.8456	27.8294	0.0177851		HPV + set2 (over) (over)	24.9371	24.8592	0.0713267		HPV + set2 (over) (over)	25.3673	25.3433	0.0209076		HPV + set2 (over) (over)	29.2666	29.2484	0.0651372		HPV + set2 (over) (over)
			HPV + set2 (over) (over)	30.5663	30.5141	0.0453537		HPV + set2 (over) (over)	24.4691	24.5453	0.0683073			HPV + set2 (over) (over)	27.4112	27.4956	0.0953242		HPV + set2 (over) (over)	26.6239	26.7404	0.132442		HPV + set2 (over) (over)	27.9701	27.9518	0.0233457		HPV + set2 (over) (over)	27.8323	27.8294	0.0177851		HPV + set2 (over) (over)	24.7971	24.8592	0.0713267		HPV + set2 (over) (over)	25.3291	25.3433	0.0209076		HPV + set2 (over) (over)	29.3025	29.2484	0.0651372		HPV + set2 (over) (over)
			HPV + set2 (over) (over)	30.4921	30.5141	0.0453537		HPV + set2 (over) (over)	24.5655	24.5453	0.0683073			HPV + set2 (over) (over)	27.599	27.4956	0.0953242		HPV + set2 (over) (over)	26.7129	26.7404	0.132442		HPV + set2 (over) (over)	27.9255	27.9518	0.0233457		HPV + set2 (over) (over)	27.8104	27.8294	0.0177851		HPV + set2 (over) (over)	24.8434	24.8592	0.0713267		HPV + set2 (over) (over)	25.3335	25.3433	0.0209076		HPV + set2 (over) (over)	29.1761	29.2484	0.0651372		HPV + set2 (over) (over)
			HPV + p35 (sub)	32.4357	32.5924	0.159296		HPV + p35 (sub)	28.5832	28.7892	0.181126			HPV + p35 (sub)	31.3144	31.2719	0.0466573		HPV + p35 (sub)	30.2867	30.2853	0.0237644		HPV + p35 (sub)	29.4604	29.6408	0.173968		HPV + p35 (sub)	30.8664	31.2337	0.454657		HPV + p35 (sub)	27.9843	27.9419	0.0367734		HPV + p35 (sub)	27.787	27.7107	0.135112		HPV + p35 (sub)	33.4856	33.7575	0.48102		HPV + p35 (sub)
			HPV + p35 (sub)	32.7542	32.5924	0.159296		HPV + p35 (sub)	28.8611	28.7892	0.181126			HPV + p35 (sub)	31.2792	31.2719	0.0466573		HPV + p35 (sub)	30.2608	30.2853	0.0237644		HPV + p35 (sub)	29.6544	29.6408	0.173968		HPV + p35 (sub)	31.7422	31.2337	0.454657		HPV + p35 (sub)	27.9186	27.9419	0.0367734		HPV + p35 (sub)	27.7904	27.7107	0.135112		HPV + p35 (sub)	33.474	33.7575	0.48102		HPV + p35 (sub)
			HPV + p35 (sub)	32.5874	32.5924	0.159296		HPV + p35 (sub)	28.9234	28.7892	0.181126			HPV + p35 (sub)	31.222	31.2719	0.0466573		HPV + p35 (sub)	30.3083	30.2853	0.0237644		HPV + p35 (sub)	29.8076	29.6408	0.173968		HPV + p35 (sub)	31.0927	31.2337	0.454657		HPV + p35 (sub)	27.9228	27.9419	0.0367734		HPV + p35 (sub)	27.5547	27.7107	0.135112		HPV + p35 (sub)	34.3129	33.7575	0.48102		HPV + p35 (sub)
			HPV + set 5 (raft)	33.9423	33.6489	0.259062		HPV + set 5 (raft)	17.4225	17.5162	0.0844498			HPV + set 5 (raft)	29.6884	29.7087	0.062207		HPV + set 5 (raft)	26.96	26.9236	0.0475768		HPV + set 5 (raft)	31.9402	31.9028	0.0595111		HPV + set 5 (raft)	26.2112	26.3754	0.0696832		HPV + set 5 (raft)	23.9838	23.9758	0.021383		HPV + set 5 (raft)	29.3792	29.3836	0.0896942		HPV + set 5 (raft)	30.9469	31.1164	0.147976		HPV + set 5 (raft)
			HPV + set 5 (raft)	33.4518	33.6489	0.259062		HPV + set 5 (raft)	17.5864	17.5162	0.0844498			HPV + set 5 (raft)	29.7786	29.7087	0.062207		HPV + set 5 (raft)	26.8698	26.9236	0.0475768		HPV + set 5 (raft)	31.8341	31.9028	0.0595111		HPV + set 5 (raft)	26.3171	26.3754	0.0696832		HPV + set 5 (raft)	23.9515	23.9758	0.021383		HPV + set 5 (raft)	29.4754	29.3836	0.0896942		HPV + set 5 (raft)	31.2203	31.1164	0.147976		HPV + set 5 (raft)
			HPV + set 5 (raft)	33.5526	33.6489	0.259062		HPV + set 5 (raft)	17.5397	17.5162	0.0844498			HPV + set 5 (raft)	29.7786	29.7087	0.062207		HPV + set 5 (raft)	26.941	26.9236	0.0475768		HPV + set 5 (raft)	31.9339	31.9028	0.0595111		HPV + set 5 (raft)	26.3426	26.3754	0.0696832		HPV + set 5 (raft)	23.992	23.9758	0.021383		HPV + set 5 (raft)	29.2961	29.3836	0.0896942		HPV + set 5 (raft)	31.1819	31.1164	0.147976		HPV + set 5 (raft)
			HPV + set 6 (rafts)	31.9443	31.8909	0.0842599		HPV + set 6 (rafts)	18.7864	18.7618	0.0834798			HPV + set 6 (rafts)	30.9276	30.8922	0.0809298		HPV + set 6 (rafts)	25.6792	25.6913	0.104829		HPV + set 6 (rafts)	25.9746	25.8906	0.0936697		HPV + set 6 (rafts)	27.2232	27.337	0.19404		HPV + set 6 (rafts)	19.5942	19.7615	0.28979		HPV + set 6 (rafts)	28.6429	28.5741	0.0603829		HPV + set 6 (rafts)	31.3604	31.4231	0.294736		HPV + set 6 (rafts)
			HPV + set 6 (rafts)	31.7938	31.8909	0.0842599		HPV + set 6 (rafts)	18.6688	18.7618	0.0834798			HPV + set 6 (rafts)	30.7996	30.8922	0.0809298		HPV + set 6 (rafts)	25.8016	25.6913	0.104829		HPV + set 6 (rafts)	25.7896	25.8906	0.0936697		HPV + set 6 (rafts)	27.2268	27.337	0.19404		HPV + set 6 (rafts)	20.0961	19.7615	0.28979		HPV + set 6 (rafts)	28.5296	28.5741	0.0603829		HPV + set 6 (rafts)	31.7442	31.4231	0.294736		HPV + set 6 (rafts)
			HPV + set 6 (rafts)	31.9347	31.8909	0.0842599		HPV + set 6 (rafts)	18.8302	18.7618	0.0834798			HPV + set 6 (rafts)	30.9493	30.8922	0.0809298		HPV + set 6 (rafts)	25.593	25.6913	0.104829		HPV + set 6 (rafts)	25.9077	25.8906	0.0936697		HPV + set 6 (rafts)	27.5611	27.337	0.19404		HPV + set 6 (rafts)	19.5942	19.7615	0.28979		HPV + set 6 (rafts)	28.5499	28.5741	0.0603829		HPV + set 6 (rafts)	31.1648	31.4231	0.294736		HPV + set 6 (rafts)
	Bactin		CT GPR110	Delta CT	ddCT	Neg		CT LYPD2	Delta CT	ddCT	Neg			CT ELF3	Delta CT	ddCT	Neg		CT CEACAM6	Delta CT	ddCT	Neg		CT MACCI	Delta CT	ddCT	Neg		CT STEAP4	Delta CT	ddCT	Neg		CT LCN2	Delta CT	ddCT	Neg		CT RND3	Delta CT	ddCT	Neg		CT KRT80	Delta CT	ddCT	Neg		CT TIMP2
HPV -set1 (over)	19.9012		31.7984	11.8972	2.26234	-2.26234		23.4644	3.56327	7.64599	-7.64599			28.6725	8.77133	6.47186	-6.47186		26.2903	6.38912	3.20159	-3.20159		28.7837	8.88256	2.54262	-2.54262		29.3879	9.48679	-5.90425	5.90425		23.9283	4.02714	5.15647	-5.15647		25.8099	5.90874	-2.79624			30.1869	10.2857	5.89962	-5.89962		28.6515
HPV + set 1 (over)	19.8704		30.8378	10.9674	-2.11426	2.11426		23.6025	3.73207	5.54635	-5.54635			28.0286	8.15816	3.60292	-3.60292		26.9203	7.04992	3.72458	-3.72458		28.3858	8.5154	1.61463	-1.61463		28.2768	8.40639	-3.31656	3.31656		24.4576	4.58713	3.84397	-3.84397		25.9162	6.04574	2.15417			29.8264	9.95596	4.29074	-4.29074		28.3679
HPV - set 2 (over)	20.4683		32.8614	12.3931	1.76645	-1.76645		24.5453	4.07701	7.13225	-7.13225			29.8398	9.37149	5.8717	-5.8717		27.3242	6.85594	2.73477	-2.73477		29.4071	8.93885	2.48633	-2.48633		30.2405	9.77226	5.61878	-5.61878		24.6162	4.14794	5.03567	-5.03567		26.3067	5.83848	-0.0702591			30.988	10.5197	5.66566	-5.66566		29.2141
HPV + set 2 (over) (over)	19.5628		30.5141	10.9513	2.13035	-2.13035		23.6835	4.12069	5.15773	-5.15773			27.4956	7.93283	3.82825	-3.82825		26.7404	7.17761	3.59689	-3.59689		27.9518	8.38902	1.74101	-1.74101		27.8294	8.26661	3.45635	-3.45635		24.8592	5.29639	3.1347	-3.1347		25.3433	5.78049	2.41942			29.2484	9.68558	4.56112	-4.56112		28.099
HPV - set 5 (rafts)			33.1042	11.5851	2.57448	-2.57448		17.1495	-4.36963	15.5789	-15.5789			29.1469	7.62775	7.61544	-7.61544		25.8538	4.33471	5.256	-5.256		30.684	9.16486	2.26032	-2.26032		24.7773	3.25818	12.1329	-12.1329		22.9173	1.39816	7.78544	-7.78544		28.8503	7.33118	1.3738	-1.3738		30.5716	9.05247	7.13289	-7.13289		29.9263
HPV + set 5 (rafts			33.6489	10.734	2.34768	-2.34768		17.5162	-5.39876	14.6772	-14.6772			29.7087	6.79379	4.96729	-4.96729		26.9236	4.00866	6.76584	-6.76584		31.9028	8.98781	1.14222	-1.14222		26.3754	3.46046	8.2625	-8.2625		23.9758	1.06082	7.37027	-7.37027		29.3836	6.46861	1.73129	-1.73129		31.1164	8.20142	6.04528	-6.04528		30.9156
HPV - set 6 (rafts)	22.6173		33.4573	10.84	3.31961	-3.31961		19.8508	-2.76652	12.0449	-12.0449			31.4231	8.80576	6.43743	-6.43743		25.8729	3.25551	6.3352	-6.3352		25.9908	3.37341	8.05177	-8.05177		27.4314	4.81404	10.577	-10.577		19.873	-2.74434	11.9279	-11.9279		29.5632	6.94585	1.75913	-1.75913		31.4942	8.87682	7.30854	-7.30854		29.8561
HPV + set 6 (rafts)	22.6862		31.8909	9.20473	3.87691	-3.87691		18.7618	-3.92443	13.2029	-13.2029			30.8922	8.20594	3.55514	-3.55514		25.6913	3.00509	7.76941	-7.76941		25.8906	3.20443	6.9256	-6.9256		27.337	4.65083	7.07213	-7.07213		19.7615	-2.9247	11.3558	-11.3558		28.5741	5.88792	2.31199	-2.31199		31.4231	8.7369	5.50979	-5.50979		29.6565
HPV - p77 (sub)	20.105		34.2646	14.1596				31.3143	11.2093					35.3482	15.2432				29.6958	9.59071				31.5302	11.4252				35.4961	15.391				29.2887	9.1836				28.81	8.70498				36.2904	16.1854				30.9774
HPV + p35 (sub)	19.5108		32.5924	13.0816				28.7892	9.27842					31.2719	11.7611				30.2853	10.7745				29.6408	10.13				31.2337	11.723				27.9419	8.4311				27.7107	8.19991				33.7575	14.2467				30.0393
FigS2.D
R1 HPV-	ELF3 spots											R1 HPV+	ELF3 spots											R2 HPV-	ELF3 spots											R2 HPV+	ELF3 spots											R3 HPV-	ELF3 spots
Quintiles	Frame 1	Frame 2	Frame 3	Frame 4	Frame 5	Frame 6	Frame 7	Frame 8	Frame 9	Frame 10		Quintiles	Frame 1	Frame 2	Frame 3	Frame 4	Frame 5	Frame 6	Frame 7	Frame 8	Frame 9	Frame 10		Quintiles	Frame 1	Frame 2	Frame 3	Frame 4	Frame 5	Frame 6	Frame 7	Frame 8	Frame 9	Frame 10		Quintiles	Frame 1	Frame 2	Frame 3	Frame 4	Frame 5	Frame 6	Frame 7	Frame 8	Frame 9	Frame 10		Quintiles	Frame 1
5	11	19	4	11	3	9	5	10	6	29		5	67	83	86	56	27	50	59	55	68	133		5	19	15	13	13	48	23	2	1	12	8		5	1	8	13	6	9	3	14	1	2	4		5	20
4	24	17	12	11	7	35	10	27	11	10		4	35	34	53	41	16	65	36	33	52	131		4	2	5	11	7	16	9	4	9	8	18		4	9	5	22	4	20	8	13	4	9	16		4	18
3	23	24	14	16	14	42	24	6	12	15		3	47	36	50	52	30	67	74	51	56	86		3	3	8	15	6	6	11	8	9	23	13		3	22	26	65	10	46	46	42	13	24	52		3	12
2	31	15	12	7	45	34	45	4	10	21		2	110	84	100	98	48	138	84	100	145	67		2	14	9	8	9	7	9	16	19	18	21		2	60	83	179	69	110	80	75	36	147	70		2	21
1	4	11	8	10	20	5	8	11	12	4		1	132	106	119	108	120	95	94	216	227	67		1	10	17	0	17	2	1	6	14	4	11		1	179	221	106	217	120	249	182	204	173	199		1	19
total	93	86	50	55	89	125	92	58	51	79		total	391	343	408	355	241	415	347	455	548	484		total	48	54	47	52	79	53	36	52	65	71		total	271	343	385	306	305	386	326	258	355	341		total	90
FigS2.E
R1 HPV-	GPR110 spots											R1 HPV+	GPR110 spots											R2 HPV-	GPR110 spots											R2 HPV+	GPR110 spots											R3 HPV-	GPR110 spots
Quintiles	Frame 1	Frame 2	Frame 3	Frame 4	Frame 5	Frame 6	Frame 7	Frame 8	Frame 9	Frame 10		Quintiles	Frame 1	Frame 2	Frame 3	Frame 4	Frame 5	Frame 6	Frame 7	Frame 8	Frame 9	Frame 10		Quintiles	Frame 1	Frame 2	Frame 3	Frame 4	Frame 5	Frame 6	Frame 7	Frame 8	Frame 9	Frame 10		Quintiles	Frame 1	Frame 2	Frame 3	Frame 4	Frame 5	Frame 6	Frame 7	Frame 8	Frame 9	Frame 10		Quintiles	Frame 1
5	13	7	6	3	0	13	0	30	3	23		5	15	29	84	37	13	26	29	40	23	17		5	20	9	11	6	18	5	5	2	1	7		5	10	7	11	4	9	5	27	3	6	8		5	12
4	9	2	5	6	3	5	0	11	4	4		4	20	10	57	24	13	20	13	20	10	24		4	7	6	8	7	9	6	1	1	4	2		4	13	5	28	3	23	11	42	7	11	21		4	10
3	16	13	1	6	6	10	8	3	4	4		3	28	25	53	71	25	42	44	43	22	37		3	1	2	14	5	7	1	0	3	8	6		3	59	17	90	30	84	70	82	41	57	57		3	6
2	34	26	4	17	46	13	19	9	8	9		2	87	117	101	73	109	134	81	97	62	82		2	14	6	12	15	5	4	9	7	15	17		2	125	98	85	111	105	129	97	197	168	120		2	13
1	11	1	40	18	14	21	7	16	14	4		1	164	111	119	129	165	81	125	183	199	232		1	19	3	1	15	1	1	13	20	19	15		1	158	212	18	162	90	138	90	167	117	161		1	20
total	83	49	56	50	69	62	34	69	33	44		total	314	292	414	334	325	303	292	383	316	392		total	61	26	46	48	40	17	28	33	47	47		total	365	339	232	310	311	353	338	415	359	367		total	61
[truncated: 20 more columns]

## Sheet: Figure S3
Fig S3b
Kegg ontology	p value	negative log (p value)
Tight junction	0.030923	1.50972
NLR signaling	0.020522	1.68778
Apoptosis	0.010993	1.95888
Viral carcinogenesis	0.008465	2.07237
FoxO signaling	0.006707	2.17347
EBV infection	0.006529	2.18515
Lysosome	0.005648	2.24811
Mitophagy	2.22e-06	5.65365
Fig S3d
Differentially upregulated Kegg pathways	p value	negative log (p value)
Antigen processing & presentation	0.02186	1.66035
Apoptosis	0.008898	2.05071
Viral carcinogenesis	0.00762	2.11805
Shigellosis	0.007175	2.14418
Adherens junction	0.005394	2.26809
FoxO signaling pathway	0.004989	2.30199
Tight junction	2.6e-05	4.58503
Mitophagy	1.72e-05	4.76447
Pathogenic E. coli infection	9.69e-06	5.01368
Protein processing in ER	1.92e-06	5.7167

## Sheet: Figure S4
Fig S4a								Fig S4b			Fig S4c									Fig S4d
	ELF3 mRNA expression (log2)	Buffa Hypoxia Score			ELF3 mRNA expression (log2)	Winter Hypoxia Score		Mutation Count			HPV-				HPV+					mRNA Expression
TCGA-4P-AA8J-01	2060.08	37		TCGA-4P-AA8J-01	2060.08	68		HPV-	HPV+		Diploid	Gain	Shallow Del.	Amplification	Diploid	Gain	Shallow Del.	Amplification		GPR110		MACC1
TCGA-BA-4074-01	560.345	45		TCGA-BA-4074-01	560.345	76		279	108		2060.08	4799.35	1038.28	2518.33	3390.44	988.307	1246.33	0		HPV+	HPV-	HPV+	HPV-
TCGA-BA-4076-01	2818.31	45		TCGA-BA-4076-01	2818.31	78		169	36		560.345	3039.35	515.4	14888.6	4893.74	11557.6				211.815	198.429	252.765	191.65
TCGA-BA-4078-01	1038.28	1		TCGA-BA-4078-01	1038.28	24		91	65		2818.31	839.681	4441.45		12590.5	13932.1				48.9119	28.5182	95.2793	185.754
TCGA-BA-5149-01	515.4	43		TCGA-BA-5149-01	515.4	78		111	427		2039.76	2373.55	1205.54		3354.08	17286.3				332.652	160.042	547.201	52.4728
TCGA-BA-5151-01	2039.76	13		TCGA-BA-5151-01	2039.76	30		128	90		2534.41	10271	1477.65		5545.61	16922.9				14.9673	176.151	559.869	49.1464
TCGA-BA-5152-01	4441.45	31		TCGA-BA-5152-01	4441.45	44		293	107		2911.19	2668.35	469.934		8640.26	3636.96				182.506	1.3689	274.18	53.0459
TCGA-BA-5153-01	3390.44	-11		TCGA-BA-5153-01	3390.44	-20		381	44		3295.21	13289.6	1441.63		2762.89	5887.9				208.56	602.535	268.414	825.35
TCGA-BA-5555-01	4799.35	35		TCGA-BA-5555-01	4799.35	54		109	179		2096.14	10197.5	77.3523		7793.64	15789.8				91.8264	522.239	374.874	948.865
TCGA-BA-5556-01	2534.41	21		TCGA-BA-5556-01	2534.41	48		67	57		98.852	1549.34	2978.23		14327	16587.4				4.303	624.556	165.666	1726.98
TCGA-BA-5557-01	2911.19	37		TCGA-BA-5557-01	2911.19	50		435	36		2125.33	1947.26	3933.69		11101.3	22155				375.049	639.339	874.853	367.746
TCGA-BA-5558-01	3295.21	33		TCGA-BA-5558-01	3295.21	60		129	56		3810.27	571.925	2470.71		2436.76	3381.99				808.271	101.382	789.901	279.011
TCGA-BA-5559-01	4893.74	3		TCGA-BA-5559-01	4893.74	14		126	112		4787.19	1450.63	2824.21		7208.93	3106.55				425.648	81.5085	833.561	65.2879
TCGA-BA-6868-01	2096.14	41		TCGA-BA-6868-01	2096.14	64		38	133		1997.12	7186.73	1418.02		2170.89	7551.19				442.374	73.4908	697.891	36.5954
TCGA-BA-6869-01	12590.5	33		TCGA-BA-6869-01	12590.5	68		126	37		3609.2	2499.31	728.52		6026.63	11822.9				128.583	386.058	140.388	69.4598
TCGA-BA-6870-01	3039.35	37		TCGA-BA-6870-01	3039.35	46		140	104		2001.96	1312.02	1355.47		8794.49	6448.44				6.0164	32.1543	56.4619	426.688
TCGA-BA-6871-01	2518.33	35		TCGA-BA-6871-01	2518.33	46		83	90		610.59	9564.09	542.805		3801.82	914.895				649.366	23.3415	186.384	74.9386
TCGA-BA-6872-01	839.681	43		TCGA-BA-6872-01	839.681	72		124	47		3845.44	3598.84	3326.76		4515.63					654.446	7.0153	385.745	69.5153
TCGA-BA-6873-01	98.852	37		TCGA-BA-6873-01	98.852	70		159	31		6375.14	491.068	958.314		4602.83					33.6273	60.3868	109.151	70.3681
TCGA-BA-7269-01	2373.55	25		TCGA-BA-7269-01	2373.55	46		58	227		1556.37	3969.59	1329.72		6180.8					573.42	101.695	350.19	104.371
TCGA-BA-A4IF-01	988.307	43		TCGA-BA-A4IF-01	988.307	76		79	62		1235.38	8720.24	182.575		2124.6					1367.4	12.3288	805.365	10.9589
TCGA-BA-A4IG-01	3354.08	33		TCGA-BA-A4IG-01	3354.08	64		91	42		961.017	11525	113.86		11602.5					177.276	47.7742	195.214	32.5733
TCGA-BA-A4IH-01	5545.61	19		TCGA-BA-A4IH-01	5545.61	14		107	57		747.85	6752.52	1570.4		6636.89					275.199	209.98	286.591	311.509
TCGA-BA-A4II-01	2125.33	39		TCGA-BA-A4II-01	2125.33	66		617	56		5793.54	5211.24	656.667		5414.45					274.622	177.915	388.571	296.182
TCGA-BA-A6D8-01	3810.27	29		TCGA-BA-A6D8-01	3810.27	44		18	323		653.187	3556.79	1426.68		6144.57					431.851	54.5017	599.414	1884.76
TCGA-BA-A6DA-01	4787.19	41		TCGA-BA-A6DA-01	4787.19	70		53	24		1046.53	10587	270.253		16558					460.565	2.9215	231.399	65.7334
TCGA-BA-A6DB-01	1997.12	19		TCGA-BA-A6DB-01	1997.12	38		106	32		3703.84	2928.64	815.494		2923.15					463.57	1818.46	433.839	778.286
TCGA-BA-A6DD-01	3609.2	43		TCGA-BA-A6DD-01	3609.2	62		20	34		1027.65	11914.6	759.494		3358.32					168.443	401.775	483.877	313.021
TCGA-BA-A6DE-01	2001.96	29		TCGA-BA-A6DE-01	2001.96	54		93	36		7859.19	8146.11	136.742		8209.53					145.549	997.114	132.25	1114.32
TCGA-BA-A6DG-01	610.59	37		TCGA-BA-A6DG-01	610.59	66		232	113		440.494	9292.91	2266.59		4601.49					113.672	1.221	453.516	258.445
TCGA-BA-A6DI-01	10271	35		TCGA-BA-A6DI-01	10271	66		80	422		740.389	1214.62	398.222		8780.19					183.183	301.822	1868.37	480.638
TCGA-BA-A6DJ-01	3845.44	43		TCGA-BA-A6DJ-01	3845.44	72		131	87		8999.22	5726.14	2665.4		7731.94					247.518	118.644	57.0844	324.324
TCGA-BA-A6DL-01	6375.14	33		TCGA-BA-A6DL-01	6375.14	66		27	88		2206.44	1106.28	1325.43		2884.55					2756.93	1981.94	1497.03	572.56
TCGA-BA-A8YP-01	1556.37	33		TCGA-BA-A8YP-01	1556.37	42		73	430		3315.14	5023	520.95		2498.29					792.626	327.602	2570.84	442.844
TCGA-BB-4217-01	1235.38	35		TCGA-BB-4217-01	1235.38	54		203	35		853.062	1237.63			154.221					162.94	15.7895	214.395	214.474
TCGA-BB-4223-01	8640.26	13		TCGA-BB-4223-01	8640.26	18		257	119		1503.83	3938.71			3088.34					22.8793	49.665	420.978	168.345
TCGA-BB-4224-01	2668.35	33		TCGA-BB-4224-01	2668.35	48		72	190		3642.5	3471.11			8987.14					1595.35	0	950.853	30.8561
TCGA-BB-4225-01	2762.89	7		TCGA-BB-4225-01	2762.89	14		55	66		102.515	2895.56			6882.22					174.45	2.6897	528.832	7.1725
TCGA-BB-4227-01	13289.6	49		TCGA-BB-4227-01	13289.6	74		156	118		4447.78	14369.1			2712.06					1287.11	13.8445	1333.56	467.519
TCGA-BB-4228-01	7793.64	33		TCGA-BB-4228-01	7793.64	48		187	223		524	2075.87			11614					344.647	110.596	849.751	154.56
TCGA-BB-7861-01	2369.61	19		TCGA-BB-7861-01	2369.61	28		59	49		195.105	12049.9			6611.71					366.684	355.971	166.579	212.224
TCGA-BB-7862-01	4271.99	41		TCGA-BB-7862-01	4271.99	52		101	166		3836.82	163.5			4474.7					35.4949	30.9111	207.054	196.435
TCGA-BB-7863-01	959.223	39		TCGA-BB-7863-01	959.223	66		90	15		1284.41	665.792			1321.64					23.6447	206.844	261.098	133.026
TCGA-BB-7864-01	1899.92	39		TCGA-BB-7864-01	1899.92	62		41	46		1700.67	701.314			4156.04					20.9481	5356.2	74.0406	58.8806
TCGA-BB-7866-01	10375.2	23		TCGA-BB-7866-01	10375.2	30		742	38		499.433	535.917			885.641					11.4854	28.9897	133.723	129.294
TCGA-BB-7870-01	10197.5	47		TCGA-BB-7870-01	10197.5	80		49	499		524.277	6067.96			1733.5					1885.55	693.587	1495.38	588.062
TCGA-BB-7871-01	3075.78	31		TCGA-BB-7871-01	3075.78	52		54	33		843.429	6349.06			10209.4					202.128	28.4013	131.369	158.498
TCGA-BB-7872-01	187.933	15		TCGA-BB-7872-01	187.933	38		385	169		3371.36	2914.01			3679.99					189.125	250.914	222.695	529.25
TCGA-BB-8596-01	1549.34	7		TCGA-BB-8596-01	1549.34	22		113	34		3099.76	2687.7			7570.63					266.844	76.2463	2419.52	52.367
TCGA-BB-8601-01	1947.26	41		TCGA-BB-8601-01	1947.26	64		120	23		822.593	2545.38			12273.1					43.6517	547.013	82.7352	1115.33
TCGA-BB-A5HU-01	571.925	49		TCGA-BB-A5HU-01	571.925	70		143	30		11469.8	3682.82			2082.86					398.438	31.6049	563.244	163.457
TCGA-BB-A5HY-01	1450.63	45		TCGA-BB-A5HY-01	1450.63	74		97	62		959.433	9023.96			5544.77					3639.82	11.035	2664.07	131.659
TCGA-BB-A5HZ-01	1205.54	29		TCGA-BB-A5HZ-01	1205.54	62		22	49		1847.65	2000.91			4250.97					490.006	3.7068	525.467	107.908
TCGA-BB-A6UM-01	14327	27		TCGA-BB-A6UM-01	14327	38		122	83		296.364	3533.19			3699.79					992.409	161.918	2556.26	527.363
TCGA-BB-A6UO-01	961.017	45		TCGA-BB-A6UO-01	961.017	74		90	62		2243.01	1652.29			11376.3					124.868	1320.36	315.679	1062.67
TCGA-C9-A47Z-01	1477.65	39		TCGA-C9-A47Z-01	1477.65	62		35	122		6180.97	1414.98			4357.96					99.0943	1553.45	405.434	2548.39
TCGA-C9-A480-01	747.85	21		TCGA-C9-A480-01	747.85	62		82	37		2148.07	9187.92								394.293	242.62	383.518	393.449
TCGA-CN-4722-01	712.668	31		TCGA-CN-4722-01	712.668	56		186	114		1958.06	21.6238								49.2308	52.1092	2.5641	154.555
TCGA-CN-4723-01	5793.54	41		TCGA-CN-4723-01	5793.54	66		127	137		356.587	1386.57								76.0573	188.738	500.929	317.442
TCGA-CN-4725-01	653.187	39		TCGA-CN-4725-01	653.187	70		65	32		3106.54	743.023								555.747	384.64	296.911	479.213
TCGA-CN-4726-01	1046.53	39		TCGA-CN-4726-01	1046.53	56		95	32		7861.09	216.974								239.883	281.702	224.823	386.383
TCGA-CN-4727-01	7186.73	37		TCGA-CN-4727-01	7186.73	68		315	248		865.718	11955.4								353.147	83.5214	1094.89	226.056
TCGA-CN-4728-01	2499.31	25		TCGA-CN-4728-01	2499.31	32		35	35		1308.34	3869.09								855.327	265.205	419.991	466.47
TCGA-CN-4729-01	3703.84	41		TCGA-CN-4729-01	3703.84	56		134	328		3655.41	1539.22								257.883	0	345.092	18.7703
TCGA-CN-4730-01	1027.65	37		TCGA-CN-4730-01	1027.65	70		463	86		150.433	1005.59								1454.08	250.891	2943.59	271.892
TCGA-CN-4731-01	7859.19	43		TCGA-CN-4731-01	7859.19	72		162	106		197.958	344.2								89.5009	7.7528	399.937	163.265
TCGA-CN-4733-01	440.494	15		TCGA-CN-4733-01	440.494	28		129	23		525.007	14457.4								789.502	88.3292	794.386	406.882
TCGA-CN-4734-01	1410.62	41		TCGA-CN-4734-01	1410.62	64		70	60		4927.84	6403.6								80.5849	42.8526	214.46	91.11
TCGA-CN-4735-01	1312.02	23		TCGA-CN-4735-01	1312.02	28		91	107		55.6473	1674.45								272.012	601.255	250.656	414.644
TCGA-CN-4736-01	469.934	23		TCGA-CN-4736-01	469.934	36		91	51		835.402	2591.14								370.43	17.5295	135.932	320.582
TCGA-CN-4737-01	740.389	9		TCGA-CN-4737-01	740.389	34		409	50		1837.92	2697.9								297.749	55.5556	434.858	178.161
TCGA-CN-4738-01	8999.22	31		TCGA-CN-4738-01	8999.22	56		100	546		10133.4	6724.26								8.2769	168.773	52.4205	221.23
TCGA-CN-4739-01	9564.09	11		TCGA-CN-4739-01	9564.09	36		128	36		165.77	2494.38								932.296	89.6708	306.005	109.535
TCGA-CN-4740-01	2206.44	25		TCGA-CN-4740-01	2206.44	46		1665			8089	1817.13								34.8554	675.87	395.608	378.053
TCGA-CN-4741-01	11101.3	13		TCGA-CN-4741-01	11101.3	52		321			490.022	5040.95									209.18		268.098
TCGA-CN-4742-01	3315.14	13		TCGA-CN-4742-01	3315.14	46		109			331.256	10056.7									10.3306		132.748
TCGA-CN-5355-01	1441.63	23		TCGA-CN-5355-01	1441.63	60		173			322.374	4209.2									104.996		107.304
TCGA-CN-5356-01	853.062	23		TCGA-CN-5356-01	853.062	56		105			3596.9	1121.08									6.7458		82.2993
TCGA-CN-5358-01	1503.83	-5		TCGA-CN-5358-01	1503.83	4		2			286.091	1436.16									41.6089		230.929
TCGA-CN-5359-01	3598.84	19		TCGA-CN-5359-01	3598.84	40		97			2468.41	11471.1									1401.66		1031.1
TCGA-CN-5360-01	3642.5	-7		TCGA-CN-5360-01	3642.5	20		124			419.907	4100.61									248.471		603.765
TCGA-CN-5361-01	787.037	21		TCGA-CN-5361-01	787.037	52		126			302.315	19.297									23.3333		117.037
TCGA-CN-5363-01	102.515	43		TCGA-CN-5363-01	102.515	66		258			748.883	6535.3									195.608		102.332
TCGA-CN-5364-01	4447.78	35		TCGA-CN-5364-01	4447.78	54		65			4611.4	1958.5									48.628		194.078
TCGA-CN-5365-01	524	43		TCGA-CN-5365-01	524	80		101			1045.23	4955.93									2288.89		3526.35
TCGA-CN-5366-01	195.105	35		TCGA-CN-5366-01	195.105	72		129			366.586	750.324									10.9466		144.559
TCGA-CN-5367-01	491.068	33		TCGA-CN-5367-01	491.068	66		179			633.456	10027.7									62.9716		258.851
TCGA-CN-5369-01	3836.82	35		TCGA-CN-5369-01	3836.82	60		88			973.97	2840.14									43.5459		174.184
TCGA-CN-5370-01	1284.41	39		TCGA-CN-5370-01	1284.41	58		316			535.18	3878.91									7.0452		89.9295
TCGA-CN-5373-01	1700.67	19		TCGA-CN-5373-01	1700.67	34		107			2034.96	9711.35									129.298		289.899
TCGA-CN-5374-01	11557.6	15		TCGA-CN-5374-01	11557.6	48		208			806.338	106.819									102.761		463.991
TCGA-CN-6010-01	3969.59	29		TCGA-CN-6010-01	3969.59	52		49			2643.8	1386.73									9.9405		26.9815
TCGA-CN-6011-01	499.433	35		TCGA-CN-6011-01	499.433	72		197			5349.66	5789.85									0.4931		820.513
TCGA-CN-6012-01	8720.24	23		TCGA-CN-6012-01	8720.24	38		65			1389.38	7377.78									315.89		426.736
TCGA-CN-6013-01	11525	19		TCGA-CN-6013-01	11525	42		316			11200.4	765.054									47.6025		400.231
TCGA-CN-6016-01	524.277	9		TCGA-CN-6016-01	524.277	20		108			1118.03	3244.87									9.6322		357.268
TCGA-CN-6017-01	843.429	11		TCGA-CN-6017-01	843.429	24		223			4366.64	6621.26									218.172		270.331
TCGA-CN-6018-01	77.3523	37		TCGA-CN-6018-01	77.3523	74		477			420.032	25052.6									184.438		471.799
TCGA-CN-6019-01	3371.36	-11		TCGA-CN-6019-01	3371.36	14		78			5804.58	1846.53									373.766		924.342
TCGA-CN-6020-01	6752.52	31		TCGA-CN-6020-01	6752.52	50		350			983.976	130.065									2.7858		39.0017
TCGA-CN-6021-01	3099.76	11		TCGA-CN-6021-01	3099.76	40		184			966.197	3921.16									572.818		222.617
TCGA-CN-6022-01	822.593	43		TCGA-CN-6022-01	822.593	68		74			195.046	25326.7									500.068		412.91
TCGA-CN-6023-01	5211.24	17		TCGA-CN-6023-01	5211.24	26		205			201.48	1079.89									84.907		164.819
TCGA-CN-6024-01	3556.79	37		TCGA-CN-6024-01	3556.79	66		65			557.854	7556.95									170.548		396.746
TCGA-CN-6988-01	11469.8	15		TCGA-CN-6988-01	11469.8	40		52			232.125	2281.08									202.811		477.712
TCGA-CN-6989-01	959.433	33		TCGA-CN-6989-01	959.433	56		184			4512.14	18536.6									3.7879		190.476
TCGA-CN-6992-01	1847.65	37		TCGA-CN-6992-01	1847.65	56		203			464.243	1962.72									4.5377		133.296
TCGA-CN-6994-01	2978.23	27		TCGA-CN-6994-01	2978.23	60		29			1601.16	10489.7									53.97		421.023
TCGA-CN-6995-01	3933.69	45		TCGA-CN-6995-01	3933.69	70		58			705.415	7786.39									17.912		63.9713
TCGA-CN-6996-01	296.364	27		TCGA-CN-6996-01	296.364	46		127			2911.46	897.155									6.7266		96.0068
TCGA-CN-6997-01	10587	31		TCGA-CN-6997-01	10587	66		132			8641.37	2345.7									219.346		109.437
TCGA-CN-6998-01	2243.01	37		TCGA-CN-6998-01	2243.01	62		183			2153.04	5535.13									54.5916		286.923
TCGA-CN-A497-01	6180.97	17		TCGA-CN-A497-01	6180.97	38		168			707.808										159.527		577.414
TCGA-CN-A498-01	2928.64	41		TCGA-CN-A498-01	2928.64	62		114			3301.48										161.139		62.0043
TCGA-CN-A499-01	2436.76	35		TCGA-CN-A499-01	2436.76	72		100			1805.15										15.4674		57.1621
TCGA-CN-A49A-01	1246.33	37		TCGA-CN-A49A-01	1246.33	62		94			3702.34										359.361		451.625
TCGA-CN-A49B-01	13932.1	41		TCGA-CN-A49B-01	13932.1	66		53			109.375										173.913		147.108
TCGA-CN-A49C-01	7208.93	35		TCGA-CN-A49C-01	7208.93	66		136			161.83										149.361		379.54
TCGA-CN-A63T-01	2470.71	45		TCGA-CN-A63T-01	2470.71	76		50			7120.03										9.3305		314.816
TCGA-CN-A63U-01	11914.6	25		TCGA-CN-A63U-01	11914.6	56		104			1339.28										40.6093		165.918
TCGA-CN-A63V-01	2148.07	51		TCGA-CN-A63V-01	2148.07	72		26			2012.34										207.306		25.5708
TCGA-CN-A63W-01	2824.21	45		TCGA-CN-A63W-01	2824.21	78		122			22014.1										28.6726		368.696
TCGA-CN-A641-01	1958.06	33		TCGA-CN-A641-01	1958.06	60		33			443.707										66.321		25.358
TCGA-CN-A642-01	356.587	51		TCGA-CN-A642-01	356.587	76		90			738.203										188.986		642.319
TCGA-CN-A6UY-01	2170.89	21		TCGA-CN-A6UY-01	2170.89	20		85			147.918										0.9259		218.518
TCGA-CN-A6V1-01	6026.63	23		TCGA-CN-A6V1-01	6026.63	18		421			1890.44										5.6684		33.0657
TCGA-CN-A6V3-01	3106.54	43		TCGA-CN-A6V3-01	3106.54	76		116			519.339										903.905		765.673
TCGA-CN-A6V6-01	17286.3	17		TCGA-CN-A6V6-01	17286.3	32		94			10796.6										71.5062		93.7311
TCGA-CN-A6V7-01	8794.49	31		TCGA-CN-A6V7-01	8794.49	62		84			1063.16										218.767		587.87
TCGA-CQ-5323-01	3801.82	21		TCGA-CQ-5323-01	3801.82	60		90			7249.4										638.746		192.593
TCGA-CQ-5324-01	7861.09	27		TCGA-CQ-5324-01	7861.09	42		144			617.06										1.6155		44.8304
TCGA-CQ-5325-01	865.718	31		TCGA-CQ-5325-01	865.718	52		60			7448.2										37.7129		164.639
TCGA-CQ-5326-01	1308.34	35		TCGA-CQ-5326-01	1308.34	64		67			1878.34										65.4685		8.558
TCGA-CQ-5327-01	3655.41	33		TCGA-CQ-5327-01	3655.41	62		22			1126.41										39.8532		120.084
TCGA-CQ-5329-01	150.433	33		TCGA-CQ-5329-01	150.433	70		90			6589.49										23.7232		108.402
TCGA-CQ-5330-01	197.958	27		TCGA-CQ-5330-01	197.958	42		67			126.977										0.4015		38.1411
TCGA-CQ-5331-01	525.007	21		TCGA-CQ-5331-01	525.007	42		90			2355.25										66.5293		86.6712
TCGA-CQ-5332-01	4927.84	39		TCGA-CQ-5332-01	4927.84	64		73			6010.5										381.416		637.168
TCGA-CQ-5333-01	55.6473	31		TCGA-CQ-5333-01	55.6473	60		92			623.283										102.638		175.385
TCGA-CQ-5334-01	835.402	15		TCGA-CQ-5334-01	835.402	44		226			1864.88										670.315		201.386
TCGA-CQ-6218-01	1837.92	35		TCGA-CQ-6218-01	1837.92	56		35			3096.46										522.949		479.958
TCGA-CQ-6219-01	1079.16	31		TCGA-CQ-6219-01	1079.16	44		119			2208.33										259.33		362.832
TCGA-CQ-6220-01	1418.02	39		TCGA-CQ-6220-01	1418.02	76		51			4577.13										1325.16		2366.72
TCGA-CQ-6222-01	3443.78	23		TCGA-CQ-6222-01	3443.78	50		34			3849.16										246.792		221.132
TCGA-CQ-6223-01	10133.4	17		TCGA-CQ-6223-01	10133.4	56		419			558.621										34.1358		726.992
TCGA-CQ-6224-01	165.77	35		TCGA-CQ-6224-01	165.77	56		147			9053.16										136.244		140.611
TCGA-CQ-6225-01	8146.11	39		TCGA-CQ-6225-01	8146.11	80		157			4335.04										518.137		499.644
TCGA-CQ-6227-01	728.52	27		TCGA-CQ-6227-01	728.52	58		468			1367.21										22.0231		172.73
TCGA-CQ-6228-01	8089	39		TCGA-CQ-6228-01	8089	80		289			2025.97										73.4869		73.4869
TCGA-CQ-6229-01	490.022	27		TCGA-CQ-6229-01	490.022	54		44			211.904										362.836		172.017
TCGA-CQ-7063-01	331.256	21		TCGA-CQ-7063-01	331.256	34		98			4411.33										44.8005		259.32
TCGA-CQ-7065-01	322.374	23		TCGA-CQ-7065-01	322.374	46		315			1202.86										32.9067		236.648
TCGA-CQ-7067-01	3548.77	23		TCGA-CQ-7067-01	3548.77	46		50			2034.54										61.1818		339.099
TCGA-CQ-7068-01	3596.9	33		TCGA-CQ-7068-01	3596.9	52		103			433.904										58.7127		265.7
TCGA-CQ-7069-01	286.091	11		TCGA-CQ-7069-01	286.091	46		120			6990.54										72.0919		1642.69
TCGA-CQ-7071-01	2468.41	37		TCGA-CQ-7071-01	2468.41	60		85			754.724										28.9043		70.8156
TCGA-CQ-7072-01	419.907	21		TCGA-CQ-7072-01	419.907	50		78			10055.8										36.1083		113.483
TCGA-CQ-A4C6-01	302.315	37		TCGA-CQ-A4C6-01	302.315	66		104			968.186										327.096		314.13
TCGA-CQ-A4C9-01	9292.91	23		TCGA-CQ-A4C9-01	9292.91	46		158			9071.83										373.953		765.075
TCGA-CQ-A4CA-01	344.351	31		TCGA-CQ-A4CA-01	344.351	62		702			41.908										270.084		741.775
TCGA-CQ-A4CB-01	748.883	33		TCGA-CQ-A4CB-01	748.883	68		109			11116.4										265.249		904.94
TCGA-CQ-A4CD-01	1214.62	41		TCGA-CQ-A4CD-01	1214.62	72		143			2517.51										80.0759		308.513
TCGA-CQ-A4CE-01	4611.4	27		TCGA-CQ-A4CE-01	4611.4	62		28			1974.09										165.081		466.226
TCGA-CQ-A4CG-01	1045.23	45		TCGA-CQ-A4CG-01	1045.23	72		23			294.284										84.4765		172.563
TCGA-CQ-A4CH-01	366.586	23		TCGA-CQ-A4CH-01	366.586	52		140			1490.76										76.6175		521.566
TCGA-CQ-A4CI-01	5726.14	37		TCGA-CQ-A4CI-01	5726.14	56		143			11075										90.2556		401.358
TCGA-CR-5243-01	4515.63	21		TCGA-CR-5243-01	4515.63	14		34			3384.2										13.1301		408.491
TCGA-CR-5247-01	633.456	41		TCGA-CR-5247-01	633.456	72		345			510.895										95.2252		268.005
TCGA-CR-5248-01	4602.83	15		TCGA-CR-5248-01	4602.83	34		287			619.87										195.222		713.619
TCGA-CR-5249-01	6180.8	25		TCGA-CR-5249-01	6180.8	38		67			7010.14										249.788		636.28
TCGA-CR-5250-01	2124.6	-15		TCGA-CR-5250-01	2124.6	-20		916			4733.22										29.5412		116.279
TCGA-CR-6467-01	11602.5	19		TCGA-CR-6467-01	11602.5	30		125			1807.61										10.0209		469.441
TCGA-CR-6470-01	6636.89	21		TCGA-CR-6470-01	6636.89	14		240			2749.52										2.2967		55.5811
TCGA-CR-6471-01	5414.45	11		TCGA-CR-6471-01	5414.45	24		131			2436.12										1.0081		27.2177
TCGA-CR-6472-01	16922.9	21		TCGA-CR-6472-01	16922.9	30		102			947.632										146.526		151.729
TCGA-CR-6473-01	6144.57	37		TCGA-CR-6473-01	6144.57	58		88			36.71										88.3948		116.052
TCGA-CR-6474-01	973.97	31		TCGA-CR-6474-01	973.97	54		96			4240.07										13.5831		137.237
TCGA-CR-6477-01	535.18	37		TCGA-CR-6477-01	535.18	64		101			575.055										5		112.5
TCGA-CR-6478-01	1106.28	43		TCGA-CR-6478-01	1106.28	62		336			604.135										75.1488		39.8065
TCGA-CR-6480-01	16558	5		TCGA-CR-6480-01	16558	10		110			1851.38										571.618		217.507
TCGA-CR-6481-01	2923.15	23		TCGA-CR-6481-01	2923.15	42		100			1849.29										131.834		167.539
TCGA-CR-6482-01	3636.96	7		TCGA-CR-6482-01	3636.96	10		47			1482.98										15.7386		40.5389
TCGA-CR-6484-01	2034.96	21		TCGA-CR-6484-01	2034.96	50		65			1171.04										13.7395		57.945
TCGA-CR-6487-01	3358.32	9		TCGA-CR-6487-01	3358.32	20		68			1258.41										154.537		75.1418
TCGA-CR-6488-01	806.338	17		TCGA-CR-6488-01	806.338	40		159			1516.09										114.102		85.7756
TCGA-CR-6491-01	2643.8	35		TCGA-CR-6491-01	2643.8	74		30			5014.19										172.743		277.622
TCGA-CR-6492-01	5349.66	35		TCGA-CR-6492-01	5349.66	58		94			3108.96										477.236		773.661
TCGA-CR-6493-01	1389.38	43		TCGA-CR-6493-01	1389.38	74		67			4039.51										14.3015		129.667
TCGA-CR-7364-01	11200.4	25		TCGA-CR-7364-01	11200.4	40		200			732.484										11.3416		102.628
TCGA-CR-7365-01	1355.47	33		TCGA-CR-7365-01	1355.47	60		145			288.783										54.109		113.507
TCGA-CR-7367-01	1118.03	37		TCGA-CR-7367-01	1118.03	68		83			3453.99										18.0387		228.694
TCGA-CR-7368-01	8209.53	13		TCGA-CR-7368-01	8209.53	36		202			570.525										19.3175		71.4746
TCGA-CR-7369-01	4601.49	15		TCGA-CR-7369-01	4601.49	50		267			1633.28										95.9805		227.248
TCGA-CR-7370-01	5023	13		TCGA-CR-7370-01	5023	40		146			10172.9										115.851		162.693
TCGA-CR-7371-01	4366.64	27		TCGA-CR-7371-01	4366.64	60		136			1957.77										136.106		375.286
TCGA-CR-7372-01	542.805	17		TCGA-CR-7372-01	542.805	38		123			1987.27										86.4006		82.9445
TCGA-CR-7373-01	420.032	35		TCGA-CR-7373-01	420.032	64		147			2728.7										112.096		624.763
TCGA-CR-7374-01	5804.58	1		TCGA-CR-7374-01	5804.58	14		208			2350.54										6.0843		44.3286
TCGA-CR-7376-01	983.976	5		TCGA-CR-7376-01	983.976	12		71			3128.6										290.346		288.132
TCGA-CR-7377-01	966.197	23		TCGA-CR-7377-01	966.197	38		123			2838.26										11.6537		296.06
TCGA-CR-7379-01	1237.63	41		TCGA-CR-7379-01	1237.63	70		175			413.305										197.689		789.474
TCGA-CR-7380-01	195.046	29		TCGA-CR-7380-01	195.046	46		59			6367.13										306.622		353.106
TCGA-CR-7382-01	201.48	3		TCGA-CR-7382-01	201.48	14		127			3855.11										244.398		905.368
TCGA-CR-7383-01	557.854	29		TCGA-CR-7383-01	557.854	56		150			800.146										1.6952		376
TCGA-CR-7385-01	8780.19	11		TCGA-CR-7385-01	8780.19	34		150			5572.89										698.198		825.451
TCGA-CR-7386-01	232.125	27		TCGA-CR-7386-01	232.125	36		124			3531.34										264.733		519.039
TCGA-CR-7388-01	3938.71	27		TCGA-CR-7388-01	3938.71	46		99			3032.48										335.73		182.476
TCGA-CR-7389-01	3471.11	9		TCGA-CR-7389-01	3471.11	38		154			160.532										0		61.066
TCGA-CR-7390-01	2895.56	37		TCGA-CR-7390-01	2895.56	70		54			1325.25										9.7252		50.3171
TCGA-CR-7391-01	4512.14	13		TCGA-CR-7391-01	4512.14	32		159			7176.55										994.747		544.646
TCGA-CR-7392-01	464.243	9		TCGA-CR-7392-01	464.243	26		138			1535.1										19.3928		34.1683
TCGA-CR-7393-01	3483.12	-5		TCGA-CR-7393-01	3483.12	-2		159			2422.87										274.809		703.053
TCGA-CR-7394-01	1601.16	9		TCGA-CR-7394-01	1601.16	18		72			2008.32										38.9106		97.8022
TCGA-CR-7395-01	705.415	29		TCGA-CR-7395-01	705.415	50		144			1763.71										124.339		149.282
TCGA-CR-7397-01	2911.46	29		TCGA-CR-7397-01	2911.46	54		210			2511.43										936.512		405.082
TCGA-CR-7398-01	8641.37	15		TCGA-CR-7398-01	8641.37	36		107			2.5688										2070.42		1752.92
TCGA-CR-7399-01	2153.04	31		TCGA-CR-7399-01	2153.04	40		265			590.644										38.4424		107.318
TCGA-CR-7401-01	707.808	25		TCGA-CR-7401-01	707.808	56		187			4024.38										1.0302		139.423
TCGA-CR-7402-01	3301.48	21		TCGA-CR-7402-01	3301.48	40		74			1124.24										157.494		171.365
TCGA-CR-7404-01	7731.94	29		TCGA-CR-7404-01	7731.94	56		121			1112.32										33.2155		294.7
TCGA-CV-5430-01	14369.1	3		TCGA-CV-5430-01	14369.1	2		97			348.203										4.9689		434.948
TCGA-CV-5431-01	5957.36	39		TCGA-CV-5431-01	5957.36	56		112			6732.43										358.447		333.904
TCGA-CV-5432-01	1805.15	39		TCGA-CV-5432-01	1805.15	72		49			1087.42										715.962		559.859
TCGA-CV-5434-01	2075.87	21		TCGA-CV-5434-01	2075.87	46		54			1941.05										2.2668		27.2016
TCGA-CV-5435-01	3702.34	27		TCGA-CV-5435-01	3702.34	54		120			1349.79										485.28		314.069
TCGA-CV-5436-01	109.375	41		TCGA-CV-5436-01	109.375	68		37			641.161										11.359		174.848
TCGA-CV-5439-01	3326.76	37		TCGA-CV-5439-01	3326.76	72		137			2476.25										693.903		357.706
TCGA-CV-5440-01	12049.9	33		TCGA-CV-5440-01	12049.9	64		301			2838.44										66.4532		69.6557
TCGA-CV-5441-01	958.314	45		TCGA-CV-5441-01	958.314	66		93			286.278										91.9495		330.308
TCGA-CV-5442-01	5887.9	25		TCGA-CV-5442-01	5887.9	48		464			7050.01										21.4158		112.178
TCGA-CV-5443-01	2884.55	15		TCGA-CV-5443-01	2884.55	20		81			1449.17										101.633		241.497
TCGA-CV-5444-01	163.5	25		TCGA-CV-5444-01	163.5	40		267			4612.58										160.469		843.363
TCGA-CV-5966-01	161.83	33		TCGA-CV-5966-01	161.83	60		246			3672.87										377.492		265.187
TCGA-CV-5970-01	2498.29	13		TCGA-CV-5970-01	2498.29	40		232			2499.13										1237.79		2292.79
TCGA-CV-5971-01	154.221	5		TCGA-CV-5971-01	154.221	32		169			2809.37										82.3748		140.997
TCGA-CV-5973-01	7120.03	23		TCGA-CV-5973-01	7120.03	58		256			1689.82										211.976		546.719
TCGA-CV-5976-01	1339.28	39		TCGA-CV-5976-01	1339.28	58		102			1840.57										94.8479		217.505
TCGA-CV-5977-01	665.792	37		TCGA-CV-5977-01	665.792	68		173			4047.35										5.7957		142.317
TCGA-CV-5978-01	701.314	13		TCGA-CV-5978-01	701.314	26		117			11858.5										648.038		122.132
TCGA-CV-5979-01	535.917	37		TCGA-CV-5979-01	535.917	68		106			3116.93										55.3699		140.525
TCGA-CV-6003-01	1329.72	45		TCGA-CV-6003-01	1329.72	76		37			122.461										76.5143		548.353
TCGA-CV-6433-01	3088.34	25		TCGA-CV-6433-01	3088.34	30		106			341.308										58.4102		210.364
TCGA-CV-6436-01	2012.34	39		TCGA-CV-6436-01	2012.34	54		67			68.6757										385.038		458.585
TCGA-CV-6441-01	22014.1	27		TCGA-CV-6441-01	22014.1	36		231			157.985										0.7713		48.5924
TCGA-CV-6933-01	6067.96	41		TCGA-CV-6933-01	6067.96	60		224			2773.67										19.6544		77.2619
TCGA-CV-6934-01	443.707	31		TCGA-CV-6934-01	443.707	56		65			2713.66										2379.47		460.62
TCGA-CV-6935-01	6349.06	27		TCGA-CV-6935-01	6349.06	54		147			2863.34										88.5221		607.277
TCGA-CV-6936-01	2914.01	39		TCGA-CV-6936-01	2914.01	62		160			212.726										163.372		76.8042
TCGA-CV-6937-01	2687.7	19		TCGA-CV-6937-01	2687.7	42		121			3069.32										85.7385		105.263
TCGA-CV-6938-01	738.203	29		TCGA-CV-6938-01	738.203	54		63			747.045										10.1523		159.206
TCGA-CV-6939-01	8987.14	3		TCGA-CV-6939-01	8987.14	8		169			1666.46										85.4701		508.547
TCGA-CV-6940-01	2545.38	37		TCGA-CV-6940-01	2545.38	70		102			13847.6										514.872		653.591
TCGA-CV-6941-01	3682.82	33		TCGA-CV-6941-01	3682.82	70		396			5003.53										0.3407		12.9472
TCGA-CV-6942-01	147.918	35		TCGA-CV-6942-01	147.918	62		50			4571.19										729.96		432.339
TCGA-CV-6943-01	1890.44	13		TCGA-CV-6943-01	1890.44	16		97			4015.65										217.776		443.247
TCGA-CV-6945-01	519.339	49		TCGA-CV-6945-01	519.339	70		135			13.4086										29.389		144.238
TCGA-CV-6948-01	10796.6	33		TCGA-CV-6948-01	10796.6	44		106			1456										21.9557		30.4299
TCGA-CV-6950-01	182.575	37		TCGA-CV-6950-01	182.575	64		83			927.078										107.457		276.482
TCGA-CV-6951-01	9023.96	27		TCGA-CV-6951-01	9023.96	62		79			1134.38										39.7702		339.373
TCGA-CV-6952-01	1063.16	37		TCGA-CV-6952-01	1063.16	66		117			250.879										11.8838		87.1479
TCGA-CV-6953-01	7249.4	33		TCGA-CV-6953-01	7249.4	64		89			1465.06										119.721		297.559
TCGA-CV-6954-01	617.06	25		TCGA-CV-6954-01	617.06	50		199			1024.57										300.075		853.713
TCGA-CV-6955-01	7448.2	17		TCGA-CV-6955-01	7448.2	20		138			4917.33										445.589		1472.83
TCGA-CV-6956-01	2000.91	37		TCGA-CV-6956-01	2000.91	66		143			18299.1										25.89		334.844
TCGA-CV-6959-01	1878.34	43		TCGA-CV-6959-01	1878.34	72		248			4103.91										215.592		282.483
TCGA-CV-6960-01	1126.41	33		TCGA-CV-6960-01	1126.41	52		79			417.454										24.9908		129.364
TCGA-CV-6961-01	6882.22	41		TCGA-CV-6961-01	6882.22	70		11			2074.62										5.7319		261.905
TCGA-CV-6962-01	3533.19	43		TCGA-CV-6962-01	3533.19	64		173			980.087										154.514		1346.06
TCGA-CV-7089-01	6589.49	39		TCGA-CV-7089-01	6589.49	72		92			1219.65										157.008		315.253
TCGA-CV-7090-01	126.977	25		TCGA-CV-7090-01	126.977	44		556			1338.14										791.573		1811.8
TCGA-CV-7091-01	1652.29	41		TCGA-CV-7091-01	1652.29	64		91													100.331		228.225
TCGA-CV-7095-01	1414.98	49		TCGA-CV-7095-01	1414.98	82		64													242.747		250.967
TCGA-CV-7097-01	2355.25	41		TCGA-CV-7097-01	2355.25	62		639													189.917		476.26
TCGA-CV-7099-01	6010.5	39		TCGA-CV-7099-01	6010.5	60		64													13.256		762.635
TCGA-CV-7100-01	2712.06	35		TCGA-CV-7100-01	2712.06	66		530													22.8412		432.312
TCGA-CV-7101-01	9187.92	17		TCGA-CV-7101-01	9187.92	44		187													1.8587		40.4275
TCGA-CV-7102-01	21.6238	41		TCGA-CV-7102-01	21.6238	62		19													61.3718		136.153
TCGA-CV-7103-01	623.283	21		TCGA-CV-7103-01	623.283	40		33													130.648		332.608
TCGA-CV-7104-01	1864.88	27		TCGA-CV-7104-01	1864.88	42		338													4.3764		91.4661
TCGA-CV-7177-01	1386.57	17		TCGA-CV-7177-01	1386.57	44		82													37.9482		61.7463
TCGA-CV-7178-01	743.023	27		TCGA-CV-7178-01	743.023	56		120													6.9013		92.4776
TCGA-CV-7180-01	3096.46	35		TCGA-CV-7180-01	3096.46	72		225													70.6667		88
TCGA-CV-7183-01	2208.33	29		TCGA-CV-7183-01	2208.33	54		69													36.3086		102.874
TCGA-CV-7235-01	4577.13	33		TCGA-CV-7235-01	4577.13	64		68													148.62		100.495
TCGA-CV-7236-01	3849.16	27		TCGA-CV-7236-01	3849.16	48		46													5.3901		40.6707
TCGA-CV-7238-01	558.621	35		TCGA-CV-7238-01	558.621	68		119													36.3636		351.074
TCGA-CV-7242-01	9053.16	29		TCGA-CV-7242-01	9053.16	58		84													38.6358		76.9297
TCGA-CV-7243-01	216.974	27		TCGA-CV-7243-01	216.974	50		96													212.497		419.468
TCGA-CV-7245-01	4335.04	43		TCGA-CV-7245-01	4335.04	70		14													1050.64		300.519
TCGA-CV-7247-01	1367.21	35		TCGA-CV-7247-01	1367.21	56		453													230.633		951.508
TCGA-CV-7248-01	2025.97	29		TCGA-CV-7248-01	2025.97	58		587													451.062		956.14
TCGA-CV-7250-01	11955.4	29		TCGA-CV-7250-01	11955.4	56		129													2107.39		1325.08
TCGA-CV-7252-01	211.904	43		TCGA-CV-7252-01	211.904	68		208													199.807		445.872
TCGA-CV-7253-01	4411.33	33		TCGA-CV-7253-01	4411.33	72		120													7.431		72.7176
TCGA-CV-7254-01	3869.09	19		TCGA-CV-7254-01	3869.09	22		93													9.9443		437.55
TCGA-CV-7255-01	1539.22	39		TCGA-CV-7255-01	1539.22	68		42													59.3085		37.7418
TCGA-CV-7261-01	1005.59	29		TCGA-CV-7261-01	1005.59	54		1531													20.6134		101.072
TCGA-CV-7263-01	344.2	21		TCGA-CV-7263-01	344.2	54		63													468.34		94.3279
TCGA-CV-7406-01	11614	9		TCGA-CV-7406-01	11614	22		151													3070.67		2879.06
TCGA-CV-7407-01	14457.4	27		TCGA-CV-7407-01	14457.4	38		48													19.7316		162.589
TCGA-CV-7409-01	3045.06	33		TCGA-CV-7409-01	3045.06	58		65													444.272		647.625
TCGA-CV-7410-01	1202.86	29		TCGA-CV-7410-01	1202.86	40		91													90.2412		179.099
TCGA-CV-7411-01	2034.54	25		TCGA-CV-7411-01	2034.54	46		16													542.595		207.733
TCGA-CV-7413-01	433.904	33		TCGA-CV-7413-01	433.904	68		100													46.2185		222.089
TCGA-CV-7414-01	6990.54	27		TCGA-CV-7414-01	6990.54	56		113													151.372		138.127
TCGA-CV-7415-01	754.724	41		TCGA-CV-7415-01	754.724	74		77													119.086		131.911
TCGA-CV-7416-01	113.86	29		TCGA-CV-7416-01	113.86	58		163													347.505		511.091
TCGA-CV-7418-01	14888.6	29		TCGA-CV-7418-01	14888.6	62		153													15.3988		72.6825
TCGA-CV-7421-01	6403.6	41		TCGA-CV-7421-01	6403.6	58		91													161.185		154.962
TCGA-CV-7422-01	10055.8	25		TCGA-CV-7422-01	10055.8	52		89													4.9114		468.728
TCGA-CV-7423-01	1674.45	29		TCGA-CV-7423-01	1674.45	56		79													2.7567		9.9242
TCGA-CV-7424-01	2591.14	35		TCGA-CV-7424-01	2591.14	60		106													54.7046		22.6112
TCGA-CV-7425-01	968.186	19		TCGA-CV-7425-01	968.186	38		79													19.118		88.6378
TCGA-CV-7427-01	9071.83	29		TCGA-CV-7427-01	9071.83	40		174													225.894		943.627
TCGA-CV-7428-01	2294.12	41		TCGA-CV-7428-01	2294.12	68		373													40.5014		86.4674
TCGA-CV-7429-01	41.908	37		TCGA-CV-7429-01	41.908	56		84													24.5059		147.036
TCGA-CV-7430-01	11116.4	25		TCGA-CV-7430-01	11116.4	60		175													62.7153		182.92
TCGA-CV-7432-01	2517.51	45		TCGA-CV-7432-01	2517.51	74		286													387.182		265.145
TCGA-CV-7433-01	1974.09	39		TCGA-CV-7433-01	1974.09	64		62													95.9392		59.3683
TCGA-CV-7434-01	294.284	37		TCGA-CV-7434-01	294.284	60		75													458.752		127.078
TCGA-CV-7435-01	2697.9	23		TCGA-CV-7435-01	2697.9	46		66													12.1831		152.966
TCGA-CV-7437-01	6724.26	37		TCGA-CV-7437-01	6724.26	50		282													495.037		1604.97
TCGA-CV-7438-01	1490.76	37		TCGA-CV-7438-01	1490.76	64		87													9.0791		26.5888
TCGA-CV-7440-01	2494.38	45		TCGA-CV-7440-01	2494.38	68		124													50.8575		163.217
TCGA-CV-7446-01	5416.65	9		TCGA-CV-7446-01	5416.65	28		88													66.8878		154.782
TCGA-CV-7568-01	117.483	25		TCGA-CV-7568-01	117.483	50		128													603.043		971.646
TCGA-CV-A45O-01	11075	9		TCGA-CV-A45O-01	11075	24		146													106.823		90.1317
TCGA-CV-A45P-01	3384.2	37		TCGA-CV-A45P-01	3384.2	56		90													51.9481		252.507
TCGA-CV-A45Q-01	510.895	33		TCGA-CV-A45Q-01	510.895	54		95													20.9256		195.305
TCGA-CV-A45R-01	1817.13	1		TCGA-CV-A45R-01	1817.13	32		57													132.027		18.3894
TCGA-CV-A45T-01	619.87	33		TCGA-CV-A45T-01	619.87	54		47													121.212		387.683
TCGA-CV-A45U-01	7010.14	43		TCGA-CV-A45U-01	7010.14	74		54													508.674		178.411
TCGA-CV-A45V-01	4733.22	37		TCGA-CV-A45V-01	4733.22	54		164													9.4567		80.1567
TCGA-CV-A45W-01	5040.95	43		TCGA-CV-A45W-01	5040.95	64		2744													0.4281		23.547
TCGA-CV-A45X-01	10056.7	29		TCGA-CV-A45X-01	10056.7	48		135													572.336		858.957
TCGA-CV-A45Y-01	1807.61	31		TCGA-CV-A45Y-01	1807.61	58		136													11.3343		173.793
TCGA-CV-A45Z-01	2749.52	29		TCGA-CV-A45Z-01	2749.52	56		33													696.381		358.603
TCGA-CV-A460-01	2436.12	27		TCGA-CV-A460-01	2436.12	20		151													807.474		291.847
TCGA-CV-A461-01	4209.2	21		TCGA-CV-A461-01	4209.2	44		92													92.2973		82.7961
TCGA-CV-A463-01	947.632	33		TCGA-CV-A463-01	947.632	56		34													2.8873		184.784
TCGA-CV-A464-01	36.71	25		TCGA-CV-A464-01	36.71	52		74													278.204		831.069
TCGA-CV-A465-01	1570.4	31		TCGA-CV-A465-01	1570.4	70		62													312.204		905.806
TCGA-CV-A468-01	4240.07	21		TCGA-CV-A468-01	4240.07	44		179													43.4968		100.698
TCGA-CV-A6JD-01	575.055	33		TCGA-CV-A6JD-01	575.055	56		175													501.37		1114.5
TCGA-CV-A6JE-01	1121.08	25		TCGA-CV-A6JE-01	1121.08	54		71													16.2553		77.062
TCGA-CV-A6JM-01	1436.16	35		TCGA-CV-A6JM-01	1436.16	52		66													291.997		124.89
TCGA-CV-A6JN-01	656.667	37		TCGA-CV-A6JN-01	656.667	58		110													109.863		121.848
TCGA-CV-A6JO-01	604.135	45		TCGA-CV-A6JO-01	604.135	68		57													87.0756		932.64
TCGA-CV-A6JT-01	1851.38	31		TCGA-CV-A6JT-01	1851.38	54		160													3.3908		133.693
TCGA-CV-A6JU-01	1849.29	25		TCGA-CV-A6JU-01	1849.29	46		121													11.3908		39.6401
TCGA-CV-A6JY-01	1482.98	35		TCGA-CV-A6JY-01	1482.98	52		128													641.003		82.7586
TCGA-CV-A6JZ-01	1171.04	37		TCGA-CV-A6JZ-01	1171.04	62		34													61.9224		275.878
TCGA-CV-A6K0-01	1258.41	23		TCGA-CV-A6K0-01	1258.41	46		33													0		27.5661
TCGA-CV-A6K1-01	1516.09	29		TCGA-CV-A6K1-01	1516.09	50		88													61.8593		474.726
TCGA-CV-A6K2-01	5014.19	33		TCGA-CV-A6K2-01	5014.19	66		63													200.807		81.7689
TCGA-CX-7085-01	3108.96	9		TCGA-CX-7085-01	3108.96	26		478													9.3593		320.446
TCGA-CX-7086-01	11471.1	25		TCGA-CX-7086-01	11471.1	50		96													143.428		99.4806
TCGA-CX-7219-01	4039.51	21		TCGA-CX-7219-01	4039.51	42		22													255.078		267.045
TCGA-CX-A4AQ-01	732.484	27		TCGA-CX-A4AQ-01	732.484	28		61													241.127		185.88
TCGA-D6-6515-01	288.783	15		TCGA-D6-6515-01	288.783	26		47													84.4166		231.401
TCGA-D6-6516-01	3453.99	23		TCGA-D6-6516-01	3453.99	58		101													66.5994		363.269
TCGA-D6-6517-01	570.525	43		TCGA-D6-6517-01	570.525	68		86													589.015		508.996
TCGA-D6-6823-01	1633.28	29		TCGA-D6-6823-01	1633.28	66		56													3405.11		823.529
TCGA-D6-6824-01	10172.9	-5		TCGA-D6-6824-01	10172.9	20		128													1.1111		111.111
TCGA-D6-6825-01	1957.77	31		TCGA-D6-6825-01	1957.77	48		108													616.925		202.842
TCGA-D6-6826-01	1987.27	27		TCGA-D6-6826-01	1987.27	50		66													0.9872		37.0188
TCGA-D6-6827-01	4100.61	9		TCGA-D6-6827-01	4100.61	18		151													0.8906		26.2735
TCGA-D6-8568-01	2728.7	35		TCGA-D6-8568-01	2728.7	68		78													3.1898		20.3349
TCGA-D6-8569-01	2350.54	29		TCGA-D6-8569-01	2350.54	38		46													1.7884		3.9345
TCGA-D6-A4Z9-01	1426.68	33		TCGA-D6-A4Z9-01	1426.68	70		96													110.633		109.772
TCGA-D6-A4ZB-01	3128.6	41		TCGA-D6-A4ZB-01	3128.6	70		121													14.2796		121.662
TCGA-D6-A6EK-01	2838.26	39		TCGA-D6-A6EK-01	2838.26	52		197													32.4112		251.448
TCGA-D6-A6EM-01	413.305	35		TCGA-D6-A6EM-01	413.305	54		124													380.577		95.9555
TCGA-D6-A6EN-01	6367.13	39		TCGA-D6-A6EN-01	6367.13	42		81													16.5793		67.7801
TCGA-D6-A6EO-01	3855.11	17		TCGA-D6-A6EO-01	3855.11	48		68													108.312		8.6219
TCGA-D6-A6EP-01	19.297	-5		TCGA-D6-A6EP-01	19.297	10		45													12.9558		40.5391
TCGA-D6-A6EQ-01	800.146	41		TCGA-D6-A6EQ-01	800.146	62		109													221.514		354.183
TCGA-D6-A6ES-01	5572.89	35		TCGA-D6-A6ES-01	5572.89	42		64													2.3641		89.2435
TCGA-D6-A74Q-01	6535.3	29		TCGA-D6-A74Q-01	6535.3	64		155													17.5545		43.5835
TCGA-DQ-5624-01	3531.34	31		TCGA-DQ-5624-01	3531.34	50		59													197.653		289.539
TCGA-DQ-5625-01	1958.5	19		TCGA-DQ-5625-01	1958.5	34		420													399.859		209.45
TCGA-DQ-5629-01	4955.93	31		TCGA-DQ-5629-01	4955.93	62		178													309.48		888.496
TCGA-DQ-5630-01	3032.48	33		TCGA-DQ-5630-01	3032.48	54		133													1639.88		824.773
TCGA-DQ-5631-01	160.532	33		TCGA-DQ-5631-01	160.532	42		345													3.5231		790.488
TCGA-DQ-7588-01	270.253	49		TCGA-DQ-7588-01	270.253	80		102													288.871		252.046
TCGA-DQ-7589-01	1924.44	41		TCGA-DQ-7589-01	1924.44	68		103													5.0025		140.57
TCGA-DQ-7590-01	1589.17	29		TCGA-DQ-7590-01	1589.17	26		91													289.104		146.032
TCGA-DQ-7591-01	6611.71	23		TCGA-DQ-7591-01	6611.71	32		102													390.147		380.826
TCGA-DQ-7592-01	1325.25	27		TCGA-DQ-7592-01	1325.25	64		86													2797.15		564.682
TCGA-DQ-7593-01	4474.7	7		TCGA-DQ-7593-01	4474.7	4		144													1.4114		19.0543
TCGA-DQ-7594-01	11318.8	19		TCGA-DQ-7594-01	11318.8	42		174													6.4		250.4
TCGA-DQ-7595-01	9676.26	11		TCGA-DQ-7595-01	9676.26	38		84													20.3978		64.2529
TCGA-DQ-7596-01	15789.8	27		TCGA-DQ-7596-01	15789.8	24		322													27.9955		142.217
TCGA-F7-7848-01	7176.55	15		TCGA-F7-7848-01	7176.55	32		314													24.6116		755.02
TCGA-F7-8298-01	750.324	45		TCGA-F7-8298-01	750.324	64		144													45.584		152.707
TCGA-F7-8489-01	815.494	25		TCGA-F7-8489-01	815.494	48		104													83.2427		163.221
TCGA-F7-A50G-01	1535.1	23		TCGA-F7-A50G-01	1535.1	54		53													1192.02		522.169
TCGA-F7-A50I-01	10027.7	31		TCGA-F7-A50I-01	10027.7	60		102													122.471		209.023
TCGA-F7-A50J-01	2422.87	41		TCGA-F7-A50J-01	2422.87	74		168													2055.29		494.912
TCGA-F7-A61S-01	759.494	43		TCGA-F7-A61S-01	759.494	80		126													4.0126		32.547
TCGA-F7-A61V-01	2008.32	39		TCGA-F7-A61V-01	2008.32	68		386													74.5695		125.8
TCGA-F7-A61W-01	136.742	29		TCGA-F7-A61W-01	136.742	54		134													1115.14		516.562
TCGA-F7-A620-01	1763.71	27		TCGA-F7-A620-01	1763.71	50		224													120.914		150.022
TCGA-F7-A622-01	2840.14	41		TCGA-F7-A622-01	2840.14	70		193													25.3666		176.377
TCGA-F7-A623-01	2511.43	29		TCGA-F7-A623-01	2511.43	54		53													52.6667		112.667
TCGA-F7-A624-01	2.5688	39		TCGA-F7-A624-01	2.5688	40		99													229.167		172.414
TCGA-H7-7774-01	3878.91	21		TCGA-H7-7774-01	3878.91	26		89													2.1882		351.568
TCGA-H7-8501-01	590.644	47		TCGA-H7-8501-01	590.644	74		65													228.972		341.789
TCGA-H7-8502-01	914.557	31		TCGA-H7-8502-01	914.557	58		80													14.2349		100.153
TCGA-H7-A6C4-01	4024.38	27		TCGA-H7-A6C4-01	4024.38	58		89													52.3061		246.687
TCGA-H7-A76A-01	16587.4	27		TCGA-H7-A76A-01	16587.4	26		154													20.567		95.0528
TCGA-HD-7229-01	1124.24	43		TCGA-HD-7229-01	1124.24	60		58													16.4049		50.4151
TCGA-HD-7753-01	1112.32	31		TCGA-HD-7753-01	1112.32	62		173													182.362		40.3587
TCGA-HD-7754-01	22155	-1		TCGA-HD-7754-01	22155	20		68													138.961		216.45
TCGA-HD-7831-01	348.203	25		TCGA-HD-7831-01	348.203	38		182													96.5106		66.1348
TCGA-HD-7832-01	1321.64	33		TCGA-HD-7832-01	1321.64	60		62													46.2203		207.343
TCGA-HD-7917-01	5051.35	45		TCGA-HD-7917-01	5051.35	82															33.6538		366.987
TCGA-HD-8224-01	6732.43	1		TCGA-HD-8224-01	6732.43	4
TCGA-HD-8314-01	3381.99	-7		TCGA-HD-8314-01	3381.99	4
TCGA-HD-8634-01	2266.59	43		TCGA-HD-8634-01	2266.59	66
TCGA-HD-8635-01	1087.42	19		TCGA-HD-8635-01	1087.42	50
TCGA-HD-A4C1-01	1941.05	19		TCGA-HD-A4C1-01	1941.05	40
TCGA-HD-A633-01	4156.04	45		TCGA-HD-A633-01	4156.04	80
TCGA-HD-A634-01	885.641	23		TCGA-HD-A634-01	885.641	30
TCGA-HD-A6HZ-01	1349.79	37		TCGA-HD-A6HZ-01	1349.79	58
TCGA-HD-A6I0-01	641.161	33		TCGA-HD-A6I0-01	641.161	46
TCGA-HL-7533-01	3567.72	43		TCGA-HL-7533-01	3567.72	76
TCGA-IQ-7630-01	2476.25	41		TCGA-IQ-7630-01	2476.25	68
TCGA-IQ-7631-01	1854.21	1		TCGA-IQ-7631-01	1854.21	22
TCGA-IQ-7632-01	2838.44	25		TCGA-IQ-7632-01	2838.44	62
TCGA-IQ-A61E-01	286.278	39		TCGA-IQ-A61E-01	286.278	76
TCGA-IQ-A61G-01	7050.01	47		TCGA-IQ-A61G-01	7050.01	80
TCGA-IQ-A61H-01	9711.35	37		TCGA-IQ-A61H-01	9711.35	60
TCGA-IQ-A61I-01	3106.55	19		TCGA-IQ-A61I-01	3106.55	26
TCGA-IQ-A61J-01	1449.17	13		TCGA-IQ-A61J-01	1449.17	44
TCGA-IQ-A61O-01	106.819	37		TCGA-IQ-A61O-01	106.819	64
TCGA-IQ-A6SG-01	4612.58	47		TCGA-IQ-A6SG-01	4612.58	84
TCGA-IQ-A6SH-01	1386.73	39		TCGA-IQ-A6SH-01	1386.73	58
TCGA-KU-A66S-01	3672.87	29		TCGA-KU-A66S-01	3672.87	52
TCGA-KU-A66T-01	5789.85	47		TCGA-KU-A66T-01	5789.85	68
TCGA-KU-A6H7-01	7551.19	25		TCGA-KU-A6H7-01	7551.19	22
TCGA-KU-A6H8-01	2499.13	21		TCGA-KU-A6H8-01	2499.13	44
TCGA-MT-A51W-01	2809.37	37		TCGA-MT-A51W-01	2809.37	76
TCGA-MT-A51X-01	1689.82	27		TCGA-MT-A51X-01	1689.82	60
TCGA-MT-A67A-01	1840.57	23		TCGA-MT-A67A-01	1840.57	50
TCGA-MT-A67D-01	4047.35	39		TCGA-MT-A67D-01	4047.35	60
TCGA-MT-A67F-01	11858.5	29		TCGA-MT-A67F-01	11858.5	48
TCGA-MT-A7BN-01	7377.78	41		TCGA-MT-A7BN-01	7377.78	44
TCGA-MZ-A5BI-01	1733.5	33		TCGA-MZ-A5BI-01	1733.5	36
TCGA-MZ-A6I9-01	10209.4	29		TCGA-MZ-A6I9-01	10209.4	44
TCGA-MZ-A7D7-01	3116.93	41		TCGA-MZ-A7D7-01	3116.93	60
TCGA-P3-A5Q5-01	11822.9	17		TCGA-P3-A5Q5-01	11822.9	34
TCGA-P3-A5Q6-01	765.054	45		TCGA-P3-A5Q6-01	765.054	76
TCGA-P3-A5QA-01	122.461	39		TCGA-P3-A5QA-01	122.461	76
TCGA-P3-A5QE-01	3679.99	7		TCGA-P3-A5QE-01	3679.99	2
TCGA-P3-A5QF-01	7570.63	37		TCGA-P3-A5QF-01	7570.63	64
TCGA-P3-A6SW-01	6448.44	23		TCGA-P3-A6SW-01	6448.44	40
TCGA-P3-A6SX-01	341.308	41		TCGA-P3-A6SX-01	341.308	78
TCGA-P3-A6T0-01	68.6757	45		TCGA-P3-A6T0-01	68.6757	72
TCGA-P3-A6T2-01	157.985	41		TCGA-P3-A6T2-01	157.985	74
TCGA-P3-A6T3-01	2773.67	41		TCGA-P3-A6T3-01	2773.67	76
TCGA-P3-A6T4-01	2713.66	23		TCGA-P3-A6T4-01	2713.66	58
TCGA-P3-A6T5-01	3244.87	41		TCGA-P3-A6T5-01	3244.87	68
TCGA-P3-A6T6-01	12273.1	27		TCGA-P3-A6T6-01	12273.1	50
TCGA-P3-A6T7-01	2863.34	43		TCGA-P3-A6T7-01	2863.34	78
TCGA-P3-A6T8-01	398.222	27		TCGA-P3-A6T8-01	398.222	68
TCGA-QK-A64Z-01	212.726	27		TCGA-QK-A64Z-01	212.726	62
TCGA-QK-A652-01	3069.32	7		TCGA-QK-A652-01	3069.32	40
TCGA-QK-A6IF-01	2082.86	-11		TCGA-QK-A6IF-01	2082.86	-18
TCGA-QK-A6IG-01	747.045	39		TCGA-QK-A6IG-01	747.045	60
TCGA-QK-A6IH-01	1666.46	41		TCGA-QK-A6IH-01	1666.46	76
TCGA-QK-A6II-01	13847.6	45		TCGA-QK-A6II-01	13847.6	62
TCGA-QK-A6IJ-01	5003.53	33		TCGA-QK-A6IJ-01	5003.53	56
TCGA-QK-A6V9-01	5544.77	17		TCGA-QK-A6V9-01	5544.77	42
TCGA-QK-A6VB-01	6621.26	31		TCGA-QK-A6VB-01	6621.26	58
TCGA-QK-A6VC-01	25052.6	39		TCGA-QK-A6VC-01	25052.6	52
TCGA-QK-A8Z7-01	1846.53	13		TCGA-QK-A8Z7-01	1846.53	28
TCGA-QK-A8Z8-01	4571.19	17		TCGA-QK-A8Z8-01	4571.19	46
TCGA-QK-A8Z9-01	130.065	19		TCGA-QK-A8Z9-01	130.065	56
TCGA-QK-A8ZA-01	3921.16	33		TCGA-QK-A8ZA-01	3921.16	58
TCGA-QK-A8ZB-01	4015.65	33		TCGA-QK-A8ZB-01	4015.65	66
TCGA-QK-AA3J-01	25326.7	-5		TCGA-QK-AA3J-01	25326.7	26
TCGA-QK-AA3K-01	13.4086	29		TCGA-QK-AA3K-01	13.4086	58
TCGA-RS-A6TO-01	1456	43		TCGA-RS-A6TO-01	1456	76
TCGA-RS-A6TP-01	4250.97	25		TCGA-RS-A6TP-01	4250.97	46
TCGA-T2-A6WX-01	927.078	41		TCGA-T2-A6WX-01	927.078	72
TCGA-T2-A6WZ-01	1134.38	33		TCGA-T2-A6WZ-01	1134.38	46
TCGA-T2-A6X0-01	914.895	31		TCGA-T2-A6X0-01	914.895	46
TCGA-T2-A6X2-01	250.879	29		TCGA-T2-A6X2-01	250.879	66
TCGA-T3-A92M-01	1079.89	35		TCGA-T3-A92M-01	1079.89	72
TCGA-T3-A92N-01	2665.4	45		TCGA-T3-A92N-01	2665.4	74
TCGA-TN-A7HI-01	3699.79	37		TCGA-TN-A7HI-01	3699.79	54
TCGA-TN-A7HJ-01	7556.95	43		TCGA-TN-A7HJ-01	7556.95	76
TCGA-TN-A7HL-01	11376.3	41		TCGA-TN-A7HL-01	11376.3	48
TCGA-UF-A718-01	2281.08	43		TCGA-UF-A718-01	2281.08	70
TCGA-UF-A719-01	18536.6	17		TCGA-UF-A719-01	18536.6	32
TCGA-UF-A71A-01	1465.06	43		TCGA-UF-A71A-01	1465.06	66
TCGA-UF-A71B-01	1962.72	33		TCGA-UF-A71B-01	1962.72	66
TCGA-UF-A71D-01	10489.7	15		TCGA-UF-A71D-01	10489.7	50
TCGA-UF-A71E-01	7786.39	35		TCGA-UF-A71E-01	7786.39	58
TCGA-UF-A7J9-01	1024.57	21		TCGA-UF-A7J9-01	1024.57	64
TCGA-UF-A7JA-01	4917.33	41		TCGA-UF-A7JA-01	4917.33	66
TCGA-UF-A7JC-01	1325.43	37		TCGA-UF-A7JC-01	1325.43	60
TCGA-UF-A7JD-01	897.155	45		TCGA-UF-A7JD-01	897.155	74
TCGA-UF-A7JF-01	18299.1	37		TCGA-UF-A7JF-01	18299.1	66
TCGA-UF-A7JH-01	2345.7	47		TCGA-UF-A7JH-01	2345.7	68
TCGA-UF-A7JJ-01	4103.91	25		TCGA-UF-A7JJ-01	4103.91	50
TCGA-UF-A7JK-01	417.454	39		TCGA-UF-A7JK-01	417.454	68
TCGA-UF-A7JO-01	2074.62	37		TCGA-UF-A7JO-01	2074.62	60
TCGA-UF-A7JS-01	5535.13	25		TCGA-UF-A7JS-01	5535.13	50
TCGA-UF-A7JT-01	980.087	41		TCGA-UF-A7JT-01	980.087	66
TCGA-UF-A7JV-01	1219.65	47		TCGA-UF-A7JV-01	1219.65	80
TCGA-UP-A6WW-01	4357.96	33		TCGA-UP-A6WW-01	4357.96	38
TCGA-WA-A7GZ-01	520.95	35		TCGA-WA-A7GZ-01	520.95	56
TCGA-WA-A7H4-01	1338.14	15		TCGA-WA-A7H4-01	1338.14	46

[truncated: 1 more sheets: Figure S7]
